# Supplementary material for: Distinct roles of phytochromes A and B in Aspergillus fumigatus in environmental sensing and pathogenicity
Source: mBio. 2025 Sep 23;16(11):e02204-25. doi: 10.1128/mbio.02204-25 (PMC12607886; doi:10.1128/mbio.02204-25)
Supplement: Table S5 — Differentially expressed genes in A. fumigatus ∆fphA and WT. [file mbio.02204-25-s0004.xlsx]

## Sheet: Sheet1
id	baseMean	baseMean_WT	baseMean_FphA	foldChange(FphA/WT)	log2FoldChange	pval	padj	Chromosome	Start Site	End Site	Direction	Length	Name	GO	KEGG	eggNOG	eggNOG_Category	Swissprot	NR	BP	CC	MF	Pathway
gene-AFUA_4G02900	413.88	827.406	0.354615	0.000428586	-11.1881	1.74312e-168	1.6462e-164	NC_007197.1	807605	811787	+	4128	AFUA_4G02900	GO:0023014;GO:0016020;GO:0005524;GO:0006355;GO:0071491;GO:0005737;GO:0031517;GO:0000160;GO:0000156;GO:0005634;GO:0018298;GO:0000155;GO:1900198;GO:0010913;GO:0009584;GO:0000909	-	COG4251;opiNOG03414	T	sp|Q9R6X3|PHYB_NOSS1 Cyanobacterial phytochrome B OS=Nostoc sp. (strain PCC 7120 / SAG 25.82 / UTEX 2576) GN=bphB PE=3 SV=1	gi|70981895|ref|XP_746476.1| sensor histidine kinase/response regulator [Aspergillus fumigatus Af293] &gt;gi|66844099|gb|EAL84438.1| sensor histidine kinase/response regulator, putative [Aspergillus fumigatus Af293] &gt;gi|846912319|gb|KMK58187.1| sensor histidine kinase/response regulator [Aspergillus fumigatus Z5]	GO:0006355//regulation of transcription, DNA-templated;GO:0071491//cellular response to red light;GO:0000160//phosphorelay signal transduction system;GO:0018298//protein-chromophore linkage;GO:1900198//positive regulation of penicillin biosynthetic process;GO:0010913//regulation of sterigmatocystin biosynthetic process;GO:0009584//detection of visible light;GO:0000909//sporocarp development invol…	GO:0016020//membrane;GO:0005737//cytoplasm;GO:0005634//nucleus;	GO:0005524//ATP binding;GO:0031517//red light photoreceptor activity;GO:0000156//phosphorelay response regulator activity;GO:0000155//phosphorelay sensor kinase activity;	-
gene-AFUA_4G02890	3296.88	417.339	6176.43	14.7995	3.88748	3.47279e-55	1.63985e-51	NC_007197.1	806022	807123	+	705	AFUA_4G02890	GO:0016021	-	opiNOG62007;eurotNOG07062	S	-	gi|70981893|ref|XP_746475.1| hypothetical protein AFUA_4G02890 [Aspergillus fumigatus Af293] &gt;gi|66844098|gb|EAL84437.1| hypothetical protein AFUA_4G02890 [Aspergillus fumigatus Af293]	-	GO:0016021//integral component of membrane;	-	-
gene-AFUA_5G00130	939.278	350.993	1527.56	4.35211	2.12172	4.59845e-39	1.44759e-35	NC_007198.1	8045	9220	+	1176	AFUA_5G00130	-	-	opiNOG50422;opiNOG18544	S	sp|K3VJJ1|FCK3_FUSPC Probable glycosyl transferase FCK3 OS=Fusarium pseudograminearum (strain CS3096) GN=FCK3 PE=2 SV=1	gi|70985642|ref|XP_748327.1| capsule polysaccharide biosynthesis protein [Aspergillus fumigatus Af293] &gt;gi|66845955|gb|EAL86289.1| capsule polysaccharide biosynthesis protein, putative [Aspergillus fumigatus Af293] &gt;gi|159125699|gb|EDP50816.1| capsule polysaccharide biosynthesis protein, putative [Aspergillus fumigatus A1163]	-	-	-	-
gene-AFUA_6G02210	849.238	336.265	1362.21	4.051	2.01828	7.05333e-35	1.66529e-31	NC_007199.1	386599	388338	+	1602	AFUA_6G02210	GO:0009055;GO:0016705;GO:0020037;GO:0005506;GO:0016021;GO:0004497;GO:0055114	-	opiNOG16849	Q	sp|S0DPM1|APF7_GIBF5 Cytochrome P450 monooxygenase apf7 OS=Gibberella fujikuroi (strain CBS 195.34 / IMI 58289 / NRRL A-6831) GN=apf7 PE=1 SV=1	gi|70984699|ref|XP_747856.1| cytochrome P450 monooxygenase [Aspergillus fumigatus Af293] &gt;gi|66845483|gb|EAL85818.1| cytochrome P450 monooxygenase, putative [Aspergillus fumigatus Af293]	GO:0055114//obsolete oxidation-reduction process;	GO:0016021//integral component of membrane;	GO:0009055//electron transfer activity;GO:0016705//oxidoreductase activity, acting on paired donors, with incorporation or reduction of molecular oxygen;GO:0020037//heme binding;GO:0005506//iron ion binding;GO:0004497//monooxygenase activity;	-
gene-AFUA_2G02630	10151.1	15834.7	4467.46	0.282131	-1.82556	1.39543e-28	2.63568e-25	NC_007195.1	674955	675966	+	672	AFUA_2G02630	GO:0016021	-	opiNOG30355;KOG2886	S	sp|Q06089|YP098_YEAST Uncharacterized mitochondrial outer membrane protein YPR098C OS=Saccharomyces cerevisiae (strain ATCC 204508 / S288c) GN=YPR098C PE=1 SV=2	gi|70989097|ref|XP_749398.1| conserved hypothetical protein [Aspergillus fumigatus Af293] &gt;gi|66847029|gb|EAL87360.1| conserved hypothetical protein [Aspergillus fumigatus Af293] &gt;gi|159128813|gb|EDP53927.1| conserved hypothetical protein [Aspergillus fumigatus A1163] &gt;gi|666429173|gb|KEY76817.1| hypothetical protein BA78_7235 [Aspergillus fumigatus var. RP-2014]	-	GO:0016021//integral component of membrane;	-	-
gene-AFUA_6G08830	1047.91	489.898	1605.92	3.27808	1.71285	2.42585e-27	3.81828e-24	NC_007199.1	2095467	2097044	-	1341	AFUA_6G08830	GO:0003863;GO:0055114	K00166	COG1071;opiNOG03407	C	sp|P50136|ODBA_MOUSE 2-oxoisovalerate dehydrogenase subunit alpha, mitochondrial OS=Mus musculus GN=Bckdha PE=1 SV=1	gi|70991847|ref|XP_750772.1| 2-oxoisovalerate dehydrogenase complex alpha subunit [Aspergillus fumigatus Af293] &gt;gi|66848405|gb|EAL88734.1| 2-oxoisovalerate dehydrogenase complex alpha subunit, putative [Aspergillus fumigatus Af293] &gt;gi|159124334|gb|EDP49452.1| 2-oxoisovalerate dehydrogenase complex alpha subunit, putative [Aspergillus fumigatus A1163] &gt;gi|846917464|gb|KMK63211.1| 2-oxoi…	GO:0055114//obsolete oxidation-reduction process;	-	GO:0003863//3-methyl-2-oxobutanoate dehydrogenase (2-methylpropanoyl-transferring) activity;	ko00640(Propanoate metabolism);ko00280(Valine, leucine and isoleucine degradation)
gene-AFUA_3G09690	2360.22	995.473	3724.97	3.7419	1.90377	4.2854e-24	5.78162e-21	NC_007196.1	2476069	2476602	-	534	AFUA_3G09690	GO:0009277	-	opiNOG60507;euNOG46220	R	sp|D4AYB4|TLP2_ARTBC Antigenic thaumatin-like protein ARB_01183 OS=Arthroderma benhamiae (strain ATCC MYA-4681 / CBS 112371) GN=ARB_01183 PE=3 SV=1	gi|70999866|ref|XP_754650.1| extracellular thaumatin domain protein [Aspergillus fumigatus Af293] &gt;gi|66852287|gb|EAL92612.1| extracellular thaumatin domain protein, putative [Aspergillus fumigatus Af293] &gt;gi|159127664|gb|EDP52779.1| extracellular thaumatin domain protein, putative [Aspergillus fumigatus A1163] &gt;gi|666432384|gb|KEY79967.1| thaumatin extracellular [Aspergillus fumigatus v…	-	GO:0009277//fungal-type cell wall;	-	-
gene-AFUA_5G06680	15381	7543.11	23219	3.07817	1.62207	8.37595e-22	9.88781e-19	NC_007198.1	1641603	1643263	+	1500	AFUA_5G06680	GO:0006536;GO:0005829;GO:0009450;GO:0003867;GO:0030170	K13524	opiNOG06098;COG0160	E	sp|P14010|GABAT_EMENI 4-aminobutyrate aminotransferase OS=Emericella nidulans (strain FGSC A4 / ATCC 38163 / CBS 112.46 / NRRL 194 / M139) GN=gatA PE=3 SV=1	gi|70998486|ref|XP_753965.1| 4-aminobutyrate transaminase GatA [Aspergillus fumigatus Af293] &gt;gi|66851601|gb|EAL91927.1| 4-aminobutyrate transaminase GatA [Aspergillus fumigatus Af293]	GO:0006536//glutamate metabolic process;GO:0009450//gamma-aminobutyric acid catabolic process;	GO:0005829//cytosol;	GO:0003867//4-aminobutyrate transaminase activity;GO:0030170//pyridoxal phosphate binding;	ko00650(Butanoate metabolism);ko00640(Propanoate metabolism);ko00410(beta-Alanine metabolism);ko00280(Valine, leucine and isoleucine degradation);ko00250(Alanine, aspartate and glutamate metabolism)
gene-AFUA_6G04280	717.374	297.54	1137.21	3.82203	1.93434	1.57241e-21	1.64998e-18	NC_007199.1	962988	964300	-	1083	AFUA_6G04280	GO:0016021	-	eurotNOG04698;eurotNOG00814	S	-	gi|146324345|ref|XP_747650.2| integral membrane protein [Aspergillus fumigatus Af293] &gt;gi|129556238|gb|EAL85612.2| integral membrane protein [Aspergillus fumigatus Af293] &gt;gi|159122436|gb|EDP47557.1| integral membrane protein [Aspergillus fumigatus A1163] &gt;gi|846909216|gb|KMK55169.1| integral membrane protein [Aspergillus fumigatus Z5]	-	GO:0016021//integral component of membrane;	-	-
gene-AFUA_3G12190	735.117	1089.3	380.939	0.349711	-1.51577	2.02283e-20	1.91036e-17	NC_007196.1	3208748	3209362	-	471	AFUA_3G12190	GO:0016021;GO:0008270	-	opiNOG47513	O	sp|Q9ZT50|RHA2A_ARATH E3 ubiquitin-protein ligase RHA2A OS=Arabidopsis thaliana GN=RHA2A PE=1 SV=1	gi|70999366|ref|XP_754402.1| RING finger domain protein [Aspergillus fumigatus Af293] &gt;gi|66852039|gb|EAL92364.1| RING finger domain protein, putative [Aspergillus fumigatus Af293] &gt;gi|159127418|gb|EDP52533.1| RING finger domain protein, putative [Aspergillus fumigatus A1163]	-	GO:0016021//integral component of membrane;	GO:0008270//zinc ion binding;	-
gene-AFUA_2G02640	167.64	281.297	53.9831	0.191908	-2.38152	3.06919e-19	2.63504e-16	NC_007195.1	676543	677871	+	1329	AFUA_2G02640	GO:0016021	-	-	-	-	gi|70989099|ref|XP_749399.1| hypothetical protein AFUA_2G02640 [Aspergillus fumigatus Af293] &gt;gi|66847030|gb|EAL87361.1| hypothetical protein AFUA_2G02640 [Aspergillus fumigatus Af293] &gt;gi|846911769|gb|KMK57637.1| hypothetical protein Y699_03057 [Aspergillus fumigatus Z5]	-	GO:0016021//integral component of membrane;	-	-
gene-AFUA_4G12010	1009.91	476.887	1542.94	3.23544	1.69396	4.97088e-19	3.91208e-16	NC_007197.1	3155239	3156842	+	1383	AFUA_4G12010	GO:0046949;GO:0048037;GO:0043754	K09699	COG0508;opiNOG06074	C	sp|P53395|ODB2_MOUSE Lipoamide acyltransferase component of branched-chain alpha-keto acid dehydrogenase complex, mitochondrial OS=Mus musculus GN=Dbt PE=1 SV=2	gi|70993566|ref|XP_751630.1| 2-oxo acid dehydrogenases acyltransferase [Aspergillus fumigatus Af293] &gt;gi|66849264|gb|EAL89592.1| 2-oxo acid dehydrogenases acyltransferase, putative [Aspergillus fumigatus Af293] &gt;gi|159125446|gb|EDP50563.1| 2-oxo acid dehydrogenases acyltransferase, putative [Aspergillus fumigatus A1163]	GO:0046949//fatty-acyl-CoA biosynthetic process;	-	GO:0048037//obsolete cofactor binding;GO:0043754//dihydrolipoyllysine-residue (2-methylpropanoyl)transferase activity;	ko00640(Propanoate metabolism);ko00280(Valine, leucine and isoleucine degradation)
gene-AFUA_6G00540	1343.96	749.02	1938.9	2.58858	1.37216	6.45501e-19	4.68932e-16	NC_007199.1	135632	136304	+	459	AFUA_6G00540	GO:0055114;GO:0051213	-	opiNOG08402	S	sp|Q6L732|KANJ_STRKN Kanamycin B dioxygenase OS=Streptomyces kanamyceticus GN=kanJ PE=1 SV=1	gi|70981438|ref|XP_731501.1| conserved hypothetical protein [Aspergillus fumigatus Af293] &gt;gi|66843870|gb|EAL84211.1| conserved hypothetical protein [Aspergillus fumigatus Af293] &gt;gi|159122722|gb|EDP47843.1| conserved hypothetical protein [Aspergillus fumigatus A1163]	GO:0055114//obsolete oxidation-reduction process;	-	GO:0051213//dioxygenase activity;	-
gene-AFUA_5G08930	1275.58	724.018	1827.14	2.52361	1.33549	2.61738e-18	1.76561e-15	NC_007198.1	2292255	2293971	-	1389	AFUA_5G08930	GO:0050660;GO:0003995;GO:0055114	K00253	opiNOG11195;KOG0141	I	sp|Q9FS87|IVD_SOLTU Isovaleryl-CoA dehydrogenase, mitochondrial OS=Solanum tuberosum GN=IVD PE=1 SV=2	gi|70998024|ref|XP_753744.1| isovaleryl-CoA dehydrogenase IvdA [Aspergillus fumigatus Af293] &gt;gi|66851380|gb|EAL91706.1| isovaleryl-CoA dehydrogenase IvdA, putative [Aspergillus fumigatus Af293] &gt;gi|159126519|gb|EDP51635.1| isovaleryl-CoA dehydrogenase IvdA, putative [Aspergillus fumigatus A1163]	GO:0055114//obsolete oxidation-reduction process;	-	GO:0050660//flavin adenine dinucleotide binding;GO:0003995//acyl-CoA dehydrogenase activity;	ko00280(Valine, leucine and isoleucine degradation)
gene-AFUA_3G14940	216.132	96.0551	336.209	3.50016	1.80742	6.85175e-18	4.31386e-15	NC_007196.1	3946319	3946689	-	264	AFUA_3G14940	GO:0004867;GO:0010951;GO:0005576	-	eurotNOG12350	R	sp|B0XZT4|IELA_ASPFC Elastase inhibitor AFLEI OS=Neosartorya fumigata (strain CEA10 / CBS 144.89 / FGSC A1163) GN=AFUB_034300 PE=3 SV=1	gi|146323519|ref|XP_754130.2| hypothetical protein AFUA_3G14940 [Aspergillus fumigatus Af293] &gt;gi|209572876|sp|B0XZT4.1|IELA_ASPFC RecName: Full=Elastase inhibitor AFLEI; Flags: Precursor [Aspergillus fumigatus A1163] &gt;gi|209572886|sp|Q4WZ11.2|IELA_ASPFU RecName: Full=Elastase inhibitor AFUEI; Flags: Precursor &gt;gi|129558250|gb|EAL92092.2| hypothetical protein AFUA_3G14940 [Aspergillus fu…	GO:0010951//negative regulation of endopeptidase activity;	GO:0005576//extracellular region;	GO:0004867//serine-type endopeptidase inhibitor activity;	-
gene-AFUA_5G08910	1529.56	893.531	2165.59	2.42363	1.27717	2.75377e-17	1.5659e-14	NC_007198.1	2288001	2290432	-	2271	AFUA_5G08910	GO:0004075;GO:0046872;GO:0006552;GO:0005524;GO:0004485	K01968	opiNOG00040;COG4770	CI	sp|Q54KE6|MCCA_DICDI Methylcrotonoyl-CoA carboxylase subunit alpha, mitochondrial OS=Dictyostelium discoideum GN=mccA PE=3 SV=1	gi|70998028|ref|XP_753746.1| 3-methylcrotonyl-CoA carboxylase subunit alpha (MccA) [Aspergillus fumigatus Af293] &gt;gi|66851382|gb|EAL91708.1| 3-methylcrotonyl-CoA carboxylase subunit alpha (MccA), putative [Aspergillus fumigatus Af293] &gt;gi|159126517|gb|EDP51633.1| 3-methylcrotonyl-CoA carboxylase subunit alpha (MccA), putative [Aspergillus fumigatus A1163]	GO:0006552//leucine catabolic process;	-	GO:0004075//biotin carboxylase activity;GO:0046872//metal ion binding;GO:0005524//ATP binding;GO:0004485//methylcrotonoyl-CoA carboxylase activity;	ko00280(Valine, leucine and isoleucine degradation)
gene-AFUA_4G08170	2454.07	1386.06	3522.08	2.54107	1.34544	2.81876e-17	1.5659e-14	NC_007197.1	2117546	2119310	-	1596	AFUA_4G08170	GO:0009013;GO:0004777;GO:0009450;GO:0055114	K00135	opiNOG08824;COG1012	C	sp|Q9I6M5|DAVD_PSEAE Glutarate-semialdehyde dehydrogenase DavD OS=Pseudomonas aeruginosa (strain ATCC 15692 / DSM 22644 / CIP 104116 / JCM 14847 / LMG 12228 / 1C / PRS 101 / PAO1) GN=davD PE=1 SV=1	gi|70994460|ref|XP_752009.1| succinate-semialdehyde dehydrogenase Uga2 [Aspergillus fumigatus Af293] &gt;gi|66849643|gb|EAL89971.1| succinate-semialdehyde dehydrogenase Uga2, putative [Aspergillus fumigatus Af293]	GO:0009450//gamma-aminobutyric acid catabolic process;GO:0055114//obsolete oxidation-reduction process;	-	GO:0009013//succinate-semialdehyde dehydrogenase [NAD(P)+] activity;GO:0004777//succinate-semialdehyde dehydrogenase (NAD+) activity;	ko00760(Nicotinate and nicotinamide metabolism);ko00650(Butanoate metabolism);ko00350(Tyrosine metabolism);ko00310(Lysine degradation);ko00250(Alanine, aspartate and glutamate metabolism)
gene-AFUA_4G10610	475.426	265.06	685.792	2.58731	1.37145	1.69521e-15	8.89419e-13	NC_007197.1	2771492	2771862	-	315	AFUA_4G10610	-	-	opiNOG44899	S	-	gi|70993836|ref|XP_751765.1| stress responsive A/B barrel domain protein [Aspergillus fumigatus Af293] &gt;gi|66849399|gb|EAL89727.1| stress responsive A/B barrel domain protein [Aspergillus fumigatus Af293] &gt;gi|159125315|gb|EDP50432.1| conserved hypothetical protein [Aspergillus fumigatus A1163] &gt;gi|666428244|gb|KEY75899.1| stress responsive A/B barrel [Aspergillus fumigatus var. RP-2014] …	-	-	-	-
gene-AFUA_4G12870	3427.68	2172.6	4682.77	2.15538	1.10794	1.68302e-14	8.36549e-12	NC_007197.1	3364936	3366878	+	1809	AFUA_4G12870	GO:0004491;GO:0055114	K00140	opiNOG02273;KOG2449	C	sp|Q17M80|MMSA_AEDAE Probable methylmalonate-semialdehyde dehydrogenase [acylating], mitochondrial OS=Aedes aegypti GN=AAEL001134 PE=3 SV=1	gi|70993396|ref|XP_751545.1| methylmalonate-semialdehyde dehydrogenase [Aspergillus fumigatus Af293] &gt;gi|66849179|gb|EAL89507.1| methylmalonate-semialdehyde dehydrogenase, putative [Aspergillus fumigatus Af293] &gt;gi|846916709|gb|KMK62479.1| methylmalonate-semialdehyde dehydrogenase [Aspergillus fumigatus Z5]	GO:0055114//obsolete oxidation-reduction process;	-	GO:0004491//methylmalonate-semialdehyde dehydrogenase (acylating) activity;	ko00640(Propanoate metabolism);ko00562(Inositol phosphate metabolism);ko00410(beta-Alanine metabolism);ko00280(Valine, leucine and isoleucine degradation)
gene-AFUA_6G06535	314.445	147.788	481.102	3.25536	1.70282	3.64809e-14	1.72263e-11	NC_007199.1	1411676	1412254	-	579	AFUA_6G06535	GO:0005634;GO:0000981;GO:0006357;GO:0008270	-	eurotNOG02916	S	-	gi|146324367|ref|XP_001481456.1| conserved hypothetical protein [Aspergillus fumigatus Af293] &gt;gi|129557211|gb|EBA27351.1| conserved hypothetical protein [Aspergillus fumigatus Af293]	GO:0006357//regulation of transcription by RNA polymerase II;	GO:0005634//nucleus;	GO:0000981//DNA-binding transcription factor activity, RNA polymerase II-specific;GO:0008270//zinc ion binding;	-
gene-AFUA_3G11790	814.26	385.473	1243.05	3.22473	1.68918	1.59561e-12	7.17568e-10	NC_007196.1	3097606	3100041	-	1986	AFUA_3G11790	GO:0008643;GO:0055085;GO:0016021;GO:0022891	-	opiNOG19504;COG0477	RG	sp|Q9XIH6|PLT2_ARATH Putative polyol transporter 2 OS=Arabidopsis thaliana GN=PLT2 PE=3 SV=1	gi|146323436|ref|XP_754442.2| galactose-proton symport [Aspergillus fumigatus Af293] &gt;gi|129558291|gb|EAL92404.2| galactose-proton symport, putative [Aspergillus fumigatus Af293] &gt;gi|159127459|gb|EDP52574.1| galactose-proton symport, putative [Aspergillus fumigatus A1163]	GO:0008643//carbohydrate transport;GO:0055085//transmembrane transport;	GO:0016021//integral component of membrane;	-	-
gene-AFUA_3G13940	1034.72	660.505	1408.93	2.13311	1.09296	2.38696e-12	1.02466e-09	NC_007196.1	3698903	3701509	-	2607	AFUA_3G13940	GO:0016021	-	opiNOG08410;COG3610	S	sp|O14267|YFPC_SCHPO Uncharacterized UPF0442 protein C7D4.12c OS=Schizosaccharomyces pombe (strain 972 / ATCC 24843) GN=SPAC7D4.12c PE=3 SV=1	gi|70999017|ref|XP_754230.1| DUF1212 domain membrane protein Prm10 [Aspergillus fumigatus Af293] &gt;gi|66851867|gb|EAL92192.1| DUF1212 domain membrane protein Prm10, putative [Aspergillus fumigatus Af293] &gt;gi|159127248|gb|EDP52363.1| DUF1212 domain membrane protein Prm10, putative [Aspergillus fumigatus A1163]	-	GO:0016021//integral component of membrane;	-	-
gene-AFUA_6G08750	2287.46	870.346	3704.58	4.25644	2.08965	4.65315e-12	1.91062e-09	NC_007199.1	2071674	2073566	-	1737	AFUA_6G08750	GO:0006561;GO:0016620;GO:0006537;GO:0055114;GO:0003842	K00294	COG1012;opiNOG01395	CE	sp|Q9P8I0|PUT2_EMENI Delta-1-pyrroline-5-carboxylate dehydrogenase, mitochondrial OS=Emericella nidulans (strain FGSC A4 / ATCC 38163 / CBS 112.46 / NRRL 194 / M139) GN=prnC PE=3 SV=2	gi|70991831|ref|XP_750764.1| delta-1-pyrroline-5-carboxylate dehydrogenase PrnC [Aspergillus fumigatus Af293] &gt;gi|66848397|gb|EAL88726.1| delta-1-pyrroline-5-carboxylate dehydrogenase PrnC [Aspergillus fumigatus Af293] &gt;gi|666435073|gb|KEY82549.1| delta 1 pyrroline 5 carboxylate dehydrogenase PrnC [Aspergillus fumigatus var. RP-2014]	GO:0006561//proline biosynthetic process;GO:0006537//glutamate biosynthetic process;GO:0055114//obsolete oxidation-reduction process;	-	GO:0016620//oxidoreductase activity, acting on the aldehyde or oxo group of donors, NAD or NADP as acceptor;GO:0003842//1-pyrroline-5-carboxylate dehydrogenase activity;	ko00330(Arginine and proline metabolism);ko00250(Alanine, aspartate and glutamate metabolism)
gene-AFUA_4G03400	1144.12	1546.74	741.511	0.479403	-1.06069	5.57382e-12	2.1933e-09	NC_007197.1	966892	968277	+	1332	AFUA_4G03400	GO:0016021	-	eurotNOG10126	S	-	gi|70981997|ref|XP_746527.1| hypothetical protein AFUA_4G03400 [Aspergillus fumigatus Af293] &gt;gi|66844150|gb|EAL84489.1| hypothetical protein AFUA_4G03400 [Aspergillus fumigatus Af293]	-	GO:0016021//integral component of membrane;	-	-
gene-AFUA_6G06530	307.592	146.68	468.503	3.19405	1.67538	7.00331e-12	2.64557e-09	NC_007199.1	1410345	1411165	-	750	AFUA_6G06530	GO:0005634;GO:0000981;GO:0006357;GO:0008270	-	opiNOG21858;eurotNOG02916	S	-	gi|146324365|ref|XP_001481455.1| hypothetical protein AFUA_6G06530 [Aspergillus fumigatus Af293] &gt;gi|129557210|gb|EBA27350.1| hypothetical protein AFUA_6G06530 [Aspergillus fumigatus Af293]	GO:0006357//regulation of transcription by RNA polymerase II;	GO:0005634//nucleus;	GO:0000981//DNA-binding transcription factor activity, RNA polymerase II-specific;GO:0008270//zinc ion binding;	-
gene-AFUA_2G09860	2821.47	1583.02	4059.92	2.56466	1.35877	8.87419e-12	3.22338e-09	NC_007195.1	2520912	2522617	+	1572	AFUA_2G09860	GO:0015205;GO:0055085;GO:0006863;GO:0016021	-	opiNOG12400;COG1457	SF	sp|C8V329|FCY2_EMENI Purine-cytosine permease fcyB OS=Emericella nidulans (strain FGSC A4 / ATCC 38163 / CBS 112.46 / NRRL 194 / M139) GN=fcyB PE=1 SV=1	gi|71001276|ref|XP_755319.1| purine-cytosine permease [Aspergillus fumigatus Af293] &gt;gi|66852957|gb|EAL93281.1| purine-cytosine permease [Aspergillus fumigatus Af293] &gt;gi|666431950|gb|KEY79543.1| purine cytosine permease [Aspergillus fumigatus var. RP-2014]	GO:0055085//transmembrane transport;GO:0006863//purine nucleobase transport;	GO:0016021//integral component of membrane;	GO:0015205//nucleobase transmembrane transporter activity;	-
gene-AFUA_2G15000	991.236	633.107	1349.37	2.13134	1.09176	1.72684e-11	6.04012e-09	NC_007195.1	3951385	3954295	+	2850	AFUA_2G15000	GO:0070588;GO:0006884;GO:0097038;GO:0005509;GO:0016021;GO:0015275;GO:0006874	-	opiNOG06835;COG0668	M	sp|O74839|YC1B_SCHPO Uncharacterized MscS family protein C1183.11 OS=Schizosaccharomyces pombe (strain 972 / ATCC 24843) GN=SPCC1183.11 PE=1 SV=1	gi|71002304|ref|XP_755833.1| Mechanosensitive ion channel family [Aspergillus fumigatus Af293] &gt;gi|66853471|gb|EAL93795.1| Mechanosensitive ion channel family [Aspergillus fumigatus Af293]	GO:0070588//calcium ion transmembrane transport;GO:0006884//cell volume homeostasis;GO:0006874//cellular calcium ion homeostasis;	GO:0097038//perinuclear endoplasmic reticulum;GO:0016021//integral component of membrane;	GO:0005509//calcium ion binding;GO:0015275//stretch-activated, cation-selective, calcium channel activity;	-
gene-AFUA_5G14320	2777.9	1882.16	3673.64	1.95182	0.964823	5.00219e-11	1.68717e-08	NC_007198.1	3733358	3734692	-	1074	AFUA_5G14320	GO:0016021	-	opiNOG27119;eurotNOG03487	S	-	gi|146324233|ref|XP_001481521.1| conserved hypothetical protein [Aspergillus fumigatus Af293] &gt;gi|129558002|gb|EBA27424.1| conserved hypothetical protein [Aspergillus fumigatus Af293] &gt;gi|159127050|gb|EDP52166.1| conserved hypothetical protein [Aspergillus fumigatus A1163] &gt;gi|666435993|gb|KEY83394.1| hypothetical protein BA78_5721 [Aspergillus fumigatus var. RP-2014]	-	GO:0016021//integral component of membrane;	-	-
gene-AFUA_2G02610	936.839	1252.5	621.18	0.495953	-1.01173	8.25404e-11	2.68797e-08	NC_007195.1	670750	671953	+	1152	AFUA_2G02610	GO:0007154;GO:0035091	K08502	opiNOG20234	U	sp|O74509|VAM7_SCHPO Vacuolar morphogenesis protein 7 homolog OS=Schizosaccharomyces pombe (strain 972 / ATCC 24843) GN=SPCC594.06c PE=3 SV=1	gi|70989093|ref|XP_749396.1| SNARE complex subunit (Vam7) [Aspergillus fumigatus Af293] &gt;gi|66847027|gb|EAL87358.1| SNARE complex subunit (Vam7), putative [Aspergillus fumigatus Af293] &gt;gi|159128811|gb|EDP53925.1| SNARE complex subunit (Vam7), putative [Aspergillus fumigatus A1163]	GO:0007154//cell communication;	-	GO:0035091//phosphatidylinositol binding;	ko04138(Autophagy - yeast);ko04130(SNARE interactions in vesicular transport)
gene-AFUA_8G07210	2248.97	2953.91	1544.04	0.522711	-0.935913	1.09552e-10	3.44871e-08	NC_007201.1	1767575	1769143	-	1404	AFUA_8G07210	GO:0008299;GO:0004421	K01641	opiNOG01006;opiNOG17314	I	sp|P54839|HMCS_YEAST Hydroxymethylglutaryl-CoA synthase OS=Saccharomyces cerevisiae (strain ATCC 204508 / S288c) GN=ERG13 PE=1 SV=1	gi|146324803|ref|XP_747519.2| hydroxymethylglutaryl-CoA synthase [Aspergillus fumigatus Af293] &gt;gi|129556162|gb|EAL85481.2| hydroxymethylglutaryl-CoA synthase, putative [Aspergillus fumigatus Af293] &gt;gi|159123501|gb|EDP48620.1| hydroxymethylglutaryl-CoA synthase, putative [Aspergillus fumigatus A1163] &gt;gi|846910579|gb|KMK56478.1| hydroxymethylglutaryl-CoA synthase [Aspergillus fumigatus …	GO:0008299//isoprenoid biosynthetic process;	-	GO:0004421//hydroxymethylglutaryl-CoA synthase activity;	ko00900(Terpenoid backbone biosynthesis);ko00650(Butanoate metabolism);ko00280(Valine, leucine and isoleucine degradation)
gene-AFUA_8G02070	2051.29	2850.35	1252.23	0.439325	-1.18664	1.48533e-10	4.52498e-08	NC_007201.1	535064	536184	-	1029	AFUA_8G02070	GO:0016021;GO:0016740	-	opiNOG18186;COG3774	SM	sp|P38287|CSH1_YEAST Mannosyl phosphorylinositol ceramide synthase CSH1 OS=Saccharomyces cerevisiae (strain ATCC 204508 / S288c) GN=CSH1 PE=1 SV=1	gi|70982943|ref|XP_746999.1| glycosyl transferase [Aspergillus fumigatus Af293] &gt;gi|66844624|gb|EAL84961.1| glycosyl transferase, putative [Aspergillus fumigatus Af293] &gt;gi|159123884|gb|EDP49003.1| glycosyl transferase, putative [Aspergillus fumigatus A1163]	-	GO:0016021//integral component of membrane;	GO:0016740//transferase activity;	-
gene-AFUA_1G06350	7006.7	4908.54	9104.86	1.8549	0.891342	4.58116e-10	1.35202e-07	NC_007194.1	1825451	1826091	+	564	AFUA_1G06350	GO:0005840;GO:0006412;GO:0003735	-	eurotNOG02994;opiNOG33502	S	-	gi|70991070|ref|XP_750384.1| pathogenesis associated protein Cap20 [Aspergillus fumigatus Af293] &gt;gi|66848016|gb|EAL88346.1| pathogenesis associated protein Cap20, putative [Aspergillus fumigatus Af293] &gt;gi|159130858|gb|EDP55971.1| pathogenesis associated protein Cap20, putative [Aspergillus fumigatus A1163]	GO:0006412//translation;	GO:0005840//ribosome;	GO:0003735//structural constituent of ribosome;	-
gene-AFUA_3G01450	759.588	430.635	1088.54	2.52776	1.33786	5.86138e-10	1.66969e-07	NC_007196.1	368751	370038	-	1164	AFUA_3G01450	GO:0008152;GO:0003824	K00167	COG0022;opiNOG02951	C	sp|Q9SAV3|ODBB1_ARATH 2-oxoisovalerate dehydrogenase subunit beta 1, mitochondrial OS=Arabidopsis thaliana GN=BCDH BETA1 PE=2 SV=1	gi|146323161|ref|XP_748466.2| 3-methyl-2-oxobutanoate dehydrogenase [Aspergillus fumigatus Af293] &gt;gi|129556495|gb|EAL86428.2| 3-methyl-2-oxobutanoate dehydrogenase, putative [Aspergillus fumigatus Af293]	GO:0008152//metabolic process;	-	GO:0003824//catalytic activity;	ko00640(Propanoate metabolism);ko00280(Valine, leucine and isoleucine degradation)
gene-AFUA_4G03760	5969.51	4201.61	7737.4	1.84153	0.880906	6.01118e-10	1.66969e-07	NC_007197.1	1051133	1054379	+	3183	AFUA_4G03760	GO:0006546;GO:0055114;GO:0030170;GO:0004375	K00281	opiNOG03107	E	sp|Q3M9G1|GCSP_ANAVT Glycine dehydrogenase (decarboxylating) OS=Anabaena variabilis (strain ATCC 29413 / PCC 7937) GN=gcvP PE=3 SV=1	gi|70982069|ref|XP_746563.1| glycine dehydrogenase [Aspergillus fumigatus Af293] &gt;gi|66844186|gb|EAL84525.1| glycine dehydrogenase [Aspergillus fumigatus Af293] &gt;gi|846912227|gb|KMK58095.1| glycine dehydrogenase [Aspergillus fumigatus Z5]	GO:0006546//glycine catabolic process;GO:0055114//obsolete oxidation-reduction process;	-	GO:0030170//pyridoxal phosphate binding;GO:0004375//glycine dehydrogenase (decarboxylating) activity;	ko00630(Glyoxylate and dicarboxylate metabolism);ko00260(Glycine, serine and threonine metabolism)
gene-AFUA_3G03570	828.673	1196.07	461.273	0.385657	-1.37461	6.65033e-10	1.7604e-07	NC_007196.1	957422	959086	+	1617	AFUA_3G03570	GO:0050151;GO:0006631;GO:0055114;GO:0071949;GO:0016491	K10254	opiNOG54237;COG4716	S	sp|B5XK69|OLHYD_STRPZ Oleate hydratase OS=Streptococcus pyogenes serotype M49 (strain NZ131) GN=sph PE=1 SV=2	gi|70986366|ref|XP_748677.1| 67 kDa myosin-cross-reactive antigen family protein [Aspergillus fumigatus Af293] &gt;gi|66846306|gb|EAL86639.1| 67 kDa myosin-cross-reactive antigen family protein [Aspergillus fumigatus Af293]	GO:0006631//fatty acid metabolic process;GO:0055114//obsolete oxidation-reduction process;	-	GO:0050151//oleate hydratase activity;GO:0071949//FAD binding;GO:0016491//oxidoreductase activity;	-
gene-AFUA_2G07620	4443.09	3119.7	5766.48	1.84841	0.886282	6.71055e-10	1.7604e-07	NC_007195.1	1941217	1943012	-	1605	AFUA_2G07620	GO:0019346;GO:0019343;GO:0006535;GO:0019280;GO:0004122;GO:0005737	K01697	opiNOG05606;COG0517	RE	sp|P32582|CBS_YEAST Cystathionine beta-synthase OS=Saccharomyces cerevisiae (strain ATCC 204508 / S288c) GN=CYS4 PE=1 SV=1	gi|71000832|ref|XP_755097.1| cystathionine beta-synthase [Aspergillus fumigatus Af293] &gt;gi|66852735|gb|EAL93059.1| cystathionine beta-synthase, putative [Aspergillus fumigatus Af293]	GO:0019346//transsulfuration;GO:0019343//cysteine biosynthetic process via cystathionine;GO:0006535//cysteine biosynthetic process from serine;GO:0019280//L-methionine biosynthetic process from homoserine via O-acetyl-L-homoserine and cystathionine;	GO:0005737//cytoplasm;	GO:0004122//cystathionine beta-synthase activity;	ko00270(Cysteine and methionine metabolism);ko00260(Glycine, serine and threonine metabolism)
gene-AFUA_8G02450	5764.05	7699.29	3828.8	0.497293	-1.00783	1.63282e-09	4.1488e-07	NC_007201.1	655728	656427	-	651	AFUA_8G02450	-	-	opiNOG62800	R	-	gi|70982867|ref|XP_746961.1| conserved hypothetical protein [Aspergillus fumigatus Af293] &gt;gi|66844586|gb|EAL84923.1| conserved hypothetical protein [Aspergillus fumigatus Af293] &gt;gi|159123845|gb|EDP48964.1| conserved hypothetical protein [Aspergillus fumigatus A1163] &gt;gi|666433595|gb|KEY81141.1| hypothetical protein BA78_7459 [Aspergillus fumigatus var. RP-2014]	-	-	-	-
gene-AFUA_6G03590	1276.69	872.597	1680.78	1.92618	0.945741	1.66936e-09	4.1488e-07	NC_007199.1	783347	784866	+	1398	AFUA_6G03590	GO:0005759;GO:0045461;GO:0044262;GO:0050440;GO:0019629;GO:0006099;GO:0009405;GO:0019679;GO:0004108	K01647	opiNOG00175;COG0372	C	sp|B0YD89|PRPC_ASPFC 2-methylcitrate synthase, mitochondrial OS=Neosartorya fumigata (strain CEA10 / CBS 144.89 / FGSC A1163) GN=mcsA PE=1 SV=1	gi|70984410|ref|XP_747718.1| citrate synthase Cit1 [Aspergillus fumigatus Af293] &gt;gi|74645208|sp|Q50I20.1|PRPC_ASPFM RecName: Full=2-methylcitrate synthase, mitochondrial; Short=Methylcitrate synthase; AltName: Full=(2S,3S)-2-methylcitrate synthase; AltName: Full=Citrate synthase 1; Flags: Precursor &gt;gi|817033872|sp|B0YD89.1|PRPC_ASPFC RecName: Full=2-methylcitrate synthase, mitochondrial; …	GO:0045461//sterigmatocystin biosynthetic process;GO:0044262//cellular carbohydrate metabolic process;GO:0019629//propionate catabolic process, 2-methylcitrate cycle;GO:0006099//tricarboxylic acid cycle;GO:0009405//obsolete pathogenesis;GO:0019679//propionate metabolic process, methylcitrate cycle;	GO:0005759//mitochondrial matrix;	GO:0050440//2-methylcitrate synthase activity;GO:0004108//citrate (Si)-synthase activity;	ko00630(Glyoxylate and dicarboxylate metabolism);ko00020(Citrate cycle (TCA cycle))
gene-AFUA_2G01390	403.72	262.758	544.682	2.07294	1.05168	1.94713e-09	4.71505e-07	NC_007195.1	333820	334449	-	630	AFUA_2G01390	GO:0008168;GO:0032259	-	COG0500;opiNOG19911	QR	sp|A6ZRD1|TMT1_YEAS7 Trans-aconitate 3-methyltransferase OS=Saccharomyces cerevisiae (strain YJM789) GN=TMT1 PE=3 SV=1	gi|70988845|ref|XP_749275.1| S-adenosylmethionine-dependent methyltransferase [Aspergillus fumigatus Af293] &gt;gi|66846906|gb|EAL87237.1| S-adenosylmethionine-dependent methyltransferase, putative [Aspergillus fumigatus Af293]	GO:0032259//methylation;	-	GO:0008168//methyltransferase activity;	-
gene-AFUA_4G13540	315.528	435.773	195.283	0.448129	-1.15801	2.24386e-09	5.2479e-07	NC_007197.1	3540005	3542102	-	1569	AFUA_4G13540	GO:0030007;GO:0005887;GO:0071805;GO:0015079	-	opiNOG18570;COG0168	P	sp|P28584|TRK2_YEAST Low-affinity potassium transport protein OS=Saccharomyces cerevisiae (strain ATCC 204508 / S288c) GN=TRK2 PE=1 SV=1	gi|70993260|ref|XP_751477.1| potassium uptake transporter [Aspergillus fumigatus Af293] &gt;gi|66849111|gb|EAL89439.1| potassium uptake transporter, putative [Aspergillus fumigatus Af293] &gt;gi|159125589|gb|EDP50706.1| potassium uptake transporter, putative [Aspergillus fumigatus A1163]	GO:0030007//cellular potassium ion homeostasis;GO:0071805//potassium ion transmembrane transport;	GO:0005887//integral component of plasma membrane;	GO:0015079//potassium ion transmembrane transporter activity;	-
gene-AFUA_7G03780	680.78	458.711	902.848	1.96823	0.976897	2.27831e-09	5.2479e-07	NC_007200.1	824211	826026	-	1641	AFUA_7G03780	GO:0003723;GO:0000166	-	NOG57413;KOG1902;opiNOG20022	ATR	sp|A9LNK9|CPSF_ARATH 30-kDa cleavage and polyadenylation specificity factor 30 OS=Arabidopsis thaliana GN=CPSF30 PE=1 SV=1	gi|70987433|ref|XP_749130.1| YT521-B-like splicing factor [Aspergillus fumigatus Af293] &gt;gi|66846760|gb|EAL87092.1| YT521-B-like splicing factor, putative [Aspergillus fumigatus Af293] &gt;gi|159123098|gb|EDP48218.1| YT521-B-like splicing factor, putative [Aspergillus fumigatus A1163]	-	-	GO:0003723//RNA binding;GO:0000166//nucleotide binding;	-
gene-AFUA_7G00920	238.847	144.939	332.755	2.29582	1.19901	2.38104e-09	5.35393e-07	NC_007200.1	247220	248740	+	1272	AFUA_7G00920	GO:0016021	-	eurotNOG10122	S	-	gi|70982620|ref|XP_746838.1| UbiD family decarboxylase [Aspergillus fumigatus Af293] &gt;gi|66844462|gb|EAL84800.1| UbiD family decarboxylase, putative [Aspergillus fumigatus Af293]	-	GO:0016021//integral component of membrane;	-	-
gene-AFUA_7G01070	85.6697	35.4079	135.932	3.83902	1.94074	3.99388e-09	8.77168e-07	NC_007200.1	283815	285337	+	1434	AFUA_7G01070	GO:0016985;GO:0046355;GO:0005576	K19355	opiNOG01749;COG3934	G	sp|A1D8Y6|MANA_NEOFI Probable mannan endo-1,4-beta-mannosidase A OS=Neosartorya fischeri (strain ATCC 1020 / DSM 3700 / CBS 544.65 / FGSC A1164 / JCM 1740 / NRRL 181 / WB 181) GN=manA PE=3 SV=1	gi|70982592|ref|XP_746824.1| endo-1,4-beta-mannosidase [Aspergillus fumigatus Af293] &gt;gi|66844448|gb|EAL84786.1| endo-1,4-beta-mannosidase [Aspergillus fumigatus Af293] &gt;gi|159122934|gb|EDP48054.1| endo-1,4-beta-mannosidase [Aspergillus fumigatus A1163]	GO:0046355//mannan catabolic process;	GO:0005576//extracellular region;	GO:0016985//mannan endo-1,4-beta-mannosidase activity;	ko00051(Fructose and mannose metabolism)
gene-AFUA_8G01840	368.776	239.781	497.77	2.07593	1.05376	5.31754e-09	1.14134e-06	NC_007201.1	478321	479324	+	843	AFUA_8G01840	GO:0006950;GO:0016021	-	eurotNOG07137;euroNOG11355;opiNOG56571	S	-	gi|146324681|ref|XP_747022.2| conserved hypothetical protein [Aspergillus fumigatus Af293] &gt;gi|129555471|gb|EAL84984.2| conserved hypothetical protein [Aspergillus fumigatus Af293] &gt;gi|666431453|gb|KEY79058.1| hypothetical protein BA78_2174 [Aspergillus fumigatus var. RP-2014]	GO:0006950//response to stress;	GO:0016021//integral component of membrane;	-	-
gene-AFUA_1G14500	4132.29	2912.78	5351.8	1.83735	0.877629	5.60923e-09	1.17719e-06	NC_007194.1	3873044	3876421	+	2856	AFUA_1G14500	-	-	opiNOG15497	S	-	gi|70996128|ref|XP_752819.1| conserved hypothetical protein [Aspergillus fumigatus Af293] &gt;gi|66850454|gb|EAL90781.1| conserved hypothetical protein [Aspergillus fumigatus Af293]	-	-	-	-
gene-AFUA_7G01270	632.605	833.215	431.994	0.518466	-0.947678	5.90126e-09	1.21156e-06	NC_007200.1	331274	333172	-	1845	AFUA_7G01270	GO:0003887;GO:0006281;GO:0003684;GO:0004088	K03511	COG0389;opiNOG04556	L	sp|Q9QUG2|POLK_MOUSE DNA polymerase kappa OS=Mus musculus GN=Polk PE=1 SV=1	gi|70982554|ref|XP_746805.1| DNA-directed polymerase kappa [Aspergillus fumigatus Af293] &gt;gi|66844429|gb|EAL84767.1| DNA-directed polymerase kappa, putative [Aspergillus fumigatus Af293] &gt;gi|159122955|gb|EDP48075.1| DNA-directed polymerase kappa, putative [Aspergillus fumigatus A1163] &gt;gi|846909908|gb|KMK55840.1| DNA-directed polymerase kappa [Aspergillus fumigatus Z5]	GO:0006281//DNA repair;	-	GO:0003887//DNA-directed DNA polymerase activity;GO:0003684//damaged DNA binding;GO:0004088//carbamoyl-phosphate synthase (glutamine-hydrolyzing) activity;	-
gene-AFUA_6G00530	232.431	144.4	320.462	2.21926	1.15008	8.86114e-09	1.78052e-06	NC_007199.1	130204	133762	-	1524	AFUA_6G00530	-	-	eurotNOG10855;eurotNOG03315	S	-	gi|70981440|ref|XP_731502.1| conserved hypothetical protein [Aspergillus fumigatus Af293] &gt;gi|66843871|gb|EAL84212.1| conserved hypothetical protein [Aspergillus fumigatus Af293]	-	-	-	-
gene-AFUA_3G15040	76.4863	36.4105	116.562	3.20133	1.67867	9.19902e-09	1.80991e-06	NC_007196.1	3964413	3965855	+	1443	AFUA_3G15040	GO:0016705;GO:0004497;GO:0055114	-	opiNOG10215;COG2141	SC	sp|E9JFX9|DMOA_HYPSL Dimethyl-sulfide monooxygenase OS=Hyphomicrobium sulfonivorans GN=dmoA PE=1 SV=1	gi|70998797|ref|XP_754120.1| xenobiotic compound monooxygenase, DszA family [Aspergillus fumigatus Af293] &gt;gi|66851757|gb|EAL92082.1| xenobiotic compound monooxygenase, DszA family [Aspergillus fumigatus Af293] &gt;gi|159127140|gb|EDP52255.1| xenobiotic compound monooxygenase, DszA family [Aspergillus fumigatus A1163] &gt;gi|666435749|gb|KEY83175.1| xenobiotic compound monooxygenase DszA [Aspe…	GO:0055114//obsolete oxidation-reduction process;	-	GO:0016705//oxidoreductase activity, acting on paired donors, with incorporation or reduction of molecular oxygen;GO:0004497//monooxygenase activity;	-
gene-AFUA_7G02220	992.486	1284.16	700.814	0.545738	-0.87372	1.33221e-08	2.56763e-06	NC_007200.1	593338	594222	+	831	AFUA_7G02220	-	-	opiNOG40848;NOG120638;NOG64800;opiNOG28504	S	-	gi|70982364|ref|XP_746710.1| conserved hypothetical protein [Aspergillus fumigatus Af293] &gt;gi|66844334|gb|EAL84672.1| conserved hypothetical protein [Aspergillus fumigatus Af293] &gt;gi|159123047|gb|EDP48167.1| conserved hypothetical protein [Aspergillus fumigatus A1163] &gt;gi|666435811|gb|KEY83231.1| hypothetical protein BA78_6857 [Aspergillus fumigatus var. RP-2014] &gt;gi|846909999|gb|KMK5…	-	-	-	-
gene-AFUA_6G12160	341.655	524.778	158.531	0.302091	-1.72694	1.4131e-08	2.66906e-06	NC_007199.1	3057570	3059832	+	2094	AFUA_6G12160	GO:0005634;GO:0003677;GO:0000981;GO:0006357;GO:0008270	-	eurotNOG00454;eurotNOG08425	K	sp|P36598|THI1_SCHPO Thiamine repressible genes regulatory protein thi1 OS=Schizosaccharomyces pombe (strain 972 / ATCC 24843) GN=thi1 PE=1 SV=2	gi|146324499|ref|XP_751095.2| C6 transcription factor [Aspergillus fumigatus Af293] &gt;gi|129557277|gb|EAL89057.2| C6 transcription factor, putative [Aspergillus fumigatus Af293] &gt;gi|159124666|gb|EDP49784.1| C6 transcription factor, putative [Aspergillus fumigatus A1163]	GO:0006357//regulation of transcription by RNA polymerase II;	GO:0005634//nucleus;	GO:0003677//DNA binding;GO:0000981//DNA-binding transcription factor activity, RNA polymerase II-specific;GO:0008270//zinc ion binding;	-
gene-AFUA_4G00660	453.742	684.958	222.525	0.324874	-1.62205	1.7274e-08	3.19875e-06	NC_007197.1	180320	184079	-	3666	AFUA_4G00660	GO:0016020;GO:0023014;GO:0005524;GO:0006355;GO:0005622;GO:0000155;GO:0000160;GO:0090593;GO:0000156	-	opiNOG66455;eurotNOG08136	T	sp|Q5A599|NIK1_CANAL Histidine protein kinase NIK1 OS=Candida albicans (strain SC5314 / ATCC MYA-2876) GN=NIK1 PE=1 SV=3	gi|70981722|ref|XP_746390.1| sensor histidine kinase/response regulator [Aspergillus fumigatus Af293] &gt;gi|66844012|gb|EAL84352.1| sensor histidine kinase/response regulator, putative [Aspergillus fumigatus Af293]	GO:0006355//regulation of transcription, DNA-templated;GO:0000160//phosphorelay signal transduction system;GO:0090593//peptidyl-histidine autophosphorylation;	GO:0016020//membrane;GO:0005622//intracellular anatomical structure;	GO:0005524//ATP binding;GO:0000155//phosphorelay sensor kinase activity;GO:0000156//phosphorelay response regulator activity;	-
gene-AFUA_8G00840	6846.93	4807.13	8886.72	1.84865	0.886475	2.32852e-08	4.22895e-06	NC_007201.1	198936	200738	+	1557	AFUA_8G00840	GO:0016021;GO:0003333;GO:0015171	-	COG0531;opiNOG09300	E	sp|P19807|HNM1_YEAST Choline transport protein OS=Saccharomyces cerevisiae (strain ATCC 204508 / S288c) GN=HNM1 PE=1 SV=1	gi|70983187|ref|XP_747121.1| amino acid permease [Aspergillus fumigatus Af293] &gt;gi|66844746|gb|EAL85083.1| amino acid permease, putative [Aspergillus fumigatus Af293]	GO:0003333//amino acid transmembrane transport;	GO:0016021//integral component of membrane;	GO:0015171//amino acid transmembrane transporter activity;	-
gene-AFUA_2G01750	16291.4	20600.5	11982.2	0.581649	-0.781779	2.45594e-08	4.3762e-06	NC_007195.1	427825	429523	-	1461	AFUA_2G01750	GO:0046872;GO:0006508;GO:0005829;GO:0070084;GO:0070006	K01265	COG0024;opiNOG23359	OJ	sp|B0XTJ7|MAP21_ASPFC Methionine aminopeptidase 2-1 OS=Neosartorya fumigata (strain CEA10 / CBS 144.89 / FGSC A1163) GN=AFUB_018820 PE=3 SV=1	gi|70988919|ref|XP_749310.1| methionine aminopeptidase, type II [Aspergillus fumigatus Af293] &gt;gi|74669338|sp|Q4WII3.1|MAP22_ASPFU RecName: Full=Methionine aminopeptidase 2-2; Short=MAP 2-2; Short=MetAP 2-2; AltName: Full=Peptidase M &gt;gi|332310265|sp|B0XTJ7.1|MAP21_ASPFC RecName: Full=Methionine aminopeptidase 2-1; Short=MAP 2-1; Short=MetAP 2-1; AltName: Full=Peptidase M &gt;gi|66846941|gb…	GO:0006508//proteolysis;GO:0070084//protein initiator methionine removal;	GO:0005829//cytosol;	GO:0046872//metal ion binding;GO:0070006//metalloaminopeptidase activity;	-
gene-AFUA_5G08940	1340.5	715.852	1965.14	2.74517	1.4569	2.66175e-08	4.65511e-06	NC_007198.1	2294281	2296089	+	1737	AFUA_5G08940	GO:0006552;GO:0004658;GO:0004485	K01969	COG4799;opiNOG06296	IE	sp|Q9V9A7|MCCB_DROME Probable methylcrotonoyl-CoA carboxylase beta chain, mitochondrial OS=Drosophila melanogaster GN=l(2)04524 PE=2 SV=1	gi|70998022|ref|XP_753743.1| 3-methylcrotonyl-CoA carboxylase, beta subunit (MccB) [Aspergillus fumigatus Af293] &gt;gi|66851379|gb|EAL91705.1| 3-methylcrotonyl-CoA carboxylase, beta subunit (MccB), putative [Aspergillus fumigatus Af293] &gt;gi|159126520|gb|EDP51636.1| 3-methylcrotonyl-CoA carboxylase, beta subunit (MccB), putative [Aspergillus fumigatus A1163] &gt;gi|846913706|gb|KMK59534.1| 3-m…	GO:0006552//leucine catabolic process;	-	GO:0004658//propionyl-CoA carboxylase activity;GO:0004485//methylcrotonoyl-CoA carboxylase activity;	ko00280(Valine, leucine and isoleucine degradation)
gene-AFUA_5G00110	860.969	484.32	1237.62	2.55537	1.35353	4.04017e-08	6.86931e-06	NC_007198.1	3152	5290	-	2016	AFUA_5G00110	GO:0016021;GO:0016866;GO:0016740	K06045	opiNOG04823;COG1657	I	sp|P33247|SQHC_ALIAD Squalene--hopene cyclase OS=Alicyclobacillus acidocaldarius subsp. acidocaldarius (strain ATCC 27009 / DSM 446 / JCM 5260 / NBRC 15652 / NCIMB 11725 / NRRL B-14509 / 104-1A) GN=shc PE=1 SV=4	gi|146323948|ref|XP_748329.2| squalene-hopene-cyclase [Aspergillus fumigatus Af293] &gt;gi|129556399|gb|EAL86291.2| squalene-hopene-cyclase, putative [Aspergillus fumigatus Af293]	-	GO:0016021//integral component of membrane;	GO:0016866//intramolecular transferase activity;GO:0016740//transferase activity;	ko00909(Sesquiterpenoid and triterpenoid biosynthesis)
gene-AFUA_1G10770	2192.52	1177.16	3207.87	2.72509	1.4463	4.13095e-08	6.86931e-06	NC_007194.1	2811493	2813212	+	1491	AFUA_1G10770	GO:0016021	-	opiNOG14186	E	sp|P38680|MTR_NEUCR N amino acid transport system protein OS=Neurospora crassa (strain ATCC 24698 / 74-OR23-1A / CBS 708.71 / DSM 1257 / FGSC 987) GN=mtr PE=3 SV=2	gi|70995370|ref|XP_752442.1| neutral amino acid permease [Aspergillus fumigatus Af293] &gt;gi|66850077|gb|EAL90404.1| neutral amino acid permease, putative [Aspergillus fumigatus Af293]	-	GO:0016021//integral component of membrane;	-	-
gene-AFUA_1G14850	2503.07	1824.01	3182.13	1.74458	0.802877	4.14603e-08	6.86931e-06	NC_007194.1	3980051	3981525	+	1314	AFUA_1G14850	GO:0033539;GO:0016787;GO:0004085;GO:0050660;GO:0003995	-	opiNOG02446;COG1960	I	sp|Q54RR5|ACDSB_DICDI Probable short/branched chain specific acyl-CoA dehydrogenase OS=Dictyostelium discoideum GN=acadsb PE=3 SV=1	gi|70996198|ref|XP_752854.1| acyl-CoA dehydrogenase [Aspergillus fumigatus Af293] &gt;gi|66850489|gb|EAL90816.1| acyl-CoA dehydrogenase, putative [Aspergillus fumigatus Af293] &gt;gi|159131607|gb|EDP56720.1| acyl-CoA dehydrogenase, putative [Aspergillus fumigatus A1163] &gt;gi|666431711|gb|KEY79309.1| acyl CoA dehydrogenase [Aspergillus fumigatus var. RP-2014]	GO:0033539//fatty acid beta-oxidation using acyl-CoA dehydrogenase;	-	GO:0016787//hydrolase activity;GO:0004085//butyryl-CoA dehydrogenase activity;GO:0050660//flavin adenine dinucleotide binding;GO:0003995//acyl-CoA dehydrogenase activity;	-
gene-AFUA_7G05490	5252.92	3051.25	7454.59	2.44313	1.28873	4.4582e-08	7.25918e-06	NC_007200.1	1326515	1326733	-	219	AFUA_7G05490	-	-	eurotNOG12852	S	-	gi|70986948|ref|XP_748960.1| conserved hypothetical protein [Aspergillus fumigatus Af293] &gt;gi|66846590|gb|EAL86922.1| conserved hypothetical protein [Aspergillus fumigatus Af293]	-	-	-	-
gene-AFUA_4G01440	124.142	209.763	38.5205	0.183638	-2.44506	5.9605e-08	9.54085e-06	NC_007197.1	375829	376615	-	693	AFUA_4G01440	GO:0016740	K00799	opiNOG04586;opiNOG05608;COG0625	O	sp|O59827|GST2_SCHPO Glutathione S-transferase 2 OS=Schizosaccharomyces pombe (strain 972 / ATCC 24843) GN=gst2 PE=2 SV=1	gi|70981568|ref|XP_746313.1| glutathione S-transferase family protein [Aspergillus fumigatus Af293] &gt;gi|66843935|gb|EAL84275.1| glutathione S-transferase family protein [Aspergillus fumigatus Af293] &gt;gi|159122076|gb|EDP47199.1| glutathione S-transferase family protein [Aspergillus fumigatus A1163] &gt;gi|666435569|gb|KEY83009.1| glutathione S transferase [Aspergillus fumigatus var. RP-2014]…	-	-	GO:0016740//transferase activity;	ko00480(Glutathione metabolism)
gene-AFUA_2G11840	5271.21	3885.21	6657.22	1.71348	0.776929	6.10761e-08	9.61338e-06	NC_007195.1	3056894	3059952	+	2604	AFUA_2G11840	GO:0005840;GO:0035690;GO:0006412;GO:0003735	-	KOG1124;eurotNOG09212;opiNOG03939	R	sp|O60184|CYC8_SCHPO General transcriptional corepressor ssn6 OS=Schizosaccharomyces pombe (strain 972 / ATCC 24843) GN=ssn6 PE=1 SV=1	gi|71001670|ref|XP_755516.1| transcriptional corepressor Cyc8 [Aspergillus fumigatus Af293] &gt;gi|66853154|gb|EAL93478.1| transcriptional corepressor Cyc8, putative [Aspergillus fumigatus Af293] &gt;gi|159129583|gb|EDP54697.1| transcriptional corepressor Cyc8, putative [Aspergillus fumigatus A1163] &gt;gi|666427769|gb|KEY75428.1| transcription corepressor Cyc8 [Aspergillus fumigatus var. RP-2014]	GO:0006412//translation;	GO:0005840//ribosome;	GO:0003735//structural constituent of ribosome;	-
gene-AFUA_2G08360	5472	6882.68	4061.31	0.590078	-0.761024	6.25057e-08	9.67711e-06	NC_007195.1	2153118	2154022	-	837	AFUA_2G08360	GO:0044205;GO:0004590;GO:0006207;GO:0071468;GO:0000909	K01591	COG0284;opiNOG03145	F	sp|O13410|PYRF_ASPFU Orotidine 5&apos;-phosphate decarboxylase OS=Neosartorya fumigata (strain ATCC MYA-4609 / Af293 / CBS 101355 / FGSC A1100) GN=pyrG PE=3 SV=1	gi|71000978|ref|XP_755170.1| orotidine 5&apos;-phosphate decarboxylase PyrG [Aspergillus fumigatus Af293] &gt;gi|3929346|sp|O13410.1|PYRF_ASPFU RecName: Full=Orotidine 5&apos;-phosphate decarboxylase; AltName: Full=OMP decarboxylase; Short=OMPDCase; Short=OMPdecase; AltName: Full=Uridine 5&apos;-monophosphate synthase; Short=UMP synthase &gt;gi|2369659|emb|CAA72161.1| PYRG protein [Aspergillus fu…	GO:0044205//'de novo' UMP biosynthetic process;GO:0006207//'de novo' pyrimidine nucleobase biosynthetic process;GO:0071468//cellular response to acidic pH;GO:0000909//sporocarp development involved in sexual reproduction;	-	GO:0004590//orotidine-5'-phosphate decarboxylase activity;	ko00240(Pyrimidine metabolism)
gene-AFUA_2G15140	487.148	336.885	637.411	1.89207	0.919966	6.50262e-08	9.90495e-06	NC_007195.1	4003999	4005931	+	1680	AFUA_2G15140	GO:0055085;GO:0016021	-	KOG0254;opiNOG07963	R	sp|B5BP47|YP53_SCHPO Uncharacterized transporter C460.03 OS=Schizosaccharomyces pombe (strain 972 / ATCC 24843) GN=SPBC460.03 PE=3 SV=1	gi|71002334|ref|XP_755848.1| MFS drug transporter [Aspergillus fumigatus Af293] &gt;gi|66853486|gb|EAL93810.1| MFS drug transporter, putative [Aspergillus fumigatus Af293]	GO:0055085//transmembrane transport;	GO:0016021//integral component of membrane;	-	-
gene-AFUA_1G01850	689.178	492.465	885.892	1.79889	0.84711	1.09706e-07	1.64455e-05	NC_007194.1	554338	557094	-	2520	AFUA_1G01850	GO:0005634;GO:0000981;GO:0006357;GO:0008270	-	opiNOG14814	S	-	gi|146322347|ref|XP_749935.2| C6 finger domain protein [Aspergillus fumigatus Af293] &gt;gi|129556972|gb|EAL87897.2| C6 finger domain protein, putative [Aspergillus fumigatus Af293] &gt;gi|666428681|gb|KEY76332.1| transcription factor C6 [Aspergillus fumigatus var. RP-2014]	GO:0006357//regulation of transcription by RNA polymerase II;	GO:0005634//nucleus;	GO:0000981//DNA-binding transcription factor activity, RNA polymerase II-specific;GO:0008270//zinc ion binding;	-
gene-AFUA_2G15260	250.363	164.075	336.652	2.05182	1.0369	1.197e-07	1.74104e-05	NC_007195.1	4044384	4045847	-	1182	AFUA_2G15260	GO:0005634;GO:0003677;GO:0000981;GO:0006357;GO:0008270	-	opiNOG03224	S	sp|P08638|LEUR_YEAST Regulatory protein LEU3 OS=Saccharomyces cerevisiae (strain ATCC 204508 / S288c) GN=LEU3 PE=1 SV=1	gi|71002360|ref|XP_755861.1| C6 transcription factor (Leu3) [Aspergillus fumigatus Af293] &gt;gi|66853499|gb|EAL93823.1| C6 transcription factor (Leu3), putative [Aspergillus fumigatus Af293] &gt;gi|159129918|gb|EDP55032.1| C6 transcription factor (Leu3), putative [Aspergillus fumigatus A1163]	GO:0006357//regulation of transcription by RNA polymerase II;	GO:0005634//nucleus;	GO:0003677//DNA binding;GO:0000981//DNA-binding transcription factor activity, RNA polymerase II-specific;GO:0008270//zinc ion binding;	-
gene-AFUA_7G06523	2994.4	1824.86	4163.94	2.28178	1.19016	1.1983e-07	1.74104e-05	NC_007200.1	1591542	1592418	+	714	AFUA_7G06523	GO:0016021	-	sordNOG13075;opiNOG58156;NOG137600	SU	-	gi|146324874|ref|XP_001481432.1| integral membrane protein [Aspergillus fumigatus Af293] &gt;gi|129556616|gb|EBA27291.1| integral membrane protein [Aspergillus fumigatus Af293]	-	GO:0016021//integral component of membrane;	-	-
gene-AFUA_2G15250	246.798	162.222	331.375	2.04273	1.0305	1.75534e-07	2.51173e-05	NC_007195.1	4043272	4044294	-	1023	AFUA_2G15250	GO:0005634;GO:0003677;GO:0000981;GO:0006357;GO:0008270	-	opiNOG03224	S	-	gi|71002358|ref|XP_755860.1| hypothetical protein AFUA_2G15250 [Aspergillus fumigatus Af293] &gt;gi|66853498|gb|EAL93822.1| hypothetical protein AFUA_2G15250 [Aspergillus fumigatus Af293] &gt;gi|159129917|gb|EDP55031.1| hypothetical protein AFUB_030920 [Aspergillus fumigatus A1163]	GO:0006357//regulation of transcription by RNA polymerase II;	GO:0005634//nucleus;	GO:0003677//DNA binding;GO:0000981//DNA-binding transcription factor activity, RNA polymerase II-specific;GO:0008270//zinc ion binding;	-
gene-AFUA_5G00120	1739.05	730.277	2747.82	3.7627	1.91177	2.56675e-07	3.61797e-05	NC_007198.1	5839	7498	+	1527	AFUA_5G00120	GO:0009055;GO:0016705;GO:0020037;GO:0005506;GO:0016021;GO:0004497;GO:0055114	-	COG2124	Q	sp|S0ARX1|FSDH_FUSHE Cytochrome P450 monooxygenase fsdH OS=Fusarium heterosporum GN=fsdH PE=3 SV=1	gi|146323950|ref|XP_748328.2| cytochrome P450 oxidoreductase/alkane hydroxylase [Aspergillus fumigatus Af293] &gt;gi|129556398|gb|EAL86290.2| cytochrome P450 oxidoreductase/alkane hydroxylase, putative [Aspergillus fumigatus Af293] &gt;gi|159125698|gb|EDP50815.1| cytochrome P450 oxidoreductase/alkane hydroxylase, putative [Aspergillus fumigatus A1163]	GO:0055114//obsolete oxidation-reduction process;	GO:0016021//integral component of membrane;	GO:0009055//electron transfer activity;GO:0016705//oxidoreductase activity, acting on paired donors, with incorporation or reduction of molecular oxygen;GO:0020037//heme binding;GO:0005506//iron ion binding;GO:0004497//monooxygenase activity;	-
gene-AFUA_3G09110	485.36	628.442	342.278	0.544645	-0.876612	2.89256e-07	4.01726e-05	NC_007196.1	2319865	2320775	+	870	AFUA_3G09110	-	-	NOG17823;opiNOG09986	S	sp|P38281|APD1_YEAST Actin patches distal protein 1 OS=Saccharomyces cerevisiae (strain ATCC 204508 / S288c) GN=APD1 PE=1 SV=1	gi|70999980|ref|XP_754707.1| conserved hypothetical protein [Aspergillus fumigatus Af293] &gt;gi|66852344|gb|EAL92669.1| conserved hypothetical protein [Aspergillus fumigatus Af293]	-	-	-	-
gene-AFUA_6G02340	476.729	330.466	622.992	1.88519	0.914713	3.35428e-07	4.59099e-05	NC_007199.1	433649	436362	-	1431	AFUA_6G02340	-	-	NOG50191;COG5587;opiNOG10569	S	-	gi|70984673|ref|XP_747843.1| conserved hypothetical protein [Aspergillus fumigatus Af293] &gt;gi|66845470|gb|EAL85805.1| conserved hypothetical protein [Aspergillus fumigatus Af293] &gt;gi|159122627|gb|EDP47748.1| conserved hypothetical protein [Aspergillus fumigatus A1163]	-	-	-	-
gene-AFUA_2G09220	3507.05	4468.24	2545.86	0.569767	-0.811555	4.05155e-07	5.46612e-05	NC_007195.1	2361320	2363113	-	1794	AFUA_2G09220	-	-	opiNOG18587	S	-	gi|71001150|ref|XP_755256.1| conserved hypothetical protein [Aspergillus fumigatus Af293] &gt;gi|66852894|gb|EAL93218.1| conserved hypothetical protein [Aspergillus fumigatus Af293]	-	-	-	-
gene-AFUA_7G05660	99287.3	74604.4	123970	1.6617	0.73266	4.27312e-07	5.68385e-05	NC_007200.1	1376127	1379437	+	3198	AFUA_7G05660	GO:0005524;GO:0003746;GO:0006414;GO:0016887	K03235	opiNOG12974;COG0488	JR	sp|O93796|EF3_CANGA Elongation factor 3 OS=Candida glabrata (strain ATCC 2001 / CBS 138 / JCM 3761 / NBRC 0622 / NRRL Y-65) GN=TEF3 PE=3 SV=2	gi|70986914|ref|XP_748943.1| translation elongation factor eEF-3 [Aspergillus fumigatus Af293] &gt;gi|66846573|gb|EAL86905.1| translation elongation factor eEF-3, putative [Aspergillus fumigatus Af293] &gt;gi|159123287|gb|EDP48407.1| translation elongation factor eEF-3, putative [Aspergillus fumigatus A1163] &gt;gi|846910243|gb|KMK56170.1| translation elongation factor eEF-3 [Aspergillus fumigatu…	GO:0006414//translational elongation;	-	GO:0005524//ATP binding;GO:0003746//translation elongation factor activity;GO:0016887//ATP hydrolysis activity;	-
gene-AFUA_5G00720	1165.02	1468.08	861.954	0.587131	-0.768245	4.58214e-07	6.01025e-05	NC_007198.1	203702	204504	-	747	AFUA_5G00720	GO:0008080	-	eurotNOG08359;opiNOG38155;eurotNOG11482	SR	-	gi|70985522|ref|XP_748267.1| GNAT family acetyltransferase [Aspergillus fumigatus Af293] &gt;gi|66845895|gb|EAL86229.1| GNAT family acetyltransferase, putative [Aspergillus fumigatus Af293] &gt;gi|159125802|gb|EDP50918.1| GNAT family acetyltransferase, putative [Aspergillus fumigatus A1163] &gt;gi|666430078|gb|KEY77708.1| acetyltransferase GNAT [Aspergillus fumigatus var. RP-2014] &gt;gi|84691301…	-	-	GO:0008080//N-acetyltransferase activity;	-
gene-AFUA_4G14712	23.748	40.696	6.79994	0.167091	-2.58129	4.69849e-07	6.07843e-05	NC_007197.1	3874284	3876476	-	1989	AFUA_4G14712	GO:0005634;GO:0003677;GO:0000981;GO:0006357;GO:0008270	-	eurotNOG00782;opiNOG18708	SK	sp|I1RF57|AURR2_GIBZE Aurofusarin cluster transcription factor aurR2 OS=Gibberella zeae (strain PH-1 / ATCC MYA-4620 / FGSC 9075 / NRRL 31084) GN=aurR2 PE=2 SV=1	gi|70993028|ref|XP_751362.1| C6 transcription factor [Aspergillus fumigatus Af293] &gt;gi|66848996|gb|EAL89324.1| C6 transcription factor, putative [Aspergillus fumigatus Af293]	GO:0006357//regulation of transcription by RNA polymerase II;	GO:0005634//nucleus;	GO:0003677//DNA binding;GO:0000981//DNA-binding transcription factor activity, RNA polymerase II-specific;GO:0008270//zinc ion binding;	-
gene-AFUA_1G01730	473.169	337.676	608.661	1.8025	0.850001	5.26631e-07	6.65157e-05	NC_007194.1	533237	534765	-	1374	AFUA_1G01730	GO:0008496;GO:0016021;GO:0016052	K08257	eurotNOG09306;opiNOG10324	R	sp|P36091|DCW1_YEAST Mannan endo-1,6-alpha-mannosidase DCW1 OS=Saccharomyces cerevisiae (strain ATCC 204508 / S288c) GN=DCW1 PE=1 SV=1	gi|70990148|ref|XP_749923.1| glycosyl hydrolase [Aspergillus fumigatus Af293] &gt;gi|66847555|gb|EAL87885.1| glycosyl hydrolase, putative [Aspergillus fumigatus Af293] &gt;gi|159130405|gb|EDP55518.1| glycosyl hydrolase, putative [Aspergillus fumigatus A1163] &gt;gi|666428636|gb|KEY76287.1| glycosyl hydrolase [Aspergillus fumigatus var. RP-2014] &gt;gi|846911658|gb|KMK57548.1| glycosyl hydrolase […	GO:0016052//carbohydrate catabolic process;	GO:0016021//integral component of membrane;	GO:0008496//mannan endo-1,6-alpha-mannosidase activity;	-
gene-AFUA_7G08540	360.488	250.881	470.094	1.87377	0.905946	5.28237e-07	6.65157e-05	NC_007200.1	1982601	1984289	-	1689	AFUA_7G08540	-	-	NOG105589;opiNOG28255;COG0666	SMR	-	gi|70986540|ref|XP_748761.1| ankyrin repeat protein [Aspergillus fumigatus Af293] &gt;gi|66846391|gb|EAL86723.1| ankyrin repeat protein [Aspergillus fumigatus Af293] &gt;gi|159122796|gb|EDP47917.1| Ankyrin repeat protein [Aspergillus fumigatus A1163] &gt;gi|159122832|gb|EDP47953.1| ankyrin repeat protein [Aspergillus fumigatus A1163]	-	-	-	-
gene-AFUA_3G09900	806.096	589.052	1023.14	1.73693	0.796537	5.54242e-07	6.88718e-05	NC_007196.1	2538029	2540569	+	2340	AFUA_3G09900	GO:0005622;GO:0030428;GO:0043547;GO:0007015;GO:0001411;GO:0051056;GO:0005886;GO:0005096	K05767	opiNOG01194;COG5261	ZT	sp|P33277|GAP1_SCHPO GTPase-activating protein OS=Schizosaccharomyces pombe (strain 972 / ATCC 24843) GN=gap1 PE=4 SV=1	gi|146323390|ref|XP_754629.2| GTPase activating protein Sar1 [Aspergillus fumigatus Af293] &gt;gi|129558314|gb|EAL92591.2| GTPase activating protein Sar1, putative [Aspergillus fumigatus Af293] &gt;gi|159127643|gb|EDP52758.1| GTPase activating protein Sar1, putative [Aspergillus fumigatus A1163]	GO:0043547//positive regulation of GTPase activity;GO:0007015//actin filament organization;GO:0051056//regulation of small GTPase mediated signal transduction;	GO:0005622//intracellular anatomical structure;GO:0030428//cell septum;GO:0001411//hyphal tip;GO:0005886//plasma membrane;	GO:0005096//GTPase activator activity;	-
gene-AFUA_7G02460	1741.52	2172.5	1310.54	0.603242	-0.729192	7.37936e-07	9.05074e-05	NC_007200.1	670546	670974	+	429	AFUA_7G02460	-	-	eurotNOG12415	R	-	gi|146324616|ref|XP_746686.2| extracellular serine-rich protein [Aspergillus fumigatus Af293] &gt;gi|129555383|gb|EAL84648.2| extracellular serine-rich protein, putative [Aspergillus fumigatus Af293] &gt;gi|159123068|gb|EDP48188.1| extracellular serine-rich protein, putative [Aspergillus fumigatus A1163] &gt;gi|846910020|gb|KMK55952.1| extracellular serine-rich protein [Aspergillus fumigatus Z5]	-	-	-	-
gene-AFUA_4G00200	421.802	603.842	239.762	0.397061	-1.33257	8.6034e-07	0.000104167	NC_007197.1	54334	55733	+	1344	AFUA_4G00200	-	-	NOG140028;opiNOG58371;opiNOG23487	SR	-	gi|70981814|ref|XP_746436.1| F-box domain protein [Aspergillus fumigatus Af293] &gt;gi|66844058|gb|EAL84398.1| F-box domain protein [Aspergillus fumigatus Af293] &gt;gi|159121954|gb|EDP47077.1| F-box domain protein [Aspergillus fumigatus A1163]	-	-	-	-
gene-AFUA_3G00680	423.13	302.739	543.52	1.79534	0.844258	9.19548e-07	0.000109927	NC_007196.1	151397	153549	-	1998	AFUA_3G00680	GO:0008131;GO:0005507;GO:0048038;GO:0009308;GO:0055114	K00276	opiNOG00535;COG3733	Q	sp|Q12556|AMO1_ASPNG Copper amine oxidase 1 OS=Aspergillus niger GN=AO-I PE=1 SV=2	gi|70985767|ref|XP_748389.1| copper amine oxidase [Aspergillus fumigatus Af293] &gt;gi|66846018|gb|EAL86351.1| copper amine oxidase [Aspergillus fumigatus Af293]	GO:0009308//amine metabolic process;GO:0055114//obsolete oxidation-reduction process;	-	GO:0008131//primary amine oxidase activity;GO:0005507//copper ion binding;GO:0048038//quinone binding;	ko00410(beta-Alanine metabolism);ko00360(Phenylalanine metabolism);ko00350(Tyrosine metabolism);ko00260(Glycine, serine and threonine metabolism)
gene-AFUA_3G06850	285.743	196.84	374.647	1.9033	0.928507	9.61188e-07	0.000113468	NC_007196.1	1708646	1709536	+	891	AFUA_3G06850	GO:0007264;GO:0005622;GO:0043547;GO:0005085	-	opiNOG50970	S	-	gi|71000463|ref|XP_754921.1| conserved hypothetical protein [Aspergillus fumigatus Af293] &gt;gi|66852558|gb|EAL92883.1| conserved hypothetical protein [Aspergillus fumigatus Af293] &gt;gi|159127934|gb|EDP53049.1| conserved hypothetical protein [Aspergillus fumigatus A1163]	GO:0007264//small GTPase mediated signal transduction;GO:0043547//positive regulation of GTPase activity;	GO:0005622//intracellular anatomical structure;	GO:0005085//guanyl-nucleotide exchange factor activity;	-
gene-AFUA_6G04820	1293.98	972.078	1615.89	1.6623	0.733181	1.11702e-06	0.000130236	NC_007199.1	1127148	1129622	-	2475	AFUA_6G04820	GO:0008153;GO:0016833;GO:0009405	K13950	COG0512;opiNOG01158	JE	sp|O94277|PABS_SCHPO Putative aminodeoxychorismate synthase OS=Schizosaccharomyces pombe (strain 972 / ATCC 24843) GN=SPBP8B7.29 PE=3 SV=1	gi|70984154|ref|XP_747596.1| para-aminobenzoate synthase PabaA [Aspergillus fumigatus Af293] &gt;gi|66845223|gb|EAL85558.1| para-aminobenzoate synthase PabaA [Aspergillus fumigatus Af293]	GO:0008153//para-aminobenzoic acid biosynthetic process;GO:0009405//obsolete pathogenesis;	-	GO:0016833//oxo-acid-lyase activity;	ko00790(Folate biosynthesis)
gene-AFUA_7G00930	423.654	207.468	639.841	3.08404	1.62482	1.30765e-06	0.000150603	NC_007200.1	249101	250403	-	1086	AFUA_7G00930	GO:0016021	-	opiNOG60785	S	-	gi|70982618|ref|XP_746837.1| integral membrane protein [Aspergillus fumigatus Af293] &gt;gi|66844461|gb|EAL84799.1| integral membrane protein [Aspergillus fumigatus Af293] &gt;gi|159122920|gb|EDP48040.1| integral membrane protein [Aspergillus fumigatus A1163] &gt;gi|666432238|gb|KEY79824.1| integral membrane protein [Aspergillus fumigatus var. RP-2014]	-	GO:0016021//integral component of membrane;	-	-
gene-AFUA_8G02200	1677.89	999.392	2356.39	2.35782	1.23746	1.42773e-06	0.000162452	NC_007201.1	570700	572443	+	1647	AFUA_8G02200	GO:0005887;GO:1902475;GO:0015179;GO:0015297	K16261	opiNOG16438;COG0833	E	sp|P18696|PUTX_EMENI Proline-specific permease OS=Emericella nidulans (strain FGSC A4 / ATCC 38163 / CBS 112.46 / NRRL 194 / M139) GN=prnB PE=2 SV=2	gi|70982917|ref|XP_746986.1| proline permease [Aspergillus fumigatus Af293] &gt;gi|66844611|gb|EAL84948.1| proline permease, putative [Aspergillus fumigatus Af293] &gt;gi|159123871|gb|EDP48990.1| proline permease, putative [Aspergillus fumigatus A1163]	GO:1902475//L-alpha-amino acid transmembrane transport;	GO:0005887//integral component of plasma membrane;	GO:0015179//L-amino acid transmembrane transporter activity;GO:0015297//antiporter activity;	-
gene-AFUA_1G03380	3053.51	2331.03	3775.98	1.61988	0.695885	1.46909e-06	0.000163685	NC_007194.1	978458	983547	-	4905	AFUA_1G03380	GO:0016757	-	opiNOG01198;COG3914	OTG	sp|Q9M8Y0|SEC_ARATH Probable UDP-N-acetylglucosamine--peptide N-acetylglucosaminyltransferase SEC OS=Arabidopsis thaliana GN=SEC PE=2 SV=1	gi|70990478|ref|XP_750088.1| UDP-N-acetylglucosaminyltransferase [Aspergillus fumigatus Af293] &gt;gi|66847720|gb|EAL88050.1| UDP-N-acetylglucosaminyltransferase [Aspergillus fumigatus Af293] &gt;gi|159130569|gb|EDP55682.1| UDP-N-acetylglucosaminyltransferase [Aspergillus fumigatus A1163]	-	-	GO:0016757//glycosyltransferase activity;	-
gene-AFUA_6G00390	336.228	237.643	434.812	1.82968	0.871594	1.48324e-06	0.000163685	NC_007199.1	100296	101558	+	1197	AFUA_6G00390	GO:0009058;GO:0008483;GO:0030170	-	COG0436;opiNOG06199	E	sp|Q84CG1|CAMYS_STRVI Capreomycidine synthase OS=Streptomyces vinaceus GN=vioD PE=1 SV=1	gi|70981468|ref|XP_731516.1| aminotransferase [Aspergillus fumigatus Af293] &gt;gi|66843885|gb|EAL84226.1| aminotransferase, putative [Aspergillus fumigatus Af293] &gt;gi|159122738|gb|EDP47859.1| aminotransferase, putative [Aspergillus fumigatus A1163] &gt;gi|666433800|gb|KEY81339.1| aminotransferase [Aspergillus fumigatus var. RP-2014] &gt;gi|846909501|gb|KMK55454.1| aminotransferase [Aspergillu…	GO:0009058//biosynthetic process;	-	GO:0008483//transaminase activity;GO:0030170//pyridoxal phosphate binding;	-
gene-AFUA_3G03710	130.733	179.971	81.4957	0.452827	-1.14297	1.49057e-06	0.000163685	NC_007196.1	1007427	1008602	-	1176	AFUA_3G03710	GO:0004177;GO:0006508;GO:0044257	K01266	opiNOG28489;opiNOG07691;COG3191	SQE	sp|A0MTQ2|BAPA_SPHMI Beta-peptidyl aminopeptidase BapA OS=Sphingosinicella microcystinivorans PE=1 SV=1	gi|70986394|ref|XP_748691.1| D-aminopeptidase [Aspergillus fumigatus Af293] &gt;gi|66846320|gb|EAL86653.1| D-aminopeptidase, putative [Aspergillus fumigatus Af293]	GO:0006508//proteolysis;GO:0044257//cellular protein catabolic process;	-	GO:0004177//aminopeptidase activity;	-
gene-AFUA_6G10660	15410.9	19029.3	11792.6	0.619706	-0.690344	1.64307e-06	0.000178358	NC_007199.1	2635628	2637150	+	1461	AFUA_6G10660	GO:0004775;GO:0006099;GO:0005634;GO:0016829;GO:0005524;GO:0005829	K01648	COG0045;opiNOG16874	C	sp|O13907|ACL2_SCHPO Probable ATP-citrate synthase subunit 2 OS=Schizosaccharomyces pombe (strain 972 / ATCC 24843) GN=SPAC22A12.16 PE=1 SV=1	gi|70992211|ref|XP_750954.1| ATP citrate lyase subunit (Acl), putatibe [Aspergillus fumigatus Af293] &gt;gi|66848587|gb|EAL88916.1| ATP citrate lyase subunit (Acl), putatibe [Aspergillus fumigatus Af293] &gt;gi|846917632|gb|KMK63379.1| ATP citrate lyase subunit (Acl), putatibe [Aspergillus fumigatus Z5]	GO:0006099//tricarboxylic acid cycle;	GO:0005634//nucleus;GO:0005829//cytosol;	GO:0004775//succinate-CoA ligase (ADP-forming) activity;GO:0016829//lyase activity;GO:0005524//ATP binding;	ko00020(Citrate cycle (TCA cycle))
gene-AFUA_4G11220	1884.27	1438.32	2330.22	1.62009	0.696077	1.86101e-06	0.000198541	NC_007197.1	2927120	2931380	-	4080	AFUA_4G11220	GO:0009055;GO:0008762;GO:0051537;GO:0005506;GO:0004855;GO:0050660;GO:0004854;GO:0055114;GO:0006145	K00106	COG4630;opiNOG03442	F	sp|Q12553|XDH_EMENI Xanthine dehydrogenase OS=Emericella nidulans (strain FGSC A4 / ATCC 38163 / CBS 112.46 / NRRL 194 / M139) GN=hxA PE=2 SV=2	gi|70993720|ref|XP_751707.1| xanthine dehydrogenase HxA [Aspergillus fumigatus Af293] &gt;gi|66849341|gb|EAL89669.1| xanthine dehydrogenase HxA, putative [Aspergillus fumigatus Af293]	GO:0055114//obsolete oxidation-reduction process;GO:0006145//purine nucleobase catabolic process;	-	GO:0009055//electron transfer activity;GO:0008762//UDP-N-acetylmuramate dehydrogenase activity;GO:0051537//2 iron, 2 sulfur cluster binding;GO:0005506//iron ion binding;GO:0004855//xanthine oxidase activity;GO:0050660//flavin adenine dinucleotide binding;GO:0004854//xanthine dehydrogenase activity;	ko04146(Peroxisome);ko00232(Caffeine metabolism);ko00230(Purine metabolism)
gene-AFUA_8G01710	4854.17	3727.48	5980.86	1.60453	0.682154	1.87104e-06	0.000198541	NC_007201.1	449689	450192	+	504	AFUA_8G01710	GO:0009277;GO:0009847	-	eurotNOG06776	R	sp|D4AYB4|TLP2_ARTBC Antigenic thaumatin-like protein ARB_01183 OS=Arthroderma benhamiae (strain ATCC MYA-4681 / CBS 112371) GN=ARB_01183 PE=3 SV=1	gi|70983015|ref|XP_747035.1| antigenic thaumatin domain protein [Aspergillus fumigatus Af293] &gt;gi|66844660|gb|EAL84997.1| antigenic thaumatin domain protein, putative [Aspergillus fumigatus Af293] &gt;gi|666431455|gb|KEY79060.1| antigenic thaumatin [Aspergillus fumigatus var. RP-2014]	GO:0009847//spore germination;	GO:0009277//fungal-type cell wall;	-	-
gene-AFUA_8G01300	298.038	208.541	387.535	1.85831	0.893992	1.98651e-06	0.000208451	NC_007201.1	316376	317688	-	1254	AFUA_8G01300	GO:0016021	-	opiNOG17042;sordNOG04543	S	-	gi|70983097|ref|XP_747076.1| conserved hypothetical protein [Aspergillus fumigatus Af293] &gt;gi|66844701|gb|EAL85038.1| conserved hypothetical protein [Aspergillus fumigatus Af293] &gt;gi|159123962|gb|EDP49081.1| conserved hypothetical protein [Aspergillus fumigatus A1163]	-	GO:0016021//integral component of membrane;	-	-
gene-AFUA_3G03670	1296.29	1625.44	967.141	0.595004	-0.749028	2.01943e-06	0.000209577	NC_007196.1	988358	992438	+	3945	AFUA_3G03670	GO:0055085;GO:0005524;GO:0016021;GO:0042626	-	opiNOG11768;COG1132	QV	sp|P36619|PMD1_SCHPO Leptomycin B resistance protein pmd1 OS=Schizosaccharomyces pombe (strain 972 / ATCC 24843) GN=pmd1 PE=3 SV=2	gi|70986386|ref|XP_748687.1| ABC multidrug transporter [Aspergillus fumigatus Af293] &gt;gi|66846316|gb|EAL86649.1| ABC multidrug transporter, putative [Aspergillus fumigatus Af293]	GO:0055085//transmembrane transport;	GO:0016021//integral component of membrane;	GO:0005524//ATP binding;GO:0042626//ATPase-coupled transmembrane transporter activity;	-
gene-AFUA_8G02060	1246.38	1590.36	902.396	0.567415	-0.817523	2.35e-06	0.000241031	NC_007201.1	533910	534965	+	1056	AFUA_8G02060	GO:0016021	-	opiNOG30496;NOG104598	SM	sp|Q5SX19|PIGL_MOUSE N-acetylglucosaminyl-phosphatidylinositol de-N-acetylase OS=Mus musculus GN=Pigl PE=2 SV=1	gi|70982945|ref|XP_747000.1| glycan biosynthesis protein (PigL) [Aspergillus fumigatus Af293] &gt;gi|66844625|gb|EAL84962.1| glycan biosynthesis protein (PigL), putative [Aspergillus fumigatus Af293]	-	GO:0016021//integral component of membrane;	-	-
gene-AFUA_4G09140	5275.47	3265.43	7285.52	2.23111	1.15776	2.37355e-06	0.000241031	NC_007197.1	2384774	2386188	+	1353	AFUA_4G09140	GO:0004587;GO:0005622;GO:0030170	K00819	COG4992;opiNOG00382	E	sp|Q92413|OAT_EMENI Ornithine aminotransferase OS=Emericella nidulans (strain FGSC A4 / ATCC 38163 / CBS 112.46 / NRRL 194 / M139) GN=otaA PE=3 SV=2	gi|70994128|ref|XP_751911.1| L-ornithine aminotransferase Car2 [Aspergillus fumigatus Af293] &gt;gi|66849545|gb|EAL89873.1| L-ornithine aminotransferase Car2, putative [Aspergillus fumigatus Af293] &gt;gi|159125174|gb|EDP50291.1| L-ornithine aminotransferase Car2, putative [Aspergillus fumigatus A1163] &gt;gi|846908690|gb|KMK54655.1| L-ornithine aminotransferase Car2 [Aspergillus fumigatus Z5]	-	GO:0005622//intracellular anatomical structure;	GO:0004587//ornithine-oxo-acid transaminase activity;GO:0030170//pyridoxal phosphate binding;	ko00330(Arginine and proline metabolism)
gene-AFUA_2G12450	1339.82	1016.46	1663.18	1.63625	0.710389	2.71188e-06	0.000272457	NC_007195.1	3199655	3200800	+	1065	AFUA_2G12450	GO:0008152;GO:0004419;GO:0016787;GO:0016021	K01640	COG0119;opiNOG01845	CE	sp|Q9I2A0|LIUE_PSEAE 3-hydroxy-3-isohexenylglutaryl-CoA/hydroxy-methylglutaryl-CoA lyase OS=Pseudomonas aeruginosa (strain ATCC 15692 / DSM 22644 / CIP 104116 / JCM 14847 / LMG 12228 / 1C / PRS 101 / PAO1) GN=liuE PE=1 SV=1	gi|71001792|ref|XP_755577.1| hydroxymethylglutaryl-CoA lyase [Aspergillus fumigatus Af293] &gt;gi|66853215|gb|EAL93539.1| hydroxymethylglutaryl-CoA lyase [Aspergillus fumigatus Af293] &gt;gi|159129637|gb|EDP54751.1| hydroxymethylglutaryl-CoA lyase [Aspergillus fumigatus A1163] &gt;gi|666427733|gb|KEY75392.1| hydroxymethylglutaryl CoA lyase [Aspergillus fumigatus var. RP-2014] &gt;gi|846915997|gb|…	GO:0008152//metabolic process;	GO:0016021//integral component of membrane;	GO:0004419//hydroxymethylglutaryl-CoA lyase activity;GO:0016787//hydrolase activity;	ko04146(Peroxisome);ko00650(Butanoate metabolism);ko00280(Valine, leucine and isoleucine degradation)
gene-AFUA_4G01370	38.9969	60.6491	17.3447	0.285985	-1.80599	2.98288e-06	0.00029653	NC_007197.1	361058	362971	-	1809	AFUA_4G01370	GO:0055114;GO:0051213	-	opiNOG22026;COG2175	SQ	sp|P21623|DIT1_YEAST Spore wall maturation protein DIT1 OS=Saccharomyces cerevisiae (strain ATCC 204508 / S288c) GN=DIT1 PE=1 SV=2	gi|70981584|ref|XP_746321.1| pyoverdine/dityrosine biosynthesis family protein [Aspergillus fumigatus Af293] &gt;gi|66843943|gb|EAL84283.1| pyoverdine/dityrosine biosynthesis family protein [Aspergillus fumigatus Af293]	GO:0055114//obsolete oxidation-reduction process;	-	GO:0051213//dioxygenase activity;	-
gene-AFUA_5G06340	1618.33	1108.07	2128.59	1.92099	0.941851	3.08947e-06	0.000303361	NC_007198.1	1525770	1527332	-	1377	AFUA_5G06340	GO:0005737	-	KOG1118;fuNOG04276;opiNOG01484	TI	sp|O94478|MU137_SCHPO Meiotically up-regulated gene 137 protein OS=Schizosaccharomyces pombe (strain 972 / ATCC 24843) GN=mug137 PE=1 SV=1	gi|70998554|ref|XP_753999.1| BAR domain protein [Aspergillus fumigatus Af293] &gt;gi|66851635|gb|EAL91961.1| BAR domain protein [Aspergillus fumigatus Af293]	-	GO:0005737//cytoplasm;	-	-
gene-AFUA_4G07810	138.581	89.4445	187.718	2.09871	1.0695	3.11584e-06	0.000303361	NC_007197.1	2038699	2040081	-	1383	AFUA_4G07810	GO:0006520;GO:0004794;GO:0030170	K17989	opiNOG05218;COG1171	E	sp|B5VKE8|SDHL_YEAS6 L-serine dehydratase OS=Saccharomyces cerevisiae (strain AWRI1631) GN=SDL1 PE=3 SV=1	gi|70994532|ref|XP_752044.1| L-serine dehydratase [Aspergillus fumigatus Af293] &gt;gi|66849678|gb|EAL90006.1| L-serine dehydratase, putative [Aspergillus fumigatus Af293] &gt;gi|159125042|gb|EDP50159.1| L-serine dehydratase, putative [Aspergillus fumigatus A1163] &gt;gi|666428387|gb|KEY76040.1| L serine dehydratase [Aspergillus fumigatus var. RP-2014]	GO:0006520//cellular amino acid metabolic process;	-	GO:0004794//L-threonine ammonia-lyase activity;GO:0030170//pyridoxal phosphate binding;	ko00290(Valine, leucine and isoleucine biosynthesis);ko00270(Cysteine and methionine metabolism);ko00260(Glycine, serine and threonine metabolism)
gene-AFUA_8G06554	761.08	953.652	568.508	0.596138	-0.746282	3.18699e-06	0.000307122	NC_007201.1	1584455	1585090	-	546	AFUA_8G06554	GO:0004089;GO:0008270	K01673	opiNOG43322;COG0288	P	sp|Q5AJ71|CAN_CANAL Carbonic anhydrase OS=Candida albicans (strain SC5314 / ATCC MYA-2876) GN=NCE103 PE=1 SV=1	gi|146324787|ref|XP_001481413.1| carbonate dehydratase [Aspergillus fumigatus Af293] &gt;gi|129556154|gb|EBA27231.1| carbonate dehydratase, putative [Aspergillus fumigatus Af293] &gt;gi|159123565|gb|EDP48684.1| carbonate dehydratase, putative [Aspergillus fumigatus A1163] &gt;gi|846910646|gb|KMK56545.1| carbonate dehydratase [Aspergillus fumigatus Z5]	-	-	GO:0004089//carbonate dehydratase activity;GO:0008270//zinc ion binding;	ko00910(Nitrogen metabolism)
gene-AFUA_6G11560	1215.09	650.193	1779.98	2.73762	1.45292	3.50566e-06	0.000334419	NC_007199.1	2869631	2871057	+	1164	AFUA_6G11560	GO:0016021	-	opiNOG30802	S	-	gi|70992381|ref|XP_751039.1| integral membrane protein [Aspergillus fumigatus Af293] &gt;gi|66848672|gb|EAL89001.1| integral membrane protein, putative [Aspergillus fumigatus Af293] &gt;gi|159124610|gb|EDP49728.1| integral membrane protein, putative [Aspergillus fumigatus A1163] &gt;gi|846917714|gb|KMK63461.1| integral membrane protein [Aspergillus fumigatus Z5]	-	GO:0016021//integral component of membrane;	-	-
gene-AFUA_1G07480	11907.7	15898.3	7917.15	0.497987	-1.00582	3.63348e-06	0.000343146	NC_007194.1	2109870	2111253	+	1323	AFUA_1G07480	GO:0004109;GO:0005576;GO:0055114;GO:0006783	K00228	opiNOG07243;COG0408	H	sp|Q9V3D2|HEM6_DROME Oxygen-dependent coproporphyrinogen-III oxidase OS=Drosophila melanogaster GN=Coprox PE=2 SV=1	gi|70991290|ref|XP_750494.1| coproporphyrinogen III oxidase [Aspergillus fumigatus Af293] &gt;gi|66848126|gb|EAL88456.1| coproporphyrinogen III oxidase, putative [Aspergillus fumigatus Af293] &gt;gi|846914089|gb|KMK59907.1| coproporphyrinogen III oxidase [Aspergillus fumigatus Z5]	GO:0055114//obsolete oxidation-reduction process;GO:0006783//heme biosynthetic process;	GO:0005576//extracellular region;	GO:0004109//coproporphyrinogen oxidase activity;	ko00860(Porphyrin metabolism)
gene-AFUA_1G07400	784.521	978.229	590.814	0.603962	-0.727469	3.8501e-06	0.000360003	NC_007194.1	2096687	2097889	+	1137	AFUA_1G07400	GO:0031145;GO:0030071;GO:0005680	-	eurotNOG06955;NOG124619;opiNOG72875	S	-	gi|70991274|ref|XP_750486.1| conserved hypothetical protein [Aspergillus fumigatus Af293] &gt;gi|66848118|gb|EAL88448.1| conserved hypothetical protein [Aspergillus fumigatus Af293] &gt;gi|159130959|gb|EDP56072.1| conserved hypothetical protein [Aspergillus fumigatus A1163] &gt;gi|666433286|gb|KEY80842.1| hypothetical protein BA78_6216 [Aspergillus fumigatus var. RP-2014] &gt;gi|846914096|gb|KMK5…	GO:0031145//anaphase-promoting complex-dependent catabolic process;GO:0030071//regulation of mitotic metaphase/anaphase transition;	GO:0005680//anaphase-promoting complex;	-	-
gene-AFUA_6G06470	2856.04	4435.44	1276.64	0.287827	-1.79673	3.99839e-06	0.000370204	NC_007199.1	1392828	1393409	+	582	AFUA_6G06470	GO:0005622	-	euNOG27383;eurotNOG08533	O	sp|P40920|HSP30_EMENI 30 kDa heat shock protein OS=Emericella nidulans (strain FGSC A4 / ATCC 38163 / CBS 112.46 / NRRL 194 / M139) GN=hsp30 PE=2 SV=1	gi|70991381|ref|XP_750539.1| heat shock protein Hsp30-like [Aspergillus fumigatus Af293] &gt;gi|66848172|gb|EAL88501.1| heat shock protein Hsp30-like, putative [Aspergillus fumigatus Af293] &gt;gi|159124095|gb|EDP49213.1| heat shock protein Hsp30-like, putative [Aspergillus fumigatus A1163] &gt;gi|666436198|gb|KEY83573.1| heat shock protein Hsp30 [Aspergillus fumigatus var. RP-2014] &gt;gi|846917…	-	GO:0005622//intracellular anatomical structure;	-	-
gene-AFUA_2G02380	2234.14	1722.3	2745.97	1.59436	0.672974	4.25578e-06	0.000389297	NC_007195.1	598144	599559	-	1356	AFUA_2G02380	-	-	opiNOG21173	S	-	gi|70989047|ref|XP_749373.1| conserved hypothetical protein [Aspergillus fumigatus Af293] &gt;gi|66847004|gb|EAL87335.1| conserved hypothetical protein [Aspergillus fumigatus Af293]	-	-	-	-
gene-AFUA_1G17350	1583.97	2099.42	1068.53	0.508963	-0.974367	4.28705e-06	0.000389297	NC_007194.1	4743966	4746010	-	1920	AFUA_1G17350	-	-	KOG4091;opiNOG00048	K	sp|Q8K5C0|GRHL2_MOUSE Grainyhead-like protein 2 homolog OS=Mus musculus GN=Grhl2 PE=2 SV=1	gi|70996694|ref|XP_753102.1| CP2 transcription factor [Aspergillus fumigatus Af293] &gt;gi|66850737|gb|EAL91064.1| CP2 transcription factor, putative [Aspergillus fumigatus Af293]	-	-	-	-
gene-AFUA_4G01450	31.8655	50.8645	12.8665	0.252957	-1.98304	4.62222e-06	0.000412752	NC_007197.1	377634	378960	-	1167	AFUA_4G01450	GO:0009423;GO:0003849;GO:0009073	K01626	COG0722;opiNOG00265	E	sp|Q09755|AROF_SCHPO Putative phospho-2-dehydro-3-deoxyheptonate aldolase OS=Schizosaccharomyces pombe (strain 972 / ATCC 24843) GN=SPAC24H6.10c PE=3 SV=1	gi|70981566|ref|XP_746312.1| phospho-2-dehydro-3-deoxyheptonate aldolase [Aspergillus fumigatus Af293] &gt;gi|66843934|gb|EAL84274.1| phospho-2-dehydro-3-deoxyheptonate aldolase [Aspergillus fumigatus Af293]	GO:0009423//chorismate biosynthetic process;GO:0009073//aromatic amino acid family biosynthetic process;	-	GO:0003849//3-deoxy-7-phosphoheptulonate synthase activity;	ko00400(Phenylalanine, tyrosine and tryptophan biosynthesis)
gene-AFUA_6G08710	241.746	169.162	314.329	1.85816	0.893871	4.63275e-06	0.000412752	NC_007199.1	2063348	2065583	-	1920	AFUA_6G08710	GO:0016311;GO:0004035	K01113	opiNOG15127;COG3540	PG	sp|P42251|PPBD_BACSU Alkaline phosphatase D OS=Bacillus subtilis (strain 168) GN=phoD PE=1 SV=3	gi|70991823|ref|XP_750760.1| alkaline phosphatase [Aspergillus fumigatus Af293] &gt;gi|66848393|gb|EAL88722.1| alkaline phosphatase, putative [Aspergillus fumigatus Af293] &gt;gi|159124322|gb|EDP49440.1| alkaline phosphatase, putative [Aspergillus fumigatus A1163] &gt;gi|666435077|gb|KEY82553.1| alkaline phosphatase [Aspergillus fumigatus var. RP-2014]	GO:0016311//dephosphorylation;	-	GO:0004035//alkaline phosphatase activity;	ko00790(Folate biosynthesis)
gene-AFUA_3G11430	1071.61	743.903	1399.32	1.88105	0.91154	4.8091e-06	0.000422741	NC_007196.1	2997540	2998674	-	975	AFUA_3G11430	GO:0006525;GO:0046872;GO:0004053	K01476	COG0010;opiNOG00016	E	sp|Q12611|ARGI_EMENI Arginase OS=Emericella nidulans (strain FGSC A4 / ATCC 38163 / CBS 112.46 / NRRL 194 / M139) GN=agaA PE=3 SV=2	gi|70999514|ref|XP_754476.1| arginase [Aspergillus fumigatus Af293] &gt;gi|66852113|gb|EAL92438.1| arginase, putative [Aspergillus fumigatus Af293] &gt;gi|159127493|gb|EDP52608.1| arginase, putative [Aspergillus fumigatus A1163] &gt;gi|666430022|gb|KEY77653.1| arginase [Aspergillus fumigatus var. RP-2014] &gt;gi|846914393|gb|KMK60211.1| arginase [Aspergillus fumigatus Z5]	GO:0006525//arginine metabolic process;	-	GO:0046872//metal ion binding;GO:0004053//arginase activity;	ko00330(Arginine and proline metabolism);ko00220(Arginine biosynthesis)
gene-AFUA_3G08550	215.875	148.938	282.811	1.89885	0.925128	4.83439e-06	0.000422741	NC_007196.1	2192940	2193959	-	969	AFUA_3G08550	GO:0008152;GO:0016491	-	opiNOG54454	Q	sp|A0A1B4XBH5|SDNK_SORAA Short-chain dehydrogenase sdnK OS=Sordaria araneosa GN=sdnK PE=3 SV=1	gi|71000086|ref|XP_754760.1| short-chain dehydrogenase/reductase family protein [Aspergillus fumigatus Af293] &gt;gi|66852397|gb|EAL92722.1| short-chain dehydrogenase/reductase family protein, putative [Aspergillus fumigatus Af293] &gt;gi|846914664|gb|KMK60482.1| short-chain dehydrogenase/reductase family protein [Aspergillus fumigatus Z5]	GO:0008152//metabolic process;	-	GO:0016491//oxidoreductase activity;	-
gene-AFUA_4G04670	1853.36	2276.28	1430.45	0.628417	-0.670207	5.149e-06	0.00044612	NC_007197.1	1309914	1313508	+	3354	AFUA_4G04670	GO:0055085;GO:0016021	K07300	opiNOG02345;COG0387	P	sp|P42839|VNX1_YEAST Low affinity vacuolar monovalent cation/H(+) antiporter OS=Saccharomyces cerevisiae (strain ATCC 204508 / S288c) GN=VNX1 PE=1 SV=1	gi|70982249|ref|XP_746653.1| calcium permease family membrane transporter [Aspergillus fumigatus Af293] &gt;gi|66844276|gb|EAL84615.1| calcium permease family membrane transporter [Aspergillus fumigatus Af293] &gt;gi|159122111|gb|EDP47233.1| calcium permease family membrane transporter [Aspergillus fumigatus A1163]	GO:0055085//transmembrane transport;	GO:0016021//integral component of membrane;	-	-
gene-AFUA_7G06540	147.873	97.6554	198.09	2.02846	1.02038	5.63549e-06	0.000483832	NC_007200.1	1595883	1596965	+	1083	AFUA_7G06540	GO:0016829;GO:0006520;GO:0030170	K01620	opiNOG51759;COG2008	E	sp|Q9HTF1|LTAE_PSEAE Low specificity L-threonine aldolase OS=Pseudomonas aeruginosa (strain ATCC 15692 / DSM 22644 / CIP 104116 / JCM 14847 / LMG 12228 / 1C / PRS 101 / PAO1) GN=ltaE PE=3 SV=1	gi|70986734|ref|XP_748856.1| threonine aldolase [Aspergillus fumigatus Af293] &gt;gi|66846486|gb|EAL86818.1| threonine aldolase, putative [Aspergillus fumigatus Af293] &gt;gi|159123375|gb|EDP48495.1| threonine aldolase, putative [Aspergillus fumigatus A1163] &gt;gi|846910324|gb|KMK56251.1| threonine aldolase [Aspergillus fumigatus Z5]	GO:0006520//cellular amino acid metabolic process;	-	GO:0016829//lyase activity;GO:0030170//pyridoxal phosphate binding;	ko00260(Glycine, serine and threonine metabolism)
gene-AFUA_5G09640	4985.12	3883.32	6086.91	1.56745	0.648417	5.89978e-06	0.00050196	NC_007198.1	2490603	2492299	+	1506	AFUA_5G09640	GO:1900699	-	NOG06331;opiNOG05163	S	sp|A5H0J3|URC4_LACKL Uracil catabolism protein 4 OS=Lachancea kluyveri GN=URC4 PE=3 SV=1	gi|70997886|ref|XP_753675.1| conserved fungal protein [Aspergillus fumigatus Af293] &gt;gi|66851311|gb|EAL91637.1| conserved fungal protein [Aspergillus fumigatus Af293] &gt;gi|159126592|gb|EDP51708.1| conserved fungal protein [Aspergillus fumigatus A1163] &gt;gi|846913776|gb|KMK59604.1| conserved fungal protein [Aspergillus fumigatus Z5]	GO:1900699//negative regulation of o-orsellinic acid biosynthetic process;	-	-	-
gene-AFUA_4G13770	390.516	571.203	209.828	0.367345	-1.44479	7.69441e-06	0.000648804	NC_007197.1	3600391	3601455	+	1065	AFUA_4G13770	GO:0004553;GO:0005975	-	opiNOG24893;COG1472	RG	sp|D4AQ52|HEXA_ARTBC Uncharacterized secreted glycosyl hydrolase ARB_06359 OS=Arthroderma benhamiae (strain ATCC MYA-4681 / CBS 112371) GN=ARB_06359 PE=1 SV=1	gi|70993214|ref|XP_751454.1| glycosyl hydrolase [Aspergillus fumigatus Af293] &gt;gi|66849088|gb|EAL89416.1| glycosyl hydrolase, putative [Aspergillus fumigatus Af293] &gt;gi|159125614|gb|EDP50731.1| glycosyl hydrolase, putative [Aspergillus fumigatus A1163] &gt;gi|666435395|gb|KEY82847.1| glycosyl hydrolase [Aspergillus fumigatus var. RP-2014] &gt;gi|846910402|gb|KMK56322.1| glycosyl hydrolase […	GO:0005975//carbohydrate metabolic process;	-	GO:0004553//hydrolase activity, hydrolyzing O-glycosyl compounds;	-
gene-AFUA_5G14690	367.829	466.974	268.684	0.575372	-0.797432	8.23956e-06	0.000688623	NC_007198.1	3800550	3801486	-	822	AFUA_5G14690	GO:0003877	K00988	opiNOG37112;COG4360	F	sp|P49348|APA2_KLULA Diadenosine 5&apos;,5&apos;&apos;&apos;-P1,P4-tetraphosphate phosphorylase 2 OS=Kluyveromyces lactis (strain ATCC 8585 / CBS 2359 / DSM 70799 / NBRC 1267 / NRRL Y-1140 / WM37) GN=APA2 PE=3 SV=1	gi|70996867|ref|XP_753188.1| phosphorylase [Aspergillus fumigatus Af293] &gt;gi|66850824|gb|EAL91150.1| phosphorylase, putative [Aspergillus fumigatus Af293]	-	-	GO:0003877//ATP adenylyltransferase activity;	ko00920(Sulfur metabolism);ko00230(Purine metabolism)
gene-AFUA_3G03580	784.295	1123	445.589	0.396784	-1.33357	8.76854e-06	0.000726405	NC_007196.1	959392	960918	-	1479	AFUA_3G03580	GO:0016747	-	opiNOG02151	S	sp|Q0JBZ8|HCT1_ORYSJ Hydroxycinnamoyltransferase 1 OS=Oryza sativa subsp. japonica GN=HCT1 PE=2 SV=1	gi|70986368|ref|XP_748678.1| transferase family protein [Aspergillus fumigatus Af293] &gt;gi|66846307|gb|EAL86640.1| transferase family protein [Aspergillus fumigatus Af293] &gt;gi|159128176|gb|EDP53291.1| transferase family protein [Aspergillus fumigatus A1163]	-	-	GO:0016747//acyltransferase activity, transferring groups other than amino-acyl groups;	-
gene-AFUA_5G09750	3047.54	2379.2	3715.88	1.56182	0.643228	9.04441e-06	0.000734924	NC_007198.1	2523441	2525358	-	1776	AFUA_5G09750	GO:1904823;GO:0005345;GO:0016021	K06901	COG2252;opiNOG04946	PR	sp|O94300|YOOH_SCHPO Putative xanthine/uracil permease C887.17 OS=Schizosaccharomyces pombe (strain 972 / ATCC 24843) GN=SPBC887.17 PE=3 SV=1	gi|70997864|ref|XP_753664.1| nucleoside transporter [Aspergillus fumigatus Af293] &gt;gi|66851300|gb|EAL91626.1| nucleoside transporter, putative [Aspergillus fumigatus Af293] &gt;gi|159126603|gb|EDP51719.1| nucleoside transporter, putative [Aspergillus fumigatus A1163]	GO:1904823//purine nucleobase transmembrane transport;	GO:0016021//integral component of membrane;	GO:0005345//purine nucleobase transmembrane transporter activity;	-
gene-AFUA_8G02000	146.167	202.149	90.1848	0.446131	-1.16446	9.09801e-06	0.000734924	NC_007201.1	519300	520535	-	1107	AFUA_8G02000	GO:0006062;GO:0003939;GO:0008270;GO:0055114	K00008	opiNOG49479;COG1063	QC	sp|A1D9C9|XYL2_NEOFI Probable D-xylulose reductase A OS=Neosartorya fischeri (strain ATCC 1020 / DSM 3700 / CBS 544.65 / FGSC A1164 / JCM 1740 / NRRL 181 / WB 181) GN=xdhA PE=3 SV=1	gi|146324693|ref|XP_747006.2| sorbitol/xylitol dehydrogenase [Aspergillus fumigatus Af293] &gt;gi|129555465|gb|EAL84968.2| sorbitol/xylitol dehydrogenase, putative [Aspergillus fumigatus Af293] &gt;gi|159123891|gb|EDP49010.1| sorbitol/xylitol dehydrogenase, putative [Aspergillus fumigatus A1163] &gt;gi|846910963|gb|KMK56862.1| sorbitol/xylitol dehydrogenase [Aspergillus fumigatus Z5]	GO:0006062//sorbitol catabolic process;GO:0055114//obsolete oxidation-reduction process;	-	GO:0003939//L-iditol 2-dehydrogenase activity;GO:0008270//zinc ion binding;	ko00051(Fructose and mannose metabolism);ko00040(Pentose and glucuronate interconversions)
gene-AFUA_1G17170	145.243	211.208	79.2792	0.375361	-1.41365	9.10484e-06	0.000734924	NC_007194.1	4680943	4682195	+	1050	AFUA_1G17170	GO:0055114;GO:0051213	-	COG2175;opiNOG09019	QI	sp|B5BP48|YP54_SCHPO Putative alpha-ketoglutarate-dependent sulfonate dioxygenase OS=Schizosaccharomyces pombe (strain 972 / ATCC 24843) GN=SPBC460.04c PE=3 SV=1	gi|70996660|ref|XP_753085.1| TfdA family taurine dioxygenase [Aspergillus fumigatus Af293] &gt;gi|66850720|gb|EAL91047.1| TfdA family taurine dioxygenase, putative [Aspergillus fumigatus Af293] &gt;gi|159131821|gb|EDP56934.1| TfdA family taurine dioxygenase, putative [Aspergillus fumigatus A1163] &gt;gi|846909075|gb|KMK55033.1| TfdA family taurine dioxygenase [Aspergillus fumigatus Z5]	GO:0055114//obsolete oxidation-reduction process;	-	GO:0051213//dioxygenase activity;	-
gene-AFUA_2G04540	1095.27	786.838	1403.71	1.78398	0.835102	9.47535e-06	0.00075835	NC_007195.1	1244675	1245756	-	948	AFUA_2G04540	GO:0016021	-	opiNOG20425;eurotNOG05392	S	-	gi|70989473|ref|XP_749586.1| conserved hypothetical protein [Aspergillus fumigatus Af293] &gt;gi|66847217|gb|EAL87548.1| conserved hypothetical protein [Aspergillus fumigatus Af293] &gt;gi|159128995|gb|EDP54109.1| conserved hypothetical protein [Aspergillus fumigatus A1163] &gt;gi|666429685|gb|KEY77322.1| hypothetical protein BA78_6631 [Aspergillus fumigatus var. RP-2014]	-	GO:0016021//integral component of membrane;	-	-
gene-AFUA_3G10750	624.852	929.82	319.883	0.344027	-1.53941	1.00359e-05	0.000796463	NC_007196.1	2794968	2796647	-	1410	AFUA_3G10750	GO:0000287;GO:0006085;GO:0016310;GO:0005524;GO:0006082;GO:0005622;GO:0008776	K00925	COG0282;opiNOG08412	C	sp|Q5B3G6|ACKA_EMENI Probable acetate kinase OS=Emericella nidulans (strain FGSC A4 / ATCC 38163 / CBS 112.46 / NRRL 194 / M139) GN=AN4914 PE=3 SV=2	gi|70999654|ref|XP_754544.1| acetate kinase [Aspergillus fumigatus Af293] &gt;gi|66852181|gb|EAL92506.1| acetate kinase, putative [Aspergillus fumigatus Af293] &gt;gi|159127557|gb|EDP52672.1| acetate kinase, putative [Aspergillus fumigatus A1163]	GO:0006085//acetyl-CoA biosynthetic process;GO:0016310//phosphorylation;GO:0006082//organic acid metabolic process;	GO:0005622//intracellular anatomical structure;	GO:0000287//magnesium ion binding;GO:0005524//ATP binding;GO:0008776//acetate kinase activity;	ko00680(Methane metabolism);ko00640(Propanoate metabolism);ko00620(Pyruvate metabolism);ko00430(Taurine and hypotaurine metabolism)
gene-AFUA_7G06650	1656.05	1283.15	2028.94	1.58121	0.661031	1.01363e-05	0.000797726	NC_007200.1	1617090	1618137	+	894	AFUA_7G06650	GO:0033961	K01253	opiNOG16627	R	-	gi|70986713|ref|XP_748846.1| alpha/beta hydrolase [Aspergillus fumigatus Af293] &gt;gi|66846476|gb|EAL86808.1| alpha/beta hydrolase, putative [Aspergillus fumigatus Af293] &gt;gi|159123385|gb|EDP48505.1| alpha/beta hydrolase, putative [Aspergillus fumigatus A1163] &gt;gi|666436334|gb|KEY83690.1| alpha/beta hydrolase [Aspergillus fumigatus var. RP-2014]	-	-	GO:0033961//cis-stilbene-oxide hydrolase activity;	-
gene-AFUA_6G08860	1005.11	770.799	1239.42	1.60797	0.685237	1.02244e-05	0.000798011	NC_007199.1	2103520	2104872	+	1281	AFUA_6G08860	GO:0030246;GO:0016853;GO:0005975	-	COG0794;opiNOG22562	SM	sp|Q9ZJI5|YE29_HELPJ Uncharacterized protein jhp_1324 OS=Helicobacter pylori (strain J99 / ATCC 700824) GN=jhp_1324 PE=3 SV=1	gi|70991853|ref|XP_750775.1| sugar isomerase, KpsF/GutQ [Aspergillus fumigatus Af293] &gt;gi|66848408|gb|EAL88737.1| sugar isomerase, KpsF/GutQ [Aspergillus fumigatus Af293]	GO:0005975//carbohydrate metabolic process;	-	GO:0030246//carbohydrate binding;GO:0016853//isomerase activity;	-
gene-AFUA_4G04540	175.16	119.979	230.341	1.91985	0.940991	1.06068e-05	0.000821074	NC_007197.1	1276853	1277960	+	1053	AFUA_4G04540	GO:0071423;GO:0016021;GO:0015140	-	opiNOG13437;COG1275	RP	sp|P50537|MAE1_SCHPO Malic acid transport protein OS=Schizosaccharomyces pombe (strain 972 / ATCC 24843) GN=mae1 PE=1 SV=1	gi|70982223|ref|XP_746640.1| C4-dicarboxylate transporter/malic acid transport protein, putative [Aspergillus fumigatus Af293] &gt;gi|66844263|gb|EAL84602.1| C4-dicarboxylate transporter/malic acid transport protein, putative [Aspergillus fumigatus Af293] &gt;gi|159122125|gb|EDP47247.1| C4-dicarboxylate transporter/malic acid transport protein, putative [Aspergillus fumigatus A1163]	GO:0071423//malate transmembrane transport;	GO:0016021//integral component of membrane;	GO:0015140//malate transmembrane transporter activity;	-
gene-AFUA_4G04410	1317.91	1019.05	1616.77	1.58655	0.665896	1.14332e-05	0.000873279	NC_007197.1	1243951	1245048	+	1017	AFUA_4G04410	GO:0008691;GO:0070403;GO:0006631;GO:0003857;GO:0055114	K00074	opiNOG05270;COG1250	I	sp|P45856|HBD_BACSU Probable 3-hydroxybutyryl-CoA dehydrogenase OS=Bacillus subtilis (strain 168) GN=mmgB PE=2 SV=1	gi|70982195|ref|XP_746626.1| 3-hydroxybutyryl-CoA dehydrogenase [Aspergillus fumigatus Af293] &gt;gi|66844249|gb|EAL84588.1| 3-hydroxybutyryl-CoA dehydrogenase, putative [Aspergillus fumigatus Af293] &gt;gi|159122139|gb|EDP47261.1| 3-hydroxybutyryl-CoA dehydrogenase, putative [Aspergillus fumigatus A1163]	GO:0006631//fatty acid metabolic process;GO:0055114//obsolete oxidation-reduction process;	-	GO:0008691//3-hydroxybutyryl-CoA dehydrogenase activity;GO:0070403//NAD+ binding;GO:0003857//3-hydroxyacyl-CoA dehydrogenase activity;	ko00650(Butanoate metabolism);ko00360(Phenylalanine metabolism)
gene-AFUA_5G08220	1461.04	2040.39	881.685	0.432116	-1.21051	1.14662e-05	0.000873279	NC_007198.1	2080181	2082732	-	2385	AFUA_5G08220	-	-	opiNOG01121	S	sp|P36168|ESL2_YEAST EST/SMG-like protein 2 OS=Saccharomyces cerevisiae (strain ATCC 204508 / S288c) GN=ESL2 PE=1 SV=1	gi|70998172|ref|XP_753814.1| conserved hypothetical protein [Aspergillus fumigatus Af293] &gt;gi|66851450|gb|EAL91776.1| conserved hypothetical protein [Aspergillus fumigatus Af293] &gt;gi|159126449|gb|EDP51565.1| conserved hypothetical protein [Aspergillus fumigatus A1163]	-	-	-	-
gene-AFUA_2G11500	849.662	649.295	1050.03	1.61718	0.693481	1.20578e-05	0.000910991	NC_007195.1	2964507	2965445	+	876	AFUA_2G11500	GO:0008080	-	opiNOG31525;opiNOG13906;COG0454	RK	sp|Q12447|PAA1_YEAST Polyamine N-acetyltransferase 1 OS=Saccharomyces cerevisiae (strain ATCC 204508 / S288c) GN=PAA1 PE=1 SV=1	gi|71001602|ref|XP_755482.1| acetyltransferase, GNAT family family [Aspergillus fumigatus Af293] &gt;gi|66853120|gb|EAL93444.1| acetyltransferase, GNAT family family [Aspergillus fumigatus Af293] &gt;gi|159129551|gb|EDP54665.1| acetyltransferase, GNAT family family [Aspergillus fumigatus A1163]	-	-	GO:0008080//N-acetyltransferase activity;	-
gene-AFUA_8G01780	173.333	117.069	229.598	1.96122	0.971749	1.3092e-05	0.000981275	NC_007201.1	465732	466824	-	957	AFUA_8G01780	GO:0019500;GO:0000257	-	opiNOG55324;COG0388	RE	sp|B6Q5I3|NIT_TALMQ Nitrilase OS=Talaromyces marneffei (strain ATCC 18224 / CBS 334.59 / QM 7333) GN=PMAA_032480 PE=1 SV=1	gi|70983001|ref|XP_747028.1| nitrilase [Aspergillus fumigatus Af293] &gt;gi|66844653|gb|EAL84990.1| nitrilase, putative [Aspergillus fumigatus Af293]	GO:0019500//cyanide catabolic process;	-	GO:0000257//nitrilase activity;	-
gene-AFUA_5G01690	139.029	92.4136	185.644	2.00884	1.00636	1.39605e-05	0.00103813	NC_007198.1	426111	427078	+	906	AFUA_5G01690	-	-	opiNOG06149;COG4336	S	sp|Q09674|YA01_SCHPO Putative hydro-lyase C5H10.01 OS=Schizosaccharomyces pombe (strain 972 / ATCC 24843) GN=SPAC5H10.01 PE=3 SV=1	gi|70985334|ref|XP_748173.1| DUF1445 domain protein [Aspergillus fumigatus Af293] &gt;gi|66845801|gb|EAL86135.1| DUF1445 domain protein [Aspergillus fumigatus Af293] &gt;gi|159125904|gb|EDP51020.1| DUF1445 domain protein [Aspergillus fumigatus A1163] &gt;gi|666430156|gb|KEY77785.1| hypothetical protein BA78_5521 [Aspergillus fumigatus var. RP-2014]	-	-	-	-
gene-AFUA_6G04490	783.015	600.095	965.935	1.60964	0.686736	1.40778e-05	0.00103868	NC_007199.1	1026792	1028234	-	1443	AFUA_6G04490	GO:0043945;GO:0005634;GO:0043942;GO:0005829;GO:0035432	-	COG5037;opiNOG30559	TG	sp|G2X740|WOR1_VERDV Global transcription regulator sge1 OS=Verticillium dahliae (strain VdLs.17 / ATCC MYA-4575 / FGSC 10137) GN=sge1 PE=3 SV=1	gi|70984224|ref|XP_747629.1| camp independent regulatory protein [Aspergillus fumigatus Af293] &gt;gi|66845256|gb|EAL85591.1| camp independent regulatory protein [Aspergillus fumigatus Af293] &gt;gi|159122416|gb|EDP47537.1| camp independent regulatory protein [Aspergillus fumigatus A1163] &gt;gi|846909194|gb|KMK55147.1| camp independent regulatory protein [Aspergillus fumigatus Z5]	GO:0043945//positive regulation of asexual sporulation resulting in formation of a cellular spore;GO:0043942//negative regulation of sexual sporulation resulting in formation of a cellular spore;GO:0035432//positive regulation of gluconate transmembrane transport;	GO:0005634//nucleus;GO:0005829//cytosol;	-	-
gene-AFUA_3G01196	857.442	1175.81	539.071	0.458467	-1.12511	1.52105e-05	0.00111355	NC_007196.1	292868	293044	-	177	AFUA_3G01196	GO:0016021	-	eurotNOG07513;opiNOG46276	S	-	gi|146323143|ref|XP_001481586.1| conserved hypothetical protein [Aspergillus fumigatus Af293] &gt;gi|129556486|gb|EBA27272.1| conserved hypothetical protein [Aspergillus fumigatus Af293] &gt;gi|159128423|gb|EDP53538.1| conserved hypothetical protein [Aspergillus fumigatus A1163]	-	GO:0016021//integral component of membrane;	-	-
gene-AFUA_2G15240	2621.96	1696.12	3547.79	2.09171	1.06468	1.59519e-05	0.001157	NC_007195.1	4037842	4040291	-	2379	AFUA_2G15240	GO:0005783;GO:0005794;GO:0016021;GO:1901584;GO:0005886;GO:1901583	-	opiNOG00360;KOG2262	T	sp|P40900|ISP4_SCHPO Sexual differentiation process protein isp4 OS=Schizosaccharomyces pombe (strain 972 / ATCC 24843) GN=isp4 PE=2 SV=2	gi|71002356|ref|XP_755859.1| small oligopeptide transporter, OPT family [Aspergillus fumigatus Af293] &gt;gi|66853497|gb|EAL93821.1| small oligopeptide transporter, OPT family [Aspergillus fumigatus Af293] &gt;gi|159129916|gb|EDP55030.1| small oligopeptide transporter, OPT family [Aspergillus fumigatus A1163] &gt;gi|846915719|gb|KMK61503.1| small oligopeptide transporter, OPT family [Aspergillus …	GO:1901583//tetrapeptide transmembrane transport;	GO:0005783//endoplasmic reticulum;GO:0005794//Golgi apparatus;GO:0016021//integral component of membrane;GO:0005886//plasma membrane;	GO:1901584//tetrapeptide transmembrane transporter activity;	-
gene-AFUA_6G00370	391.464	291.506	491.421	1.6858	0.753433	1.6049e-05	0.001157	NC_007199.1	98479	99903	-	1317	AFUA_6G00370	GO:0009058;GO:0008483;GO:0030170	-	opiNOG13554;COG1167	KE	sp|P10356|YEY2_YEAST Uncharacterized protein YER152C OS=Saccharomyces cerevisiae (strain ATCC 204508 / S288c) GN=YER152C PE=1 SV=2	gi|70981472|ref|XP_731518.1| aminotransferase [Aspergillus fumigatus Af293] &gt;gi|66843887|gb|EAL84228.1| aminotransferase, putative [Aspergillus fumigatus Af293]	GO:0009058//biosynthetic process;	-	GO:0008483//transaminase activity;GO:0030170//pyridoxal phosphate binding;	-
gene-AFUA_1G10880	3307.91	2606.35	4009.46	1.53834	0.621376	1.69468e-05	0.00121246	NC_007194.1	2837379	2841851	+	4299	AFUA_1G10880	GO:0070588;GO:0005524;GO:0035690;GO:0005388;GO:0031505;GO:0046872;GO:0005623;GO:0016021;GO:0006874	K01537	opiNOG01657;KOG0204	P	sp|Q9HDW7|ATC2_SCHPO Calcium-transporting ATPase 2 OS=Schizosaccharomyces pombe (strain 972 / ATCC 24843) GN=pmc1 PE=3 SV=1	gi|70995392|ref|XP_752453.1| P-type calcium ATPase [Aspergillus fumigatus Af293] &gt;gi|66850088|gb|EAL90415.1| P-type calcium ATPase, putative [Aspergillus fumigatus Af293]	GO:0070588//calcium ion transmembrane transport;GO:0031505//fungal-type cell wall organization;GO:0006874//cellular calcium ion homeostasis;	GO:0005623//obsolete cell;GO:0016021//integral component of membrane;	GO:0005524//ATP binding;GO:0005388//P-type calcium transporter activity;GO:0046872//metal ion binding;	-
gene-AFUA_6G03730	4597.55	3639.76	5555.34	1.52629	0.610032	1.73808e-05	0.00123417	NC_007199.1	821958	823850	-	1677	AFUA_6G03730	GO:0051537;GO:0019629;GO:0047547	K01720	COG2079;opiNOG03068	SR	sp|Q6C354|PRPD_YARLI 2-methylcitrate dehydratase, mitochondrial OS=Yarrowia lipolytica (strain CLIB 122 / E 150) GN=PDH1 PE=1 SV=1	gi|70984382|ref|XP_747704.1| 2-methylcitrate dehydratase [Aspergillus fumigatus Af293] &gt;gi|66845331|gb|EAL85666.1| 2-methylcitrate dehydratase, putative [Aspergillus fumigatus Af293] &gt;gi|159122490|gb|EDP47611.1| 2-methylcitrate dehydratase, putative [Aspergillus fumigatus A1163] &gt;gi|666429298|gb|KEY76941.1| 2 methylcitrate dehydratase [Aspergillus fumigatus var. RP-2014] &gt;gi|846909270…	GO:0019629//propionate catabolic process, 2-methylcitrate cycle;	-	GO:0051537//2 iron, 2 sulfur cluster binding;GO:0047547//2-methylcitrate dehydratase activity;	ko00640(Propanoate metabolism)
gene-AFUA_8G02040	800.81	990.175	611.446	0.617513	-0.695459	1.87832e-05	0.0013238	NC_007201.1	530708	531997	+	1185	AFUA_8G02040	GO:0016757	-	opiNOG48793;COG3774	MG	sp|Q9UTR6|OCH1_SCHPO Initiation-specific alpha-1,6-mannosyltransferase OS=Schizosaccharomyces pombe (strain 972 / ATCC 24843) GN=och1 PE=1 SV=2	gi|70982949|ref|XP_747002.1| glycosyl transferase [Aspergillus fumigatus Af293] &gt;gi|66844627|gb|EAL84964.1| glycosyl transferase, putative [Aspergillus fumigatus Af293] &gt;gi|159123887|gb|EDP49006.1| glycosyl transferase, putative [Aspergillus fumigatus A1163]	-	-	GO:0016757//glycosyltransferase activity;	-
gene-AFUA_7G04460	1584.33	1242.07	1926.6	1.55113	0.633319	2.01984e-05	0.00141299	NC_007200.1	1015962	1017200	+	915	AFUA_7G04460	GO:0018344;GO:0004663	K05956	opiNOG01942;COG5029;pleNOG00410	O	sp|P20133|PGTB2_YEAST Geranylgeranyl transferase type-2 subunit beta OS=Saccharomyces cerevisiae (strain ATCC 204508 / S288c) GN=BET2 PE=1 SV=3	gi|70987169|ref|XP_749064.1| Rab geranylgeranyltransferase, beta subunit [Aspergillus fumigatus Af293] &gt;gi|66846694|gb|EAL87026.1| Rab geranylgeranyltransferase, beta subunit [Aspergillus fumigatus Af293]	GO:0018344//protein geranylgeranylation;	-	GO:0004663//Rab geranylgeranyltransferase activity;	-
gene-AFUA_3G14570	307.91	396.925	218.894	0.551474	-0.858634	2.34144e-05	0.00162592	NC_007196.1	3860342	3861832	-	1389	AFUA_3G14570	GO:0003993;GO:0016021	K01078	NOG10500;eurotNOG01279;opiNOG08751	R	sp|Q8TE99|PXYP1_HUMAN 2-phosphoxylose phosphatase 1 OS=Homo sapiens GN=PXYLP1 PE=1 SV=1	gi|70998895|ref|XP_754169.1| histidine acid phosphatase [Aspergillus fumigatus Af293] &gt;gi|66851806|gb|EAL92131.1| histidine acid phosphatase, putative [Aspergillus fumigatus Af293] &gt;gi|159127187|gb|EDP52302.1| histidine acid phosphatase, putative [Aspergillus fumigatus A1163] &gt;gi|846908265|gb|KMK54245.1| histidine acid phosphatase [Aspergillus fumigatus Z5]	-	GO:0016021//integral component of membrane;	GO:0003993//acid phosphatase activity;	ko00740(Riboflavin metabolism);ko00730(Thiamine metabolism)
gene-AFUA_2G16360	963.785	745.596	1181.97	1.58527	0.664731	2.37225e-05	0.0016353	NC_007195.1	4340719	4342352	+	1581	AFUA_2G16360	GO:0003723;GO:0009982;GO:0001522;GO:0004730	K15454	opiNOG11068;COG0564	AJ	sp|Q09709|YA32_SCHPO Uncharacterized protein C18B11.02c OS=Schizosaccharomyces pombe (strain 972 / ATCC 24843) GN=SPAC18B11.02c PE=3 SV=1	gi|71002582|ref|XP_755972.1| DRAP deaminase (Rib2) [Aspergillus fumigatus Af293] &gt;gi|66853610|gb|EAL93934.1| DRAP deaminase (Rib2), putative [Aspergillus fumigatus Af293] &gt;gi|159130027|gb|EDP55141.1| DRAP deaminase (Rib2), putative [Aspergillus fumigatus A1163]	GO:0001522//pseudouridine synthesis;	-	GO:0003723//RNA binding;GO:0009982//pseudouridine synthase activity;GO:0004730//pseudouridylate synthase activity;	-
gene-AFUA_6G00750	440.256	333.038	547.474	1.64388	0.717101	2.54938e-05	0.00174466	NC_007199.1	185331	187108	+	1728	AFUA_6G00750	GO:0004737;GO:0000287;GO:0030976	K01568	opiNOG49102;COG3961	HGE	sp|P51844|PDC_ASPPA Pyruvate decarboxylase OS=Aspergillus parasiticus GN=pdcA PE=3 SV=1	gi|70981398|ref|XP_731481.1| pyruvate decarboxylase [Aspergillus fumigatus Af293] &gt;gi|66843850|gb|EAL84191.1| pyruvate decarboxylase, putative [Aspergillus fumigatus Af293] &gt;gi|159122698|gb|EDP47819.1| pyruvate decarboxylase, putative [Aspergillus fumigatus A1163] &gt;gi|666435987|gb|KEY83389.1| pyruvate decarboxylase [Aspergillus fumigatus var. RP-2014]	-	-	GO:0004737//pyruvate decarboxylase activity;GO:0000287//magnesium ion binding;GO:0030976//thiamine pyrophosphate binding;	ko00010(Glycolysis / Gluconeogenesis)
gene-AFUA_5G07320	452.34	563.845	340.836	0.604485	-0.726222	2.60555e-05	0.00177027	NC_007198.1	1821970	1824279	+	2067	AFUA_5G07320	GO:0005634;GO:0097190;GO:0003950;GO:0030436;GO:0006974;GO:0006471	K10798	opiNOG01117;KOG1037;NOG00749	SL	sp|O50017|PARP2_MAIZE Poly [ADP-ribose] polymerase 2 OS=Zea mays GN=PARP2 PE=2 SV=1	gi|70998360|ref|XP_753902.1| poly(ADP)-ribose polymerase PARP [Aspergillus fumigatus Af293] &gt;gi|66851538|gb|EAL91864.1| poly(ADP)-ribose polymerase PARP, putative [Aspergillus fumigatus Af293] &gt;gi|159126363|gb|EDP51479.1| poly(ADP)-ribose polymerase PARP, putative [Aspergillus fumigatus A1163] &gt;gi|666433841|gb|KEY81378.1| polyADP ribose polymerase PARP [Aspergillus fumigatus var. RP-2014]	GO:0097190//apoptotic signaling pathway;GO:0030436//asexual sporulation;GO:0006974//cellular response to DNA damage stimulus;GO:0006471//protein ADP-ribosylation;	GO:0005634//nucleus;	GO:0003950//NAD+ ADP-ribosyltransferase activity;	ko03410(Base excision repair)
gene-AFUA_6G01870	1640.12	1991.66	1288.58	0.646988	-0.62819	2.65391e-05	0.00178512	NC_007199.1	264445	265856	-	1200	AFUA_6G01870	GO:0016021	-	opiNOG21826	S	-	gi|70984767|ref|XP_747890.1| conserved hypothetical protein [Aspergillus fumigatus Af293] &gt;gi|66845517|gb|EAL85852.1| conserved hypothetical protein [Aspergillus fumigatus Af293] &gt;gi|159122674|gb|EDP47795.1| conserved hypothetical protein [Aspergillus fumigatus A1163] &gt;gi|666436725|gb|KEY83988.1| hypothetical protein BA78_5957 [Aspergillus fumigatus var. RP-2014]	-	GO:0016021//integral component of membrane;	-	-
gene-AFUA_1G01190	98.7243	54.7266	142.722	2.60791	1.38289	2.66521e-05	0.00178512	NC_007194.1	417270	418552	+	1125	AFUA_1G01190	GO:0016021	-	eurotNOG04698	S	-	gi|70990040|ref|XP_749869.1| conserved hypothetical protein [Aspergillus fumigatus Af293] &gt;gi|66847501|gb|EAL87831.1| conserved hypothetical protein [Aspergillus fumigatus Af293]	-	GO:0016021//integral component of membrane;	-	-
gene-AFUA_2G16750	3120.82	2473.06	3768.58	1.52385	0.607724	2.94914e-05	0.00196138	NC_007195.1	4468573	4470311	+	1599	AFUA_2G16750	GO:0005634;GO:0005829	K07562	opiNOG05785;COG1499	J	sp|G0S488|NMD3_CHATD 60S ribosomal export protein NMD3 OS=Chaetomium thermophilum (strain DSM 1495 / CBS 144.50 / IMI 039719) GN=NMD3 PE=3 SV=2	gi|71002662|ref|XP_756012.1| nonsense-mediated mRNA decay protein 3 [Aspergillus fumigatus Af293] &gt;gi|66853650|gb|EAL93974.1| nonsense-mediated mRNA decay protein 3 [Aspergillus fumigatus Af293] &gt;gi|666428973|gb|KEY76621.1| nonsense mediated mRNA decay protein 3 [Aspergillus fumigatus var. RP-2014] &gt;gi|846915577|gb|KMK61361.1| nonsense-mediated mRNA decay protein 3 [Aspergillus fumigatus…	-	GO:0005634//nucleus;GO:0005829//cytosol;	-	ko03013(Nucleocytoplasmic transport);ko03008(Ribosome biogenesis in eukaryotes)
gene-AFUA_3G03290	1239.15	1504.4	973.891	0.647361	-0.627358	3.03075e-05	0.00200157	NC_007196.1	878888	879295	+	408	AFUA_3G03290	GO:0005622	-	eurotNOG10474;opiNOG36039	S	-	gi|70986308|ref|XP_748648.1| conserved hypothetical protein [Aspergillus fumigatus Af293] &gt;gi|66846277|gb|EAL86610.1| conserved hypothetical protein [Aspergillus fumigatus Af293]	-	GO:0005622//intracellular anatomical structure;	-	-
gene-AFUA_2G14520	187.502	261.135	113.87	0.436057	-1.19741	3.16309e-05	0.00207446	NC_007195.1	3800411	3802613	+	1914	AFUA_2G14520	GO:0004553;GO:0005975	-	COG3250;opiNOG06339	G	sp|P77989|BGAL_THEP3 Beta-galactosidase OS=Thermoanaerobacter pseudethanolicus (strain ATCC 33223 / 39E) GN=lacZ PE=3 SV=2	gi|146323010|ref|XP_755785.2| hydrolase [Aspergillus fumigatus Af293] &gt;gi|129558571|gb|EAL93747.2| hydrolase, putative [Aspergillus fumigatus Af293] &gt;gi|159129840|gb|EDP54954.1| hydrolase, putative [Aspergillus fumigatus A1163]	GO:0005975//carbohydrate metabolic process;	-	GO:0004553//hydrolase activity, hydrolyzing O-glycosyl compounds;	-
gene-AFUA_2G13850	8112.77	6103.73	10121.8	1.6583	0.729704	3.65023e-05	0.00237743	NC_007195.1	3615946	3618069	+	2124	AFUA_2G13850	-	-	opiNOG08970;KOG3986	OT	sp|Q5U2R5|PPR3C_RAT Protein phosphatase 1 regulatory subunit 3C OS=Rattus norvegicus GN=Ppp1r3c PE=2 SV=1	gi|71002074|ref|XP_755718.1| protein phosphatase regulatory subunit Gac1 [Aspergillus fumigatus Af293] &gt;gi|66853356|gb|EAL93680.1| protein phosphatase regulatory subunit Gac1, putative [Aspergillus fumigatus Af293] &gt;gi|159129775|gb|EDP54889.1| protein phosphatase regulatory subunit Gac1, putative [Aspergillus fumigatus A1163] &gt;gi|846915864|gb|KMK61648.1| protein phosphatase regulatory su…	-	-	-	-
gene-AFUA_4G11800	757.828	928.483	587.172	0.632399	-0.661092	3.68645e-05	0.00238458	NC_007197.1	3113022	3114428	-	1212	AFUA_4G11800	GO:0004252;GO:0042784;GO:0006956;GO:0052689;GO:0042802;GO:0030163;GO:0006508;GO:0060309;GO:0005576;GO:0043086;GO:0009405;GO:0070051;GO:0019863	K18549	COG1404;opiNOG19296	O	sp|B0Y708|ORYZ_ASPFC Alkaline protease 1 OS=Neosartorya fumigata (strain CEA10 / CBS 144.89 / FGSC A1163) GN=alp1 PE=3 SV=1	gi|70993608|ref|XP_751651.1| alkaline serine protease Alp1 [Aspergillus fumigatus Af293] &gt;gi|83305202|sp|P28296.2|ORYZ_ASPFU RecName: Full=Alkaline protease 1; Short=ALP; AltName: Full=Aspergillopeptidase B; AltName: Full=Aspergillus proteinase B; AltName: Full=Elastase; AltName: Full=Elastinolytic serine proteinase; AltName: Full=Oryzin; AltName: Allergen=Asp f 13; Flags: Precursor &gt;gi|327…	GO:0042784//evasion of host immune response via regulation of host complement system;GO:0006956//complement activation;GO:0030163//protein catabolic process;GO:0006508//proteolysis;GO:0060309//elastin catabolic process;GO:0043086//negative regulation of catalytic activity;GO:0009405//obsolete pathogenesis;	GO:0005576//extracellular region;	GO:0004252//serine-type endopeptidase activity;GO:0052689//carboxylic ester hydrolase activity;GO:0042802//identical protein binding;GO:0070051//fibrinogen binding;GO:0019863//IgE binding;	-
gene-AFUA_4G01360	68.3526	100.215	36.4901	0.364117	-1.45753	3.963e-05	0.00254603	NC_007197.1	358663	360264	+	1602	AFUA_4G01360	GO:0055085;GO:0016021	-	NOG150481;KOG0254;opiNOG02857	RG	sp|Q9P6J7|YHD3_SCHPO Uncharacterized MFS-type transporter C1683.03c OS=Schizosaccharomyces pombe (strain 972 / ATCC 24843) GN=SPBC1683.03c PE=3 SV=1	gi|70981586|ref|XP_746322.1| MFS transporter of unkown specificity [Aspergillus fumigatus Af293] &gt;gi|66843944|gb|EAL84284.1| MFS transporter of unkown specificity [Aspergillus fumigatus Af293] &gt;gi|159122068|gb|EDP47191.1| MFS transporter of unkown specificity [Aspergillus fumigatus A1163] &gt;gi|846912375|gb|KMK58243.1| MFS transporter of unknown specificity [Aspergillus fumigatus Z5]	GO:0055085//transmembrane transport;	GO:0016021//integral component of membrane;	-	-
gene-AFUA_3G03390	360.882	451.221	270.543	0.59958	-0.737975	4.11023e-05	0.00262277	NC_007196.1	902202	903326	-	1065	AFUA_3G03390	GO:0005622;GO:0046215;GO:0016788	-	opiNOG15407;opiNOG70387;KOG4840;eurotNOG01020	R	sp|Q9C0Y8|YKM6_SCHPO UPF0613 protein PB24D3.06c OS=Schizosaccharomyces pombe (strain 972 / ATCC 24843) GN=SPAPB24D3.06c PE=3 SV=1	gi|70986330|ref|XP_748659.1| siderophore biosynthesis lipase/esterase [Aspergillus fumigatus Af293] &gt;gi|66846288|gb|EAL86621.1| siderophore biosynthesis lipase/esterase, putative [Aspergillus fumigatus Af293] &gt;gi|666434147|gb|KEY81671.1| siderophore biosynthesis lipase/esterase [Aspergillus fumigatus var. RP-2014] &gt;gi|846912576|gb|KMK58428.1| siderophore biosynthesis lipase/esterase [Asp…	GO:0046215//siderophore catabolic process;	GO:0005622//intracellular anatomical structure;	GO:0016788//hydrolase activity, acting on ester bonds;	-
gene-AFUA_2G17390	75.0766	104.473	45.6801	0.437242	-1.1935	4.14323e-05	0.00262608	NC_007195.1	4644598	4647241	+	2541	AFUA_2G17390	GO:0016021	-	opiNOG13651;NOG134861;eurotNOG07334;sordNOG14025	S	-	gi|71002786|ref|XP_756074.1| conserved hypothetical protein [Aspergillus fumigatus Af293] &gt;gi|66853712|gb|EAL94036.1| conserved hypothetical protein [Aspergillus fumigatus Af293]	-	GO:0016021//integral component of membrane;	-	-
gene-AFUA_6G03580	5500.68	4391.46	6609.9	1.50517	0.589927	4.39497e-05	0.00276707	NC_007199.1	778741	782146	-	3348	AFUA_6G03580	GO:0016973;GO:0005524;GO:0005829;GO:0016887	K03235	opiNOG05443;COG0488	JRE	sp|Q08972|NEW1_YEAST [NU+] prion formation protein 1 OS=Saccharomyces cerevisiae (strain ATCC 204508 / S288c) GN=NEW1 PE=1 SV=1	gi|70984412|ref|XP_747719.1| mRNA-nucleus export ATPase (Elf1) [Aspergillus fumigatus Af293] &gt;gi|66845346|gb|EAL85681.1| mRNA-nucleus export ATPase (Elf1), putative [Aspergillus fumigatus Af293] &gt;gi|159122503|gb|EDP47624.1| mRNA-nucleus export ATPase (Elf1), putative [Aspergillus fumigatus A1163] &gt;gi|666434837|gb|KEY82326.1| mRNA nucleus export ATPase Elf1 [Aspergillus fumigatus var. RP-…	GO:0016973//poly(A)+ mRNA export from nucleus;	GO:0005829//cytosol;	GO:0005524//ATP binding;GO:0016887//ATP hydrolysis activity;	-
gene-AFUA_5G13310	939.762	737.202	1142.32	1.54954	0.631838	4.71704e-05	0.00295018	NC_007198.1	3500970	3504408	-	3084	AFUA_5G13310	GO:0005634;GO:0000981;GO:0006357;GO:0008270	-	opiNOG14249	S	sp|Q04052|ARO80_YEAST Transcriptional activator ARO80 OS=Saccharomyces cerevisiae (strain ATCC 204508 / S288c) GN=ARO80 PE=1 SV=1	gi|70997137|ref|XP_753323.1| C6 transcription factor [Aspergillus fumigatus Af293] &gt;gi|66850959|gb|EAL91285.1| C6 transcription factor, putative [Aspergillus fumigatus Af293]	GO:0006357//regulation of transcription by RNA polymerase II;	GO:0005634//nucleus;	GO:0000981//DNA-binding transcription factor activity, RNA polymerase II-specific;GO:0008270//zinc ion binding;	-
gene-AFUA_4G09040	3419.02	2108.99	4729.05	2.24233	1.165	4.85264e-05	0.00301502	NC_007197.1	2342749	2344638	-	1614	AFUA_4G09040	GO:0016021;GO:0003333;GO:0015171	-	COG0531;opiNOG01538	E	sp|P50276|MUP1_YEAST High-affinity methionine permease OS=Saccharomyces cerevisiae (strain ATCC 204508 / S288c) GN=MUP1 PE=1 SV=1	gi|70994148|ref|XP_751921.1| high affinity methionine permease [Aspergillus fumigatus Af293] &gt;gi|66849555|gb|EAL89883.1| high affinity methionine permease [Aspergillus fumigatus Af293]	GO:0003333//amino acid transmembrane transport;	GO:0016021//integral component of membrane;	GO:0015171//amino acid transmembrane transporter activity;	-
gene-AFUA_5G09400	13924.8	16635.9	11213.6	0.674064	-0.569042	5.00472e-05	0.00308919	NC_007198.1	2418391	2419402	+	885	AFUA_5G09400	GO:0055114;GO:0016491	K17742	COG1028;opiNOG12282	QI	sp|G0RH19|LXR3_HYPJQ L-xylulose reductase OS=Hypocrea jecorina (strain QM6a) GN=lxr3 PE=1 SV=1	gi|70997934|ref|XP_753699.1| carbonyl reductase [Aspergillus fumigatus Af293] &gt;gi|66851335|gb|EAL91661.1| carbonyl reductase, putative [Aspergillus fumigatus Af293] &gt;gi|159126567|gb|EDP51683.1| carbonyl reductase, putative [Aspergillus fumigatus A1163] &gt;gi|666436100|gb|KEY83488.1| carbonyl reductase [Aspergillus fumigatus var. RP-2014] &gt;gi|846913751|gb|KMK59579.1| carbonyl reductase […	GO:0055114//obsolete oxidation-reduction process;	-	GO:0016491//oxidoreductase activity;	ko00051(Fructose and mannose metabolism)
gene-AFUA_3G03430	416.313	517.403	315.223	0.60924	-0.714917	5.09605e-05	0.00311676	NC_007196.1	914602	918596	-	3948	AFUA_3G03430	GO:0055085;GO:0005524;GO:0016021;GO:0042626	-	opiNOG11768;COG1132	QV	sp|P36619|PMD1_SCHPO Leptomycin B resistance protein pmd1 OS=Schizosaccharomyces pombe (strain 972 / ATCC 24843) GN=pmd1 PE=3 SV=2	gi|70986338|ref|XP_748663.1| ABC multidrug transporter SitT [Aspergillus fumigatus Af293] &gt;gi|66846292|gb|EAL86625.1| ABC multidrug transporter SitT [Aspergillus fumigatus Af293]	GO:0055085//transmembrane transport;	GO:0016021//integral component of membrane;	GO:0005524//ATP binding;GO:0042626//ATPase-coupled transmembrane transporter activity;	-
gene-AFUA_5G00600	175.893	226.602	125.184	0.552439	-0.856112	5.12485e-05	0.00311676	NC_007198.1	169273	170037	-	705	AFUA_5G00600	GO:0005576	-	opiNOG25901;NOG05350	SR	-	gi|70985546|ref|XP_748279.1| NPP1 domain protein [Aspergillus fumigatus Af293] &gt;gi|66845907|gb|EAL86241.1| NPP1 domain protein, putative [Aspergillus fumigatus Af293] &gt;gi|666433124|gb|KEY80686.1| hypothetical protein NPP1 [Aspergillus fumigatus var. RP-2014] &gt;gi|846913006|gb|KMK58834.1| NPP1 domain-containing protein [Aspergillus fumigatus Z5]	-	GO:0005576//extracellular region;	-	-
gene-AFUA_3G12180	372.648	463.495	281.801	0.607993	-0.717874	5.1484e-05	0.00311676	NC_007196.1	3206277	3208589	+	2079	AFUA_3G12180	GO:0005634;GO:0003677;GO:0000981;GO:0006357;GO:0008270	-	opiNOG30282;eurotNOG05459	SK	-	gi|70999368|ref|XP_754403.1| C6 transcription factor [Aspergillus fumigatus Af293] &gt;gi|66852040|gb|EAL92365.1| C6 transcription factor, putative [Aspergillus fumigatus Af293] &gt;gi|159127419|gb|EDP52534.1| C6 transcription factor, putative [Aspergillus fumigatus A1163] &gt;gi|666430562|gb|KEY78184.1| transcription factor C6 [Aspergillus fumigatus var. RP-2014]	GO:0006357//regulation of transcription by RNA polymerase II;	GO:0005634//nucleus;	GO:0003677//DNA binding;GO:0000981//DNA-binding transcription factor activity, RNA polymerase II-specific;GO:0008270//zinc ion binding;	-
gene-AFUA_5G11100	818.512	1154.6	482.424	0.417828	-1.25902	5.30242e-05	0.00317266	NC_007198.1	2841944	2842669	-	726	AFUA_5G11100	GO:0005829;GO:0005635	-	opiNOG39021;KOG4067	S	sp|O60175|OPI10_SCHPO Protein OPI10 homolog OS=Schizosaccharomyces pombe (strain 972 / ATCC 24843) GN=SPBC21H7.06c PE=3 SV=1	gi|70997591|ref|XP_753538.1| DUF775 domain protein [Aspergillus fumigatus Af293] &gt;gi|66851174|gb|EAL91500.1| DUF775 domain protein [Aspergillus fumigatus Af293] &gt;gi|159126730|gb|EDP51846.1| DUF775 domain protein [Aspergillus fumigatus A1163] &gt;gi|846913907|gb|KMK59735.1| hypothetical protein Y699_00936 [Aspergillus fumigatus Z5]	-	GO:0005829//cytosol;GO:0005635//nuclear envelope;	-	-
gene-AFUA_2G10420	2574.19	1866.83	3281.55	1.75782	0.813784	5.30793e-05	0.00317266	NC_007195.1	2667547	2668859	+	1194	AFUA_2G10420	GO:0052654;GO:0052656;GO:0052655;GO:0009082	K00826	opiNOG10717;COG0115	E	sp|P47176|BCA2_YEAST Branched-chain-amino-acid aminotransferase, cytosolic OS=Saccharomyces cerevisiae (strain ATCC 204508 / S288c) GN=BAT2 PE=1 SV=1	gi|71001388|ref|XP_755375.1| branched-chain amino acid aminotransferase, cytosolic [Aspergillus fumigatus Af293] &gt;gi|66853013|gb|EAL93337.1| branched-chain amino acid aminotransferase, cytosolic [Aspergillus fumigatus Af293] &gt;gi|159129449|gb|EDP54563.1| branched-chain amino acid aminotransferase, cytosolic [Aspergillus fumigatus A1163] &gt;gi|846916169|gb|KMK61953.1| branched-chain amino ac…	GO:0009082//branched-chain amino acid biosynthetic process;	-	GO:0052654//L-leucine transaminase activity;GO:0052656//L-isoleucine transaminase activity;GO:0052655//L-valine transaminase activity;	ko00770(Pantothenate and CoA biosynthesis);ko00290(Valine, leucine and isoleucine biosynthesis);ko00280(Valine, leucine and isoleucine degradation);ko00270(Cysteine and methionine metabolism)
gene-AFUA_5G01710	518.714	652.487	384.941	0.58996	-0.761312	5.44206e-05	0.00323238	NC_007198.1	429669	431519	-	1548	AFUA_5G01710	GO:0009055;GO:0020037;GO:0042318;GO:0005506;GO:0010124;GO:0018631;GO:0055114	K10437	COG2124;opiNOG17394	Q	sp|Q9Y7G5|PHACA_EMEND Phenylacetate 2-hydroxylase OS=Emericella nidulans GN=phacA PE=1 SV=1	gi|70985330|ref|XP_748171.1| cytochrome P450 phenylacetate 2-hydroxylase [Aspergillus fumigatus Af293] &gt;gi|66845799|gb|EAL86133.1| cytochrome P450 phenylacetate 2-hydroxylase, putative [Aspergillus fumigatus Af293] &gt;gi|159125906|gb|EDP51022.1| cytochrome P450 phenylacetate 2-hydroxylase, putative [Aspergillus fumigatus A1163] &gt;gi|666430158|gb|KEY77787.1| cytochrome P450 phenylacetate 2 h…	GO:0042318//penicillin biosynthetic process;GO:0010124//phenylacetate catabolic process;GO:0055114//obsolete oxidation-reduction process;	-	GO:0009055//electron transfer activity;GO:0020037//heme binding;GO:0005506//iron ion binding;GO:0018631//phenylacetate hydroxylase activity;	ko00360(Phenylalanine metabolism)
gene-AFUA_2G01940	828.53	1008.25	648.804	0.643492	-0.636005	5.61327e-05	0.00331323	NC_007195.1	484338	485867	+	1530	AFUA_2G01940	-	-	opiNOG40451;opiNOG26656	SR	sp|Q08989|YP277_YEAST Uncharacterized protein YPL277C OS=Saccharomyces cerevisiae (strain ATCC 204508 / S288c) GN=YPL277C PE=1 SV=1	gi|70988957|ref|XP_749329.1| conserved hypothetical protein [Aspergillus fumigatus Af293] &gt;gi|66846960|gb|EAL87291.1| conserved hypothetical protein [Aspergillus fumigatus Af293]	-	-	-	-
gene-AFUA_6G03750	4156.73	3330.33	4983.13	1.49628	0.581385	5.72953e-05	0.00336085	NC_007199.1	827896	829831	+	1752	AFUA_6G03750	GO:0046083;GO:0009116;GO:0004044;GO:0009113;GO:0006189	K00764	COG0034;opiNOG04629	F	sp|P04046|PUR1_YEAST Amidophosphoribosyltransferase OS=Saccharomyces cerevisiae (strain ATCC 204508 / S288c) GN=ADE4 PE=1 SV=2	gi|70984376|ref|XP_747702.1| amidophosphoribosyltransferase [Aspergillus fumigatus Af293] &gt;gi|66845329|gb|EAL85664.1| amidophosphoribosyltransferase [Aspergillus fumigatus Af293] &gt;gi|159122488|gb|EDP47609.1| amidophosphoribosyltransferase [Aspergillus fumigatus A1163]	GO:0046083//adenine metabolic process;GO:0009116//nucleoside metabolic process;GO:0009113//purine nucleobase biosynthetic process;GO:0006189//'de novo' IMP biosynthetic process;	-	GO:0004044//amidophosphoribosyltransferase activity;	ko00250(Alanine, aspartate and glutamate metabolism);ko00230(Purine metabolism)
gene-AFUA_4G07750	3613.04	4311.02	2915.06	0.676188	-0.564505	5.89693e-05	0.00340967	NC_007197.1	2022111	2022936	+	378	AFUA_4G07750	GO:0006850;GO:0005743	-	opiNOG38570;KOG1590	S	sp|P53157|MPC1_YEAST Mitochondrial pyruvate carrier 1 OS=Saccharomyces cerevisiae (strain ATCC 204508 / S288c) GN=MPC1 PE=1 SV=1	gi|70994544|ref|XP_752050.1| UPF0041 domain protein [Aspergillus fumigatus Af293] &gt;gi|66849684|gb|EAL90012.1| UPF0041 domain protein [Aspergillus fumigatus Af293] &gt;gi|159125036|gb|EDP50153.1| UPF0041 domain protein [Aspergillus fumigatus A1163] &gt;gi|666428418|gb|KEY76071.1| hypothetical protein BA78_8377 [Aspergillus fumigatus var. RP-2014] &gt;gi|846908554|gb|KMK54519.1| UPF0041 domain-c…	GO:0006850//mitochondrial pyruvate transmembrane transport;	GO:0005743//mitochondrial inner membrane;	-	-
gene-AFUA_1G10780	1826.7	1456.84	2196.56	1.50776	0.592405	5.90708e-05	0.00340967	NC_007194.1	2813802	2815322	+	1458	AFUA_1G10780	GO:0006546;GO:0008483;GO:0004047;GO:0032259;GO:0005737	K00605	opiNOG07025;COG0404	E	sp|P48015|GCST_YEAST Aminomethyltransferase, mitochondrial OS=Saccharomyces cerevisiae (strain ATCC 204508 / S288c) GN=GCV1 PE=1 SV=2	gi|70995372|ref|XP_752443.1| glycine cleavage system T protein [Aspergillus fumigatus Af293] &gt;gi|66850078|gb|EAL90405.1| glycine cleavage system T protein [Aspergillus fumigatus Af293] &gt;gi|159131198|gb|EDP56311.1| glycine cleavage system T protein [Aspergillus fumigatus A1163] &gt;gi|846915241|gb|KMK61044.1| glycine cleavage system T protein [Aspergillus fumigatus Z5]	GO:0006546//glycine catabolic process;GO:0032259//methylation;	GO:0005737//cytoplasm;	GO:0008483//transaminase activity;GO:0004047//aminomethyltransferase activity;	ko00670(One carbon pool by folate);ko00630(Glyoxylate and dicarboxylate metabolism);ko00260(Glycine, serine and threonine metabolism)
gene-AFUA_6G02010	2077.01	2717.68	1436.34	0.528515	-0.919983	5.92107e-05	0.00340967	NC_007199.1	313051	315204	-	1128	AFUA_6G02010	GO:0010181;GO:0005576;GO:0055114;GO:0016491	-	COG1953;opiNOG36807;NOG56302	HFSR	-	gi|70984739|ref|XP_747876.1| conserved hypothetical protein [Aspergillus fumigatus Af293] &gt;gi|66845503|gb|EAL85838.1| conserved hypothetical protein [Aspergillus fumigatus Af293]	GO:0055114//obsolete oxidation-reduction process;	GO:0005576//extracellular region;	GO:0010181//FMN binding;GO:0016491//oxidoreductase activity;	-
gene-AFUA_6G02860	1528.08	1217.42	1838.73	1.51035	0.594879	5.97083e-05	0.00341749	NC_007199.1	588115	590287	+	1950	AFUA_6G02860	GO:0019752;GO:0004451	K01637	COG2224;opiNOG07291	C	sp|C8V9Y5|ACEB_EMENI Methylisocitrate lyase, mitochondrial OS=Emericella nidulans (strain FGSC A4 / ATCC 38163 / CBS 112.46 / NRRL 194 / M139) GN=mclA PE=1 SV=1	gi|70984567|ref|XP_747790.1| isocitrate lyase [Aspergillus fumigatus Af293] &gt;gi|66845417|gb|EAL85752.1| isocitrate lyase [Aspergillus fumigatus Af293]	GO:0019752//carboxylic acid metabolic process;	-	GO:0004451//isocitrate lyase activity;	ko00630(Glyoxylate and dicarboxylate metabolism)
gene-AFUA_2G11400	258.907	191.273	326.54	1.7072	0.771628	6.06902e-05	0.00345276	NC_007195.1	2933628	2934747	-	894	AFUA_2G11400	GO:0008168;GO:0032259	-	eurotNOG06366;opiNOG16943;opiNOG17492	R	sp|B6H9U8|LAEA_PENRW Secondary metabolism regulator laeA OS=Penicillium rubens (strain ATCC 28089 / DSM 1075 / NRRL 1951 / Wisconsin 54-1255) GN=laeA PE=1 SV=1	gi|71001582|ref|XP_755472.1| conserved hypothetical protein [Aspergillus fumigatus Af293] &gt;gi|66853110|gb|EAL93434.1| conserved hypothetical protein [Aspergillus fumigatus Af293]	GO:0032259//methylation;	-	GO:0008168//methyltransferase activity;	-
gene-AFUA_4G07860	147.715	192.549	102.88	0.534302	-0.904273	6.1089e-05	0.00345464	NC_007197.1	2049902	2050397	+	441	AFUA_4G07860	-	-	-	-	-	gi|70994520|ref|XP_752039.1| hypothetical protein AFUA_4G07860 [Aspergillus fumigatus Af293] &gt;gi|66849673|gb|EAL90001.1| hypothetical protein AFUA_4G07860 [Aspergillus fumigatus Af293] &gt;gi|846908566|gb|KMK54531.1| hypothetical protein Y699_06175 [Aspergillus fumigatus Z5]	-	-	-	-
gene-AFUA_3G07990	419.771	185.339	654.203	3.52977	1.81957	6.19769e-05	0.00345971	NC_007196.1	2032553	2035096	-	1515	AFUA_3G07990	GO:0016021;GO:0003333;GO:0071467;GO:0015812;GO:0015171	-	COG0531;opiNOG11375	E	sp|P19807|HNM1_YEAST Choline transport protein OS=Saccharomyces cerevisiae (strain ATCC 204508 / S288c) GN=HNM1 PE=1 SV=1	gi|71000225|ref|XP_754815.1| GABA permease GabA [Aspergillus fumigatus Af293] &gt;gi|66852452|gb|EAL92777.1| GABA permease GabA [Aspergillus fumigatus Af293] &gt;gi|159127825|gb|EDP52940.1| GABA permease GabA [Aspergillus fumigatus A1163] &gt;gi|666430937|gb|KEY78552.1| GABA permease GabA [Aspergillus fumigatus var. RP-2014]	GO:0003333//amino acid transmembrane transport;GO:0071467//cellular response to pH;GO:0015812//gamma-aminobutyric acid transport;	GO:0016021//integral component of membrane;	GO:0015171//amino acid transmembrane transporter activity;	-
gene-AFUA_2G09040	2399.42	1921.58	2877.27	1.49734	0.582403	6.22404e-05	0.00345971	NC_007195.1	2315879	2318464	-	2406	AFUA_2G09040	GO:0005783;GO:0016021	-	opiNOG06207;COG5264	OP	sp|P47075|VTC4_YEAST Vacuolar transporter chaperone 4 OS=Saccharomyces cerevisiae (strain ATCC 204508 / S288c) GN=VTC4 PE=1 SV=2	gi|71001114|ref|XP_755238.1| vacuolar transporter chaperone (Vtc4) [Aspergillus fumigatus Af293] &gt;gi|66852876|gb|EAL93200.1| vacuolar transporter chaperone (Vtc4), putative [Aspergillus fumigatus Af293] &gt;gi|846916287|gb|KMK62071.1| vacuolar transporter chaperone (Vtc4) [Aspergillus fumigatus Z5]	-	GO:0005783//endoplasmic reticulum;GO:0016021//integral component of membrane;	-	-
gene-AFUA_1G14720	627.819	487.351	768.286	1.57645	0.656682	6.22776e-05	0.00345971	NC_007194.1	3938557	3940410	-	1854	AFUA_1G14720	-	-	NOG27602;KOG0379;opiNOG04562	SR	sp|Q8RWD9|ACBP5_ARATH Acyl-CoA-binding domain-containing protein 5 OS=Arabidopsis thaliana GN=ACBP5 PE=1 SV=1	gi|70996172|ref|XP_752841.1| Kelch motif domain protein [Aspergillus fumigatus Af293] &gt;gi|66850476|gb|EAL90803.1| Kelch motif domain protein [Aspergillus fumigatus Af293] &gt;gi|666431731|gb|KEY79329.1| hypothetical protein Kelch repeat protein [Aspergillus fumigatus var. RP-2014]	-	-	-	-
gene-AFUA_3G09260	482.081	639.728	324.434	0.507144	-0.979533	6.86724e-05	0.00379265	NC_007196.1	2350173	2351016	-	492	AFUA_3G09260	GO:0016021	-	eurotNOG07681	S	-	gi|70999954|ref|XP_754694.1| conserved hypothetical protein [Aspergillus fumigatus Af293] &gt;gi|66852331|gb|EAL92656.1| conserved hypothetical protein [Aspergillus fumigatus Af293]	-	GO:0016021//integral component of membrane;	-	-
gene-AFUA_4G11960	1955.73	1565.07	2346.4	1.49923	0.584217	7.0003e-05	0.00384366	NC_007197.1	3146433	3148297	+	1794	AFUA_4G11960	GO:0005634;GO:0016226;GO:0046872;GO:0051539;GO:0055114;GO:0016491	-	COG4624;opiNOG01967	CY	sp|B0Y4F9|NAR1_ASPFC Cytosolic Fe-S cluster assembly factor nar1 OS=Neosartorya fumigata (strain CEA10 / CBS 144.89 / FGSC A1163) GN=nar1 PE=3 SV=1	gi|70993576|ref|XP_751635.1| iron-sulfur cluster assembly associated protein Nar1 [Aspergillus fumigatus Af293] &gt;gi|74671683|sp|Q4WQ87.1|NAR1_ASPFU RecName: Full=Cytosolic Fe-S cluster assembly factor nar1; AltName: Full=Nuclear architecture-related protein 1 &gt;gi|259511264|sp|B0Y4F9.1|NAR1_ASPFC RecName: Full=Cytosolic Fe-S cluster assembly factor nar1; AltName: Full=Nuclear architecture-re…	GO:0016226//iron-sulfur cluster assembly;GO:0055114//obsolete oxidation-reduction process;	GO:0005634//nucleus;	GO:0046872//metal ion binding;GO:0051539//4 iron, 4 sulfur cluster binding;GO:0016491//oxidoreductase activity;	-
gene-AFUA_6G00360	840.217	662.227	1018.21	1.53755	0.620633	7.05244e-05	0.0038499	NC_007199.1	96107	97339	+	1233	AFUA_6G00360	GO:0016853	-	COG2828;opiNOG21857	S	sp|Q0QLE6|MII_EUBBA 3-methylitaconate isomerase OS=Eubacterium barkeri GN=mii PE=1 SV=1	gi|146324261|ref|XP_731519.2| DUF453 domain protein [Aspergillus fumigatus Af293] &gt;gi|129553762|gb|EAL84229.2| DUF453 domain protein [Aspergillus fumigatus Af293]	-	-	GO:0016853//isomerase activity;	-
gene-AFUA_4G07210	7464.24	8874.44	6054.04	0.682188	-0.551759	7.27021e-05	0.003914	NC_007197.1	1868422	1869467	-	984	AFUA_4G07210	GO:0016597;GO:0003984;GO:0009082	K01653	opiNOG06493;COG0440	E	sp|P25605|ILV6_YEAST Acetolactate synthase small subunit, mitochondrial OS=Saccharomyces cerevisiae (strain ATCC 204508 / S288c) GN=ILV6 PE=1 SV=2	gi|70994656|ref|XP_752105.1| mitochondrial acetolactate synthase small subunit [Aspergillus fumigatus Af293] &gt;gi|66849739|gb|EAL90067.1| mitochondrial acetolactate synthase small subunit, putative [Aspergillus fumigatus Af293] &gt;gi|159124981|gb|EDP50098.1| mitochondrial acetolactate synthase small subunit, putative [Aspergillus fumigatus A1163] &gt;gi|666428434|gb|KEY76087.1| mitochondrial a…	GO:0009082//branched-chain amino acid biosynthetic process;	-	GO:0016597//amino acid binding;GO:0003984//acetolactate synthase activity;	ko00770(Pantothenate and CoA biosynthesis);ko00660(C5-Branched dibasic acid metabolism);ko00650(Butanoate metabolism);ko00290(Valine, leucine and isoleucine biosynthesis)
gene-AFUA_4G00930	1938.4	1543.06	2333.74	1.51242	0.596855	7.30313e-05	0.003914	NC_007197.1	253340	254590	+	1200	AFUA_4G00930	GO:0055085;GO:0046873;GO:0016021;GO:0030001	K16073	COG0598	P	sp|O13657|YBCC_SCHPO Putative metal ion transporter C27B12.12c OS=Schizosaccharomyces pombe (strain 972 / ATCC 24843) GN=pi066 PE=1 SV=1	gi|70981668|ref|XP_746363.1| CorA family metal ion transporter [Aspergillus fumigatus Af293] &gt;gi|66843985|gb|EAL84325.1| CorA family metal ion transporter, putative [Aspergillus fumigatus Af293]	GO:0055085//transmembrane transport;GO:0030001//metal ion transport;	GO:0016021//integral component of membrane;	GO:0046873//metal ion transmembrane transporter activity;	-
gene-AFUA_6G08390	840.133	661.762	1018.5	1.53908	0.622067	7.31996e-05	0.003914	NC_007199.1	1963735	1964544	-	810	AFUA_6G08390	-	-	opiNOG36578;opiNOG42183	R	sp|Q09788|ASL1_SCHPO Alkali-sensitive linkage protein 1 OS=Schizosaccharomyces pombe (strain 972 / ATCC 24843) GN=asl1 PE=1 SV=1	gi|159124290|gb|EDP49408.1| conserved hypothetical protein [Aspergillus fumigatus A1163]	-	-	-	-
gene-AFUA_8G05600	10488.2	13649.3	7327.08	0.536809	-0.897519	7.33564e-05	0.003914	NC_007201.1	1312126	1312489	-	252	AFUA_8G05600	-	-	eurotNOG07443	S	-	gi|70983668|ref|XP_747361.1| conserved hypothetical protein [Aspergillus fumigatus Af293] &gt;gi|66844987|gb|EAL85323.1| conserved hypothetical protein [Aspergillus fumigatus Af293] &gt;gi|159123634|gb|EDP48753.1| conserved hypothetical protein [Aspergillus fumigatus A1163] &gt;gi|846910714|gb|KMK56613.1| hypothetical protein Y699_05528 [Aspergillus fumigatus Z5]	-	-	-	-
gene-AFUA_6G02030	613.859	750.668	477.05	0.6355	-0.654036	7.5147e-05	0.0039797	NC_007199.1	323985	325500	-	1191	AFUA_6G02030	GO:0008152;GO:0008483;GO:0030170	-	opiNOG19242	E	sp|Q4WD47|FMPE_ASPFU Nonribosomal peptide synthetase fmpE OS=Neosartorya fumigata (strain ATCC MYA-4609 / Af293 / CBS 101355 / FGSC A1100) GN=fmpE PE=2 SV=1	gi|70984735|ref|XP_747874.1| aminotransferase [Aspergillus fumigatus Af293] &gt;gi|66845501|gb|EAL85836.1| aminotransferase, putative [Aspergillus fumigatus Af293]	GO:0008152//metabolic process;	-	GO:0008483//transaminase activity;GO:0030170//pyridoxal phosphate binding;	-
gene-AFUA_3G03410	184.021	242.918	125.124	0.515087	-0.957111	7.54306e-05	0.0039797	NC_007196.1	906574	907459	+	813	AFUA_3G03410	GO:0010106;GO:0016853;GO:0006696;GO:0005777;GO:1900551;GO:0016829;GO:0009405;GO:0070301	-	opiNOG63896;COG1024	I	sp|P76082|PAAF_ECOLI 2,3-dehydroadipyl-CoA hydratase OS=Escherichia coli (strain K12) GN=paaF PE=1 SV=1	gi|70986334|ref|XP_748661.1| enoyl-CoA hydratase/isomerase family protein [Aspergillus fumigatus Af293] &gt;gi|66846290|gb|EAL86623.1| enoyl-CoA hydratase/isomerase family protein [Aspergillus fumigatus Af293] &gt;gi|159128196|gb|EDP53311.1| enoyl-CoA hydratase/isomerase family protein [Aspergillus fumigatus A1163] &gt;gi|846912574|gb|KMK58426.1| enoyl-CoA hydratase/isomerase family protein [Aspe…	GO:0010106//cellular response to iron ion starvation;GO:0006696//ergosterol biosynthetic process;GO:1900551//N',N'',N'''-triacetylfusarinine C biosynthetic process;GO:0009405//obsolete pathogenesis;GO:0070301//cellular response to hydrogen peroxide;	GO:0005777//peroxisome;	GO:0016853//isomerase activity;GO:0016829//lyase activity;	-
gene-AFUA_2G05310	341.397	259.077	423.717	1.63548	0.709718	8.36089e-05	0.00438668	NC_007195.1	1474819	1477725	-	2907	AFUA_2G05310	GO:0005634;GO:0003677;GO:0000981;GO:0006357;GO:0008270	-	opiNOG04973	S	sp|Q1MTM9|YFN1_SCHPO Uncharacterized transcriptional regulatory protein C1327.01c OS=Schizosaccharomyces pombe (strain 972 / ATCC 24843) GN=SPAC1327.01c PE=1 SV=2	gi|70989623|ref|XP_749661.1| C6 transcription factor [Aspergillus fumigatus Af293] &gt;gi|66847292|gb|EAL87623.1| C6 transcription factor, putative [Aspergillus fumigatus Af293] &gt;gi|159129068|gb|EDP54182.1| C6 transcription factor, putative [Aspergillus fumigatus A1163]	GO:0006357//regulation of transcription by RNA polymerase II;	GO:0005634//nucleus;	GO:0003677//DNA binding;GO:0000981//DNA-binding transcription factor activity, RNA polymerase II-specific;GO:0008270//zinc ion binding;	-
gene-AFUA_6G08030	683.929	830.738	537.121	0.646558	-0.629148	8.50687e-05	0.00443861	NC_007199.1	1864851	1865003	+	153	AFUA_6G08030	GO:0016021	-	-	-	-	gi|70991691|ref|XP_750694.1| hypothetical protein AFUA_6G08030 [Aspergillus fumigatus Af293] &gt;gi|66848327|gb|EAL88656.1| hypothetical protein AFUA_6G08030 [Aspergillus fumigatus Af293] &gt;gi|159124257|gb|EDP49375.1| hypothetical protein AFUB_074020 [Aspergillus fumigatus A1163]	-	GO:0016021//integral component of membrane;	-	-
gene-AFUA_7G03820	1126.91	893.721	1360.09	1.52183	0.605805	8.60799e-05	0.0044667	NC_007200.1	843345	846679	-	2823	AFUA_7G03820	GO:0003677;GO:0005524;GO:0008270;GO:0004386	K15083	opiNOG02735;COG0553	L	sp|P31244|RAD16_YEAST DNA repair protein RAD16 OS=Saccharomyces cerevisiae (strain ATCC 204508 / S288c) GN=RAD16 PE=1 SV=1	gi|70987425|ref|XP_749126.1| DNA excision repair protein Rad16 [Aspergillus fumigatus Af293] &gt;gi|66846756|gb|EAL87088.1| DNA excision repair protein Rad16, putative [Aspergillus fumigatus Af293]	-	-	GO:0003677//DNA binding;GO:0005524//ATP binding;GO:0008270//zinc ion binding;GO:0004386//helicase activity;	-
gene-AFUA_2G02860	3794.48	3069.99	4518.97	1.47198	0.557758	8.66532e-05	0.00447187	NC_007195.1	739810	741993	+	2184	AFUA_2G02860	-	K10268	opiNOG02550;KOG4341	R	sp|Q8CDU4|FXL13_MOUSE F-box/LRR-repeat protein 13 OS=Mus musculus GN=Fbxl13 PE=2 SV=2	gi|70989143|ref|XP_749421.1| F-box domain protein [Aspergillus fumigatus Af293] &gt;gi|66847052|gb|EAL87383.1| F-box domain protein [Aspergillus fumigatus Af293]	-	-	-	-
gene-AFUA_3G12710	1609.84	1234.21	1985.47	1.60869	0.685888	9.10283e-05	0.00467213	NC_007196.1	3375224	3376378	+	1155	AFUA_3G12710	-	-	opiNOG29373;NOG101121	S	-	gi|70999261|ref|XP_754350.1| conserved hypothetical protein [Aspergillus fumigatus Af293] &gt;gi|66851987|gb|EAL92312.1| conserved hypothetical protein [Aspergillus fumigatus Af293] &gt;gi|159127365|gb|EDP52480.1| conserved hypothetical protein [Aspergillus fumigatus A1163] &gt;gi|846914268|gb|KMK60086.1| hypothetical protein Y699_01287 [Aspergillus fumigatus Z5]	-	-	-	-
gene-AFUA_5G01662	260.348	191.887	328.808	1.71355	0.776986	9.55562e-05	0.00487802	NC_007198.1	421501	423816	+	1998	AFUA_5G01662	GO:0005634;GO:0003677;GO:0008270;GO:0006351	-	eurotNOG02591	K	sp|P28348|NIRA_EMENI Nitrogen assimilation transcription factor nirA OS=Emericella nidulans (strain FGSC A4 / ATCC 38163 / CBS 112.46 / NRRL 194 / M139) GN=nirA PE=4 SV=1	gi|146323986|ref|XP_748175.2| pathway-specific regulatory protein [Aspergillus fumigatus Af293] &gt;gi|129556380|gb|EAL86137.2| pathway-specific regulatory protein [Aspergillus fumigatus Af293] &gt;gi|666430154|gb|KEY77783.1| pathway specific regulatory protein [Aspergillus fumigatus var. RP-2014]	GO:0006351//transcription, DNA-templated;	GO:0005634//nucleus;	GO:0003677//DNA binding;GO:0008270//zinc ion binding;	-
gene-AFUA_4G02840	976.104	1313.25	638.958	0.486548	-1.03935	9.76974e-05	0.00496051	NC_007197.1	793618	794644	-	846	AFUA_4G02840	-	-	opiNOG47535;opiNOG41020;COG0702	MRG	sp|P39315|QOR2_ECOLI Quinone oxidoreductase 2 OS=Escherichia coli (strain K12) GN=qorB PE=1 SV=1	gi|70981883|ref|XP_746470.1| NmrA-like family protein [Aspergillus fumigatus Af293] &gt;gi|66844093|gb|EAL84432.1| NmrA-like family protein, putative [Aspergillus fumigatus Af293] &gt;gi|159122304|gb|EDP47426.1| conserved hypothetical protein [Aspergillus fumigatus A1163]	-	-	-	-
gene-AFUA_8G02010	174.007	222.65	125.364	0.563053	-0.828657	9.98914e-05	0.00504478	NC_007201.1	521544	523336	+	1620	AFUA_8G02010	GO:0008643;GO:0055085;GO:0016021;GO:0022891	-	KOG0254;opiNOG21608	R	sp|P49374|HGT1_KLULA High-affinity glucose transporter OS=Kluyveromyces lactis (strain ATCC 8585 / CBS 2359 / DSM 70799 / NBRC 1267 / NRRL Y-1140 / WM37) GN=HGT1 PE=3 SV=1	gi|70982955|ref|XP_747005.1| MFS sugar transporter [Aspergillus fumigatus Af293] &gt;gi|66844630|gb|EAL84967.1| MFS sugar transporter, putative [Aspergillus fumigatus Af293] &gt;gi|159123890|gb|EDP49009.1| MFS sugar transporter, putative [Aspergillus fumigatus A1163]	GO:0008643//carbohydrate transport;GO:0055085//transmembrane transport;	GO:0016021//integral component of membrane;	-	-
gene-AFUA_2G12890	1061.33	825.568	1297.1	1.57116	0.651829	0.000103574	0.00520294	NC_007195.1	3305263	3306940	+	1608	AFUA_2G12890	GO:0005730;GO:0030529;GO:0019013	K14768	opiNOG05685;KOG1272	A	sp|Q9P4X3|UTP7_SCHPO Probable U3 small nucleolar RNA-associated protein 7 OS=Schizosaccharomyces pombe (strain 972 / ATCC 24843) GN=utp7 PE=3 SV=1	gi|71001878|ref|XP_755620.1| small nucleolar ribonucleoprotein complex subunit [Aspergillus fumigatus Af293] &gt;gi|66853258|gb|EAL93582.1| small nucleolar ribonucleoprotein complex subunit, putative [Aspergillus fumigatus Af293]	-	GO:0005730//nucleolus;GO:0019013//viral nucleocapsid;	-	-
gene-AFUA_1G05850	106.357	140.567	72.1469	0.513255	-0.962253	0.000104408	0.0052171	NC_007194.1	1692976	1694367	-	1392	AFUA_1G05850	GO:0046677	-	opiNOG22937;COG2312	R	sp|P9WLM0|Y2030_MYCTO Uncharacterized protein MT2089 OS=Mycobacterium tuberculosis (strain CDC 1551 / Oshkosh) GN=MT2089 PE=2 SV=1	gi|70990972|ref|XP_750335.1| erythromycin esterase [Aspergillus fumigatus Af293] &gt;gi|66847967|gb|EAL88297.1| erythromycin esterase, putative [Aspergillus fumigatus Af293] &gt;gi|159130809|gb|EDP55922.1| erythromycin esterase, putative [Aspergillus fumigatus A1163]	GO:0046677//response to antibiotic;	-	-	-
gene-AFUA_8G04090	3875.5	3104.82	4646.18	1.49644	0.581536	0.000110368	0.00548585	NC_007201.1	888631	890353	+	1629	AFUA_8G04090	GO:0008812;GO:0042426;GO:0005622;GO:0050660;GO:0055114;GO:0033713;GO:0006066	-	opiNOG20629;COG2303	RE	sp|Q7X2H8|CHOX_ARTGO Choline oxidase OS=Arthrobacter globiformis GN=codA PE=1 SV=1	gi|70983378|ref|XP_747216.1| choline oxidase (CodA) [Aspergillus fumigatus Af293] &gt;gi|66844842|gb|EAL85178.1| choline oxidase (CodA), putative [Aspergillus fumigatus Af293] &gt;gi|159123779|gb|EDP48898.1| choline oxidase (CodA), putative [Aspergillus fumigatus A1163] &gt;gi|846910857|gb|KMK56756.1| choline oxidase (CodA) [Aspergillus fumigatus Z5]	GO:0042426//choline catabolic process;GO:0055114//obsolete oxidation-reduction process;GO:0006066//alcohol metabolic process;	GO:0005622//intracellular anatomical structure;	GO:0008812//choline dehydrogenase activity;GO:0050660//flavin adenine dinucleotide binding;GO:0033713//choline:oxygen 1-oxidoreductase activity;	-
gene-AFUA_2G09330	1304	1722.07	885.931	0.514458	-0.958875	0.000126484	0.00625399	NC_007195.1	2386929	2387735	+	807	AFUA_2G09330	GO:0005634;GO:0003677;GO:0000981;GO:0006357;GO:0008270	-	NOG123415;opiNOG39023	SK	-	gi|71001172|ref|XP_755267.1| C6 finger domain protein [Aspergillus fumigatus Af293] &gt;gi|66852905|gb|EAL93229.1| C6 finger domain protein, putative [Aspergillus fumigatus Af293] &gt;gi|159129349|gb|EDP54463.1| C6 finger domain protein, putative [Aspergillus fumigatus A1163]	GO:0006357//regulation of transcription by RNA polymerase II;	GO:0005634//nucleus;	GO:0003677//DNA binding;GO:0000981//DNA-binding transcription factor activity, RNA polymerase II-specific;GO:0008270//zinc ion binding;	-
gene-AFUA_5G14780	70.8174	110.431	31.2038	0.282564	-1.82335	0.000128899	0.00634021	NC_007198.1	3818941	3821279	+	2004	AFUA_5G14780	GO:0016757	-	-	-	sp|A6YRN9|TREPH_PLEPU Trehalose phosphorylase OS=Pleurotus pulmonarius GN=TP PE=2 SV=1	gi|70996849|ref|XP_753179.1| heat shock trehalose synthase [Aspergillus fumigatus Af293] &gt;gi|66850815|gb|EAL91141.1| heat shock trehalose synthase, putative [Aspergillus fumigatus Af293] &gt;gi|159127090|gb|EDP52206.1| heat shock trehalose synthase, putative [Aspergillus fumigatus A1163]	-	-	GO:0016757//glycosyltransferase activity;	-
gene-AFUA_5G10910	1027.92	821.474	1234.36	1.50261	0.587473	0.000138318	0.00676829	NC_007198.1	2790168	2791316	+	1149	AFUA_5G10910	-	-	eurotNOG01675;opiNOG50527	S	-	gi|70997631|ref|XP_753556.1| conserved hypothetical protein [Aspergillus fumigatus Af293] &gt;gi|66851192|gb|EAL91518.1| conserved hypothetical protein [Aspergillus fumigatus Af293] &gt;gi|159126712|gb|EDP51828.1| conserved hypothetical protein [Aspergillus fumigatus A1163]	-	-	-	-
gene-AFUA_7G08231	2273.49	2740.33	1806.64	0.659278	-0.601042	0.00014589	0.00708456	NC_007200.1	1814336	1815636	-	1014	AFUA_7G08231	-	-	-	-	-	gi|146324894|ref|XP_748792.2| hypothetical protein AFUA_7G08231 [Aspergillus fumigatus Af293] &gt;gi|129556606|gb|EAL86754.2| hypothetical protein AFUA_7G08231 [Aspergillus fumigatus Af293]	-	-	-	-
gene-AFUA_8G06140	1910.41	1546.11	2274.72	1.47126	0.55705	0.000146282	0.00708456	NC_007201.1	1459222	1463289	-	3606	AFUA_8G06140	GO:0016020;GO:0023014;GO:0005524;GO:0006355;GO:0005622;GO:0000155;GO:0000160;GO:0090593;GO:0000156	-	opiNOG14118;COG0642;opiNOG47980	T	sp|P48027|GACS_PSESY Sensor protein GacS OS=Pseudomonas syringae pv. syringae GN=gacS PE=3 SV=1	gi|146324773|ref|XP_747415.2| sensor histidine kinase/response regulator [Aspergillus fumigatus Af293] &gt;gi|129556147|gb|EAL85377.2| sensor histidine kinase/response regulator, putative [Aspergillus fumigatus Af293]	GO:0006355//regulation of transcription, DNA-templated;GO:0000160//phosphorelay signal transduction system;GO:0090593//peptidyl-histidine autophosphorylation;	GO:0016020//membrane;GO:0005622//intracellular anatomical structure;	GO:0005524//ATP binding;GO:0000155//phosphorelay sensor kinase activity;GO:0000156//phosphorelay response regulator activity;	-
gene-AFUA_5G14660	5574.66	4548.38	6600.94	1.45127	0.537318	0.000147128	0.00708916	NC_007198.1	3794749	3796719	-	1680	AFUA_5G14660	GO:0016021;GO:0003333;GO:0015171	-	COG0531	E	sp|P19807|HNM1_YEAST Choline transport protein OS=Saccharomyces cerevisiae (strain ATCC 204508 / S288c) GN=HNM1 PE=1 SV=1	gi|70996873|ref|XP_753191.1| GABA permease [Aspergillus fumigatus Af293] &gt;gi|66850827|gb|EAL91153.1| GABA permease, putative [Aspergillus fumigatus Af293] &gt;gi|159127078|gb|EDP52194.1| GABA permease, putative [Aspergillus fumigatus A1163]	GO:0003333//amino acid transmembrane transport;	GO:0016021//integral component of membrane;	GO:0015171//amino acid transmembrane transporter activity;	-
gene-AFUA_3G09880	1182	948.034	1415.97	1.49358	0.578779	0.000150588	0.00719259	NC_007196.1	2530117	2532411	+	2295	AFUA_3G09880	GO:0006396;GO:0005654;GO:0000176;GO:0033621;GO:0003676;GO:0008408;GO:0005730;GO:0000166;GO:0090305;GO:1990251	K12591	opiNOG00383;COG0349	J	sp|Q10146|RRP6_SCHPO Exosome complex exonuclease rrp6 OS=Schizosaccharomyces pombe (strain 972 / ATCC 24843) GN=rrp6 PE=3 SV=2	gi|70999828|ref|XP_754631.1| exosome complex exonuclease Rrp6 [Aspergillus fumigatus Af293] &gt;gi|66852268|gb|EAL92593.1| exosome complex exonuclease Rrp6, putative [Aspergillus fumigatus Af293]	GO:0006396//RNA processing;GO:0033621//nuclear-transcribed mRNA catabolic process, meiosis-specific transcripts;GO:0090305//nucleic acid phosphodiester bond hydrolysis;	GO:0005654//nucleoplasm;GO:0000176//nuclear exosome (RNase complex);GO:0005730//nucleolus;GO:1990251//nuclear exosome focus;	GO:0003676//nucleic acid binding;GO:0008408//3'-5' exonuclease activity;GO:0000166//nucleotide binding;	ko03018(RNA degradation)
gene-AFUA_5G12400	379.645	292.379	466.91	1.59693	0.675302	0.000150798	0.00719259	NC_007198.1	3217302	3218396	+	1095	AFUA_5G12400	GO:0005634;GO:0032447;GO:0016779;GO:0000049;GO:0002143;GO:0002144	K14169	KOG2594;opiNOG28720	S	sp|B0Y1E7|CTU2_ASPFC Cytoplasmic tRNA 2-thiolation protein 2 OS=Neosartorya fumigata (strain CEA10 / CBS 144.89 / FGSC A1163) GN=ncs2 PE=3 SV=1	gi|70997325|ref|XP_753412.1| conserved hypothetical protein [Aspergillus fumigatus Af293] &gt;gi|74673539|sp|Q4WVK2.1|CTU2_ASPFU RecName: Full=Cytoplasmic tRNA 2-thiolation protein 2 &gt;gi|226711435|sp|B0Y1E7.1|CTU2_ASPFC RecName: Full=Cytoplasmic tRNA 2-thiolation protein 2 &gt;gi|66851048|gb|EAL91374.1| conserved hypothetical protein [Aspergillus fumigatus Af293] &gt;gi|159126861|gb|EDP51977.1…	GO:0032447//protein urmylation;GO:0002143//tRNA wobble position uridine thiolation;	GO:0005634//nucleus;GO:0002144//cytosolic tRNA wobble base thiouridylase complex;	GO:0016779//nucleotidyltransferase activity;GO:0000049//tRNA binding;	ko04122(Sulfur relay system)
gene-AFUA_7G02390	446.824	551.264	342.384	0.62109	-0.687127	0.00015269	0.00724624	NC_007200.1	659697	660913	+	1158	AFUA_7G02390	-	-	opiNOG64284;eurotNOG07244	S	-	gi|70982330|ref|XP_746693.1| hypothetical protein AFUA_7G02390 [Aspergillus fumigatus Af293] &gt;gi|66844317|gb|EAL84655.1| hypothetical protein AFUA_7G02390 [Aspergillus fumigatus Af293] &gt;gi|159123064|gb|EDP48184.1| hypothetical protein AFUB_088960 [Aspergillus fumigatus A1163] &gt;gi|846910016|gb|KMK55948.1| hypothetical protein Y699_08937 [Aspergillus fumigatus Z5]	-	-	-	-
gene-AFUA_3G14370	2602.36	2103.93	3100.79	1.47381	0.559553	0.000155536	0.0073444	NC_007196.1	3811987	3816428	+	4362	AFUA_3G14370	GO:0003899;GO:0005634;GO:0032549;GO:0003677;GO:0008270;GO:0006351;GO:0005737	K03018	COG0086;opiNOG01586	K	sp|Q6BI69|RPC1_DEBHA DNA-directed RNA polymerase III subunit RPC1 OS=Debaryomyces hansenii (strain ATCC 36239 / CBS 767 / JCM 1990 / NBRC 0083 / IGC 2968) GN=RPC1 PE=3 SV=2	gi|70998935|ref|XP_754189.1| DNA-directed RNA polymerase III largest subunit [Aspergillus fumigatus Af293] &gt;gi|66851826|gb|EAL92151.1| DNA-directed RNA polymerase III largest subunit, putative [Aspergillus fumigatus Af293] &gt;gi|159127207|gb|EDP52322.1| DNA-directed RNA polymerase III largest subunit, putative [Aspergillus fumigatus A1163] &gt;gi|846914117|gb|KMK59935.1| DNA-directed RNA poly…	GO:0006351//transcription, DNA-templated;	GO:0005634//nucleus;GO:0005737//cytoplasm;	GO:0003899//DNA-directed 5'-3' RNA polymerase activity;GO:0032549//ribonucleoside binding;GO:0003677//DNA binding;GO:0008270//zinc ion binding;	ko03020(RNA polymerase)
gene-AFUA_5G08770	10586.2	8641.93	12530.4	1.44995	0.536006	0.000158323	0.0074388	NC_007198.1	2246560	2248802	+	1830	AFUA_5G08770	-	-	opiNOG21889	S	-	gi|70998056|ref|XP_753760.1| conserved hypothetical protein [Aspergillus fumigatus Af293] &gt;gi|66851396|gb|EAL91722.1| conserved hypothetical protein [Aspergillus fumigatus Af293]	-	-	-	-
gene-AFUA_4G06570	1345.16	1084.48	1605.84	1.48074	0.56632	0.000160629	0.00750982	NC_007197.1	1683411	1686967	-	3504	AFUA_4G06570	GO:0005622;GO:0043547;GO:0005085;GO:0051056	-	opiNOG12000;KOG3417	T	sp|Q02342|CDC25_LACKL Cell division control protein 25 (Fragment) OS=Lachancea kluyveri GN=CDC25 PE=4 SV=1	gi|70994784|ref|XP_752169.1| Ras guanine-nucleotide exchange protein [Aspergillus fumigatus Af293] &gt;gi|66849803|gb|EAL90131.1| Ras guanine-nucleotide exchange protein, putative [Aspergillus fumigatus Af293]	GO:0043547//positive regulation of GTPase activity;GO:0051056//regulation of small GTPase mediated signal transduction;	GO:0005622//intracellular anatomical structure;	GO:0005085//guanyl-nucleotide exchange factor activity;	-
gene-AFUA_1G17030	255.312	326.343	184.281	0.564686	-0.824479	0.000163657	0.00761368	NC_007194.1	4645967	4647400	+	1434	AFUA_1G17030	GO:0009058;GO:0016021;GO:0016740	-	opiNOG19204;COG0438	OMI	sp|P9WMY4|MGTA_MYCTO GDP-mannose-dependent alpha-mannosyltransferase OS=Mycobacterium tuberculosis (strain CDC 1551 / Oshkosh) GN=mgtA PE=3 SV=1	gi|70996632|ref|XP_753071.1| glycosyl transferase [Aspergillus fumigatus Af293] &gt;gi|66850706|gb|EAL91033.1| glycosyl transferase, putative [Aspergillus fumigatus Af293] &gt;gi|846909089|gb|KMK55047.1| glycosyl transferase [Aspergillus fumigatus Z5]	GO:0009058//biosynthetic process;	GO:0016021//integral component of membrane;	GO:0016740//transferase activity;	-
gene-AFUA_5G00770	1233.1	1708.87	757.325	0.443173	-1.17406	0.000171318	0.00793103	NC_007198.1	214069	214476	-	408	AFUA_5G00770	GO:0016021	-	opiNOG65332;sordNOG09548;opiNOG60281;opiNOG60598	SQ	-	gi|70985512|ref|XP_748262.1| integral membrane protein [Aspergillus fumigatus Af293] &gt;gi|66845890|gb|EAL86224.1| integral membrane protein, putative [Aspergillus fumigatus Af293] &gt;gi|159125807|gb|EDP50923.1| integral membrane protein, putative [Aspergillus fumigatus A1163]	-	GO:0016021//integral component of membrane;	-	-
gene-AFUA_5G14990	360.558	277.868	443.248	1.59518	0.673715	0.000174627	0.00804437	NC_007198.1	3878797	3879579	-	783	AFUA_5G14990	-	-	opiNOG43859	S	-	gi|70996807|ref|XP_753158.1| hypothetical protein AFUA_5G14990 [Aspergillus fumigatus Af293] &gt;gi|66850794|gb|EAL91120.1| hypothetical protein AFUA_5G14990 [Aspergillus fumigatus Af293] &gt;gi|159124759|gb|EDP49877.1| hypothetical protein AFUB_079100 [Aspergillus fumigatus A1163]	-	-	-	-
gene-AFUA_1G10760	1673.68	1351.7	1995.66	1.47641	0.562089	0.00017641	0.00804437	NC_007194.1	2806352	2809856	+	3339	AFUA_1G10760	GO:0005730	K14832	COG5593;opiNOG00084	JK	sp|G0SEQ5|NOC1_CHATD Ribosome biogenesis protein NOC1 OS=Chaetomium thermophilum (strain DSM 1495 / CBS 144.50 / IMI 039719) GN=NOC1 PE=3 SV=2	gi|70995368|ref|XP_752441.1| CCAAT-box-binding transcription factor [Aspergillus fumigatus Af293] &gt;gi|66850076|gb|EAL90403.1| CCAAT-box-binding transcription factor [Aspergillus fumigatus Af293] &gt;gi|846915243|gb|KMK61046.1| CCAAT-box-binding transcription factor [Aspergillus fumigatus Z5]	-	GO:0005730//nucleolus;	-	-
gene-AFUA_5G11080	723.35	572.92	873.781	1.52514	0.608938	0.000177123	0.00804437	NC_007198.1	2837655	2839592	-	1887	AFUA_5G11080	GO:0055085;GO:0016021	-	KOG0254;opiNOG08701;NOG20649	RG	sp|Q09752|FNX1_SCHPO Multidrug resistance protein fnx1 OS=Schizosaccharomyces pombe (strain 972 / ATCC 24843) GN=fnx1 PE=2 SV=2	gi|70997595|ref|XP_753540.1| MFS multidrug transporter [Aspergillus fumigatus Af293] &gt;gi|66851176|gb|EAL91502.1| MFS multidrug transporter, putative [Aspergillus fumigatus Af293] &gt;gi|159126728|gb|EDP51844.1| MFS multidrug transporter, putative [Aspergillus fumigatus A1163]	GO:0055085//transmembrane transport;	GO:0016021//integral component of membrane;	-	-
gene-AFUA_2G03410	843.095	672.834	1013.36	1.5061	0.590819	0.000177174	0.00804437	NC_007195.1	898146	898985	-	840	AFUA_2G03410	-	-	opiNOG26215;opiNOG35885	S	-	gi|70989253|ref|XP_749476.1| conserved hypothetical protein [Aspergillus fumigatus Af293] &gt;gi|66847107|gb|EAL87438.1| conserved hypothetical protein [Aspergillus fumigatus Af293] &gt;gi|159128888|gb|EDP54002.1| conserved hypothetical protein [Aspergillus fumigatus A1163] &gt;gi|666432105|gb|KEY79694.1| hypothetical protein BA78_6344 [Aspergillus fumigatus var. RP-2014] &gt;gi|846911840|gb|KMK5…	-	-	-	-
gene-AFUA_6G02215	513.287	622.247	404.327	0.649785	-0.621966	0.000179505	0.00811122	NC_007199.1	388721	389428	+	648	AFUA_6G02215	GO:0016021	-	NOG146101;opiNOG61052	S	-	gi|146324279|ref|XP_001481441.1| conserved hypothetical protein [Aspergillus fumigatus Af293] &gt;gi|129556271|gb|EBA27246.1| conserved hypothetical protein [Aspergillus fumigatus Af293]	-	GO:0016021//integral component of membrane;	-	-
gene-AFUA_1G16810	906.436	727.505	1085.37	1.4919	0.577155	0.000180374	0.00811168	NC_007194.1	4586396	4588253	-	1428	AFUA_1G16810	GO:0008483;GO:0030170	-	opiNOG04000;COG0161	E	sp|O94562|YGD3_SCHPO Uncharacterized aminotransferase C1771.03c OS=Schizosaccharomyces pombe (strain 972 / ATCC 24843) GN=SPBC1773.03c PE=3 SV=1	gi|70996588|ref|XP_753049.1| aminotransferase, class III [Aspergillus fumigatus Af293] &gt;gi|66850684|gb|EAL91011.1| aminotransferase, class III [Aspergillus fumigatus Af293] &gt;gi|159131785|gb|EDP56898.1| aminotransferase, class III [Aspergillus fumigatus A1163]	-	-	GO:0008483//transaminase activity;GO:0030170//pyridoxal phosphate binding;	-
gene-AFUA_5G14520	357.555	438.564	276.546	0.630571	-0.665269	0.000183765	0.00820524	NC_007198.1	3767027	3768238	+	1212	AFUA_5G14520	GO:0016021	-	opiNOG24360	S	-	gi|146324239|ref|XP_753205.2| integral membrane protein [Aspergillus fumigatus Af293] &gt;gi|129557999|gb|EAL91167.2| integral membrane protein [Aspergillus fumigatus Af293]	-	GO:0016021//integral component of membrane;	-	-
gene-AFUA_2G17500	124.783	167.567	81.9994	0.489352	-1.03106	0.000184192	0.00820524	NC_007195.1	4670229	4671506	+	1074	AFUA_2G17500	GO:0019500;GO:0030196;GO:0000257	K10675	opiNOG14976;COG0388	RE	sp|A9QXE0|CHT_ASPNG Cyanide hydratase OS=Aspergillus niger PE=1 SV=1	gi|71002808|ref|XP_756085.1| cyanide hydratase/nitrilase [Aspergillus fumigatus Af293] &gt;gi|66853723|gb|EAL94047.1| cyanide hydratase/nitrilase, putative [Aspergillus fumigatus Af293]	GO:0019500//cyanide catabolic process;	-	GO:0030196//cyanide hydratase activity;GO:0000257//nitrilase activity;	ko00460(Cyanoamino acid metabolism)
gene-AFUA_2G15610	3381.17	2753.17	4009.17	1.4562	0.542212	0.000185387	0.00821969	NC_007195.1	4118141	4122337	+	4128	AFUA_2G15610	GO:0003899;GO:0003677;GO:0006351	K10908	COG5108;opiNOG04578	K	sp|P38671|RPOM_NEUCR DNA-directed RNA polymerase, mitochondrial OS=Neurospora crassa (strain ATCC 24698 / 74-OR23-1A / CBS 708.71 / DSM 1257 / FGSC 987) GN=cyt-5 PE=3 SV=2	gi|71002430|ref|XP_755896.1| mitochondrial DNA-directed RNA polymerase [Aspergillus fumigatus Af293] &gt;gi|66853534|gb|EAL93858.1| mitochondrial DNA-directed RNA polymerase, putative [Aspergillus fumigatus Af293]	GO:0006351//transcription, DNA-templated;	-	GO:0003899//DNA-directed 5'-3' RNA polymerase activity;GO:0003677//DNA binding;	-
gene-AFUA_8G02490	260.184	181.085	339.283	1.87362	0.905827	0.000186817	0.00823207	NC_007201.1	664785	665571	+	726	AFUA_8G02490	GO:0016021	-	-	-	-	gi|70982859|ref|XP_746957.1| hypothetical protein AFUA_8G02490 [Aspergillus fumigatus Af293] &gt;gi|66844582|gb|EAL84919.1| hypothetical protein AFUA_8G02490 [Aspergillus fumigatus Af293] &gt;gi|159123841|gb|EDP48960.1| hypothetical protein AFUB_084100 [Aspergillus fumigatus A1163]	-	GO:0016021//integral component of membrane;	-	-
gene-AFUA_3G06560	1621.99	1309.71	1934.27	1.47686	0.562536	0.00018741	0.00823207	NC_007196.1	1625630	1626874	-	1245	AFUA_3G06560	GO:0046872;GO:0051539;GO:0005739;GO:0009249;GO:0009107;GO:0016992	K03644	opiNOG05481;COG0320	H	sp|B0XYY2|LIPA_ASPFC Lipoyl synthase, mitochondrial OS=Neosartorya fumigata (strain CEA10 / CBS 144.89 / FGSC A1163) GN=AFUB_042490 PE=3 SV=1	gi|71000533|ref|XP_754950.1| lipoic acid synthetase precursor [Aspergillus fumigatus Af293] &gt;gi|74673928|sp|Q4WWP1.1|LIPA_ASPFU RecName: Full=Lipoyl synthase, mitochondrial; AltName: Full=Lipoate synthase; Short=LS; Short=Lip-syn; AltName: Full=Lipoic acid synthase; Flags: Precursor &gt;gi|306755817|sp|B0XYY2.1|LIPA_ASPFC RecName: Full=Lipoyl synthase, mitochondrial; AltName: Full=Lipoate synt…	GO:0009249//protein lipoylation;GO:0009107//lipoate biosynthetic process;	GO:0005739//mitochondrion;	GO:0046872//metal ion binding;GO:0051539//4 iron, 4 sulfur cluster binding;GO:0016992//lipoate synthase activity;	ko00785(Lipoic acid metabolism)
gene-AFUA_3G03640	1489.42	1942.77	1036.06	0.53329	-0.907009	0.000189745	0.00828332	NC_007196.1	981804	983882	-	1839	AFUA_3G03640	GO:0055085;GO:0016021;GO:0015686	-	KOG0254;eurotNOG00524;opiNOG53609	PR	sp|Q870L2|MIRB_EMENI Siderophore iron transporter mirB OS=Emericella nidulans (strain FGSC A4 / ATCC 38163 / CBS 112.46 / NRRL 194 / M139) GN=mirB PE=3 SV=1	gi|70986380|ref|XP_748684.1| MFS siderochrome iron transporter MirB [Aspergillus fumigatus Af293] &gt;gi|66846313|gb|EAL86646.1| MFS siderochrome iron transporter MirB [Aspergillus fumigatus Af293] &gt;gi|159128163|gb|EDP53278.1| siderochrome-iron transporter MirB [Aspergillus fumigatus A1163]	GO:0055085//transmembrane transport;GO:0015686//ferric triacetylfusarinine C import into cell;	GO:0016021//integral component of membrane;	-	-
gene-AFUA_8G01830	407.305	317.227	497.384	1.56791	0.648842	0.00019033	0.00828332	NC_007201.1	476326	477914	+	1494	AFUA_8G01830	GO:0005634;GO:0000981;GO:0006357;GO:0008270	-	opiNOG27770;opiNOG40650	S	sp|Q5B288|Y5342_EMENI Uncharacterized protein AN5342 OS=Emericella nidulans (strain FGSC A4 / ATCC 38163 / CBS 112.46 / NRRL 194 / M139) GN=AN5342 PE=1 SV=1	gi|146324679|ref|XP_001481398.1| conserved hypothetical protein [Aspergillus fumigatus Af293] &gt;gi|129555472|gb|EBA27214.1| conserved hypothetical protein [Aspergillus fumigatus Af293]	GO:0006357//regulation of transcription by RNA polymerase II;	GO:0005634//nucleus;	GO:0000981//DNA-binding transcription factor activity, RNA polymerase II-specific;GO:0008270//zinc ion binding;	-
gene-AFUA_1G11180	2656.03	3694.65	1617.4	0.437769	-1.19176	0.00019162	0.00830118	NC_007194.1	2944343	2946736	-	2394	AFUA_1G11180	GO:0005524;GO:0006298;GO:0030983;GO:0017111	K03695	opiNOG02314;COG0542	O	sp|O74402|HSP78_SCHPO Heat shock protein 78, mitochondrial OS=Schizosaccharomyces pombe (strain 972 / ATCC 24843) GN=hsp78 PE=3 SV=1	gi|70995456|ref|XP_752483.1| heat shock protein/chaperonin HSP78 [Aspergillus fumigatus Af293] &gt;gi|66850118|gb|EAL90445.1| heat shock protein/chaperonin HSP78, putative [Aspergillus fumigatus Af293] &gt;gi|159131238|gb|EDP56351.1| heat shock protein/chaperonin HSP78, putative [Aspergillus fumigatus A1163] &gt;gi|666433524|gb|KEY81073.1| heat shock protein/chaperonin HSP78 [Aspergillus fumigatu…	GO:0006298//mismatch repair;	-	GO:0005524//ATP binding;GO:0030983//mismatched DNA binding;GO:0017111//nucleoside-triphosphatase activity;	-
gene-AFUA_8G06700	469.983	369.14	570.826	1.54637	0.628885	0.000221897	0.00956895	NC_007201.1	1635449	1636843	-	1395	AFUA_8G06700	GO:0005544;GO:0005509	K17095	opiNOG00396;eurotNOG03545;NOG141443	SU	sp|P97429|ANXA4_MOUSE Annexin A4 OS=Mus musculus GN=Anxa4 PE=1 SV=4	gi|70983888|ref|XP_747470.1| annexin ANXC3.1 [Aspergillus fumigatus Af293] &gt;gi|47059731|gb|AAT09448.1| annexin ANXC3.1 [Aspergillus fumigatus] &gt;gi|66845096|gb|EAL85432.1| annexin ANXC3.1 [Aspergillus fumigatus Af293]	-	-	GO:0005544//calcium-dependent phospholipid binding;GO:0005509//calcium ion binding;	-
gene-AFUA_8G02090	2181.15	2598.55	1763.75	0.678744	-0.559061	0.00022327	0.00958438	NC_007201.1	537804	539000	+	1065	AFUA_8G02090	GO:0008643;GO:0016021;GO:0005351;GO:0015992;GO:0000139	K15272	eurotNOG11470;COG0697	GE	sp|P87041|GMS1_SCHPO UDP-galactose transporter OS=Schizosaccharomyces pombe (strain 972 / ATCC 24843) GN=gms1 PE=2 SV=3	gi|70982939|ref|XP_746997.1| nucleotide-sugar transporter [Aspergillus fumigatus Af293] &gt;gi|66844622|gb|EAL84959.1| nucleotide-sugar transporter, putative [Aspergillus fumigatus Af293]	GO:0008643//carbohydrate transport;	GO:0016021//integral component of membrane;GO:0000139//Golgi membrane;	GO:0005351//carbohydrate:proton symporter activity;	-
gene-AFUA_4G03640	1646.68	1335.43	1957.94	1.46614	0.552027	0.000225001	0.00961497	NC_007197.1	1023111	1024315	+	1152	AFUA_4G03640	GO:0006397;GO:0003723;GO:0005681;GO:0000166;GO:0000974;GO:0008380	K12872	opiNOG00368;KOG0153	A	sp|Q4W9V0|SLT11_ASPFU Pre-mRNA-splicing factor slt11 OS=Neosartorya fumigata (strain ATCC MYA-4609 / Af293 / CBS 101355 / FGSC A1100) GN=slt11 PE=3 SV=1	gi|70982045|ref|XP_746551.1| pre-RNA splicing factor Slt11 [Aspergillus fumigatus Af293] &gt;gi|74666312|sp|Q4W9V0.1|SLT11_ASPFU RecName: Full=Pre-mRNA-splicing factor slt11 &gt;gi|66844174|gb|EAL84513.1| pre-RNA splicing factor Slt11, putative [Aspergillus fumigatus Af293] &gt;gi|159122216|gb|EDP47338.1| pre-RNA splicing factor Slt11, putative [Aspergillus fumigatus A1163] &gt;gi|666432449|gb|KE…	GO:0006397//mRNA processing;GO:0008380//RNA splicing;	GO:0005681//spliceosomal complex;GO:0000974//Prp19 complex;	GO:0003723//RNA binding;GO:0000166//nucleotide binding;	ko03040(Spliceosome)
gene-AFUA_6G13810	314.581	242.102	387.061	1.59875	0.676948	0.000227258	0.0096677	NC_007199.1	3529780	3530965	+	1083	AFUA_6G13810	-	-	opiNOG56537;opiNOG35273;eurotNOG10693	S	-	gi|70992817|ref|XP_751257.1| hypothetical protein AFUA_6G13810 [Aspergillus fumigatus Af293] &gt;gi|66848890|gb|EAL89219.1| hypothetical protein AFUA_6G13810 [Aspergillus fumigatus Af293] &gt;gi|846917923|gb|KMK63670.1| hypothetical protein Y699_04500 [Aspergillus fumigatus Z5]	-	-	-	-
gene-AFUA_3G14680	5169.92	6554.52	3785.32	0.577513	-0.792076	0.00023247	0.00984506	NC_007196.1	3893246	3895138	+	1893	AFUA_3G14680	GO:0004622;GO:0009395;GO:0031225;GO:0005886	K13333	KOG1325;opiNOG13957	I	sp|B0XZV8|PLB3_ASPFC Lysophospholipase 3 OS=Neosartorya fumigata (strain CEA10 / CBS 144.89 / FGSC A1163) GN=plb3 PE=1 SV=1	gi|70998871|ref|XP_754157.1| lysophospholipase Plb3 [Aspergillus fumigatus Af293] &gt;gi|229891457|sp|B0XZV8.1|PLB3_ASPFC RecName: Full=Lysophospholipase 3; AltName: Full=Phospholipase B 3; Flags: Precursor [Aspergillus fumigatus A1163] &gt;gi|229891458|sp|P0C958.1|PLB3_ASPFU RecName: Full=Lysophospholipase 3; AltName: Full=Phospholipase B 3; Flags: Precursor &gt;gi|66851794|gb|EAL92119.1| lysoph…	GO:0009395//phospholipid catabolic process;	GO:0031225//anchored component of membrane;GO:0005886//plasma membrane;	GO:0004622//lysophospholipase activity;	ko00564(Glycerophospholipid metabolism)
gene-AFUA_3G01090	408.653	497.835	319.471	0.641721	-0.639982	0.000236847	0.00998563	NC_007196.1	253707	254777	+	1071	AFUA_3G01090	-	-	opiNOG56941;opiNOG42953	S	-	gi|70985849|ref|XP_748430.1| conserved hypothetical protein [Aspergillus fumigatus Af293] &gt;gi|66846059|gb|EAL86392.1| conserved hypothetical protein [Aspergillus fumigatus Af293]	-	-	-	-
gene-AFUA_3G03400	85.73	114.164	57.2957	0.501871	-0.994611	0.000243778	0.0102118	NC_007196.1	904874	906262	-	1389	AFUA_3G03400	GO:0006696;GO:0005777;GO:1900551;GO:0019290	-	COG1670;opiNOG12372	SJ	sp|A0A084API4|SAT14_STACB Putative O-acetyltransferase SAT14 OS=Stachybotrys chartarum (strain CBS 109288 / IBT 7711) GN=SAT14 PE=3 SV=1	gi|70986332|ref|XP_748660.1| siderophore biosynthesis acetylase AceI [Aspergillus fumigatus Af293] &gt;gi|66846289|gb|EAL86622.1| siderophore biosynthesis acetylase AceI, putative [Aspergillus fumigatus Af293] &gt;gi|159128197|gb|EDP53312.1| siderophore biosynthesis acetylase AceI, putative [Aspergillus fumigatus A1163] &gt;gi|666434146|gb|KEY81670.1| siderophore biosynthesis acetylase AceI [Aspe…	GO:0006696//ergosterol biosynthetic process;GO:1900551//N',N'',N'''-triacetylfusarinine C biosynthetic process;GO:0019290//siderophore biosynthetic process;	GO:0005777//peroxisome;	-	-
gene-AFUA_2G09340	901.762	1161.38	642.139	0.552909	-0.854886	0.000244373	0.0102118	NC_007195.1	2388402	2389361	+	960	AFUA_2G09340	GO:0005634;GO:0003677;GO:0000981;GO:0006357;GO:0008270	-	NOG123415;opiNOG39023	SK	-	gi|71001174|ref|XP_755268.1| fungal specific trascription factor [Aspergillus fumigatus Af293] &gt;gi|66852906|gb|EAL93230.1| fungal specific trascription factor, putative [Aspergillus fumigatus Af293] &gt;gi|159129350|gb|EDP54464.1| fungal specific trascription factor, putative [Aspergillus fumigatus A1163]	GO:0006357//regulation of transcription by RNA polymerase II;	GO:0005634//nucleus;	GO:0003677//DNA binding;GO:0000981//DNA-binding transcription factor activity, RNA polymerase II-specific;GO:0008270//zinc ion binding;	-
gene-AFUA_2G00720	5387.43	6446.87	4328	0.671334	-0.574896	0.000245788	0.0102257	NC_007195.1	161113	162800	+	1479	AFUA_2G00720	GO:0055114;GO:0004029	K00128	COG1012;opiNOG15892	C	sp|P08157|ALDH_EMENI Aldehyde dehydrogenase OS=Emericella nidulans (strain FGSC A4 / ATCC 38163 / CBS 112.46 / NRRL 194 / M139) GN=aldA PE=3 SV=2	gi|70988705|ref|XP_749209.1| aldehyde dehydrogenase [Aspergillus fumigatus Af293] &gt;gi|66846840|gb|EAL87171.1| aldehyde dehydrogenase, putative [Aspergillus fumigatus Af293] &gt;gi|159128623|gb|EDP53737.1| aldehyde dehydrogenase, putative [Aspergillus fumigatus A1163]	GO:0055114//obsolete oxidation-reduction process;	-	GO:0004029//aldehyde dehydrogenase (NAD+) activity;	ko00770(Pantothenate and CoA biosynthesis);ko00620(Pyruvate metabolism);ko00561(Glycerolipid metabolism);ko00410(beta-Alanine metabolism);ko00380(Tryptophan metabolism);ko00340(Histidine metabolism);ko00330(Arginine and proline metabolism);ko00310(Lysine degradation);ko00280(Valine, leucine and isoleucine degradation);ko00071(Fatty acid degradation);ko00053(Ascorbate and aldarate metabolism);ko00…
gene-AFUA_8G00260	174.808	221.31	128.307	0.579762	-0.786468	0.00024884	0.0103072	NC_007201.1	43835	45877	-	2043	AFUA_8G00260	-	-	opiNOG03045;COG0666	R	-	gi|70983301|ref|XP_747178.1| F-box domain and ankyrin repeat protein [Aspergillus fumigatus Af293] &gt;gi|66844803|gb|EAL85140.1| F-box domain and ankyrin repeat protein [Aspergillus fumigatus Af293]	-	-	-	-
gene-AFUA_5G01450	1184.89	1472.07	897.701	0.60982	-0.713544	0.000254497	0.0104955	NC_007198.1	377840	379168	-	1329	AFUA_5G01450	GO:0010181;GO:0055114;GO:0016491	-	COG1902;opiNOG05540	C	sp|O94467|OYEC_SCHPO Putative NADPH dehydrogenase C23G7.10c OS=Schizosaccharomyces pombe (strain 972 / ATCC 24843) GN=SPBC23G7.10c PE=3 SV=1	gi|70985382|ref|XP_748197.1| NADH-dependent flavin oxidoreductase [Aspergillus fumigatus Af293] &gt;gi|66845825|gb|EAL86159.1| NADH-dependent flavin oxidoreductase, putative [Aspergillus fumigatus Af293] &gt;gi|666430181|gb|KEY77810.1| NADH dependent flavin oxidoreductase [Aspergillus fumigatus var. RP-2014]	GO:0055114//obsolete oxidation-reduction process;	-	GO:0010181//FMN binding;GO:0016491//oxidoreductase activity;	-
gene-AFUA_7G06620	1005.75	1341.62	669.885	0.499309	-1.002	0.000255679	0.0104984	NC_007200.1	1610763	1611608	-	795	AFUA_7G06620	GO:0016021	-	opiNOG10591	S	-	gi|70986719|ref|XP_748849.1| integral membrane protein Pth11-like [Aspergillus fumigatus Af293] &gt;gi|66846479|gb|EAL86811.1| integral membrane protein Pth11-like, putative [Aspergillus fumigatus Af293]	-	GO:0016021//integral component of membrane;	-	-
gene-AFUA_6G04470	563.799	683.558	444.039	0.6496	-0.622377	0.000257732	0.0105369	NC_007199.1	1021896	1023454	+	1473	AFUA_6G04470	-	-	opiNOG54367	S	-	gi|70984228|ref|XP_747631.1| conserved hypothetical protein [Aspergillus fumigatus Af293] &gt;gi|66845258|gb|EAL85593.1| conserved hypothetical protein [Aspergillus fumigatus Af293]	-	-	-	-
gene-AFUA_6G00740	154.338	252.132	56.5453	0.224269	-2.1567	0.000264259	0.0107572	NC_007199.1	184025	184768	+	744	AFUA_6G00740	GO:0005506;GO:0016021;GO:0006633;GO:0055114;GO:0016491	-	eurotNOG07958;NOG35646	SI	-	gi|70981400|ref|XP_731482.1| conserved hypothetical protein [Aspergillus fumigatus Af293] &gt;gi|66843851|gb|EAL84192.1| conserved hypothetical protein [Aspergillus fumigatus Af293]	GO:0006633//fatty acid biosynthetic process;GO:0055114//obsolete oxidation-reduction process;	GO:0016021//integral component of membrane;	GO:0005506//iron ion binding;GO:0016491//oxidoreductase activity;	-
gene-AFUA_2G06000	8518.77	5470.4	11567.1	2.1145	1.08031	0.000269443	0.0108886	NC_007195.1	1696635	1700101	+	3282	AFUA_2G06000	GO:0005829;GO:0004352;GO:0019551;GO:0055114	K15371	opiNOG05810;COG2902	E	sp|P00365|DHE2_NEUCR NAD-specific glutamate dehydrogenase OS=Neurospora crassa (strain ATCC 24698 / 74-OR23-1A / CBS 708.71 / DSM 1257 / FGSC 987) GN=gdh-1 PE=1 SV=4	gi|70989759|ref|XP_749729.1| NAD+ dependent glutamate dehydrogenase [Aspergillus fumigatus Af293] &gt;gi|66847360|gb|EAL87691.1| NAD+ dependent glutamate dehydrogenase, putative [Aspergillus fumigatus Af293]	GO:0019551//glutamate catabolic process to 2-oxoglutarate;GO:0055114//obsolete oxidation-reduction process;	GO:0005829//cytosol;	GO:0004352//glutamate dehydrogenase (NAD+) activity;	ko00910(Nitrogen metabolism);ko00430(Taurine and hypotaurine metabolism);ko00250(Alanine, aspartate and glutamate metabolism);ko00220(Arginine biosynthesis)
gene-AFUA_7G04690	1454.79	1725.51	1184.07	0.686212	-0.543274	0.000270367	0.0108886	NC_007200.1	1079883	1080699	+	699	AFUA_7G04690	GO:0005634;GO:0005829;GO:0055114;GO:0016972	-	opiNOG35833;COG5054	O	sp|Q12284|ERV2_YEAST FAD-linked sulfhydryl oxidase ERV2 OS=Saccharomyces cerevisiae (strain ATCC 204508 / S288c) GN=ERV2 PE=1 SV=1	gi|70987121|ref|XP_749041.1| FAD dependent sulfhydryl oxidase Erv2 [Aspergillus fumigatus Af293] &gt;gi|66846671|gb|EAL87003.1| FAD dependent sulfhydryl oxidase Erv2, putative [Aspergillus fumigatus Af293] &gt;gi|159123188|gb|EDP48308.1| FAD dependent sulfhydryl oxidase Erv2, putative [Aspergillus fumigatus A1163] &gt;gi|666436090|gb|KEY83479.1| sulfhydryl oxidase FAD dependent Erv2 [Aspergillus …	GO:0055114//obsolete oxidation-reduction process;	GO:0005634//nucleus;GO:0005829//cytosol;	GO:0016972//thiol oxidase activity;	-
gene-AFUA_6G12250	561.522	447.12	675.923	1.51173	0.596197	0.000271759	0.0108886	NC_007199.1	3077767	3079426	-	1557	AFUA_6G12250	GO:0005739;GO:0046952;GO:0008260	K01027	COG2057;opiNOG02295	CI	sp|Q54JD9|SCOT_DICDI Probable succinyl-CoA:3-ketoacid coenzyme A transferase, mitochondrial OS=Dictyostelium discoideum GN=oxct1 PE=3 SV=1	gi|70992511|ref|XP_751104.1| succinyl-CoA:3-ketoacid-coenzyme A transferase (ScoT) [Aspergillus fumigatus Af293] &gt;gi|66848737|gb|EAL89066.1| succinyl-CoA:3-ketoacid-coenzyme A transferase (ScoT), putative [Aspergillus fumigatus Af293] &gt;gi|159124676|gb|EDP49794.1| succinyl-CoA:3-ketoacid-coenzyme A transferase (ScoT), putative [Aspergillus fumigatus A1163] &gt;gi|666434901|gb|KEY82387.1| suc…	GO:0046952//ketone body catabolic process;	GO:0005739//mitochondrion;	GO:0008260//3-oxoacid CoA-transferase activity;	ko00650(Butanoate metabolism);ko00280(Valine, leucine and isoleucine degradation)
gene-AFUA_1G03730	439.383	551.415	327.351	0.593658	-0.752297	0.000272099	0.0108886	NC_007194.1	1079939	1081418	-	1362	AFUA_1G03730	GO:0055085;GO:0016021	-	KOG2615;opiNOG00512;NOG11130	RG	sp|P25351|YCR3_YEAST Uncharacterized membrane protein YCR023C OS=Saccharomyces cerevisiae (strain ATCC 204508 / S288c) GN=YCR023C PE=1 SV=2	gi|70990548|ref|XP_750123.1| MFS transporter [Aspergillus fumigatus Af293] &gt;gi|66847755|gb|EAL88085.1| MFS transporter, putative [Aspergillus fumigatus Af293]	GO:0055085//transmembrane transport;	GO:0016021//integral component of membrane;	-	-
gene-AFUA_6G12930	36184	29846.2	42521.9	1.4247	0.51066	0.000274022	0.0109192	NC_007199.1	3262693	3265559	+	2364	AFUA_6G12930	GO:0003994;GO:0006099;GO:0046872;GO:0051539;GO:0005739;GO:0019878	K01681	opiNOG03013;COG1048	C	sp|Q4WLN1|ACON_ASPFU Aconitate hydratase, mitochondrial OS=Neosartorya fumigata (strain ATCC MYA-4609 / Af293 / CBS 101355 / FGSC A1100) GN=acoA PE=1 SV=1	gi|70992645|ref|XP_751171.1| mitochondrial aconitate hydratase [Aspergillus fumigatus Af293] &gt;gi|74670431|sp|Q4WLN1.1|ACON_ASPFU RecName: Full=Aconitate hydratase, mitochondrial; Short=Aconitase; AltName: Full=Citrate hydro-lyase; AltName: Full=Homocitrate dehydratase; Flags: Precursor &gt;gi|66848804|gb|EAL89133.1| mitochondrial aconitate hydratase, putative [Aspergillus fumigatus Af293] &gt;…	GO:0006099//tricarboxylic acid cycle;GO:0019878//lysine biosynthetic process via aminoadipic acid;	GO:0005739//mitochondrion;	GO:0003994//aconitate hydratase activity;GO:0046872//metal ion binding;GO:0051539//4 iron, 4 sulfur cluster binding;	ko00630(Glyoxylate and dicarboxylate metabolism);ko00020(Citrate cycle (TCA cycle))
gene-AFUA_2G05250	1605.72	1303.94	1907.5	1.46287	0.548805	0.000278114	0.0110309	NC_007195.1	1458288	1460154	-	1566	AFUA_2G05250	-	-	opiNOG10356	S	-	gi|70989611|ref|XP_749655.1| transcription factor RfeD [Aspergillus fumigatus Af293] &gt;gi|66847286|gb|EAL87617.1| transcription factor RfeD, putative [Aspergillus fumigatus Af293] &gt;gi|159129062|gb|EDP54176.1| transcription factor RfeD, putative [Aspergillus fumigatus A1163]	-	-	-	-
gene-AFUA_8G02050	1248.11	1483.48	1012.75	0.682689	-0.550701	0.00027916	0.0110309	NC_007201.1	532017	533837	-	1821	AFUA_8G02050	GO:0016757;GO:0016021	-	NOG21767;eurotNOG04774	S	sp|Q6U1Z4|CMT1_CRYNJ Alpha-1,3-mannosyltransferase CMT1 OS=Cryptococcus neoformans var. neoformans serotype D (strain JEC21 / ATCC MYA-565) GN=CMT1 PE=1 SV=1	gi|70982947|ref|XP_747001.1| conserved hypothetical protein [Aspergillus fumigatus Af293] &gt;gi|66844626|gb|EAL84963.1| conserved hypothetical protein [Aspergillus fumigatus Af293]	-	GO:0016021//integral component of membrane;	GO:0016757//glycosyltransferase activity;	-
gene-AFUA_1G15780	6025.5	7074.09	4976.92	0.703543	-0.50729	0.000282216	0.0110663	NC_007194.1	4263452	4264889	-	1101	AFUA_1G15780	GO:0009098;GO:0000287;GO:0003862;GO:0005829;GO:0051287;GO:0055114	K00052	COG0473;opiNOG03899	E	sp|P87256|LEU3A_ASPNG 3-isopropylmalate dehydrogenase A OS=Aspergillus niger GN=leu2A PE=2 SV=1	gi|70996378|ref|XP_752944.1| 3-isopropylmalate dehydrogenase Leu2A [Aspergillus fumigatus Af293] &gt;gi|66850579|gb|EAL90906.1| 3-isopropylmalate dehydrogenase Leu2A [Aspergillus fumigatus Af293] &gt;gi|159131698|gb|EDP56811.1| 3-isopropylmalate dehydrogenase Leu2A [Aspergillus fumigatus A1163] &gt;gi|666431615|gb|KEY79215.1| 3 isopropylmalate dehydrogenase Leu2A [Aspergillus fumigatus var. RP-20…	GO:0009098//leucine biosynthetic process;GO:0055114//obsolete oxidation-reduction process;	GO:0005829//cytosol;	GO:0000287//magnesium ion binding;GO:0003862//3-isopropylmalate dehydrogenase activity;GO:0051287//NAD binding;	ko00660(C5-Branched dibasic acid metabolism);ko00290(Valine, leucine and isoleucine biosynthesis)
gene-AFUA_7G04930	77.9754	115.449	40.5021	0.350823	-1.51118	0.000282399	0.0110663	NC_007200.1	1161298	1162709	+	1158	AFUA_7G04930	GO:0004252;GO:0006508;GO:0042802;GO:0043086	-	COG1404;opiNOG28592;sordNOG09526	O	sp|P40903|ISP6_SCHPO Sexual differentiation process putative subtilase-type proteinase isp6 OS=Schizosaccharomyces pombe (strain 972 / ATCC 24843) GN=isp6 PE=2 SV=1	gi|70987070|ref|XP_749017.1| alkaline serine protease (PR1)/allergen F18-like [Aspergillus fumigatus Af293] &gt;gi|66846647|gb|EAL86979.1| alkaline serine protease (PR1)/allergen F18-like [Aspergillus fumigatus Af293]	GO:0006508//proteolysis;GO:0043086//negative regulation of catalytic activity;	-	GO:0004252//serine-type endopeptidase activity;GO:0042802//identical protein binding;	-
gene-AFUA_3G11870	1799.88	1466.74	2133.03	1.45427	0.540293	0.000289558	0.0112702	NC_007196.1	3124862	3126959	-	2043	AFUA_3G11870	-	K03362	opiNOG10387;KOG0281	R	sp|D4AM37|SCONB_ARTBC Probable E3 ubiquitin ligase complex SCF subunit sconB OS=Arthroderma benhamiae (strain ATCC MYA-4681 / CBS 112371) GN=sconB PE=3 SV=1	gi|159127450|gb|EDP52565.1| F-box and WD40 domain protein, putative [Aspergillus fumigatus A1163]	-	-	-	ko04120(Ubiquitin mediated proteolysis)
gene-AFUA_3G12630	298.363	396.043	200.683	0.50672	-0.98074	0.00028999	0.0112702	NC_007196.1	3349397	3350315	+	717	AFUA_3G12630	GO:0016021;GO:0055114	-	opiNOG28100	S	-	gi|70999278|ref|XP_754358.1| cytochrome b561 [Aspergillus fumigatus Af293] &gt;gi|66851995|gb|EAL92320.1| cytochrome b561, putative [Aspergillus fumigatus Af293]	GO:0055114//obsolete oxidation-reduction process;	GO:0016021//integral component of membrane;	-	-
gene-AFUA_8G04870	103.528	143.62	63.4355	0.441689	-1.1789	0.000291613	0.0112713	NC_007201.1	1120066	1121438	-	1215	AFUA_8G04870	GO:0055114;GO:0016491	-	opiNOG48608;COG0673	QRG	sp|D4GP30|XDH2_HALVD D-xylose 1-dehydrogenase (NADP(+)) 2 OS=Haloferax volcanii (strain ATCC 29605 / DSM 3757 / JCM 8879 / NBRC 14742 / NCIMB 2012 / VKM B-1768 / DS2) GN=HVO_B0029 PE=1 SV=1	gi|70983532|ref|XP_747293.1| NAD binding Rossmann fold oxidoreductase [Aspergillus fumigatus Af293] &gt;gi|66844919|gb|EAL85255.1| NAD binding Rossmann fold oxidoreductase, putative [Aspergillus fumigatus Af293]	GO:0055114//obsolete oxidation-reduction process;	-	GO:0016491//oxidoreductase activity;	-
gene-AFUA_3G07130	2004.64	1604.33	2404.94	1.49903	0.584028	0.000292404	0.0112713	NC_007196.1	1786716	1790777	+	3828	AFUA_3G07130	GO:0016020;GO:0023014;GO:0005524;GO:0006355;GO:0005622;GO:0000155;GO:0000160;GO:0090593;GO:0000156	-	opiNOG14118;COG0642;opiNOG47980	T	sp|P48027|GACS_PSESY Sensor protein GacS OS=Pseudomonas syringae pv. syringae GN=gacS PE=3 SV=1	gi|71000397|ref|XP_754893.1| sensor histidine kinase/response regulator [Aspergillus fumigatus Af293] &gt;gi|66852530|gb|EAL92855.1| sensor histidine kinase/response regulator, putative [Aspergillus fumigatus Af293] &gt;gi|159127906|gb|EDP53021.1| sensor histidine kinase/response regulator, putative [Aspergillus fumigatus A1163]	GO:0006355//regulation of transcription, DNA-templated;GO:0000160//phosphorelay signal transduction system;GO:0090593//peptidyl-histidine autophosphorylation;	GO:0016020//membrane;GO:0005622//intracellular anatomical structure;	GO:0005524//ATP binding;GO:0000155//phosphorelay sensor kinase activity;GO:0000156//phosphorelay response regulator activity;	-
gene-AFUA_2G15130	1607.54	1039.85	2175.23	2.09187	1.06479	0.000295321	0.0113374	NC_007195.1	3997636	4002389	-	4500	AFUA_2G15130	GO:0055085;GO:0046618;GO:0005524;GO:0016021;GO:0042626;GO:0005886	-	opiNOG00490;COG0842	QV	sp|I1RL06|ZRA1_GIBZE ZEB2-regulated ABC transporter 1 OS=Gibberella zeae (strain PH-1 / ATCC MYA-4620 / FGSC 9075 / NRRL 31084) GN=ZRA1 PE=2 SV=1	gi|71002332|ref|XP_755847.1| ABC multidrug transporter [Aspergillus fumigatus Af293] &gt;gi|66853485|gb|EAL93809.1| ABC multidrug transporter, putative [Aspergillus fumigatus Af293]	GO:0055085//transmembrane transport;GO:0046618//xenobiotic export;	GO:0016021//integral component of membrane;GO:0005886//plasma membrane;	GO:0005524//ATP binding;GO:0042626//ATPase-coupled transmembrane transporter activity;	-
gene-AFUA_6G02330	3689.64	2398.4	4980.88	2.07675	1.05433	0.000299053	0.0114342	NC_007199.1	420126	421594	-	1140	AFUA_6G02330	GO:0005634;GO:0000981;GO:0006357;GO:0008270	-	eurotNOG09503;opiNOG54554	RK	-	gi|146324283|ref|XP_001481443.1| C6 transcription factor [Aspergillus fumigatus Af293] &gt;gi|129556269|gb|EBA27244.1| C6 transcription factor, putative [Aspergillus fumigatus Af293]	GO:0006357//regulation of transcription by RNA polymerase II;	GO:0005634//nucleus;	GO:0000981//DNA-binding transcription factor activity, RNA polymerase II-specific;GO:0008270//zinc ion binding;	-
gene-AFUA_6G04310	2387.73	1959.4	2816.06	1.4372	0.523264	0.000304945	0.0116125	NC_007199.1	977345	980327	+	2727	AFUA_6G04310	GO:0003723	K17944	COG5099;opiNOG08152	J	sp|Q9ZW06|PUM2_ARATH Pumilio homolog 2 OS=Arabidopsis thaliana GN=APUM2 PE=1 SV=1	gi|70984262|ref|XP_747647.1| mRNA binding protein Pumilio 2 [Aspergillus fumigatus Af293] &gt;gi|66845274|gb|EAL85609.1| mRNA binding protein Pumilio 2, putative [Aspergillus fumigatus Af293] &gt;gi|159122433|gb|EDP47554.1| mRNA binding protein Pumilio 2, putative [Aspergillus fumigatus A1163] &gt;gi|846909213|gb|KMK55166.1| mRNA binding protein Pumilio 2 [Aspergillus fumigatus Z5]	-	-	GO:0003723//RNA binding;	-
gene-AFUA_5G15040	554.474	441.47	667.479	1.51195	0.596407	0.000328496	0.0124463	NC_007198.1	3892338	3895035	-	2331	AFUA_5G15040	-	-	opiNOG55956	S	-	gi|146324251|ref|XP_753153.2| conserved hypothetical protein [Aspergillus fumigatus Af293] &gt;gi|129557993|gb|EAL91115.2| conserved hypothetical protein [Aspergillus fumigatus Af293]	-	-	-	-
gene-AFUA_2G10770	3855.41	3162.71	4548.12	1.43805	0.52411	0.000329477	0.0124463	NC_007195.1	2765956	2767664	+	1227	AFUA_2G10770	GO:0008270;GO:0003676	-	opiNOG26086	K	sp|G4N5Q2|CON7_MAGO7 C2H2 finger domain transcription factor CON7 OS=Magnaporthe oryzae (strain 70-15 / ATCC MYA-4617 / FGSC 8958) GN=CON7 PE=2 SV=2	gi|119481049|ref|XP_001260553.1| C2H2 transcription factor (Con7), putative [Aspergillus fischeri NRRL 181] &gt;gi|119408707|gb|EAW18656.1| C2H2 transcription factor (Con7), putative [Aspergillus fischeri NRRL 181]	-	-	GO:0008270//zinc ion binding;GO:0003676//nucleic acid binding;	-
gene-AFUA_6G14200	2229.04	1488.32	2969.76	1.99538	0.996665	0.000331309	0.0124657	NC_007199.1	3614026	3615449	-	1302	AFUA_6G14200	GO:0008152;GO:0003985	K00626	opiNOG00078;COG0183	I	sp|Q6NU46|THILA_XENLA Acetyl-CoA acetyltransferase A, mitochondrial OS=Xenopus laevis GN=acat1-a PE=2 SV=1	gi|70992891|ref|XP_751294.1| acetyl-CoA-acetyltransferase [Aspergillus fumigatus Af293] &gt;gi|66848927|gb|EAL89256.1| acetyl-CoA-acetyltransferase, putative [Aspergillus fumigatus Af293] &gt;gi|159130252|gb|EDP55365.1| acetyl-CoA-acetyltransferase, putative [Aspergillus fumigatus A1163] &gt;gi|666432431|gb|KEY80013.1| acetyl CoA acetyltransferase [Aspergillus fumigatus var. RP-2014] &gt;gi|84691…	GO:0008152//metabolic process;	-	GO:0003985//acetyl-CoA C-acetyltransferase activity;	ko00900(Terpenoid backbone biosynthesis);ko00650(Butanoate metabolism);ko00630(Glyoxylate and dicarboxylate metabolism);ko00620(Pyruvate metabolism);ko00380(Tryptophan metabolism);ko00310(Lysine degradation);ko00280(Valine, leucine and isoleucine degradation);ko00071(Fatty acid degradation)
gene-AFUA_4G06670	31459.6	26017	36902.3	1.41839	0.504255	0.000334758	0.0125455	NC_007197.1	1724024	1724836	-	813	AFUA_4G06670	-	-	opiNOG44907;euroNOG12765	R	sp|O42799|ALL7_ASPFU Allergen Asp f 7 OS=Neosartorya fumigata (strain ATCC MYA-4609 / Af293 / CBS 101355 / FGSC A1100) GN=AFUA_4G06670 PE=1 SV=2	gi|70994764|ref|XP_752159.1| allergen Asp F7 [Aspergillus fumigatus Af293] &gt;gi|83300389|sp|O42799.2|ALL7_ASPFU RecName: Full=Allergen Asp f 7; AltName: Allergen=Asp f 7; Flags: Precursor &gt;gi|66849793|gb|EAL90121.1| allergen Asp F7 [Aspergillus fumigatus Af293] &gt;gi|846908432|gb|KMK54397.1| allergen Asp F7 [Aspergillus fumigatus Z5]	-	-	-	-
gene-AFUA_7G06440	73.6774	98.9245	48.4304	0.489569	-1.03042	0.000338266	0.0126268	NC_007200.1	1577942	1579249	+	1308	AFUA_7G06440	-	-	opiNOG66347;eurotNOG11051	SR	-	gi|70986754|ref|XP_748866.1| F-box domain protein [Aspergillus fumigatus Af293] &gt;gi|66846496|gb|EAL86828.1| F-box domain protein [Aspergillus fumigatus Af293]	-	-	-	-
gene-AFUA_6G06450	3758.71	4422.75	3094.66	0.699715	-0.515161	0.000357453	0.0132905	NC_007199.1	1389089	1389994	+	783	AFUA_6G06450	GO:0005634;GO:0043248;GO:0004298;GO:0043161;GO:0010499;GO:0019774;GO:0034515	K02736	opiNOG15636;KOG0185	O	sp|Q9USQ9|PSB7_SCHPO Probable proteasome subunit beta type-7 OS=Schizosaccharomyces pombe (strain 972 / ATCC 24843) GN=SPBC577.10 PE=3 SV=1	gi|70991377|ref|XP_750537.1| proteasome component Pre4 [Aspergillus fumigatus Af293] &gt;gi|66848170|gb|EAL88499.1| proteasome component Pre4, putative [Aspergillus fumigatus Af293] &gt;gi|159124093|gb|EDP49211.1| proteasome component Pre4, putative [Aspergillus fumigatus A1163] &gt;gi|666436202|gb|KEY83577.1| proteasome component Pre4 [Aspergillus fumigatus var. RP-2014] &gt;gi|846917226|gb|KMK6…	GO:0043248//proteasome assembly;GO:0043161//proteasome-mediated ubiquitin-dependent protein catabolic process;GO:0010499//proteasomal ubiquitin-independent protein catabolic process;	GO:0005634//nucleus;GO:0019774//proteasome core complex, beta-subunit complex;GO:0034515//proteasome storage granule;	GO:0004298//threonine-type endopeptidase activity;	ko03050(Proteasome)
gene-AFUA_8G02190	363.604	236.096	491.111	2.08013	1.05667	0.000365512	0.0135142	NC_007201.1	566915	567504	-	534	AFUA_8G02190	-	-	opiNOG45627	S	-	gi|70982919|ref|XP_746987.1| hypothetical protein AFUA_8G02190 [Aspergillus fumigatus Af293] &gt;gi|66844612|gb|EAL84949.1| hypothetical protein AFUA_8G02190 [Aspergillus fumigatus Af293] &gt;gi|159123872|gb|EDP48991.1| hypothetical protein AFUB_084420 [Aspergillus fumigatus A1163] &gt;gi|846910946|gb|KMK56845.1| hypothetical protein Y699_05760 [Aspergillus fumigatus Z5]	-	-	-	-
gene-AFUA_2G17610	2213.13	1819.14	2607.11	1.43316	0.519196	0.000366331	0.0135142	NC_007195.1	4696794	4699571	+	2667	AFUA_2G17610	GO:0008152;GO:0008484;GO:0016021	-	eurotNOG02436	R	sp|O69787|BETC_RHIME Choline-sulfatase OS=Rhizobium meliloti (strain 1021) GN=betC PE=1 SV=2	gi|71002830|ref|XP_756096.1| sulfatase domain protein [Aspergillus fumigatus Af293] &gt;gi|66853734|gb|EAL94058.1| sulfatase domain protein [Aspergillus fumigatus Af293]	GO:0008152//metabolic process;	GO:0016021//integral component of membrane;	GO:0008484//sulfuric ester hydrolase activity;	-
gene-AFUA_3G09340	1282.67	1044.95	1520.38	1.45498	0.540998	0.000374382	0.0137135	NC_007196.1	2364003	2365345	+	1287	AFUA_3G09340	GO:0005730;GO:0005829	K14801	opiNOG77796;KOG2061;opiNOG03159	R	sp|P87156|TSR4_SCHPO Probable 20S rRNA accumulation protein 4 OS=Schizosaccharomyces pombe (strain 972 / ATCC 24843) GN=SPBC25H2.15 PE=3 SV=1	gi|70999936|ref|XP_754685.1| PDCD2_C domain protein [Aspergillus fumigatus Af293] &gt;gi|66852322|gb|EAL92647.1| PDCD2_C domain protein, putative [Aspergillus fumigatus Af293] &gt;gi|159127695|gb|EDP52810.1| PDCD2_C domain protein, putative [Aspergillus fumigatus A1163]	-	GO:0005730//nucleolus;GO:0005829//cytosol;	-	-
gene-AFUA_8G02030	166.478	209.982	122.974	0.585638	-0.771919	0.000374639	0.0137135	NC_007201.1	528654	529730	-	1077	AFUA_8G02030	GO:0016021	-	eurotNOG10316	R	-	gi|70982951|ref|XP_747003.1| conserved hypothetical protein [Aspergillus fumigatus Af293] &gt;gi|66844628|gb|EAL84965.1| conserved hypothetical protein [Aspergillus fumigatus Af293] &gt;gi|159123888|gb|EDP49007.1| conserved hypothetical protein [Aspergillus fumigatus A1163] &gt;gi|846910960|gb|KMK56859.1| hypothetical protein Y699_05774 [Aspergillus fumigatus Z5]	-	GO:0016021//integral component of membrane;	-	-
gene-AFUA_1G05680	931.849	753.375	1110.32	1.4738	0.559539	0.000379607	0.0138092	NC_007194.1	1638224	1639258	+	1035	AFUA_1G05680	-	-	NOG21879;opiNOG10497	S	-	gi|70990936|ref|XP_750317.1| hypothetical protein AFUA_1G05680 [Aspergillus fumigatus Af293] &gt;gi|66847949|gb|EAL88279.1| hypothetical protein AFUA_1G05680 [Aspergillus fumigatus Af293]	-	-	-	-
gene-AFUA_5G05830	4631.48	3820.31	5442.65	1.42466	0.510621	0.000381058	0.0138092	NC_007198.1	1357128	1359175	+	1992	AFUA_5G05830	GO:0055085;GO:0046873;GO:0016021;GO:0030001	K16073	opiNOG18016;opiNOG01286;COG0598	SP	sp|O13657|YBCC_SCHPO Putative metal ion transporter C27B12.12c OS=Schizosaccharomyces pombe (strain 972 / ATCC 24843) GN=pi066 PE=1 SV=1	gi|70998654|ref|XP_754049.1| CorA family metal ion transporter [Aspergillus fumigatus Af293] &gt;gi|66851685|gb|EAL92011.1| CorA family metal ion transporter, putative [Aspergillus fumigatus Af293]	GO:0055085//transmembrane transport;GO:0030001//metal ion transport;	GO:0016021//integral component of membrane;	GO:0046873//metal ion transmembrane transporter activity;	-
gene-AFUA_2G14310	899.548	1068.32	730.773	0.684037	-0.547854	0.000381639	0.0138092	NC_007195.1	3749173	3749877	-	705	AFUA_2G14310	GO:0005634;GO:0016310;GO:0005524;GO:0005829;GO:0016301;GO:0017111	-	COG1072;opiNOG34547	FH	sp|Q9UTC5|YIDE_SCHPO Putative uridine kinase C227.14 OS=Schizosaccharomyces pombe (strain 972 / ATCC 24843) GN=SPAC227.14 PE=3 SV=1	gi|71002166|ref|XP_755764.1| phosphoribulokinase/uridine kinase family protein [Aspergillus fumigatus Af293] &gt;gi|66853402|gb|EAL93726.1| phosphoribulokinase/uridine kinase family protein [Aspergillus fumigatus Af293] &gt;gi|159129819|gb|EDP54933.1| phosphoribulokinase/uridine kinase family protein [Aspergillus fumigatus A1163] &gt;gi|666436299|gb|KEY83660.1| phosphoribulokinase/uridine kinase …	GO:0016310//phosphorylation;	GO:0005634//nucleus;GO:0005829//cytosol;	GO:0005524//ATP binding;GO:0016301//kinase activity;GO:0017111//nucleoside-triphosphatase activity;	-
gene-AFUA_2G12780	383.004	465.316	300.691	0.646208	-0.629929	0.000386349	0.0138764	NC_007195.1	3276262	3279222	-	2841	AFUA_2G12780	-	-	opiNOG06036;COG2304	R	sp|O00534|VMA5A_HUMAN von Willebrand factor A domain-containing protein 5A OS=Homo sapiens GN=VWA5A PE=2 SV=2	gi|71001856|ref|XP_755609.1| von Willebrand domain protein [Aspergillus fumigatus Af293] &gt;gi|66853247|gb|EAL93571.1| von Willebrand domain protein [Aspergillus fumigatus Af293]	-	-	-	-
gene-AFUA_2G11260	5972.31	6982.47	4962.15	0.710658	-0.492773	0.000386436	0.0138764	NC_007195.1	2894127	2896566	+	2334	AFUA_2G11260	GO:0009098;GO:0003861;GO:0051539;GO:0009316	K01702	opiNOG02615;COG0066	E	sp|P55251|LEUC_RHIPU 3-isopropylmalate dehydratase OS=Rhizomucor pusillus GN=LEUA PE=3 SV=1	gi|71001556|ref|XP_755459.1| 3-isopropylmalate dehydratase [Aspergillus fumigatus Af293] &gt;gi|66853097|gb|EAL93421.1| 3-isopropylmalate dehydratase, putative [Aspergillus fumigatus Af293] &gt;gi|846916096|gb|KMK61880.1| 3-isopropylmalate dehydratase [Aspergillus fumigatus Z5]	GO:0009098//leucine biosynthetic process;	GO:0009316//3-isopropylmalate dehydratase complex;	GO:0003861//3-isopropylmalate dehydratase activity;GO:0051539//4 iron, 4 sulfur cluster binding;	ko00290(Valine, leucine and isoleucine biosynthesis)
gene-AFUA_5G06510	1679.68	1374.39	1984.96	1.44424	0.530314	0.000389955	0.0139498	NC_007198.1	1588933	1590963	-	2031	AFUA_5G06510	GO:0005525	K14539	opiNOG08745;COG1161	R	sp|Q10190|LSG1_SCHPO Large subunit GTPase 1 OS=Schizosaccharomyces pombe (strain 972 / ATCC 24843) GN=lsg1 PE=3 SV=1	gi|70998520|ref|XP_753982.1| ribosome biogenesis GTPase Lsg1 [Aspergillus fumigatus Af293] &gt;gi|66851618|gb|EAL91944.1| ribosome biogenesis GTPase Lsg1, putative [Aspergillus fumigatus Af293] &gt;gi|666432623|gb|KEY80198.1| ribosome biogenesis GTPase Lsg1 [Aspergillus fumigatus var. RP-2014] &gt;gi|846913473|gb|KMK59301.1| ribosome biogenesis GTPase Lsg1 [Aspergillus fumigatus Z5]	-	-	GO:0005525//GTP binding;	ko03008(Ribosome biogenesis in eukaryotes)
gene-AFUA_2G11600	432.499	521.407	343.592	0.65897	-0.601716	0.000399011	0.0142199	NC_007195.1	2986730	2987617	+	888	AFUA_2G11600	GO:0006098;GO:0004616;GO:0051287;GO:0055114	-	COG2084;opiNOG11551	RI	sp|O33730|Y1503_SHEFN Uncharacterized oxidoreductase Sfri_1503 OS=Shewanella frigidimarina (strain NCIMB 400) GN=Sfri_1503 PE=3 SV=2	gi|71001622|ref|XP_755492.1| 6-phosphogluconate dehydrogenase family protein [Aspergillus fumigatus Af293] &gt;gi|66853130|gb|EAL93454.1| 6-phosphogluconate dehydrogenase family protein [Aspergillus fumigatus Af293] &gt;gi|159129561|gb|EDP54675.1| oxidoreductase, putative [Aspergillus fumigatus A1163] &gt;gi|846916065|gb|KMK61849.1| 6-phosphogluconate dehydrogenase family protein [Aspergillus fum…	GO:0006098//pentose-phosphate shunt;GO:0055114//obsolete oxidation-reduction process;	-	GO:0004616//phosphogluconate dehydrogenase (decarboxylating) activity;GO:0051287//NAD binding;	-
gene-AFUA_1G13310	1581.64	1216	1947.29	1.60139	0.679328	0.000405728	0.0143687	NC_007194.1	3542452	3544191	+	1674	AFUA_1G13310	GO:0006355;GO:0043565;GO:0003700	-	opiNOG14927	S	-	gi|70995892|ref|XP_752701.1| bZIP transcription factor [Aspergillus fumigatus Af293] &gt;gi|42820738|emb|CAF32051.1| possible transcription factor [Aspergillus fumigatus] &gt;gi|66850336|gb|EAL90663.1| bZIP transcription factor, putative [Aspergillus fumigatus Af293]	GO:0006355//regulation of transcription, DNA-templated;	-	GO:0043565//sequence-specific DNA binding;GO:0003700//DNA-binding transcription factor activity;	-
gene-AFUA_4G03730	1102.13	1526.58	677.687	0.443925	-1.17161	0.000406232	0.0143687	NC_007197.1	1039880	1041469	-	1479	AFUA_4G03730	GO:0016787	-	opiNOG23767;COG0412	QR	-	gi|70982063|ref|XP_746560.1| dienelactone hydrolase [Aspergillus fumigatus Af293] &gt;gi|66844183|gb|EAL84522.1| dienelactone hydrolase [Aspergillus fumigatus Af293] &gt;gi|846912230|gb|KMK58098.1| dienelactone hydrolase [Aspergillus fumigatus Z5]	-	-	GO:0016787//hydrolase activity;	-
gene-AFUA_6G03540	2343.13	1899.16	2787.11	1.46755	0.553406	0.00041728	0.0147045	NC_007199.1	768975	770805	+	1620	AFUA_6G03540	GO:0006097;GO:0004474;GO:0005782;GO:0006099;GO:0016829;GO:0015976;GO:0009062;GO:0045733	K01638	opiNOG05534;COG2225	C	sp|P28344|MASY_EMENI Malate synthase, glyoxysomal OS=Emericella nidulans (strain FGSC A4 / ATCC 38163 / CBS 112.46 / NRRL 194 / M139) GN=acuE PE=3 SV=3	gi|70984433|ref|XP_747723.1| malate synthase AcuE [Aspergillus fumigatus Af293] &gt;gi|66845350|gb|EAL85685.1| malate synthase AcuE [Aspergillus fumigatus Af293] &gt;gi|159122507|gb|EDP47628.1| malate synthase AcuE [Aspergillus fumigatus A1163] &gt;gi|666434833|gb|KEY82322.1| malate synthase AcuE [Aspergillus fumigatus var. RP-2014] &gt;gi|846909289|gb|KMK55242.1| malate synthase AcuE [Aspergillu…	GO:0006097//glyoxylate cycle;GO:0006099//tricarboxylic acid cycle;GO:0015976//carbon utilization;GO:0009062//fatty acid catabolic process;GO:0045733//acetate catabolic process;	GO:0005782//peroxisomal matrix;	GO:0004474//malate synthase activity;GO:0016829//lyase activity;	ko00630(Glyoxylate and dicarboxylate metabolism);ko00620(Pyruvate metabolism)
gene-AFUA_2G07880	999.737	812.391	1187.08	1.46122	0.547174	0.000423852	0.0148622	NC_007195.1	2007606	2009887	+	2226	AFUA_2G07880	GO:0015693;GO:0016021;GO:1903830;GO:0015095;GO:0006629	-	opiNOG03678;KOG2922	S	sp|Q9LIR9|NIPA1_ARATH Probable magnesium transporter NIPA1 OS=Arabidopsis thaliana GN=At3g23870 PE=2 SV=1	gi|71000884|ref|XP_755123.1| DUF803 domain membrane protein [Aspergillus fumigatus Af293] &gt;gi|66852761|gb|EAL93085.1| DUF803 domain membrane protein [Aspergillus fumigatus Af293]	GO:0015693//magnesium ion transport;GO:1903830//magnesium ion transmembrane transport;GO:0006629//lipid metabolic process;	GO:0016021//integral component of membrane;	GO:0015095//magnesium ion transmembrane transporter activity;	-
gene-AFUA_2G03860	1436.08	1693.43	1178.73	0.696061	-0.522714	0.000424903	0.0148622	NC_007195.1	1030601	1031662	+	1062	AFUA_2G03860	GO:0016021;GO:0010043;GO:0071467;GO:0005385;GO:0071577	K14709	opiNOG01043;NOG09108;KOG1558	P	sp|Q12436|ZRT2_YEAST Zinc-regulated transporter 2 OS=Saccharomyces cerevisiae (strain ATCC 204508 / S288c) GN=ZRT2 PE=1 SV=1	gi|70989337|ref|XP_749518.1| plasma membrane low affinity zinc ion transporter [Aspergillus fumigatus Af293] &gt;gi|66847149|gb|EAL87480.1| plasma membrane low affinity zinc ion transporter, putative [Aspergillus fumigatus Af293]	GO:0010043//response to zinc ion;GO:0071467//cellular response to pH;GO:0071577//zinc ion transmembrane transport;	GO:0016021//integral component of membrane;	GO:0005385//zinc ion transmembrane transporter activity;	-
gene-AFUA_7G01950	457.014	362.553	551.475	1.52109	0.605102	0.000450394	0.0156275	NC_007200.1	529594	530331	+	738	AFUA_7G01950	-	-	opiNOG41944	S	-	gi|70982418|ref|XP_746737.1| conserved hypothetical protein [Aspergillus fumigatus Af293] &gt;gi|66844361|gb|EAL84699.1| conserved hypothetical protein [Aspergillus fumigatus Af293]	-	-	-	-
gene-AFUA_4G02760	43.9273	61.961	25.8936	0.417902	-1.25876	0.000451102	0.0156275	NC_007197.1	764140	765288	+	975	AFUA_4G02760	-	-	eurotNOG06850;pleNOG08071;opiNOG39306	S	sp|Q6DHN0|TMM53_DANRE Transmembrane protein 53 OS=Danio rerio GN=tmem53 PE=2 SV=1	gi|70981867|ref|XP_746462.1| DUF829 domain protein (PaxU) [Aspergillus fumigatus Af293] &gt;gi|66844085|gb|EAL84424.1| DUF829 domain protein (PaxU), putative [Aspergillus fumigatus Af293] &gt;gi|159122315|gb|EDP47437.1| DUF829 domain protein (PaxU), putative [Aspergillus fumigatus A1163]	-	-	-	-
gene-AFUA_1G13880	1031.83	786.591	1277.07	1.62355	0.699154	0.000451747	0.0156275	NC_007194.1	3707194	3709209	+	2016	AFUA_1G13880	GO:0031120;GO:0030515;GO:0042254	K14763	opiNOG07304;opiNOG77825;eurotNOG05567;NOG73066;KOG2236	S	sp|O14360|NAF1_SCHPO H/ACA ribonucleoprotein complex non-core subunit NAF1 OS=Schizosaccharomyces pombe (strain 972 / ATCC 24843) GN=naf1 PE=1 SV=1	gi|70996006|ref|XP_752758.1| snoRNP assembly factor Naf1 [Aspergillus fumigatus Af293] &gt;gi|44889979|emb|CAF32097.1| hypothetical protein, conserved [Aspergillus fumigatus] &gt;gi|66850393|gb|EAL90720.1| snoRNP assembly factor Naf1, putative [Aspergillus fumigatus Af293]	GO:0031120//snRNA pseudouridine synthesis;GO:0042254//ribosome biogenesis;	-	GO:0030515//snoRNA binding;	-
gene-AFUA_5G09590	286.393	211.271	361.515	1.71114	0.774961	0.000454004	0.0156482	NC_007198.1	2475050	2475973	-	924	AFUA_5G09590	-	-	-	-	-	gi|70997896|ref|XP_753680.1| conserved hypothetical protein [Aspergillus fumigatus Af293] &gt;gi|66851316|gb|EAL91642.1| conserved hypothetical protein [Aspergillus fumigatus Af293]	-	-	-	-
gene-AFUA_1G15620	1595.49	1309.44	1881.55	1.43691	0.522973	0.000455752	0.0156513	NC_007194.1	4219329	4221360	+	1968	AFUA_1G15620	GO:0006397;GO:0005759;GO:0003723;GO:0005524;GO:0008380;GO:0006417;GO:0008026	K17679	opiNOG16706;KOG0342	A	sp|Q4WRP2|MS116_ASPFU ATP-dependent RNA helicase mss116, mitochondrial OS=Neosartorya fumigata (strain ATCC MYA-4609 / Af293 / CBS 101355 / FGSC A1100) GN=mss116 PE=3 SV=1	gi|70996346|ref|XP_752928.1| DEAD box RNA helicase HelA [Aspergillus fumigatus Af293] &gt;gi|74672187|sp|Q4WRP2.1|MS116_ASPFU RecName: Full=ATP-dependent RNA helicase mss116, mitochondrial; Flags: Precursor &gt;gi|66850563|gb|EAL90890.1| DEAD box RNA helicase HelA, putative [Aspergillus fumigatus Af293] &gt;gi|159131682|gb|EDP56795.1| DEAD box RNA helicase HelA, putative [Aspergillus fumigatus A1…	GO:0006397//mRNA processing;GO:0008380//RNA splicing;GO:0006417//regulation of translation;	GO:0005759//mitochondrial matrix;	GO:0003723//RNA binding;GO:0005524//ATP binding;	-
gene-AFUA_4G00800	1489	1009.34	1968.67	1.95046	0.963812	0.000465452	0.0159266	NC_007197.1	213386	214894	+	1461	AFUA_4G00800	GO:0008643;GO:0055085;GO:0016021;GO:0022891	-	opiNOG00669;KOG0254;sorNOG06829	R	sp|Q92253|RCO3_NEUCR Probable glucose transporter rco-3 OS=Neurospora crassa (strain ATCC 24698 / 74-OR23-1A / CBS 708.71 / DSM 1257 / FGSC 987) GN=rco-3 PE=3 SV=2	gi|70981694|ref|XP_746376.1| MFS monosaccharide transporter [Aspergillus fumigatus Af293] &gt;gi|66843998|gb|EAL84338.1| MFS monosaccharide transporter, putative [Aspergillus fumigatus Af293] &gt;gi|159122016|gb|EDP47139.1| MFS monosaccharide transporter, putative [Aspergillus fumigatus A1163] &gt;gi|666431297|gb|KEY78905.1| MFS monosaccharide transporter [Aspergillus fumigatus var. RP-2014]	GO:0008643//carbohydrate transport;GO:0055085//transmembrane transport;	GO:0016021//integral component of membrane;	-	-
gene-AFUA_2G16990	623.208	501.328	745.088	1.48623	0.571656	0.00047109	0.0160314	NC_007195.1	4541326	4542114	+	789	AFUA_2G16990	-	-	opiNOG55320	S	sp|Q5AW46|Y7484_EMENI Uncharacterized protein AN7484 OS=Emericella nidulans (strain FGSC A4 / ATCC 38163 / CBS 112.46 / NRRL 194 / M139) GN=AN7484 PE=1 SV=1	gi|71002710|ref|XP_756036.1| conserved hypothetical protein [Aspergillus fumigatus Af293] &gt;gi|66853674|gb|EAL93998.1| conserved hypothetical protein [Aspergillus fumigatus Af293] &gt;gi|159130090|gb|EDP55204.1| conserved hypothetical protein [Aspergillus fumigatus A1163] &gt;gi|666428898|gb|KEY76546.1| hypothetical protein BA78_4109 [Aspergillus fumigatus var. RP-2014] &gt;gi|846915551|gb|KMK6…	-	-	-	-
gene-AFUA_5G14680	15798.6	21435	10162.1	0.47409	-1.07677	0.000471911	0.0160314	NC_007198.1	3799759	3800442	+	684	AFUA_5G14680	GO:0005622	-	eurotNOG06413;opiNOG63692	S	-	gi|70996869|ref|XP_753189.1| conserved hypothetical protein [Aspergillus fumigatus Af293] &gt;gi|66850825|gb|EAL91151.1| conserved hypothetical protein [Aspergillus fumigatus Af293] &gt;gi|666434323|gb|KEY81840.1| hypothetical protein BA78_7175 [Aspergillus fumigatus var. RP-2014]	-	GO:0005622//intracellular anatomical structure;	-	-
gene-AFUA_1G17690	18.2537	7.49347	29.0138	3.87188	1.95303	0.000483545	0.0163677	NC_007194.1	4850677	4852177	+	1353	AFUA_1G17690	GO:0008762;GO:0050660;GO:0055114	-	opiNOG22661;COG0277	CR	sp|P08159|HDNO_PSEOX 6-hydroxy-D-nicotine oxidase OS=Pseudarthrobacter oxydans PE=1 SV=2	gi|70996760|ref|XP_753135.1| FAD binding oxidoreductase [Aspergillus fumigatus Af293] &gt;gi|66850770|gb|EAL91097.1| FAD binding oxidoreductase, putative [Aspergillus fumigatus Af293] &gt;gi|159131871|gb|EDP56984.1| FAD binding oxidoreductase, putative [Aspergillus fumigatus A1163]	GO:0055114//obsolete oxidation-reduction process;	-	GO:0008762//UDP-N-acetylmuramate dehydrogenase activity;GO:0050660//flavin adenine dinucleotide binding;	-
gene-AFUA_1G15430	521.604	625.565	417.643	0.667625	-0.582889	0.000494362	0.016667	NC_007194.1	4158357	4159599	+	993	AFUA_1G15430	GO:0008152;GO:0052689;GO:0016298	-	opiNOG48931;COG0657;opiNOG35766	RIV	sp|Q9HDX3|YKN2_SCHPO AB hydrolase superfamily protein B1A11.02 OS=Schizosaccharomyces pombe (strain 972 / ATCC 24843) GN=SPAPB1A11.02 PE=3 SV=1	gi|70996312|ref|XP_752911.1| lipase/esterase [Aspergillus fumigatus Af293] &gt;gi|66850546|gb|EAL90873.1| lipase/esterase, putative [Aspergillus fumigatus Af293] &gt;gi|159131665|gb|EDP56778.1| lipase/esterase, putative [Aspergillus fumigatus A1163]	GO:0008152//metabolic process;	-	GO:0052689//carboxylic ester hydrolase activity;GO:0016298//lipase activity;	-
gene-AFUA_3G13100	1512.67	1198.15	1827.2	1.52501	0.608823	0.000495915	0.016667	NC_007196.1	3476893	3478892	+	1947	AFUA_3G13100	-	-	opiNOG41855	S	-	gi|70999181|ref|XP_754312.1| conserved hypothetical protein [Aspergillus fumigatus Af293] &gt;gi|66851949|gb|EAL92274.1| conserved hypothetical protein [Aspergillus fumigatus Af293]	-	-	-	-
gene-AFUA_1G15270	6852.54	9787.8	3917.28	0.400221	-1.32113	0.000499349	0.0167229	NC_007194.1	4111044	4114037	+	2994	AFUA_1G15270	GO:0005524;GO:0005635;GO:0043335;GO:0051787;GO:0005829;GO:0019538;GO:0071218;GO:0042026;GO:0016887	K03695	opiNOG02314;COG0542	O	sp|P31540|HSP98_NEUCR Heat shock protein hsp98 OS=Neurospora crassa (strain ATCC 24698 / 74-OR23-1A / CBS 708.71 / DSM 1257 / FGSC 987) GN=hsp98 PE=1 SV=2	gi|70996282|ref|XP_752896.1| heat shock protein Hsp98/Hsp104/ClpA [Aspergillus fumigatus Af293] &gt;gi|66850531|gb|EAL90858.1| heat shock protein Hsp98/Hsp104/ClpA, putative [Aspergillus fumigatus Af293] &gt;gi|159131650|gb|EDP56763.1| heat shock protein Hsp98/Hsp104/ClpA, putative [Aspergillus fumigatus A1163]	GO:0043335//protein unfolding;GO:0019538//protein metabolic process;GO:0071218//cellular response to misfolded protein;GO:0042026//protein refolding;	GO:0005635//nuclear envelope;GO:0005829//cytosol;	GO:0005524//ATP binding;GO:0051787//misfolded protein binding;GO:0016887//ATP hydrolysis activity;	-
gene-AFUA_1G06600	2533.86	2089.84	2977.88	1.42493	0.51089	0.000501664	0.0167411	NC_007194.1	1889600	1891374	+	1587	AFUA_1G06600	-	-	opiNOG21481;KOG2885	S	sp|P36080|RRP14_YEAST Ribosomal RNA-processing protein 14 OS=Saccharomyces cerevisiae (strain ATCC 204508 / S288c) GN=RRP14 PE=1 SV=1	gi|70991120|ref|XP_750409.1| 60S ribosome biogenesis protein Rrp14 [Aspergillus fumigatus Af293] &gt;gi|66848041|gb|EAL88371.1| 60S ribosome biogenesis protein Rrp14, putative [Aspergillus fumigatus Af293]	-	-	-	-
gene-AFUA_3G12700	4686.09	3889.75	5482.43	1.40946	0.49514	0.000506334	0.0168374	NC_007196.1	3372067	3373582	+	1197	AFUA_3G12700	GO:0043936;GO:0035690;GO:0030448;GO:0070787;GO:0031505;GO:0051278;GO:0030246;GO:0008643;GO:0005794;GO:0016021;GO:0090481;GO:0015165	-	opiNOG17474;KOG1441	GE	sp|Q9SUV2|PT432_ARATH Probable sugar phosphate/phosphate translocator At4g32390 OS=Arabidopsis thaliana GN=At4g32390 PE=3 SV=1	gi|70999263|ref|XP_754351.1| DUF250 domain membrane protein [Aspergillus fumigatus Af293] &gt;gi|66851988|gb|EAL92313.1| DUF250 domain membrane protein [Aspergillus fumigatus Af293] &gt;gi|159127366|gb|EDP52481.1| DUF250 domain membrane protein [Aspergillus fumigatus A1163]	GO:0043936//asexual sporulation resulting in formation of a cellular spore;GO:0030448//hyphal growth;GO:0070787//conidiophore development;GO:0031505//fungal-type cell wall organization;GO:0051278//fungal-type cell wall polysaccharide biosynthetic process;GO:0008643//carbohydrate transport;GO:0090481//pyrimidine nucleotide-sugar transmembrane transport;	GO:0005794//Golgi apparatus;GO:0016021//integral component of membrane;	GO:0030246//carbohydrate binding;GO:0015165//pyrimidine nucleotide-sugar transmembrane transporter activity;	-
gene-AFUA_3G14260	679.181	847.966	510.397	0.601907	-0.732388	0.000519725	0.0171857	NC_007196.1	3789396	3789992	+	537	AFUA_3G14260	-	-	opiNOG32585	L	-	gi|146323500|ref|XP_754200.2| mismatched base pair and cruciform DNA recognition protein, putative [Aspergillus fumigatus Af293] &gt;gi|129558259|gb|EAL92162.2| mismatched base pair and cruciform DNA recognition protein, putative [Aspergillus fumigatus Af293]	-	-	-	-
gene-AFUA_6G03350	818.723	634.675	1002.77	1.57998	0.659902	0.000520447	0.0171857	NC_007199.1	713240	713785	+	546	AFUA_6G03350	GO:0008152;GO:0008080;GO:0016798	-	opiNOG59661;COG0454;opiNOG42123	KR	-	gi|70984469|ref|XP_747741.1| GNAT family N-acetyltransferase [Aspergillus fumigatus Af293] &gt;gi|66845368|gb|EAL85703.1| GNAT family N-acetyltransferase, putative [Aspergillus fumigatus Af293] &gt;gi|159122524|gb|EDP47645.1| GNAT family N-acetyltransferase, putative [Aspergillus fumigatus A1163]	GO:0008152//metabolic process;	-	GO:0008080//N-acetyltransferase activity;GO:0016798//hydrolase activity, acting on glycosyl bonds;	-
gene-AFUA_3G07610	1054.13	863.695	1244.57	1.44098	0.527052	0.000540736	0.0177934	NC_007196.1	1910975	1913638	+	2490	AFUA_3G07610	-	-	opiNOG43163;eurotNOG07574	S	-	gi|71000311|ref|XP_754850.1| conserved hypothetical protein [Aspergillus fumigatus Af293] &gt;gi|66852487|gb|EAL92812.1| conserved hypothetical protein [Aspergillus fumigatus Af293] &gt;gi|159127863|gb|EDP52978.1| conserved hypothetical protein [Aspergillus fumigatus A1163]	-	-	-	-
gene-AFUA_4G02790	792.959	941.236	644.682	0.684932	-0.545968	0.000544227	0.0178461	NC_007197.1	770570	771649	-	933	AFUA_4G02790	GO:0006807;GO:0016810	-	pleNOG06685;opiNOG02997	E	sp|O59829|YCU9_SCHPO Probable nitrilase C965.09 OS=Schizosaccharomyces pombe (strain 972 / ATCC 24843) GN=SPCC965.09 PE=3 SV=1	gi|70981873|ref|XP_746465.1| carbon-nitrogen family hydrolase [Aspergillus fumigatus Af293] &gt;gi|66844088|gb|EAL84427.1| carbon-nitrogen family hydrolase, putative [Aspergillus fumigatus Af293] &gt;gi|666434098|gb|KEY81625.1| hydrolase carbon nitrogen [Aspergillus fumigatus var. RP-2014]	GO:0006807//nitrogen compound metabolic process;	-	GO:0016810//hydrolase activity, acting on carbon-nitrogen (but not peptide) bonds;	-
gene-AFUA_4G07660	9018.53	7502.01	10535.1	1.4043	0.489849	0.00056546	0.0184548	NC_007197.1	1987083	1989187	+	2025	AFUA_4G07660	GO:0003743;GO:0005524;GO:0005829;GO:0002183;GO:0008026	K11594	KOG0335;opiNOG00196	A	sp|Q4WP13|DED1_ASPFU ATP-dependent RNA helicase ded1 OS=Neosartorya fumigata (strain ATCC MYA-4609 / Af293 / CBS 101355 / FGSC A1100) GN=ded1 PE=3 SV=1	gi|70994563|ref|XP_752059.1| ATP dependent RNA helicase (Dbp1) [Aspergillus fumigatus Af293] &gt;gi|74671260|sp|Q4WP13.1|DED1_ASPFU RecName: Full=ATP-dependent RNA helicase ded1 &gt;gi|66849693|gb|EAL90021.1| ATP dependent RNA helicase (Dbp1), putative [Aspergillus fumigatus Af293]	GO:0002183//cytoplasmic translational initiation;	GO:0005829//cytosol;	GO:0003743//translation initiation factor activity;GO:0005524//ATP binding;	-
gene-AFUA_2G09630	1432.9	1068.63	1797.18	1.68175	0.749967	0.000568317	0.0184548	NC_007195.1	2460820	2462816	-	1872	AFUA_2G09630	-	-	opiNOG48365	S	-	gi|71001230|ref|XP_755296.1| conserved hypothetical protein [Aspergillus fumigatus Af293] &gt;gi|66852934|gb|EAL93258.1| conserved hypothetical protein [Aspergillus fumigatus Af293] &gt;gi|159129378|gb|EDP54492.1| conserved hypothetical protein [Aspergillus fumigatus A1163]	-	-	-	-
gene-AFUA_3G14660	1476.21	1774.21	1178.2	0.664072	-0.590589	0.000568651	0.0184548	NC_007196.1	3885533	3885807	-	258	AFUA_3G14660	-	-	opiNOG65364	S	-	gi|70998877|ref|XP_754160.1| conserved hypothetical protein [Aspergillus fumigatus Af293] &gt;gi|66851797|gb|EAL92122.1| conserved hypothetical protein [Aspergillus fumigatus Af293] &gt;gi|159127178|gb|EDP52293.1| conserved hypothetical protein [Aspergillus fumigatus A1163]	-	-	-	-
gene-AFUA_2G12440	914.174	708.307	1120.04	1.58129	0.661106	0.000577536	0.0186789	NC_007195.1	3197977	3199385	-	1338	AFUA_2G12440	GO:0017183;GO:0005737	K07561	opiNOG04688;COG1736	J	sp|Q4X0S7|DPH1_ASPFU 2-(3-amino-3-carboxypropyl)histidine synthase subunit 1 OS=Neosartorya fumigata (strain ATCC MYA-4609 / Af293 / CBS 101355 / FGSC A1100) GN=dph1 PE=3 SV=1	gi|71001790|ref|XP_755576.1| diphthamide biosynthesis protein [Aspergillus fumigatus Af293] &gt;gi|74675355|sp|Q4X0S7.1|DPH1_ASPFU RecName: Full=Diphthamide biosynthesis protein 1 &gt;gi|66853214|gb|EAL93538.1| diphthamide biosynthesis protein, putative [Aspergillus fumigatus Af293] &gt;gi|159129636|gb|EDP54750.1| diphthamide biosynthesis protein, putative [Aspergillus fumigatus A1163] &gt;gi|666…	GO:0017183//peptidyl-diphthamide biosynthetic process from peptidyl-histidine;	GO:0005737//cytoplasm;	-	-
gene-AFUA_5G10510	2668.22	3122.96	2213.48	0.708776	-0.496598	0.000582263	0.0187675	NC_007198.1	2682626	2687211	+	4482	AFUA_5G10510	GO:0055085;GO:0005524;GO:0016021;GO:0042626;GO:0044550	-	KOG0054;NOG08093	QV	sp|P32386|YBT1_YEAST ATP-dependent bile acid permease OS=Saccharomyces cerevisiae (strain ATCC 204508 / S288c) GN=YBT1 PE=1 SV=2	gi|70997713|ref|XP_753593.1| ABC transporter [Aspergillus fumigatus Af293] &gt;gi|66851229|gb|EAL91555.1| ABC transporter, putative [Aspergillus fumigatus Af293] &gt;gi|159126674|gb|EDP51790.1| ABC transporter, putative [Aspergillus fumigatus A1163] &gt;gi|846913852|gb|KMK59680.1| ABC transporter [Aspergillus fumigatus Z5]	GO:0055085//transmembrane transport;GO:0044550//secondary metabolite biosynthetic process;	GO:0016021//integral component of membrane;	GO:0005524//ATP binding;GO:0042626//ATPase-coupled transmembrane transporter activity;	-
gene-AFUA_6G10650	14061.6	16859.1	11264.1	0.66813	-0.581799	0.000587084	0.0188586	NC_007199.1	2631089	2633925	-	2175	AFUA_6G10650	GO:0004775;GO:0003878;GO:0005634;GO:0044262;GO:0006099;GO:0016829;GO:0005829;GO:0048037	K01648	opiNOG01753;COG0074	C	sp|Q8X097|ACL1_NEUCR Probable ATP-citrate synthase subunit 1 OS=Neurospora crassa (strain ATCC 24698 / 74-OR23-1A / CBS 708.71 / DSM 1257 / FGSC 987) GN=B14D6.310 PE=3 SV=1	gi|70992209|ref|XP_750953.1| ATP citrate lyase, subunit 1 [Aspergillus fumigatus Af293] &gt;gi|66848586|gb|EAL88915.1| ATP citrate lyase, subunit 1, putative [Aspergillus fumigatus Af293]	GO:0044262//cellular carbohydrate metabolic process;GO:0006099//tricarboxylic acid cycle;	GO:0005634//nucleus;GO:0005829//cytosol;	GO:0004775//succinate-CoA ligase (ADP-forming) activity;GO:0003878//ATP citrate synthase activity;GO:0016829//lyase activity;GO:0048037//obsolete cofactor binding;	ko00020(Citrate cycle (TCA cycle))
gene-AFUA_8G02720	2381.95	1771.68	2992.23	1.68892	0.756105	0.000591373	0.0188816	NC_007201.1	727430	729167	-	1653	AFUA_8G02720	GO:0000329;GO:0005829	-	opiNOG17284	S	sp|Q9UTC4|YIDF_SCHPO Uncharacterized protein C227.15 OS=Schizosaccharomyces pombe (strain 972 / ATCC 24843) GN=SPAC227.15 PE=4 SV=1	gi|70982815|ref|XP_746935.1| protein phosphatase type 1 complex subunit Hex2/Reg1 [Aspergillus fumigatus Af293] &gt;gi|66844560|gb|EAL84897.1| protein phosphatase type 1 complex subunit Hex2/Reg1, putative [Aspergillus fumigatus Af293] &gt;gi|159123819|gb|EDP48938.1| protein phosphatase type 1 complex subunit Hex2/Reg1, putative [Aspergillus fumigatus A1163] &gt;gi|846910896|gb|KMK56795.1| protei…	-	GO:0000329//fungal-type vacuole membrane;GO:0005829//cytosol;	-	-
gene-AFUA_3G14100	685.648	554.151	817.146	1.47459	0.560316	0.000591799	0.0188816	NC_007196.1	3750312	3751782	-	1326	AFUA_3G14100	GO:0005829	K15456	opiNOG26520;COG4088	FR	sp|Q9P7V4|KTI12_SCHPO Protein kti12 OS=Schizosaccharomyces pombe (strain 972 / ATCC 24843) GN=kti12 PE=3 SV=1	gi|70998987|ref|XP_754215.1| RNA polymerase II Elongator complex associated protein Kti12, putative [Aspergillus fumigatus Af293] &gt;gi|66851852|gb|EAL92177.1| RNA polymerase II Elongator complex associated protein Kti12, putative [Aspergillus fumigatus Af293] &gt;gi|159127234|gb|EDP52349.1| RNA polymerase II Elongator complex associated protein Kti12, putative [Aspergillus fumigatus A1163]	-	GO:0005829//cytosol;	-	-
gene-AFUA_4G14450	3794.25	3157.54	4430.97	1.4033	0.488821	0.000595328	0.0189302	NC_007197.1	3820198	3821706	+	1509	AFUA_4G14450	GO:0019594;GO:0050661;GO:0050086;GO:0005576;GO:0051287;GO:0055114	K00045	opiNOG00447;COG0246	CG	sp|B0Y581|M2DH_ASPFC Mannitol 2-dehydrogenase OS=Neosartorya fumigata (strain CEA10 / CBS 144.89 / FGSC A1163) GN=AFUB_071700 PE=3 SV=1	gi|70993080|ref|XP_751388.1| mannitol dehydrogenase [Aspergillus fumigatus Af293] &gt;gi|74671929|sp|Q4WQY4.1|M2DH_ASPFU RecName: Full=Mannitol 2-dehydrogenase; Short=M2DH; Short=MDH &gt;gi|229890360|sp|B0Y581.1|M2DH_ASPFC RecName: Full=Mannitol 2-dehydrogenase; Short=M2DH; Short=MDH &gt;gi|66849022|gb|EAL89350.1| mannitol dehydrogenase, putative [Aspergillus fumigatus Af293] &gt;gi|159125713|gb|…	GO:0019594//mannitol metabolic process;GO:0055114//obsolete oxidation-reduction process;	GO:0005576//extracellular region;	GO:0050661//NADP binding;GO:0050086//mannitol 2-dehydrogenase activity;GO:0051287//NAD binding;	ko00051(Fructose and mannose metabolism)
gene-AFUA_7G06660	1243.92	1019.72	1468.12	1.43973	0.525794	0.000608445	0.0192794	NC_007200.1	1618891	1620171	+	1170	AFUA_7G06660	GO:0016021	-	opiNOG52226;opiNOG25109	S	sp|A0A084B9Z2|SAT4_STACB Satratoxin biosynthesis SC1 cluster protein 4 OS=Stachybotrys chartarum (strain CBS 109288 / IBT 7711) GN=SAT4 PE=3 SV=1	gi|146324882|ref|XP_748845.2| conserved hypothetical protein [Aspergillus fumigatus Af293] &gt;gi|129556612|gb|EAL86807.2| conserved hypothetical protein [Aspergillus fumigatus Af293] &gt;gi|666436333|gb|KEY83689.1| hypothetical protein BA78_5742 [Aspergillus fumigatus var. RP-2014] &gt;gi|846910335|gb|KMK56262.1| hypothetical protein Y699_08683 [Aspergillus fumigatus Z5]	-	GO:0016021//integral component of membrane;	-	-
gene-AFUA_5G02860	1458.59	1195.69	1721.5	1.43976	0.525823	0.000610393	0.0192794	NC_007198.1	758799	760220	+	1122	AFUA_5G02860	GO:0016021	-	opiNOG58904;opiNOG32506	S	-	gi|146324008|ref|XP_748057.2| integral membrane protein [Aspergillus fumigatus Af293] &gt;gi|129556369|gb|EAL86019.2| integral membrane protein, putative [Aspergillus fumigatus Af293]	-	GO:0016021//integral component of membrane;	-	-
gene-AFUA_3G00850	2369.81	1967.53	2772.08	1.40892	0.494586	0.000613243	0.0192908	NC_007196.1	194215	195732	+	1209	AFUA_3G00850	GO:0016021	-	eurotNOG00898;sordNOG09264;opiNOG20370;opiNOG26446	ST	-	gi|146323135|ref|XP_748406.2| hypothetical protein AFUA_3G00850 [Aspergillus fumigatus Af293] &gt;gi|129556482|gb|EAL86368.2| hypothetical protein AFUA_3G00850 [Aspergillus fumigatus Af293]	-	GO:0016021//integral component of membrane;	-	-
gene-AFUA_8G02440	11323.8	13522.6	9125.01	0.674798	-0.567473	0.00061484	0.0192908	NC_007201.1	654067	655067	-	909	AFUA_8G02440	GO:0005506;GO:0016021;GO:0006633;GO:0055114;GO:0016491	K07750	opiNOG11233;COG3000	I	sp|P53045|MSMO_YEAST Methylsterol monooxygenase OS=Saccharomyces cerevisiae (strain ATCC 204508 / S288c) GN=ERG25 PE=1 SV=1	gi|70982869|ref|XP_746962.1| C-4 methyl sterol oxidase [Aspergillus fumigatus Af293] &gt;gi|66844587|gb|EAL84924.1| C-4 methyl sterol oxidase, putative [Aspergillus fumigatus Af293] &gt;gi|159123846|gb|EDP48965.1| C-4 methyl sterol oxidase, putative [Aspergillus fumigatus A1163] &gt;gi|846910920|gb|KMK56819.1| C-4 methyl sterol oxidase [Aspergillus fumigatus Z5]	GO:0006633//fatty acid biosynthetic process;GO:0055114//obsolete oxidation-reduction process;	GO:0016021//integral component of membrane;	GO:0005506//iron ion binding;GO:0016491//oxidoreductase activity;	ko00100(Steroid biosynthesis)
gene-AFUA_3G11060	1661.09	1951.19	1370.98	0.702639	-0.509144	0.00062157	0.0194374	NC_007196.1	2888355	2889591	-	804	AFUA_3G11060	GO:0003723	K06963	COG1818;opiNOG03243	R	sp|P87151|YB0A_SCHPO Uncharacterized protein C25H2.10c OS=Schizosaccharomyces pombe (strain 972 / ATCC 24843) GN=SPBC25H2.10c PE=4 SV=2	gi|70999592|ref|XP_754513.1| THUMP domain protein [Aspergillus fumigatus Af293] &gt;gi|66852150|gb|EAL92475.1| THUMP domain protein [Aspergillus fumigatus Af293]	-	-	GO:0003723//RNA binding;	-
gene-AFUA_6G08510	1951.14	2286.9	1615.39	0.706368	-0.501507	0.000625468	0.0194947	NC_007199.1	1998244	1999799	-	1353	AFUA_6G08510	GO:0004553;GO:0005618;GO:0005975;GO:0071555	-	COG2273;opiNOG00313	RG	sp|D4ALQ5|CRH11_ARTBC Probable extracellular glycosidase ARB_05253 OS=Arthroderma benhamiae (strain ATCC MYA-4681 / CBS 112371) GN=ARB_05253 PE=1 SV=2	gi|70991783|ref|XP_750740.1| cell wall glucanase [Aspergillus fumigatus Af293] &gt;gi|66848373|gb|EAL88702.1| cell wall glucanase, putative [Aspergillus fumigatus Af293]	GO:0005975//carbohydrate metabolic process;GO:0071555//cell wall organization;	GO:0005618//cell wall;	GO:0004553//hydrolase activity, hydrolyzing O-glycosyl compounds;	-
gene-AFUA_5G13750	1589.68	2252.81	926.543	0.411283	-1.2818	0.000628542	0.0194947	NC_007198.1	3617376	3618452	+	1002	AFUA_5G13750	GO:0005509;GO:0004721;GO:0006470	-	opiNOG23153	S	sp|Q9SQ57|PXG_SESIN Peroxygenase OS=Sesamum indicum GN=SOP1 PE=1 SV=1	gi|70997049|ref|XP_753279.1| calcium binding protein Caleosin [Aspergillus fumigatus Af293] &gt;gi|66850915|gb|EAL91241.1| calcium binding protein Caleosin, putative [Aspergillus fumigatus Af293] &gt;gi|159126997|gb|EDP52113.1| calcium binding protein Caleosin, putative [Aspergillus fumigatus A1163]	GO:0006470//protein dephosphorylation;	-	GO:0005509//calcium ion binding;GO:0004721//phosphoprotein phosphatase activity;	-
gene-AFUA_8G03980	827.432	674.044	980.82	1.45513	0.541144	0.000629593	0.0194947	NC_007201.1	851087	851763	+	603	AFUA_8G03980	GO:0005829	-	opiNOG29615;opiNOG30766;COG5133	S	sp|P38829|YHS2_YEAST MIP18 family protein YHR122W OS=Saccharomyces cerevisiae (strain ATCC 204508 / S288c) GN=YHR122W PE=1 SV=1	gi|70983356|ref|XP_747205.1| cytoplasmic protein required for cell viability [Aspergillus fumigatus Af293] &gt;gi|66844831|gb|EAL85167.1| cytoplasmic protein required for cell viability, putative [Aspergillus fumigatus Af293] &gt;gi|159123791|gb|EDP48910.1| cytoplasmic protein required for cell viability, putative [Aspergillus fumigatus A1163] &gt;gi|846910869|gb|KMK56768.1| cytoplasmic protein r…	-	GO:0005829//cytosol;	-	-
gene-AFUA_6G09200	738.226	599.562	876.89	1.46255	0.548487	0.000634216	0.0195737	NC_007199.1	2184240	2185095	+	801	AFUA_6G09200	GO:0010181;GO:0055114;GO:0016491	K07005	opiNOG26184;COG3467	S	-	gi|146324437|ref|XP_750808.2| conserved hypothetical protein [Aspergillus fumigatus Af293] &gt;gi|129557246|gb|EAL88770.2| conserved hypothetical protein [Aspergillus fumigatus Af293]	GO:0055114//obsolete oxidation-reduction process;	-	GO:0010181//FMN binding;GO:0016491//oxidoreductase activity;	-
gene-AFUA_5G13100	807.623	1048.14	567.11	0.541065	-0.886126	0.00063774	0.0196183	NC_007198.1	3439399	3439899	-	387	AFUA_5G13100	-	-	opiNOG43883	S	-	gi|70997181|ref|XP_753344.1| conserved hypothetical protein [Aspergillus fumigatus Af293] &gt;gi|66850980|gb|EAL91306.1| conserved hypothetical protein [Aspergillus fumigatus Af293] &gt;gi|159126931|gb|EDP52047.1| conserved hypothetical protein [Aspergillus fumigatus A1163] &gt;gi|846917030|gb|KMK62800.1| hypothetical protein Y699_05183 [Aspergillus fumigatus Z5]	-	-	-	-
gene-AFUA_5G10650	1347.79	1585.16	1110.41	0.700504	-0.513534	0.000646198	0.0198139	NC_007198.1	2723747	2725117	-	1239	AFUA_5G10650	GO:0004733;GO:0008615;GO:0042823;GO:0010181;GO:0055114	K00275	opiNOG32659;COG0259	H	sp|P38075|PDX3_YEAST Pyridoxamine 5&apos;-phosphate oxidase OS=Saccharomyces cerevisiae (strain ATCC 204508 / S288c) GN=PDX3 PE=1 SV=1	gi|70997683|ref|XP_753579.1| pyridoxamine phosphate oxidase [Aspergillus fumigatus Af293] &gt;gi|66851215|gb|EAL91541.1| pyridoxamine phosphate oxidase, putative [Aspergillus fumigatus Af293] &gt;gi|159126690|gb|EDP51806.1| pyridoxamine phosphate oxidase, putative [Aspergillus fumigatus A1163]	GO:0008615//pyridoxine biosynthetic process;GO:0042823//pyridoxal phosphate biosynthetic process;GO:0055114//obsolete oxidation-reduction process;	-	GO:0004733//pyridoxamine-phosphate oxidase activity;GO:0010181//FMN binding;	ko00750(Vitamin B6 metabolism)
gene-AFUA_1G14330	5939.68	4952.95	6926.4	1.39844	0.483817	0.000648366	0.0198161	NC_007194.1	3832231	3836990	+	4494	AFUA_1G14330	GO:0055085;GO:0046618;GO:0005524;GO:0035690;GO:0016021;GO:0042626;GO:0005886	-	opiNOG00490;COG0842	QV	sp|I1RL06|ZRA1_GIBZE ZEB2-regulated ABC transporter 1 OS=Gibberella zeae (strain PH-1 / ATCC MYA-4620 / FGSC 9075 / NRRL 31084) GN=ZRA1 PE=2 SV=1	gi|70996096|ref|XP_752803.1| ABC transporter [Aspergillus fumigatus Af293] &gt;gi|44890030|emb|CAF32148.1| ABC transporter, putative [Aspergillus fumigatus] &gt;gi|66850438|gb|EAL90765.1| ABC transporter, putative [Aspergillus fumigatus Af293] &gt;gi|159131557|gb|EDP56670.1| ABC transporter, putative [Aspergillus fumigatus A1163] &gt;gi|846916779|gb|KMK62549.1| ABC transporter [Aspergillus fumiga…	GO:0055085//transmembrane transport;GO:0046618//xenobiotic export;	GO:0016021//integral component of membrane;GO:0005886//plasma membrane;	GO:0005524//ATP binding;GO:0042626//ATPase-coupled transmembrane transporter activity;	-
gene-AFUA_1G14440	1412.66	1151.52	1673.8	1.45356	0.539589	0.0006604	0.0201188	NC_007194.1	3857866	3859484	+	1554	AFUA_1G14440	GO:0098655;GO:0016021;GO:0008324	-	opiNOG20104;KOG1485;COG0053	P	sp|Q6Z7K5|MTP3_ORYSJ Metal tolerance protein 3 OS=Oryza sativa subsp. japonica GN=MTP3 PE=2 SV=1	gi|70996118|ref|XP_752814.1| cation diffusion facilitator 1 [Aspergillus fumigatus Af293] &gt;gi|44890041|emb|CAF32159.1| possible cation efflux protein [Aspergillus fumigatus] &gt;gi|66850449|gb|EAL90776.1| cation diffusion facilitator 1 [Aspergillus fumigatus Af293] &gt;gi|159131567|gb|EDP56680.1| cation diffusion facilitator 1 [Aspergillus fumigatus A1163]	GO:0098655//cation transmembrane transport;	GO:0016021//integral component of membrane;	GO:0008324//cation transmembrane transporter activity;	-
gene-AFUA_1G02600	1720.95	1420.42	2021.47	1.42314	0.509082	0.000663228	0.02014	NC_007194.1	757996	758754	-	759	AFUA_1G02600	-	-	opiNOG38256	S	-	gi|70990322|ref|XP_750010.1| conserved hypothetical protein [Aspergillus fumigatus Af293] &gt;gi|66847642|gb|EAL87972.1| conserved hypothetical protein [Aspergillus fumigatus Af293] &gt;gi|159130490|gb|EDP55603.1| conserved hypothetical protein [Aspergillus fumigatus A1163] &gt;gi|666435924|gb|KEY83332.1| hypothetical protein BA78_1745 [Aspergillus fumigatus var. RP-2014] &gt;gi|846911577|gb|KMK5…	-	-	-	-
gene-AFUA_2G09530	1385.77	1630.71	1140.83	0.699591	-0.515416	0.000679715	0.0205745	NC_007195.1	2440115	2441140	-	924	AFUA_2G09530	GO:0005622	-	COG3332;opiNOG06620	S	sp|P53275|YG37_YEAST Uncharacterized protein YGR127W OS=Saccharomyces cerevisiae (strain ATCC 204508 / S288c) GN=YGR127W PE=1 SV=1	gi|71001212|ref|XP_755287.1| DUF833 domain protein [Aspergillus fumigatus Af293] &gt;gi|66852925|gb|EAL93249.1| DUF833 domain protein [Aspergillus fumigatus Af293] &gt;gi|159129369|gb|EDP54483.1| DUF833 domain protein [Aspergillus fumigatus A1163] &gt;gi|666429598|gb|KEY77236.1| hypothetical protein BA78_3518 [Aspergillus fumigatus var. RP-2014]	-	GO:0005622//intracellular anatomical structure;	-	-
gene-AFUA_5G05640	637.622	799.701	475.543	0.594651	-0.749886	0.000682431	0.0205907	NC_007198.1	1315190	1316091	-	840	AFUA_5G05640	GO:0006950;GO:0016021	-	eurotNOG08305;opiNOG35897	S	sp|O13780|YEO2_SCHPO Uncharacterized protein C17G6.02c OS=Schizosaccharomyces pombe (strain 972 / ATCC 24843) GN=SPAC17G6.02c PE=4 SV=1	gi|70998692|ref|XP_754068.1| RTA1 domain protein [Aspergillus fumigatus Af293] &gt;gi|66851704|gb|EAL92030.1| RTA1 domain protein, putative [Aspergillus fumigatus Af293] &gt;gi|159126198|gb|EDP51314.1| RTA1 domain protein, putative [Aspergillus fumigatus A1163] &gt;gi|846913391|gb|KMK59219.1| RTA1 domain-containing protein [Aspergillus fumigatus Z5]	GO:0006950//response to stress;	GO:0016021//integral component of membrane;	-	-
gene-AFUA_3G11590	1544.89	1812.62	1277.16	0.704594	-0.505137	0.000731373	0.0219286	NC_007196.1	3043879	3047747	-	3795	AFUA_3G11590	GO:0005634;GO:0000329;GO:0015031;GO:0031142;GO:0034045;GO:0016236	K08330	opiNOG40503	S	sp|Q4WY31|ATG11_ASPFU Autophagy-related protein 11 OS=Neosartorya fumigata (strain ATCC MYA-4609 / Af293 / CBS 101355 / FGSC A1100) GN=atg11 PE=3 SV=1	gi|70999482|ref|XP_754460.1| Taz1-interacting factor 1 (TAF1) [Aspergillus fumigatus Af293] &gt;gi|73622221|sp|Q4WY31.1|ATG11_ASPFU RecName: Full=Autophagy-related protein 11 &gt;gi|66852097|gb|EAL92422.1| Taz1-interacting factor 1 (TAF1), putative [Aspergillus fumigatus Af293]	GO:0015031//protein transport;GO:0031142//induction of conjugation upon nitrogen starvation;GO:0016236//macroautophagy;	GO:0005634//nucleus;GO:0000329//fungal-type vacuole membrane;GO:0034045//phagophore assembly site membrane;	-	ko04139(Mitophagy - yeast);ko04138(Autophagy - yeast);ko04136(Autophagy - other)
gene-AFUA_3G13810	1648.02	1008.64	2287.39	2.26779	1.18129	0.000731416	0.0219286	NC_007196.1	3644877	3646068	-	1053	AFUA_3G13810	GO:0046872;GO:0005524;GO:0016021;GO:0006812;GO:0016887	-	eurotNOG01457;opiNOG28590	S	-	gi|70999043|ref|XP_754243.1| integral membrane protein [Aspergillus fumigatus Af293] &gt;gi|66851880|gb|EAL92205.1| integral membrane protein, putative [Aspergillus fumigatus Af293]	GO:0006812//cation transport;	GO:0016021//integral component of membrane;	GO:0046872//metal ion binding;GO:0005524//ATP binding;GO:0016887//ATP hydrolysis activity;	-
gene-AFUA_7G00890	13.6218	22.3462	4.89729	0.219155	-2.18998	0.000752038	0.0224755	NC_007200.1	229762	230568	-	807	AFUA_7G00890	-	-	opiNOG45712;eurotNOG11844	SR	-	gi|159122916|gb|EDP48036.1| hypothetical protein AFUB_087480 [Aspergillus fumigatus A1163]	-	-	-	-
gene-AFUA_7G04710	1501.09	1236.63	1765.54	1.42771	0.513699	0.000766076	0.0228228	NC_007200.1	1084937	1088371	+	3435	AFUA_7G04710	GO:0005634;GO:0006355;GO:0008270;GO:0003700;GO:0003676	K12236	opiNOG06302	K	sp|O74853|FAP1H_SCHPO FKBP12-associated protein 1 homolog OS=Schizosaccharomyces pombe (strain 972 / ATCC 24843) GN=fap1 PE=1 SV=1	gi|70987117|ref|XP_749039.1| NF-X1 finger transcription factor [Aspergillus fumigatus Af293] &gt;gi|66846669|gb|EAL87001.1| NF-X1 finger transcription factor, putative [Aspergillus fumigatus Af293]	GO:0006355//regulation of transcription, DNA-templated;	GO:0005634//nucleus;	GO:0008270//zinc ion binding;GO:0003700//DNA-binding transcription factor activity;GO:0003676//nucleic acid binding;	-
gene-AFUA_7G01260	726.267	860.379	592.155	0.688249	-0.538998	0.000769679	0.022858	NC_007200.1	328303	330084	-	1782	AFUA_7G01260	-	-	opiNOG30544;eurotNOG02902;NOG105456	S	-	gi|70982556|ref|XP_746806.1| conserved hypothetical protein [Aspergillus fumigatus Af293] &gt;gi|66844430|gb|EAL84768.1| conserved hypothetical protein [Aspergillus fumigatus Af293] &gt;gi|159122954|gb|EDP48074.1| conserved hypothetical protein [Aspergillus fumigatus A1163] &gt;gi|666435620|gb|KEY83055.1| hypothetical protein BA78_1543 [Aspergillus fumigatus var. RP-2014]	-	-	-	-
gene-AFUA_4G09310	2452.95	1837.12	3068.79	1.67043	0.740223	0.000774942	0.0229422	NC_007197.1	2436966	2437640	+	675	AFUA_4G09310	-	-	-	-	-	gi|70994094|ref|XP_751894.1| conserved hypothetical protein [Aspergillus fumigatus Af293] &gt;gi|66849528|gb|EAL89856.1| conserved hypothetical protein [Aspergillus fumigatus Af293]	-	-	-	-
gene-AFUA_3G01430	1068.52	1257.37	879.666	0.699609	-0.51538	0.000786171	0.0232019	NC_007196.1	362767	363398	+	534	AFUA_3G01430	GO:0016021;GO:0005739	K05770	opiNOG29479;COG3476	T	sp|O94327|TSPO_SCHPO Translocator protein homolog OS=Schizosaccharomyces pombe (strain 972 / ATCC 24843) GN=SPBC725.10 PE=3 SV=2	gi|70985919|ref|XP_748464.1| benzodiazepine receptor family protein [Aspergillus fumigatus Af293] &gt;gi|66846093|gb|EAL86426.1| benzodiazepine receptor family protein [Aspergillus fumigatus Af293] &gt;gi|159128401|gb|EDP53516.1| benzodiazepine receptor family protein [Aspergillus fumigatus A1163] &gt;gi|666433364|gb|KEY80918.1| benzodiazepine receptor [Aspergillus fumigatus var. RP-2014]	-	GO:0016021//integral component of membrane;GO:0005739//mitochondrion;	-	-
gene-AFUA_5G09330	7943.64	6346.49	9540.8	1.50332	0.588152	0.000797347	0.0234584	NC_007198.1	2402275	2402867	-	393	AFUA_5G09330	GO:0005737	-	opiNOG40223	S	-	gi|70997948|ref|XP_753706.1| CipC-like antibiotic response protein [Aspergillus fumigatus Af293] &gt;gi|66851342|gb|EAL91668.1| CipC-like antibiotic response protein, putative [Aspergillus fumigatus Af293] &gt;gi|90855304|emb|CAJ30496.1| CipC protein [Aspergillus fumigatus] &gt;gi|159126560|gb|EDP51676.1| CipC-like antibiotic response protein, putative [Aspergillus fumigatus A1163] &gt;gi|6664300…	-	GO:0005737//cytoplasm;	-	-
gene-AFUA_6G12050	1166.86	962.985	1370.73	1.42342	0.509359	0.000807451	0.0236819	NC_007199.1	3013593	3017507	+	3483	AFUA_6G12050	GO:0035690;GO:0016853;GO:0005737;GO:0016874;GO:1900778;GO:0009405;GO:1900809;GO:0019184;GO:1900781	-	COG1020	Q	sp|Q4WLW8|NRP11_ASPFU Nonribosomal peptide synthetase 11 OS=Neosartorya fumigata (strain ATCC MYA-4609 / Af293 / CBS 101355 / FGSC A1100) GN=NRPS11 PE=2 SV=1	gi|70992471|ref|XP_751084.1| nonribosomal peptide synthase [Aspergillus fumigatus Af293] &gt;gi|74670517|sp|Q4WLW8.1|NRP11_ASPFU RecName: Full=Nonribosomal peptide synthetase 11 &gt;gi|66848717|gb|EAL89046.1| nonribosomal peptide synthase, putative [Aspergillus fumigatus Af293]	GO:1900778//fumiquinazoline A biosynthetic process;GO:0009405//obsolete pathogenesis;GO:1900809//fumigaclavine C biosynthetic process;GO:0019184//nonribosomal peptide biosynthetic process;GO:1900781//fumiquinazoline C biosynthetic process;	GO:0005737//cytoplasm;	GO:0016853//isomerase activity;GO:0016874//ligase activity;	-
gene-AFUA_5G03490	41659	48166.7	35151.3	0.729785	-0.454456	0.000812031	0.0237425	NC_007198.1	943353	944280	-	462	AFUA_5G03490	GO:0005634;GO:0005524;GO:0006241;GO:0005758;GO:0004550;GO:0006228;GO:0046872;GO:0051211;GO:0005829;GO:0016021;GO:0061508;GO:0005576;GO:0006183	K00940	opiNOG30659;COG0105	F	sp|Q7Z8P9|NDK_ASPFU Nucleoside diphosphate kinase OS=Neosartorya fumigata (strain ATCC MYA-4609 / Af293 / CBS 101355 / FGSC A1100) GN=ndk1 PE=3 SV=1	gi|70984978|ref|XP_747995.1| nucleoside diphosphate kinase [Aspergillus fumigatus Af293] &gt;gi|74663184|sp|Q7Z8P9.1|NDK_ASPFU RecName: Full=Nucleoside diphosphate kinase; Short=NDK; Short=NDP kinase &gt;gi|32527512|gb|AAP85295.1| nucleoside diphosphate kinase [Aspergillus fumigatus] &gt;gi|66845623|gb|EAL85957.1| nucleoside diphosphate kinase [Aspergillus fumigatus Af293] &gt;gi|159126081|gb|EDP…	GO:0006241//CTP biosynthetic process;GO:0006228//UTP biosynthetic process;GO:0051211//anisotropic cell growth;GO:0061508//CDP phosphorylation;GO:0006183//GTP biosynthetic process;	GO:0005634//nucleus;GO:0005758//mitochondrial intermembrane space;GO:0005829//cytosol;GO:0016021//integral component of membrane;GO:0005576//extracellular region;	GO:0005524//ATP binding;GO:0004550//nucleoside diphosphate kinase activity;GO:0046872//metal ion binding;	ko00240(Pyrimidine metabolism);ko00230(Purine metabolism)
gene-AFUA_7G04510	1141.79	852.747	1430.84	1.67792	0.746673	0.000815096	0.0237585	NC_007200.1	1027685	1030378	-	2694	AFUA_7G04510	-	-	opiNOG16685	S	sp|P47139|YJ68_YEAST Uncharacterized protein YJR098C OS=Saccharomyces cerevisiae (strain ATCC 204508 / S288c) GN=YJR098C PE=1 SV=2	gi|70987158|ref|XP_749059.1| conserved hypothetical protein [Aspergillus fumigatus Af293] &gt;gi|66846689|gb|EAL87021.1| conserved hypothetical protein [Aspergillus fumigatus Af293] &gt;gi|159123170|gb|EDP48290.1| conserved hypothetical protein [Aspergillus fumigatus A1163] &gt;gi|846910123|gb|KMK56050.1| hypothetical protein Y699_08471 [Aspergillus fumigatus Z5]	-	-	-	-
gene-AFUA_5G08180	1061.92	851.681	1272.17	1.49371	0.5789	0.00082504	0.0239744	NC_007198.1	2071324	2072284	-	903	AFUA_5G08180	-	-	opiNOG46441	S	-	gi|159126445|gb|EDP51561.1| cell wall protein, putative [Aspergillus fumigatus A1163]	-	-	-	-
gene-AFUA_3G05360	35430.6	41051.4	29809.9	0.726159	-0.461642	0.000828648	0.0240054	NC_007196.1	1291520	1292443	+	798	AFUA_3G05360	GO:0016020;GO:0006342;GO:0003677;GO:0006281;GO:0046982;GO:0000790;GO:0000786	K11251	COG5262;opiNOG29208	B	sp|A1CJ10|H2A_ASPCL Histone H2A OS=Aspergillus clavatus (strain ATCC 1007 / CBS 513.65 / DSM 816 / NCTC 3887 / NRRL 1) GN=hta1 PE=3 SV=1	gi|71000767|ref|XP_755065.1| histone H2A [Aspergillus fumigatus Af293] &gt;gi|66852702|gb|EAL93027.1| histone H2A [Aspergillus fumigatus Af293] &gt;gi|159128079|gb|EDP53194.1| histone H2A [Aspergillus fumigatus A1163] &gt;gi|666436549|gb|KEY83859.1| histone H2A [Aspergillus fumigatus var. RP-2014]	GO:0006281//DNA repair;	GO:0016020//membrane;GO:0000786//nucleosome;	GO:0003677//DNA binding;GO:0046982//protein heterodimerization activity;	-
gene-AFUA_7G00480	1111.21	1348.64	873.781	0.647897	-0.626163	0.00084082	0.0242835	NC_007200.1	125094	129393	+	3825	AFUA_7G00480	GO:0055085;GO:0005524;GO:0016021;GO:0042626	-	opiNOG02561;COG1132	QV	sp|S0EGU4|BEA3_GIBF5 ABC transporter BEA3 OS=Gibberella fujikuroi (strain CBS 195.34 / IMI 58289 / NRRL A-6831) GN=BEA3 PE=2 SV=1	gi|70982708|ref|XP_746882.1| ABC multidrug transporter [Aspergillus fumigatus Af293] &gt;gi|66844506|gb|EAL84844.1| ABC multidrug transporter, putative [Aspergillus fumigatus Af293]	GO:0055085//transmembrane transport;	GO:0016021//integral component of membrane;	GO:0005524//ATP binding;GO:0042626//ATPase-coupled transmembrane transporter activity;	-
gene-AFUA_8G04820	690.239	548.417	832.062	1.51721	0.601417	0.000855079	0.02462	NC_007201.1	1104727	1105768	+	957	AFUA_8G04820	GO:0090502;GO:0004526;GO:0008033	K03539	COG1603;opiNOG05096	AJ	sp|P87120|RNP3_SCHPO Probable ribonuclease P protein subunit 3 OS=Schizosaccharomyces pombe (strain 972 / ATCC 24843) GN=SPAC3A12.04c PE=3 SV=2	gi|70983522|ref|XP_747288.1| ribonuclease P complex subunit Pop2 [Aspergillus fumigatus Af293] &gt;gi|66844914|gb|EAL85250.1| ribonuclease P complex subunit Pop2, putative [Aspergillus fumigatus Af293] &gt;gi|159123707|gb|EDP48826.1| ribonuclease P complex subunit Pop2, putative [Aspergillus fumigatus A1163] &gt;gi|846910784|gb|KMK56683.1| ribonuclease P complex subunit Pop2 [Aspergillus fumigatu…	GO:0090502//RNA phosphodiester bond hydrolysis, endonucleolytic;GO:0008033//tRNA processing;	-	GO:0004526//ribonuclease P activity;	ko03008(Ribosome biogenesis in eukaryotes)
gene-AFUA_2G04760	1313.33	1087.3	1539.36	1.41577	0.501588	0.000858525	0.0246441	NC_007195.1	1301824	1306847	-	4968	AFUA_2G04760	-	-	COG5184;opiNOG10891	ZDR	sp|O74881|BTB1_SCHPO BTB/POZ domain-containing protein 1 OS=Schizosaccharomyces pombe (strain 972 / ATCC 24843) GN=btb1 PE=1 SV=1	gi|70989515|ref|XP_749607.1| BTB domain and ankyrin repeat protein [Aspergillus fumigatus Af293] &gt;gi|66847238|gb|EAL87569.1| BTB domain and ankyrin repeat protein [Aspergillus fumigatus Af293]	-	-	-	-
gene-AFUA_7G01290	2444.24	2851.19	2037.28	0.714535	-0.484923	0.000868394	0.0248519	NC_007200.1	337211	339033	+	1767	AFUA_7G01290	-	-	opiNOG17876	S	-	gi|70982550|ref|XP_746803.1| conserved hypothetical protein [Aspergillus fumigatus Af293] &gt;gi|66844427|gb|EAL84765.1| conserved hypothetical protein [Aspergillus fumigatus Af293] &gt;gi|159122957|gb|EDP48077.1| conserved hypothetical protein [Aspergillus fumigatus A1163] &gt;gi|666435624|gb|KEY83059.1| hypothetical protein BA78_1550 [Aspergillus fumigatus var. RP-2014]	-	-	-	-
gene-AFUA_1G09100	37600.4	43472.3	31728.4	0.729854	-0.454321	0.000874114	0.02494	NC_007194.1	2363153	2364329	+	579	AFUA_1G09100	GO:0005840;GO:0006412;GO:0003735;GO:0019843	K02940	COG0097;opiNOG01505	J	sp|P51401|RL9B_YEAST 60S ribosomal protein L9-B OS=Saccharomyces cerevisiae (strain ATCC 204508 / S288c) GN=RPL9B PE=1 SV=1	gi|70995022|ref|XP_752277.1| 60S ribosomal protein L9 [Aspergillus fumigatus Af293] &gt;gi|66849912|gb|EAL90239.1| 60S ribosomal protein L9, putative [Aspergillus fumigatus Af293] &gt;gi|159131033|gb|EDP56146.1| 60S ribosomal protein L9, putative [Aspergillus fumigatus A1163] &gt;gi|666436038|gb|KEY83434.1| 60S ribosomal protein L9 [Aspergillus fumigatus var. RP-2014]	GO:0006412//translation;	GO:0005840//ribosome;	GO:0003735//structural constituent of ribosome;GO:0019843//rRNA binding;	ko03010(Ribosome)
gene-AFUA_1G15300	989.88	598.68	1381.08	2.30688	1.20594	0.000880229	0.0250136	NC_007194.1	4125094	4126892	+	1536	AFUA_1G15300	GO:0016021;GO:0003333;GO:0015171	-	COG0531;opiNOG23478	E	sp|P19807|HNM1_YEAST Choline transport protein OS=Saccharomyces cerevisiae (strain ATCC 204508 / S288c) GN=HNM1 PE=1 SV=1	gi|70996288|ref|XP_752899.1| choline transport protein [Aspergillus fumigatus Af293] &gt;gi|66850534|gb|EAL90861.1| choline transport protein, putative [Aspergillus fumigatus Af293] &gt;gi|159131653|gb|EDP56766.1| choline transport protein, putative [Aspergillus fumigatus A1163]	GO:0003333//amino acid transmembrane transport;	GO:0016021//integral component of membrane;	GO:0015171//amino acid transmembrane transporter activity;	-
gene-AFUA_3G06070	3946.29	4589.44	3303.14	0.719726	-0.47448	0.000881993	0.0250136	NC_007196.1	1494205	1495397	+	621	AFUA_3G06070	GO:0003677;GO:0000794;GO:0006334;GO:0000786	K11275	opiNOG42278;NOG85420	SB	sp|Q9P8F8|H1_EMENI Histone H1 OS=Emericella nidulans (strain FGSC A4 / ATCC 38163 / CBS 112.46 / NRRL 194 / M139) GN=hhoA PE=3 SV=1	gi|159128013|gb|EDP53128.1| histone H1 [Aspergillus fumigatus A1163] &gt;gi|846914918|gb|KMK60736.1| histone H1 [Aspergillus fumigatus Z5]	GO:0006334//nucleosome assembly;	GO:0000794//condensed nuclear chromosome;GO:0000786//nucleosome;	GO:0003677//DNA binding;	-
gene-AFUA_1G13320	2142.82	2495.41	1790.23	0.71741	-0.47913	0.000897898	0.0253197	NC_007194.1	3544562	3545894	-	1131	AFUA_1G13320	GO:0006098;GO:0004616;GO:0051287;GO:0055114	-	opiNOG26796;COG2084	RI	sp|O34969|YFJR_BACSU Uncharacterized oxidoreductase YfjR OS=Bacillus subtilis (strain 168) GN=yfjR PE=3 SV=2	gi|70995894|ref|XP_752702.1| 6-phosphogluconate dehydrogenase family protein [Aspergillus fumigatus Af293] &gt;gi|66850337|gb|EAL90664.1| 6-phosphogluconate dehydrogenase family protein [Aspergillus fumigatus Af293] &gt;gi|159131457|gb|EDP56570.1| conserved hypothetical protein [Aspergillus fumigatus A1163]	GO:0006098//pentose-phosphate shunt;GO:0055114//obsolete oxidation-reduction process;	-	GO:0004616//phosphogluconate dehydrogenase (decarboxylating) activity;GO:0051287//NAD binding;	-
gene-AFUA_3G01070	2407.57	2824.18	1990.96	0.704969	-0.504368	0.000898149	0.0253197	NC_007196.1	249405	250774	+	1152	AFUA_3G01070	GO:0046872;GO:0055114;GO:0004503;GO:0004097	K00505	opiNOG08923;eurotNOG00481;opiNOG24086	G	sp|Q5AUW8|ORSC_EMENI Tyrosinase-like protein orsC OS=Emericella nidulans (strain FGSC A4 / ATCC 38163 / CBS 112.46 / NRRL 194 / M139) GN=orsC PE=2 SV=1	gi|70985845|ref|XP_748428.1| tyrosinase [Aspergillus fumigatus Af293] &gt;gi|66846057|gb|EAL86390.1| tyrosinase, putative [Aspergillus fumigatus Af293] &gt;gi|159128437|gb|EDP53552.1| tyrosinase, putative [Aspergillus fumigatus A1163] &gt;gi|846912900|gb|KMK58752.1| tyrosinase [Aspergillus fumigatus Z5]	GO:0055114//obsolete oxidation-reduction process;	-	GO:0046872//metal ion binding;GO:0004503//tyrosinase activity;GO:0004097//catechol oxidase activity;	ko00350(Tyrosine metabolism)
gene-AFUA_5G12960	90.5581	63.8338	117.282	1.83731	0.877596	0.00091976	0.0258353	NC_007198.1	3398724	3399710	-	987	AFUA_5G12960	GO:0006355;GO:0043565;GO:0003700;GO:0034605;GO:0070301	-	KOG1414;opiNOG43144;opiNOG40769	K	sp|P78962|ATF21_SCHPO Transcription factor atf21 OS=Schizosaccharomyces pombe (strain 972 / ATCC 24843) GN=atf21 PE=3 SV=1	gi|70997207|ref|XP_753357.1| bZIP transcription factor (Atf21) [Aspergillus fumigatus Af293] &gt;gi|66850993|gb|EAL91319.1| bZIP transcription factor (Atf21), putative [Aspergillus fumigatus Af293]	GO:0006355//regulation of transcription, DNA-templated;GO:0034605//cellular response to heat;GO:0070301//cellular response to hydrogen peroxide;	-	GO:0043565//sequence-specific DNA binding;GO:0003700//DNA-binding transcription factor activity;	-
gene-AFUA_3G08850	491.901	584.358	399.445	0.683563	-0.548855	0.000923515	0.0258353	NC_007196.1	2266676	2267392	-	663	AFUA_3G08850	GO:0016972;GO:0055114	K17783	opiNOG29209;COG5054	O	sp|P56213|ALR_MOUSE FAD-linked sulfhydryl oxidase ALR OS=Mus musculus GN=Gfer PE=1 SV=2	gi|71000028|ref|XP_754731.1| FAD dependent sulfhydryl oxidase Erv1 [Aspergillus fumigatus Af293] &gt;gi|66852368|gb|EAL92693.1| FAD dependent sulfhydryl oxidase Erv1, putative [Aspergillus fumigatus Af293] &gt;gi|159127739|gb|EDP52854.1| FAD dependent sulfhydryl oxidase Erv1, putative [Aspergillus fumigatus A1163] &gt;gi|846914635|gb|KMK60453.1| FAD dependent sulfhydryl oxidase Erv1 [Aspergillus …	GO:0055114//obsolete oxidation-reduction process;	-	GO:0016972//thiol oxidase activity;	-
gene-AFUA_4G01020	210.631	162.546	258.715	1.59164	0.670515	0.000924645	0.0258353	NC_007197.1	275753	280043	+	3426	AFUA_4G01020	GO:0016020;GO:0023014;GO:0005524;GO:0006355;GO:0005622;GO:0000155;GO:0000160;GO:0090593;GO:0000156	-	opiNOG48354;euNOG11563;COG0784	T	sp|P48027|GACS_PSESY Sensor protein GacS OS=Pseudomonas syringae pv. syringae GN=gacS PE=3 SV=1	gi|70981652|ref|XP_746355.1| sensor histidine kinase/response regulator [Aspergillus fumigatus Af293] &gt;gi|66843977|gb|EAL84317.1| sensor histidine kinase/response regulator, putative [Aspergillus fumigatus Af293]	GO:0006355//regulation of transcription, DNA-templated;GO:0000160//phosphorelay signal transduction system;GO:0090593//peptidyl-histidine autophosphorylation;	GO:0016020//membrane;GO:0005622//intracellular anatomical structure;	GO:0005524//ATP binding;GO:0000155//phosphorelay sensor kinase activity;GO:0000156//phosphorelay response regulator activity;	-
gene-AFUA_6G02640	287.912	227.321	348.503	1.53309	0.61644	0.000929647	0.0258985	NC_007199.1	513117	513395	-	279	AFUA_6G02640	-	-	-	-	-	gi|70984613|ref|XP_747813.1| hypothetical protein AFUA_6G02640 [Aspergillus fumigatus Af293] &gt;gi|66845440|gb|EAL85775.1| hypothetical protein AFUA_6G02640 [Aspergillus fumigatus Af293] &gt;gi|159122595|gb|EDP47716.1| hypothetical protein AFUB_095670 [Aspergillus fumigatus A1163]	-	-	-	-
gene-AFUA_3G10150	1254.38	1020.11	1488.64	1.4593	0.545272	0.000934166	0.0259478	NC_007196.1	2617016	2618604	+	1524	AFUA_3G10150	-	-	opiNOG27830;fuNOG11380	S	-	gi|70999776|ref|XP_754605.1| conserved hypothetical protein [Aspergillus fumigatus Af293] &gt;gi|66852242|gb|EAL92567.1| conserved hypothetical protein [Aspergillus fumigatus Af293] &gt;gi|159127618|gb|EDP52733.1| conserved hypothetical protein [Aspergillus fumigatus A1163]	-	-	-	-
gene-AFUA_3G14090	2180.66	1741.34	2619.99	1.50459	0.589366	0.000956612	0.0264934	NC_007196.1	3747513	3749380	+	1761	AFUA_3G14090	-	-	opiNOG35377	R	-	gi|70998989|ref|XP_754216.1| C2H2 finger domain protein [Aspergillus fumigatus Af293] &gt;gi|66851853|gb|EAL92178.1| C2H2 finger domain protein, putative [Aspergillus fumigatus Af293] &gt;gi|159127235|gb|EDP52350.1| C2H2 finger domain protein, putative [Aspergillus fumigatus A1163] &gt;gi|666429889|gb|KEY77522.1| transcription factor C2H2 [Aspergillus fumigatus var. RP-2014] &gt;gi|846914142|gb|K…	-	-	-	-
gene-AFUA_4G13510	1222.74	818.384	1627.1	1.98819	0.991456	0.000978376	0.0270169	NC_007197.1	3531366	3533160	-	1617	AFUA_4G13510	GO:0006097;GO:0005782;GO:0046421;GO:0004451;GO:0006099;GO:0046872;GO:0015976;GO:0009062;GO:0009514;GO:0045733	K01637	COG2224;opiNOG07291	C	sp|Q6T267|ACEA_ASPFU Isocitrate lyase OS=Neosartorya fumigata (strain ATCC MYA-4609 / Af293 / CBS 101355 / FGSC A1100) GN=icl1 PE=3 SV=2	gi|70993266|ref|XP_751480.1| isocitrate lyase AcuD [Aspergillus fumigatus Af293] &gt;gi|83300319|sp|Q6T267.2|ACEA_ASPFU RecName: Full=Isocitrate lyase; Short=ICL; Short=Isocitrase; Short=Isocitratase; AltName: Full=Methylisocitrate lyase; Short=MICA; AltName: Full=Threo-D(S)-isocitrate glyoxylate-lyase &gt;gi|66849114|gb|EAL89442.1| isocitrate lyase AcuD [Aspergillus fumigatus Af293] &gt;gi|15912…	GO:0006097//glyoxylate cycle;GO:0006099//tricarboxylic acid cycle;GO:0015976//carbon utilization;GO:0009062//fatty acid catabolic process;GO:0045733//acetate catabolic process;	GO:0005782//peroxisomal matrix;GO:0009514//glyoxysome;	GO:0046421//methylisocitrate lyase activity;GO:0004451//isocitrate lyase activity;GO:0046872//metal ion binding;	ko00630(Glyoxylate and dicarboxylate metabolism)
gene-AFUA_3G11650	192.38	147.767	236.993	1.60383	0.681518	0.000999188	0.0274383	NC_007196.1	3059844	3061207	-	1122	AFUA_3G11650	GO:0016021	-	opiNOG00148;NOG49520;opiNOG30723;opiNOG28464	S	-	gi|70999470|ref|XP_754454.1| hypothetical protein AFUA_3G11650 [Aspergillus fumigatus Af293] &gt;gi|66852091|gb|EAL92416.1| hypothetical protein AFUA_3G11650 [Aspergillus fumigatus Af293]	-	GO:0016021//integral component of membrane;	-	-
gene-AFUA_1G13780	24773.2	28666.1	20880.4	0.728401	-0.457196	0.000999448	0.0274383	NC_007194.1	3680611	3681048	-	312	AFUA_1G13780	GO:0005634;GO:0003677;GO:0043581;GO:0046982;GO:0006334;GO:0006352;GO:0000786	K11254	opiNOG33487;COG2036	B	sp|Q711M0|H41_TALFU Histone H4.1 OS=Talaromyces funiculosus GN=H4.1 PE=3 SV=3	gi|70995986|ref|XP_752748.1| histone H4.1 [Aspergillus fumigatus Af293] &gt;gi|85080745|ref|XP_956597.1| histone h4 [Neurospora crassa OR74A] &gt;gi|115492091|ref|XP_001210673.1| histone H4 [Aspergillus terreus NIH2624] &gt;gi|119495181|ref|XP_001264381.1| histone h4 [Aspergillus fischeri NRRL 181] &gt;gi|121701227|ref|XP_001268878.1| histone h4 [Aspergillus clavatus NRRL 1] &gt;gi|145240325|ref|…	GO:0043581//obsolete mycelium development;GO:0006334//nucleosome assembly;GO:0006352//DNA-templated transcription, initiation;	GO:0005634//nucleus;GO:0000786//nucleosome;	GO:0003677//DNA binding;GO:0046982//protein heterodimerization activity;	-
gene-AFUA_6G02620	4824.44	4051.42	5597.45	1.3816	0.46634	0.00100679	0.0275598	NC_007199.1	501127	503620	-	2280	AFUA_6G02620	GO:0050661;GO:0051286;GO:0008677;GO:0055114;GO:0005737;GO:0032153	-	opiNOG14183	S	sp|Q9Y7P6|MUG72_SCHPO Meiotically up-regulated gene 72 protein OS=Schizosaccharomyces pombe (strain 972 / ATCC 24843) GN=mug72 PE=1 SV=1	gi|70984617|ref|XP_747815.1| 2-dehydropantoate 2-reductase [Aspergillus fumigatus Af293] &gt;gi|66845442|gb|EAL85777.1| 2-dehydropantoate 2-reductase, putative [Aspergillus fumigatus Af293]	GO:0055114//obsolete oxidation-reduction process;	GO:0051286//cell tip;GO:0005737//cytoplasm;GO:0032153//cell division site;	GO:0050661//NADP binding;GO:0008677//2-dehydropantoate 2-reductase activity;	-
gene-AFUA_2G04980	1015.07	1201.14	829.008	0.690184	-0.534947	0.00101715	0.0276711	NC_007195.1	1369359	1370879	-	1521	AFUA_2G04980	GO:0016831;GO:0019752;GO:0030170	-	opiNOG03773;COG0076	E	sp|P71362|DDC_HAEIN L-2,4-diaminobutyrate decarboxylase OS=Haemophilus influenzae (strain ATCC 51907 / DSM 11121 / KW20 / Rd) GN=ddc PE=1 SV=1	gi|70989559|ref|XP_749629.1| tyrosine decarboxylase [Aspergillus fumigatus Af293] &gt;gi|66847260|gb|EAL87591.1| tyrosine decarboxylase, putative [Aspergillus fumigatus Af293]	GO:0019752//carboxylic acid metabolic process;	-	GO:0016831//carboxy-lyase activity;GO:0030170//pyridoxal phosphate binding;	-
gene-AFUA_5G10250	741.33	604.443	878.218	1.45294	0.538974	0.00101953	0.0276711	NC_007198.1	2627191	2628085	-	633	AFUA_5G10250	-	-	opiNOG42386	S	-	gi|70997762|ref|XP_753615.1| conserved hypothetical protein [Aspergillus fumigatus Af293] &gt;gi|66851251|gb|EAL91577.1| conserved hypothetical protein [Aspergillus fumigatus Af293] &gt;gi|159126650|gb|EDP51766.1| conserved hypothetical protein [Aspergillus fumigatus A1163]	-	-	-	-
gene-AFUA_8G06090	874.814	682.801	1066.83	1.56243	0.643789	0.00102256	0.0276711	NC_007201.1	1451454	1453293	-	1545	AFUA_8G06090	GO:0016021;GO:0003333;GO:0015171	-	COG0531;opiNOG12002	E	sp|P19807|HNM1_YEAST Choline transport protein OS=Saccharomyces cerevisiae (strain ATCC 204508 / S288c) GN=HNM1 PE=1 SV=1	gi|70983769|ref|XP_747411.1| amino acid permease [Aspergillus fumigatus Af293] &gt;gi|66845037|gb|EAL85373.1| amino acid permease, putative [Aspergillus fumigatus Af293] &gt;gi|159123582|gb|EDP48701.1| amino acid permease, putative [Aspergillus fumigatus A1163] &gt;gi|666433011|gb|KEY80576.1| amino acid permease [Aspergillus fumigatus var. RP-2014]	GO:0003333//amino acid transmembrane transport;	GO:0016021//integral component of membrane;	GO:0015171//amino acid transmembrane transporter activity;	-
gene-AFUA_4G04640	1972.48	2365.33	1579.62	0.667824	-0.582461	0.00102258	0.0276711	NC_007197.1	1299450	1301837	-	2388	AFUA_4G04640	GO:0006511	-	opiNOG15493	O	-	gi|70982243|ref|XP_746650.1| ubiquitin fusion degradation protein (Ufd1) [Aspergillus fumigatus Af293] &gt;gi|66844273|gb|EAL84612.1| ubiquitin fusion degradation protein (Ufd1), putative [Aspergillus fumigatus Af293] &gt;gi|159122114|gb|EDP47236.1| ubiquitin fusion degradation protein (Ufd1), putative [Aspergillus fumigatus A1163] &gt;gi|846912137|gb|KMK58005.1| ubiquitin fusion degradation prot…	GO:0006511//ubiquitin-dependent protein catabolic process;	-	-	-
gene-AFUA_3G01560	747.032	592.087	901.978	1.52339	0.607282	0.00103955	0.028008	NC_007196.1	393032	394802	-	1707	AFUA_3G01560	GO:0016021;GO:0003333;GO:0015171	K16261	KOG1286;opiNOG05794	E	sp|P32487|LYP1_YEAST Lysine-specific permease OS=Saccharomyces cerevisiae (strain ATCC 204508 / S288c) GN=LYP1 PE=1 SV=2	gi|70985946|ref|XP_748477.1| amino acid permease (Can1) [Aspergillus fumigatus Af293] &gt;gi|66846106|gb|EAL86439.1| amino acid permease (Can1), putative [Aspergillus fumigatus Af293] &gt;gi|159128389|gb|EDP53504.1| amino acid permease (Can1), putative [Aspergillus fumigatus A1163] &gt;gi|666433367|gb|KEY80921.1| amino acid permease Can1 [Aspergillus fumigatus var. RP-2014] &gt;gi|846912847|gb|KM…	GO:0003333//amino acid transmembrane transport;	GO:0016021//integral component of membrane;	GO:0015171//amino acid transmembrane transporter activity;	-
gene-AFUA_3G15055	39.3316	55.0718	23.5914	0.428375	-1.22305	0.00104096	0.028008	NC_007196.1	3968326	3969341	-	807	AFUA_3G15055	-	-	opiNOG23695	QG	-	gi|146323523|ref|XP_001481637.1| conserved hypothetical protein [Aspergillus fumigatus Af293] &gt;gi|129558248|gb|EBA27447.1| conserved hypothetical protein [Aspergillus fumigatus Af293] &gt;gi|159127138|gb|EDP52253.1| hypothetical protein AFUB_034170 [Aspergillus fumigatus A1163]	-	-	-	-
gene-AFUA_3G03660	273.821	331.231	216.411	0.653353	-0.614064	0.00107129	0.0287421	NC_007196.1	986694	987636	-	879	AFUA_3G03660	GO:0033212;GO:0005737;GO:0016788	-	opiNOG59218;COG2819	R	sp|O32102|BESA_BACSU Ferri-bacillibactin esterase BesA OS=Bacillus subtilis (strain 168) GN=besA PE=1 SV=2	gi|70986384|ref|XP_748686.1| siderophore esterase IroE-like [Aspergillus fumigatus Af293] &gt;gi|66846315|gb|EAL86648.1| siderophore esterase IroE-like, putative [Aspergillus fumigatus Af293] &gt;gi|159128161|gb|EDP53276.1| siderophore esterase IroE-like, putative [Aspergillus fumigatus A1163]	GO:0033212//iron import into cell;	GO:0005737//cytoplasm;	GO:0016788//hydrolase activity, acting on ester bonds;	-
gene-AFUA_6G11300	674.496	541.974	807.018	1.48904	0.574378	0.00108133	0.0289293	NC_007199.1	2795773	2798643	-	2871	AFUA_6G11300	GO:0016021	-	opiNOG13728	S	sp|Q12324|YVC1_YEAST Calcium channel YVC1 OS=Saccharomyces cerevisiae (strain ATCC 204508 / S288c) GN=YVC1 PE=1 SV=2	gi|70992331|ref|XP_751014.1| integral membrane channel protein [Aspergillus fumigatus Af293] &gt;gi|66848647|gb|EAL88976.1| integral membrane channel protein, putative [Aspergillus fumigatus Af293] &gt;gi|159124584|gb|EDP49702.1| integral membrane channel protein, putative [Aspergillus fumigatus A1163]	-	GO:0016021//integral component of membrane;	-	-
gene-AFUA_6G11260	36194.6	41726.1	30663.2	0.734868	-0.444444	0.00110235	0.0294085	NC_007199.1	2786302	2787411	+	801	AFUA_6G11260	GO:0015934;GO:0006412;GO:0003735	K02898	opiNOG26628;COG0198	J	sp|P51414|RL261_ARATH 60S ribosomal protein L26-1 OS=Arabidopsis thaliana GN=RPL26A PE=2 SV=2	gi|70992323|ref|XP_751010.1| ribosomal protein L26 [Aspergillus fumigatus Af293] &gt;gi|66848643|gb|EAL88972.1| ribosomal protein L26 [Aspergillus fumigatus Af293] &gt;gi|159124580|gb|EDP49698.1| ribosomal protein L26 [Aspergillus fumigatus A1163]	GO:0006412//translation;	GO:0015934//large ribosomal subunit;	GO:0003735//structural constituent of ribosome;	ko03010(Ribosome)
gene-AFUA_2G11590	306.654	369.378	243.929	0.660377	-0.598637	0.00110708	0.0294516	NC_007195.1	2984376	2986075	+	1590	AFUA_2G11590	GO:0016758;GO:0055114;GO:0016491	-	opiNOG27140	S	sp|A0A1B4XBH6|SDNJ_SORAA Glycosyltransferase sdnJ OS=Sordaria araneosa GN=sdnJ PE=1 SV=1	gi|71001620|ref|XP_755491.1| UDP-glucoronosyl and UDP-glucosyl transferase family protein [Aspergillus fumigatus Af293] &gt;gi|66853129|gb|EAL93453.1| UDP-glucoronosyl and UDP-glucosyl transferase family protein [Aspergillus fumigatus Af293]	GO:0055114//obsolete oxidation-reduction process;	-	GO:0016758//hexosyltransferase activity;GO:0016491//oxidoreductase activity;	-
gene-AFUA_3G14670	277.613	350.235	204.991	0.585296	-0.772762	0.00111475	0.0295722	NC_007196.1	3891234	3892834	+	1332	AFUA_3G14670	GO:0055085;GO:0016021	-	opiNOG17241;KOG2533	G	sp|Q9P6J0|YHDC_SCHPO Uncharacterized transporter C1683.12 OS=Schizosaccharomyces pombe (strain 972 / ATCC 24843) GN=SPBC1683.12 PE=3 SV=1	gi|70998873|ref|XP_754158.1| MFS transporter [Aspergillus fumigatus Af293] &gt;gi|66851795|gb|EAL92120.1| MFS transporter, putative [Aspergillus fumigatus Af293] &gt;gi|159127176|gb|EDP52291.1| MFS transporter, putative [Aspergillus fumigatus A1163]	GO:0055085//transmembrane transport;	GO:0016021//integral component of membrane;	-	-
gene-AFUA_3G09140	472.682	562.007	383.356	0.682121	-0.551901	0.00114138	0.0301308	NC_007196.1	2325428	2326782	+	1248	AFUA_3G09140	GO:0005634;GO:0003677;GO:0004553;GO:0000981;GO:0006357;GO:0005975;GO:0008270	K06113	COG3507;opiNOG49575	RG	sp|Q5B8T6|ABND_EMENI Probable arabinan endo-1,5-alpha-L-arabinosidase D OS=Emericella nidulans (strain FGSC A4 / ATCC 38163 / CBS 112.46 / NRRL 194 / M139) GN=abnD PE=2 SV=2	gi|146323376|ref|XP_754704.2| endo 1,5-alpha-arabinase [Aspergillus fumigatus Af293] &gt;gi|129558321|gb|EAL92666.2| endo 1,5-alpha-arabinase [Aspergillus fumigatus Af293]	GO:0006357//regulation of transcription by RNA polymerase II;GO:0005975//carbohydrate metabolic process;	GO:0005634//nucleus;	GO:0003677//DNA binding;GO:0004553//hydrolase activity, hydrolyzing O-glycosyl compounds;GO:0000981//DNA-binding transcription factor activity, RNA polymerase II-specific;GO:0008270//zinc ion binding;	-
gene-AFUA_4G03322	14148.7	17408.7	10888.7	0.625472	-0.676983	0.00114219	0.0301308	NC_007197.1	940291	941164	-	774	AFUA_4G03322	-	-	opiNOG75808;eurotNOG07373	R	-	gi|146323605|ref|XP_001481533.1| WW domain protein [Aspergillus fumigatus Af293] &gt;gi|129555302|gb|EBA27179.1| WW domain protein [Aspergillus fumigatus Af293]	-	-	-	-
gene-AFUA_1G01530	466.643	572.54	360.746	0.63008	-0.666393	0.00114569	0.0301389	NC_007194.1	486112	486696	+	585	AFUA_1G01530	-	-	COG2320;opiNOG56186	S	sp|Q9KBN7|Y1888_BACHD UPF0157 protein BH1888 OS=Bacillus halodurans (strain ATCC BAA-125 / DSM 18197 / FERM 7344 / JCM 9153 / C-125) GN=BH1888 PE=3 SV=1	gi|70990108|ref|XP_749903.1| GrpB domain protein [Aspergillus fumigatus Af293] &gt;gi|66847535|gb|EAL87865.1| GrpB domain protein [Aspergillus fumigatus Af293]	-	-	-	-
gene-AFUA_7G01060	56.7671	20.0966	93.4377	4.64943	2.21705	0.00117861	0.0309189	NC_007200.1	282412	283521	+	1032	AFUA_7G01060	-	-	opiNOG54988;sorNOG08063	R	-	gi|70982594|ref|XP_746825.1| cysteine-rich secreted protein [Aspergillus fumigatus Af293] &gt;gi|66844449|gb|EAL84787.1| cysteine-rich secreted protein [Aspergillus fumigatus Af293] &gt;gi|159122933|gb|EDP48053.1| cysteine-rich secreted protein [Aspergillus fumigatus A1163] &gt;gi|846909887|gb|KMK55819.1| cysteine-rich secreted protein [Aspergillus fumigatus Z5]	-	-	-	-
gene-AFUA_3G13160	1720.18	1429.77	2010.58	1.40623	0.491834	0.00118671	0.0310261	NC_007196.1	3492021	3493929	-	1851	AFUA_3G13160	-	-	eurotNOG00085;opiNOG28159	S	-	gi|70999169|ref|XP_754306.1| conserved hypothetical protein [Aspergillus fumigatus Af293] &gt;gi|66851943|gb|EAL92268.1| conserved hypothetical protein [Aspergillus fumigatus Af293] &gt;gi|159127323|gb|EDP52438.1| conserved hypothetical protein [Aspergillus fumigatus A1163]	-	-	-	-
gene-AFUA_5G10480	643.539	528.294	758.784	1.43629	0.522347	0.00118927	0.0310261	NC_007198.1	2676338	2677974	-	1482	AFUA_5G10480	GO:0008641;GO:0005634;GO:0005524;GO:0002143;GO:0006777;GO:0050464;GO:0046872;GO:0061604;GO:0005829;GO:0004792;GO:0018192;GO:0061605	K11996	COG0476;opiNOG00781	H	sp|Q4WV19|UBA4_ASPFU Adenylyltransferase and sulfurtransferase uba4 OS=Neosartorya fumigata (strain ATCC MYA-4609 / Af293 / CBS 101355 / FGSC A1100) GN=uba4 PE=3 SV=1	gi|70997717|ref|XP_753595.1| molybdenum cofactor biosynthetic protein (CnxF) [Aspergillus fumigatus Af293] &gt;gi|74673359|sp|Q4WV19.1|UBA4_ASPFU RecName: Full=Adenylyltransferase and sulfurtransferase uba4; AltName: Full=Common component for nitrate reductase and xanthine dehydrogenase protein F; AltName: Full=Ubiquitin-like protein activator 4; Includes: RecName: Full=Molybdopterin-synthase ade…	GO:0002143//tRNA wobble position uridine thiolation;GO:0006777//Mo-molybdopterin cofactor biosynthetic process;GO:0018192//obsolete enzyme active site formation via cysteine modification to L-cysteine persulfide;	GO:0005634//nucleus;GO:0005829//cytosol;	GO:0008641//ubiquitin-like modifier activating enzyme activity;GO:0005524//ATP binding;GO:0050464//nitrate reductase (NADPH) activity;GO:0046872//metal ion binding;GO:0061604//molybdopterin-synthase sulfurtransferase activity;GO:0004792//thiosulfate sulfurtransferase activity;GO:0061605//molybdopterin-synthase adenylyltransferase activity;	ko04122(Sulfur relay system)
gene-AFUA_1G06380	887.122	731.495	1042.75	1.4255	0.511471	0.00119431	0.0310417	NC_007194.1	1829881	1830458	+	351	AFUA_1G06380	GO:0006386;GO:0003677;GO:0042779;GO:0005666;GO:0003899;GO:0005730;GO:0005829;GO:0008270;GO:0042797	K03019	opiNOG34047;COG1594	K	sp|Q04307|RPC10_YEAST DNA-directed RNA polymerase III subunit RPC10 OS=Saccharomyces cerevisiae (strain ATCC 204508 / S288c) GN=RPC11 PE=1 SV=1	gi|70991076|ref|XP_750387.1| RNA polymerase III subunit C11 [Aspergillus fumigatus Af293] &gt;gi|66848019|gb|EAL88349.1| RNA polymerase III subunit C11, putative [Aspergillus fumigatus Af293] &gt;gi|159130861|gb|EDP55974.1| RNA polymerase III subunit C11, putative [Aspergillus fumigatus A1163] &gt;gi|666433713|gb|KEY81254.1| RNA polymerase III subunit C11 [Aspergillus fumigatus var. RP-2014] &gt;…	GO:0006386//termination of RNA polymerase III transcription;GO:0042779//tRNA 3'-trailer cleavage;GO:0042797//tRNA transcription by RNA polymerase III;	GO:0005666//RNA polymerase III complex;GO:0005730//nucleolus;GO:0005829//cytosol;	GO:0003677//DNA binding;GO:0003899//DNA-directed 5'-3' RNA polymerase activity;GO:0008270//zinc ion binding;	ko03020(RNA polymerase)
gene-AFUA_2G00230	79.5721	103.564	55.5797	0.536668	-0.897898	0.00119644	0.0310417	NC_007195.1	47213	48719	-	1245	AFUA_2G00230	GO:0050660;GO:0055114;GO:0016491	-	COG1252;opiNOG13377	CR	sp|A1A653|FER8_USTMA Fe-regulated protein 8 OS=Ustilago maydis (strain 521 / FGSC 9021) GN=fer8 PE=2 SV=1	gi|70988599|ref|XP_749159.1| Amid-like NADH oxidoreductase [Aspergillus fumigatus Af293] &gt;gi|66846790|gb|EAL87121.1| Amid-like NADH oxidoreductase, putative [Aspergillus fumigatus Af293] &gt;gi|159128576|gb|EDP53690.1| Amid-like NADH oxidoreductase, putative [Aspergillus fumigatus A1163]	GO:0055114//obsolete oxidation-reduction process;	-	GO:0050660//flavin adenine dinucleotide binding;GO:0016491//oxidoreductase activity;	-
gene-AFUA_3G01790	309.222	247.195	371.249	1.50185	0.586736	0.00121108	0.0313355	NC_007196.1	444023	444982	+	960	AFUA_3G01790	GO:0055114;GO:0016491	-	opiNOG69365;opiNOG75380;NOG68259	OR	-	gi|70985994|ref|XP_748500.1| isoflavone reductase family protein [Aspergillus fumigatus Af293] &gt;gi|66846129|gb|EAL86462.1| isoflavone reductase family protein [Aspergillus fumigatus Af293]	GO:0055114//obsolete oxidation-reduction process;	-	GO:0016491//oxidoreductase activity;	-
gene-AFUA_1G05990	43579.6	50216.4	36942.9	0.735673	-0.442863	0.0012248	0.0316038	NC_007194.1	1727904	1728875	-	609	AFUA_1G05990	GO:0003729;GO:0006412;GO:0022625;GO:0003735	K02872	opiNOG02510;COG0102	J	sp|Q9P720|RL16_NEUCR 60S ribosomal protein L16 OS=Neurospora crassa (strain ATCC 24698 / 74-OR23-1A / CBS 708.71 / DSM 1257 / FGSC 987) GN=crp-46 PE=3 SV=1	gi|146322483|ref|XP_750349.2| ribosomal protein L16a [Aspergillus fumigatus Af293] &gt;gi|129557039|gb|EAL88311.2| ribosomal protein L16a [Aspergillus fumigatus Af293]	GO:0006412//translation;	GO:0022625//cytosolic large ribosomal subunit;	GO:0003729//mRNA binding;GO:0003735//structural constituent of ribosome;	ko03010(Ribosome)
gene-AFUA_1G13840	391.523	315.589	467.457	1.48122	0.566788	0.00124492	0.0320354	NC_007194.1	3699408	3700457	+	987	AFUA_1G13840	GO:0016021	-	KOG1944;opiNOG31106;opiNOG56357	S	sp|Q6CAW5|SYM1_YARLI Protein SYM1 OS=Yarrowia lipolytica (strain CLIB 122 / E 150) GN=SYM1 PE=3 SV=1	gi|70995998|ref|XP_752754.1| integral membrane protein, Mpv17/PMP22 family [Aspergillus fumigatus Af293] &gt;gi|66850389|gb|EAL90716.1| integral membrane protein, Mpv17/PMP22 family, putative [Aspergillus fumigatus Af293] &gt;gi|159131508|gb|EDP56621.1| integral membrane protein, Mpv17/PMP22 family, putative [Aspergillus fumigatus A1163]	-	GO:0016021//integral component of membrane;	-	-
gene-AFUA_2G14690	903.625	745.931	1061.32	1.42281	0.508744	0.00125918	0.0323143	NC_007195.1	3857629	3858996	+	1368	AFUA_2G14690	-	-	eurotNOG06014;opiNOG44730	S	-	gi|71002240|ref|XP_755801.1| conserved hypothetical protein [Aspergillus fumigatus Af293] &gt;gi|66853439|gb|EAL93763.1| conserved hypothetical protein [Aspergillus fumigatus Af293] &gt;gi|159129858|gb|EDP54972.1| conserved hypothetical protein [Aspergillus fumigatus A1163] &gt;gi|846915775|gb|KMK61559.1| hypothetical protein Y699_02400 [Aspergillus fumigatus Z5]	-	-	-	-
gene-AFUA_6G04230	1775.13	1484.6	2065.66	1.39139	0.476522	0.0012651	0.0323783	NC_007199.1	948498	950360	-	1863	AFUA_6G04230	GO:0005634;GO:0005829;GO:0008270;GO:0016567;GO:0004842	K11971	NOG11706;fuNOG08965;opiNOG14707	OR	sp|Q9US46|ITT1_SCHPO E3 ubiquitin-protein ligase itt1 OS=Schizosaccharomyces pombe (strain 972 / ATCC 24843) GN=itt1 PE=4 SV=1	gi|70984278|ref|XP_747655.1| RING finger protein [Aspergillus fumigatus Af293] &gt;gi|66845282|gb|EAL85617.1| RING finger protein [Aspergillus fumigatus Af293]	GO:0016567//protein ubiquitination;	GO:0005634//nucleus;GO:0005829//cytosol;	GO:0008270//zinc ion binding;GO:0004842//ubiquitin-protein transferase activity;	-
gene-AFUA_7G00390	612.178	816.605	407.751	0.499325	-1.00195	0.0012715	0.0324541	NC_007200.1	107773	109190	-	1359	AFUA_7G00390	GO:0055085;GO:0016021	-	KOG0255;eurotNOG02831	R	sp|A0A0B5EMG9|FUB11_FUSOX Efflux pump FUBT OS=Fusarium oxysporum GN=FUBT PE=1 SV=1	gi|70982724|ref|XP_746890.1| MFS multidrug transporter [Aspergillus fumigatus Af293] &gt;gi|66844514|gb|EAL84852.1| MFS multidrug transporter, putative [Aspergillus fumigatus Af293]	GO:0055085//transmembrane transport;	GO:0016021//integral component of membrane;	-	-
gene-AFUA_6G05260	1377.71	1148.35	1607.07	1.39946	0.484872	0.00129433	0.0329478	NC_007199.1	1258248	1261229	+	2304	AFUA_6G05260	GO:0006506;GO:0016021;GO:0005789;GO:0016740	K05310	COG1524;opiNOG01135	TR	sp|Q4WDM5|GPI7_ASPFU GPI ethanolamine phosphate transferase 2 OS=Neosartorya fumigata (strain ATCC MYA-4609 / Af293 / CBS 101355 / FGSC A1100) GN=las21 PE=2 SV=1	gi|70984060|ref|XP_747551.1| transferase (Gpi7) [Aspergillus fumigatus Af293] &gt;gi|74667635|sp|Q4WDM5.1|GPI7_ASPFU RecName: Full=GPI ethanolamine phosphate transferase 2; AltName: Full=Glycosylphosphatidylinositol-anchor biosynthesis protein 7 &gt;gi|66845178|gb|EAL85513.1| transferase (Gpi7), putative [Aspergillus fumigatus Af293] &gt;gi|90018759|gb|ABD84045.1| phosphoethanolamine transferase …	GO:0006506//GPI anchor biosynthetic process;	GO:0016021//integral component of membrane;GO:0005789//endoplasmic reticulum membrane;	GO:0016740//transferase activity;	ko00563(Glycosylphosphatidylinositol (GPI)-anchor biosynthesis)
gene-AFUA_6G12920	2691.52	2258.07	3124.98	1.38391	0.468755	0.00130247	0.033066	NC_007199.1	3260992	3261477	-	486	AFUA_6G12920	GO:0046872	K14821	opiNOG27982;COG5112	AR	sp|Q9P370|BUD20_SCHPO Zinc finger protein bud20 OS=Schizosaccharomyces pombe (strain 972 / ATCC 24843) GN=bud20 PE=3 SV=1	gi|70992643|ref|XP_751170.1| C2H2 finger domain protein [Aspergillus fumigatus Af293] &gt;gi|66848803|gb|EAL89132.1| C2H2 finger domain protein, putative [Aspergillus fumigatus Af293] &gt;gi|159130374|gb|EDP55487.1| C2H2 finger domain protein, putative [Aspergillus fumigatus A1163]	-	-	GO:0046872//metal ion binding;	-
gene-AFUA_1G04530	26266.3	30244.7	22287.9	0.73692	-0.440419	0.00132168	0.0334636	NC_007194.1	1282636	1283216	+	447	AFUA_1G04530	GO:0005840;GO:0006412;GO:0003735	K02882	COG2157;opiNOG00451	J	sp|P0CX23|RL20A_YEAST 60S ribosomal protein L20-A OS=Saccharomyces cerevisiae (strain ATCC 204508 / S288c) GN=RPL20A PE=1 SV=1	gi|70990704|ref|XP_750201.1| Ribosomal L18ae protein family [Aspergillus fumigatus Af293] &gt;gi|66847833|gb|EAL88163.1| Ribosomal L18ae protein family [Aspergillus fumigatus Af293] &gt;gi|159130678|gb|EDP55791.1| Ribosomal L18ae protein family [Aspergillus fumigatus A1163] &gt;gi|666430197|gb|KEY77825.1| ribosomal protein L18ae [Aspergillus fumigatus var. RP-2014]	GO:0006412//translation;	GO:0005840//ribosome;	GO:0003735//structural constituent of ribosome;	ko03010(Ribosome)
gene-AFUA_5G00870	119.33	150.815	87.8451	0.58247	-0.779745	0.00134288	0.0339095	NC_007198.1	236240	236663	+	351	AFUA_5G00870	-	-	opiNOG39354;COG0346	SE	-	gi|70985496|ref|XP_748254.1| conserved hypothetical protein [Aspergillus fumigatus Af293] &gt;gi|66845882|gb|EAL86216.1| conserved hypothetical protein [Aspergillus fumigatus Af293]	-	-	-	-
gene-AFUA_7G01600	1826.27	1533.53	2119	1.38178	0.466523	0.00135527	0.034018	NC_007200.1	415185	418851	-	3447	AFUA_7G01600	-	-	NOG12580;eurotNOG05679;opiNOG10672;opiNOG12731	SE	-	gi|146324584|ref|XP_746772.2| conserved hypothetical protein [Aspergillus fumigatus Af293] &gt;gi|129555399|gb|EAL84734.2| conserved hypothetical protein [Aspergillus fumigatus Af293]	-	-	-	-
gene-AFUA_1G10510	30771	35411.1	26130.9	0.737929	-0.438446	0.0013557	0.034018	NC_007194.1	2736183	2737245	+	612	AFUA_1G10510	GO:0005840;GO:0006412;GO:0003735	K02918	opiNOG34605;COG0255	J	sp|Q8L805|RL35_WHEAT 60S ribosomal protein L35 OS=Triticum aestivum GN=RPL35 PE=1 SV=1	gi|146322580|ref|XP_752417.2| 60S ribosomal protein L35 [Aspergillus fumigatus Af293] &gt;gi|129557738|gb|EAL90379.2| 60S ribosomal protein L35 [Aspergillus fumigatus Af293]	GO:0006412//translation;	GO:0005840//ribosome;	GO:0003735//structural constituent of ribosome;	ko03010(Ribosome)
gene-AFUA_2G01440	2301.18	2729.8	1872.57	0.685973	-0.543776	0.00135798	0.034018	NC_007195.1	345988	347285	+	972	AFUA_2G01440	GO:0055085;GO:0016021	K15109	KOG0762;opiNOG03434	C	sp|Q54W11|MCFL_DICDI Mitochondrial substrate carrier family protein L OS=Dictyostelium discoideum GN=mcfL PE=3 SV=1	gi|70988855|ref|XP_749280.1| mitochondrial carrier protein [Aspergillus fumigatus Af293] &gt;gi|66846911|gb|EAL87242.1| mitochondrial carrier protein, putative [Aspergillus fumigatus Af293] &gt;gi|159128694|gb|EDP53808.1| mitochondrial carrier protein, putative [Aspergillus fumigatus A1163] &gt;gi|666431479|gb|KEY79083.1| mitochondrial carrier protein [Aspergillus fumigatus var. RP-2014]	GO:0055085//transmembrane transport;	GO:0016021//integral component of membrane;	-	-
gene-AFUA_7G03930	835.672	690.941	980.402	1.41894	0.504811	0.00136718	0.0341578	NC_007200.1	883072	884292	-	1161	AFUA_7G03930	-	-	opiNOG32499	S	-	gi|70987274|ref|XP_749115.1| conserved hypothetical protein [Aspergillus fumigatus Af293] &gt;gi|66846745|gb|EAL87077.1| conserved hypothetical protein [Aspergillus fumigatus Af293] &gt;gi|159123112|gb|EDP48232.1| conserved hypothetical protein [Aspergillus fumigatus A1163] &gt;gi|846910066|gb|KMK55993.1| hypothetical protein Y699_08414 [Aspergillus fumigatus Z5]	-	-	-	-
gene-AFUA_8G02570	365.319	294.649	435.989	1.47969	0.565295	0.00137332	0.0342206	NC_007201.1	685464	686924	-	1461	AFUA_8G02570	GO:0050661;GO:0004499;GO:0050660;GO:0055114	-	COG2072;opiNOG19837	RP	sp|A0R665|ETHA_MYCS2 FAD-containing monooxygenase EthA OS=Mycobacterium smegmatis (strain ATCC 700084 / mc(2)155) GN=ethA PE=3 SV=1	gi|70982843|ref|XP_746949.1| flavin-binding monooxygenase [Aspergillus fumigatus Af293] &gt;gi|66844574|gb|EAL84911.1| flavin-binding monooxygenase, putative [Aspergillus fumigatus Af293] &gt;gi|666433575|gb|KEY81121.1| monooxygenase flavin binding domain protein [Aspergillus fumigatus var. RP-2014] &gt;gi|846910909|gb|KMK56808.1| flavin-binding monooxygenase [Aspergillus fumigatus Z5]	GO:0055114//obsolete oxidation-reduction process;	-	GO:0050661//NADP binding;GO:0004499//N,N-dimethylaniline monooxygenase activity;GO:0050660//flavin adenine dinucleotide binding;	-
gene-AFUA_6G05200	25438.7	29263.9	21613.5	0.738572	-0.437189	0.00138563	0.0344366	NC_007199.1	1248660	1249485	+	474	AFUA_6G05200	GO:0005840;GO:0005829;GO:0006412;GO:0003735	K02903	opiNOG25849;KOG3412	J	sp|O14069|RL28E_SCHPO Probable 60S ribosomal protein L28e OS=Schizosaccharomyces pombe (strain 972 / ATCC 24843) GN=rpl44 PE=1 SV=1	gi|70984072|ref|XP_747557.1| 60S ribosomal protein L28 [Aspergillus fumigatus Af293] &gt;gi|66845184|gb|EAL85519.1| 60S ribosomal protein L28 [Aspergillus fumigatus Af293] &gt;gi|159122342|gb|EDP47463.1| 60S ribosomal protein L28 [Aspergillus fumigatus A1163] &gt;gi|666435226|gb|KEY82690.1| 60S ribosomal protein L28 [Aspergillus fumigatus var. RP-2014]	GO:0006412//translation;	GO:0005840//ribosome;GO:0005829//cytosol;	GO:0003735//structural constituent of ribosome;	ko03010(Ribosome)
gene-AFUA_2G02310	5027.88	6394.37	3661.38	0.572594	-0.804415	0.00140095	0.0347259	NC_007195.1	582441	583364	+	720	AFUA_2G02310	GO:0016021;GO:0005886	-	opiNOG18632;opiNOG19290	S	sp|Q07651|FMP45_YEAST SUR7 family protein FMP45 OS=Saccharomyces cerevisiae (strain ATCC 204508 / S288c) GN=FMP45 PE=1 SV=1	gi|70989033|ref|XP_749366.1| actin cortical patch protein Sur7 [Aspergillus fumigatus Af293] &gt;gi|66846997|gb|EAL87328.1| actin cortical patch protein Sur7, putative [Aspergillus fumigatus Af293] &gt;gi|159128780|gb|EDP53894.1| cortical patch protein SUR7, putative [Aspergillus fumigatus A1163]	-	GO:0016021//integral component of membrane;GO:0005886//plasma membrane;	-	-
gene-AFUA_6G04680	3395.29	2857.51	3933.07	1.3764	0.460898	0.00140492	0.0347331	NC_007199.1	1092800	1093999	+	1071	AFUA_6G04680	GO:0097502;GO:0051999;GO:0016021;GO:0000030	-	COG3774;opiNOG03453	SM	sp|P33300|SUR1_YEAST Mannosyl phosphorylinositol ceramide synthase SUR1 OS=Saccharomyces cerevisiae (strain ATCC 204508 / S288c) GN=SUR1 PE=1 SV=1	gi|70984184|ref|XP_747610.1| MIPC synthase subunit (SurA) [Aspergillus fumigatus Af293] &gt;gi|66845237|gb|EAL85572.1| MIPC synthase subunit (SurA), putative [Aspergillus fumigatus Af293] &gt;gi|159122397|gb|EDP47518.1| MIPC synthase subunit (SurA), putative [Aspergillus fumigatus A1163]	GO:0097502//mannosylation;GO:0051999//mannosyl-inositol phosphorylceramide biosynthetic process;	GO:0016021//integral component of membrane;	GO:0000030//mannosyltransferase activity;	-
gene-AFUA_2G10440	40986.8	47083.9	34889.7	0.741011	-0.432434	0.00142924	0.0352422	NC_007195.1	2671508	2672189	-	453	AFUA_2G10440	GO:0005840;GO:0006412;GO:0003735	K02955	COG0100;opiNOG25301	J	sp|P19115|RS14_NEUCR 40S ribosomal protein S14 OS=Neurospora crassa (strain ATCC 24698 / 74-OR23-1A / CBS 708.71 / DSM 1257 / FGSC 987) GN=rps-14 PE=3 SV=2	gi|71001392|ref|XP_755377.1| 40S ribosomal protein S11 [Aspergillus fumigatus Af293] &gt;gi|119480991|ref|XP_001260524.1| 40S ribosomal protein S14 [Aspergillus fischeri NRRL 181] &gt;gi|66853015|gb|EAL93339.1| 40S ribosomal protein S11 [Aspergillus fumigatus Af293] &gt;gi|119408678|gb|EAW18627.1| 40S ribosomal protein S11 [Aspergillus fischeri NRRL 181] &gt;gi|159129451|gb|EDP54565.1| 40S riboso…	GO:0006412//translation;	GO:0005840//ribosome;	GO:0003735//structural constituent of ribosome;	ko03010(Ribosome)
gene-AFUA_1G16330	2159.24	1807.3	2511.19	1.38947	0.474535	0.00143357	0.0352568	NC_007194.1	4435277	4437643	+	2367	AFUA_1G16330	-	K14833	opiNOG02317;COG5604	SJ	sp|Q9P7G0|YKY4_SCHPO Uncharacterized NOC2 family protein C1142.04 OS=Schizosaccharomyces pombe (strain 972 / ATCC 24843) GN=SPAC1142.04 PE=1 SV=1	gi|70996488|ref|XP_752999.1| ribosome assembly protein Noc2 [Aspergillus fumigatus Af293] &gt;gi|66850634|gb|EAL90961.1| ribosome assembly protein Noc2, putative [Aspergillus fumigatus Af293]	-	-	-	-
gene-AFUA_1G15730	36933	42443.2	31422.7	0.740348	-0.433725	0.00144988	0.0355654	NC_007194.1	4254406	4255080	+	393	AFUA_1G15730	GO:0005840;GO:0006412;GO:0003735	K02957	COG0096;opiNOG25861	J	sp|Q7RV75|RS22_NEUCR 40S ribosomal protein S22 OS=Neurospora crassa (strain ATCC 24698 / 74-OR23-1A / CBS 708.71 / DSM 1257 / FGSC 987) GN=crp-27 PE=3 SV=1	gi|70996368|ref|XP_752939.1| 40S ribosomal protein S22 [Aspergillus fumigatus Af293] &gt;gi|66850574|gb|EAL90901.1| 40S ribosomal protein S22 [Aspergillus fumigatus Af293] &gt;gi|159131693|gb|EDP56806.1| 40S ribosomal protein S22 [Aspergillus fumigatus A1163] &gt;gi|666431639|gb|KEY79239.1| 40S ribosomal protein S22 [Aspergillus fumigatus var. RP-2014] &gt;gi|846909684|gb|KMK55622.1| 40S ribosoma…	GO:0006412//translation;	GO:0005840//ribosome;	GO:0003735//structural constituent of ribosome;	ko03010(Ribosome)
gene-AFUA_5G08160	682.285	801.817	562.754	0.701848	-0.51077	0.00146267	0.0357862	NC_007198.1	2068169	2069129	+	903	AFUA_5G08160	GO:0005634;GO:0006355;GO:0005829;GO:0019901;GO:0000079	-	opiNOG02530;KOG0835	DR	sp|Q96S94|CCNL2_HUMAN Cyclin-L2 OS=Homo sapiens GN=CCNL2 PE=1 SV=1	gi|70998186|ref|XP_753820.1| cyclin [Aspergillus fumigatus Af293] &gt;gi|66851456|gb|EAL91782.1| cyclin, putative [Aspergillus fumigatus Af293] &gt;gi|159126443|gb|EDP51559.1| cyclin domain protein [Aspergillus fumigatus A1163] &gt;gi|666435319|gb|KEY82778.1| cyclin [Aspergillus fumigatus var. RP-2014] &gt;gi|846913632|gb|KMK59460.1| cyclin [Aspergillus fumigatus Z5]	GO:0006355//regulation of transcription, DNA-templated;GO:0000079//regulation of cyclin-dependent protein serine/threonine kinase activity;	GO:0005634//nucleus;GO:0005829//cytosol;	GO:0019901//protein kinase binding;	-
gene-AFUA_4G14100	974.27	1137.59	810.954	0.712873	-0.488282	0.00147991	0.0361145	NC_007197.1	3684699	3685523	+	804	AFUA_4G14100	GO:0016740	K00799	eurotNOG10453	O	sp|Q4WQZ2|TPCF_ASPFU Glutathione S-transferase-like protein tpcF OS=Neosartorya fumigata (strain ATCC MYA-4609 / Af293 / CBS 101355 / FGSC A1100) GN=tpcF PE=2 SV=1	gi|70993148|ref|XP_751422.1| glutathione S-transferase [Aspergillus fumigatus Af293] &gt;gi|66849056|gb|EAL89384.1| glutathione S-transferase, putative [Aspergillus fumigatus Af293]	-	-	GO:0016740//transferase activity;	ko00480(Glutathione metabolism)
gene-AFUA_6G12640	721.408	587.651	855.166	1.45523	0.541245	0.00148379	0.0361157	NC_007199.1	3195253	3197285	-	1977	AFUA_6G12640	GO:0005525	K19829	NOG03409;opiNOG06575	S	sp|Q8W4I6|BPG2_ARATH GTP-binding protein BRASSINAZOLE INSENSITIVE PALE GREEN 2, chloroplastic OS=Arabidopsis thaliana GN=BPG2 PE=1 SV=1	gi|146324503|ref|XP_751142.2| conserved hypothetical protein [Aspergillus fumigatus Af293] &gt;gi|129557279|gb|EAL89104.2| conserved hypothetical protein [Aspergillus fumigatus Af293] &gt;gi|159124713|gb|EDP49831.1| conserved hypothetical protein [Aspergillus fumigatus A1163]	-	-	GO:0005525//GTP binding;	-
gene-AFUA_6G03140	149.828	113.766	185.891	1.63398	0.708389	0.0014905	0.0361858	NC_007199.1	664897	667260	+	2364	AFUA_6G03140	GO:0035672;GO:0016021;GO:0035673	-	opiNOG14473;KOG2262	T	sp|O23482|OPT3_ARATH Oligopeptide transporter 3 OS=Arabidopsis thaliana GN=OPT3 PE=2 SV=3	gi|70984511|ref|XP_747762.1| oligopeptide transporter [Aspergillus fumigatus Af293] &gt;gi|66845389|gb|EAL85724.1| oligopeptide transporter, putative [Aspergillus fumigatus Af293] &gt;gi|159122545|gb|EDP47666.1| OPT oligopeptide transporter, putative [Aspergillus fumigatus A1163]	GO:0035672//oligopeptide transmembrane transport;	GO:0016021//integral component of membrane;	GO:0035673//oligopeptide transmembrane transporter activity;	-
gene-AFUA_2G17050	1176.41	980.614	1372.22	1.39934	0.48475	0.00149648	0.0362094	NC_007195.1	4556088	4558166	-	2079	AFUA_2G17050	GO:0005730	K14834	COG5117;opiNOG04311	JU	sp|O94288|NOC3_SCHPO Nucleolar complex-associated protein 3 OS=Schizosaccharomyces pombe (strain 972 / ATCC 24843) GN=noc3 PE=1 SV=1	gi|71002716|ref|XP_756039.1| nuclear export protein Noc3 [Aspergillus fumigatus Af293] &gt;gi|66853677|gb|EAL94001.1| nuclear export protein Noc3 [Aspergillus fumigatus Af293] &gt;gi|159130093|gb|EDP55207.1| nuclear export protein Noc3 [Aspergillus fumigatus A1163]	-	GO:0005730//nucleolus;	-	-
gene-AFUA_1G14490	578.456	474.94	681.972	1.43591	0.521965	0.00149914	0.0362094	NC_007194.1	3869784	3871274	-	1341	AFUA_1G14490	GO:0009058;GO:0008483;GO:0030170	-	opiNOG13554;COG1167	KE	sp|P10356|YEY2_YEAST Uncharacterized protein YER152C OS=Saccharomyces cerevisiae (strain ATCC 204508 / S288c) GN=YER152C PE=1 SV=2	gi|70996126|ref|XP_752818.1| aminotransferase [Aspergillus fumigatus Af293] &gt;gi|44890046|emb|CAF32164.1| hypothetical protein, conserved [Aspergillus fumigatus] &gt;gi|66850453|gb|EAL90780.1| aminotransferase, putative [Aspergillus fumigatus Af293] &gt;gi|159131571|gb|EDP56684.1| aminotransferase, putative [Aspergillus fumigatus A1163]	GO:0009058//biosynthetic process;	-	GO:0008483//transaminase activity;GO:0030170//pyridoxal phosphate binding;	-
gene-AFUA_1G03660	2400.47	2776.35	2024.6	0.72923	-0.455554	0.00151349	0.0364626	NC_007194.1	1064070	1065233	+	1164	AFUA_1G03660	GO:0016787	-	opiNOG51636;COG0496	FO	sp|P38254|TTL_YEAST Probable tubulin--tyrosine ligase PBY1 OS=Saccharomyces cerevisiae (strain ATCC 204508 / S288c) GN=PBY1 PE=1 SV=2	gi|70990534|ref|XP_750116.1| acid phosphatase [Aspergillus fumigatus Af293] &gt;gi|66847748|gb|EAL88078.1| acid phosphatase, putative [Aspergillus fumigatus Af293] &gt;gi|159130597|gb|EDP55710.1| acid phosphatase, putative [Aspergillus fumigatus A1163]	-	-	GO:0016787//hydrolase activity;	-
gene-AFUA_2G03340	1088.62	904.114	1273.14	1.40816	0.49381	0.00152537	0.0366556	NC_007195.1	878093	878876	+	579	AFUA_2G03340	GO:0005634;GO:0032040	K14566	opiNOG11588;COG1412	R	sp|Q9CTH6|FCF1_MOUSE rRNA-processing protein FCF1 homolog OS=Mus musculus GN=Fcf1 PE=2 SV=2	gi|70989239|ref|XP_749469.1| DUF652 domain protein [Aspergillus fumigatus Af293] &gt;gi|66847100|gb|EAL87431.1| DUF652 domain protein [Aspergillus fumigatus Af293] &gt;gi|666432085|gb|KEY79674.1| hypothetical protein BA78_7598 [Aspergillus fumigatus var. RP-2014]	-	GO:0005634//nucleus;GO:0032040//small-subunit processome;	-	ko03008(Ribosome biogenesis in eukaryotes)
gene-AFUA_2G07680	1002.77	1172.09	833.443	0.711073	-0.49193	0.00155602	0.0372971	NC_007195.1	1959661	1961224	-	1506	AFUA_2G07680	GO:0010106;GO:0005634;GO:0005506;GO:0033212;GO:0006696;GO:0055114;GO:0005829;GO:0034599;GO:0004499;GO:0070401;GO:0031169;GO:0009405	K10531	COG3486;opiNOG02712	Q	sp|E9QYP0|SIDA_ASPFU L-ornithine N(5)-monooxygenase OS=Neosartorya fumigata (strain ATCC MYA-4609 / Af293 / CBS 101355 / FGSC A1100) GN=sidA PE=1 SV=1	gi|71000844|ref|XP_755103.1| L-ornithine N5-oxygenase SidA [Aspergillus fumigatus Af293] &gt;gi|728048795|sp|E9QYP0.1|SIDA_ASPFU RecName: Full=L-ornithine N(5)-monooxygenase; Short=OMO; AltName: Full=L-ornithine N(5)-oxygenase; AltName: Full=Siderphore biosynthesis protein A &gt;gi|407943768|pdb|4B63|A Chain A, A. Fumigatus Ornithine Hydroxylase (Sida) Bound To Nadp And Ornithine &gt;gi|407943769…	GO:0010106//cellular response to iron ion starvation;GO:0033212//iron import into cell;GO:0006696//ergosterol biosynthetic process;GO:0055114//obsolete oxidation-reduction process;GO:0034599//cellular response to oxidative stress;GO:0031169//ferrichrome biosynthetic process;GO:0009405//obsolete pathogenesis;	GO:0005634//nucleus;GO:0005829//cytosol;	GO:0005506//iron ion binding;GO:0004499//N,N-dimethylaniline monooxygenase activity;GO:0070401//NADP+ binding;	-
gene-AFUA_2G11550	1365.97	1587.49	1144.46	0.720924	-0.472081	0.00157185	0.0375812	NC_007195.1	2975319	2975820	+	426	AFUA_2G11550	GO:0016021	-	NOG71582;opiNOG40891;KOG3455	S	sp|P40030|ERG28_YEAST Ergosterol biosynthetic protein 28 OS=Saccharomyces cerevisiae (strain ATCC 204508 / S288c) GN=ERG28 PE=1 SV=1	gi|71001612|ref|XP_755487.1| ergosterol biosynthesis protein Erg28 [Aspergillus fumigatus Af293] &gt;gi|66853125|gb|EAL93449.1| ergosterol biosynthesis protein Erg28, putative [Aspergillus fumigatus Af293]	-	GO:0016021//integral component of membrane;	-	-
gene-AFUA_6G03180	421.045	509.782	332.307	0.651861	-0.617363	0.00158168	0.0377207	NC_007199.1	674778	677161	-	1200	AFUA_6G03180	GO:0016021	-	eurotNOG02202	S	-	gi|70984505|ref|XP_747759.1| hypothetical protein AFUA_6G03180 [Aspergillus fumigatus Af293] &gt;gi|66845386|gb|EAL85721.1| hypothetical protein AFUA_6G03180 [Aspergillus fumigatus Af293]	-	GO:0016021//integral component of membrane;	-	-
gene-AFUA_4G08760	1190.02	990.392	1389.65	1.40313	0.488651	0.00164647	0.0391669	NC_007197.1	2269173	2270860	+	1389	AFUA_4G08760	GO:0003849;GO:0009073	K01626	opiNOG06496;COG3200	E	sp|P80576|AROF_NEUCR Phospho-2-dehydro-3-deoxyheptonate aldolase OS=Neurospora crassa (strain ATCC 24698 / 74-OR23-1A / CBS 708.71 / DSM 1257 / FGSC 987) GN=aro-8 PE=1 SV=2	gi|70994202|ref|XP_751948.1| phospho-2-dehydro-3-deoxyheptonate aldolase, class II [Aspergillus fumigatus Af293] &gt;gi|66849582|gb|EAL89910.1| phospho-2-dehydro-3-deoxyheptonate aldolase, class II [Aspergillus fumigatus Af293] &gt;gi|159125137|gb|EDP50254.1| phospho-2-dehydro-3-deoxyheptonate aldolase, class II [Aspergillus fumigatus A1163]	GO:0009073//aromatic amino acid family biosynthetic process;	-	GO:0003849//3-deoxy-7-phosphoheptulonate synthase activity;	ko00400(Phenylalanine, tyrosine and tryptophan biosynthesis)
gene-AFUA_6G11170	1513.19	1266.1	1760.28	1.39032	0.475414	0.00165786	0.0393388	NC_007199.1	2755548	2756839	-	1146	AFUA_6G11170	GO:0008270;GO:0003676	-	KOG1721;NOG160778;opiNOG74766;opiNOG42411;opiNOG67232	RK	-	gi|70992305|ref|XP_751001.1| C2H2 finger domain protein (Ezf) [Aspergillus fumigatus Af293] &gt;gi|66848634|gb|EAL88963.1| C2H2 finger domain protein (Ezf), putative [Aspergillus fumigatus Af293] &gt;gi|159124571|gb|EDP49689.1| C2H2 finger domain protein (Ezf), putative [Aspergillus fumigatus A1163]	-	-	GO:0008270//zinc ion binding;GO:0003676//nucleic acid binding;	-
gene-AFUA_1G06770	49284.4	56471.9	42096.9	0.745449	-0.423819	0.0016752	0.0396506	NC_007194.1	1932735	1933600	-	360	AFUA_1G06770	GO:0005840;GO:0006412;GO:0003735	K02976	COG4830;opiNOG33364	J	sp|P21772|RS26_NEUCR 40S ribosomal protein S26E OS=Neurospora crassa (strain ATCC 24698 / 74-OR23-1A / CBS 708.71 / DSM 1257 / FGSC 987) GN=rps-26 PE=3 SV=2	gi|70991154|ref|XP_750426.1| 40S ribosomal protein S26 [Aspergillus fumigatus Af293] &gt;gi|119496429|ref|XP_001264988.1| 40S ribosomal protein S26 [Aspergillus fischeri NRRL 181] &gt;gi|121702433|ref|XP_001269481.1| 40S ribosomal protein S26 [Aspergillus clavatus NRRL 1] &gt;gi|66848058|gb|EAL88388.1| 40S ribosomal protein S26 [Aspergillus fumigatus Af293] &gt;gi|119397624|gb|EAW08055.1| 40S rib…	GO:0006412//translation;	GO:0005840//ribosome;	GO:0003735//structural constituent of ribosome;	ko03010(Ribosome)
gene-AFUA_1G04040	36018.6	41319.7	30717.4	0.743407	-0.427777	0.00169925	0.0400637	NC_007194.1	1156984	1157840	-	429	AFUA_1G04040	GO:0016020;GO:0005840;GO:0006360;GO:0005829;GO:0006412;GO:0005576;GO:0003735;GO:0000120	K02927	COG1552;opiNOG25226	J	sp|P0CH06|RL401_SCHPO Ubiquitin-60S ribosomal protein L40 OS=Schizosaccharomyces pombe (strain 972 / ATCC 24843) GN=ubi1 PE=1 SV=1	gi|146322420|ref|XP_001481702.1| ubiquitin UbiA [Aspergillus fumigatus Af293] &gt;gi|129557008|gb|EBA27335.1| ubiquitin UbiA, putative [Aspergillus fumigatus Af293] &gt;gi|159130631|gb|EDP55744.1| ubiquitin UbiA, putative [Aspergillus fumigatus A1163]	GO:0006360//transcription by RNA polymerase I;GO:0006412//translation;	GO:0016020//membrane;GO:0005840//ribosome;GO:0005829//cytosol;GO:0005576//extracellular region;GO:0000120//RNA polymerase I transcription regulator complex;	GO:0003735//structural constituent of ribosome;	ko04120(Ubiquitin mediated proteolysis);ko03010(Ribosome)
gene-AFUA_1G06530	1697.08	1427.18	1966.98	1.37822	0.462811	0.00170114	0.0400637	NC_007194.1	1872577	1873711	+	903	AFUA_1G06530	GO:0055085;GO:0016021	K15109	KOG0758;opiNOG00780	C	sp|P32331|YMC1_YEAST Carrier protein YMC1, mitochondrial OS=Saccharomyces cerevisiae (strain ATCC 204508 / S288c) GN=YMC1 PE=3 SV=2	gi|70991106|ref|XP_750402.1| mitochondrial carrier protein (Ymc1) [Aspergillus fumigatus Af293] &gt;gi|66848034|gb|EAL88364.1| mitochondrial carrier protein (Ymc1), putative [Aspergillus fumigatus Af293] &gt;gi|159130876|gb|EDP55989.1| mitochondrial carrier protein (Ymc1), putative [Aspergillus fumigatus A1163] &gt;gi|666434453|gb|KEY81963.1| mitochondrial carrier protein Ymc1 [Aspergillus fumiga…	GO:0055085//transmembrane transport;	GO:0016021//integral component of membrane;	-	-
gene-AFUA_5G02230	4073.38	4695.8	3450.96	0.734905	-0.444371	0.00171891	0.0403815	NC_007198.1	569388	571103	-	1716	AFUA_5G02230	GO:0008762;GO:0050660;GO:0055114	-	opiNOG08613;COG0277	C	sp|Q9C1X2|YN53_SCHPO Putative D-lactate dehydrogenase C713.03, mitochondrial OS=Schizosaccharomyces pombe (strain 972 / ATCC 24843) GN=SPBC713.03 PE=3 SV=1	gi|70985226|ref|XP_748119.1| actin interacting protein 2 [Aspergillus fumigatus Af293] &gt;gi|66845747|gb|EAL86081.1| actin interacting protein 2 [Aspergillus fumigatus Af293]	GO:0055114//obsolete oxidation-reduction process;	-	GO:0008762//UDP-N-acetylmuramate dehydrogenase activity;GO:0050660//flavin adenine dinucleotide binding;	-
gene-AFUA_8G05140	2571.26	3178.14	1964.38	0.618091	-0.694109	0.00175084	0.0409874	NC_007201.1	1195319	1197175	+	1797	AFUA_8G05140	GO:0016671;GO:0003756;GO:0050660;GO:0005789;GO:0055114	-	opiNOG04530;COG5061	OU	sp|Q7SEY9|ERO1_NEUCR Endoplasmic reticulum oxidoreductin-1 OS=Neurospora crassa (strain ATCC 24698 / 74-OR23-1A / CBS 708.71 / DSM 1257 / FGSC 987) GN=ero-1 PE=3 SV=1	gi|70983584|ref|XP_747319.1| oxidoreductin [Aspergillus fumigatus Af293] &gt;gi|66844945|gb|EAL85281.1| oxidoreductin [Aspergillus fumigatus Af293] &gt;gi|159123675|gb|EDP48794.1| oxidoreductin [Aspergillus fumigatus A1163] &gt;gi|666430701|gb|KEY78320.1| oxidoreductin [Aspergillus fumigatus var. RP-2014]	GO:0055114//obsolete oxidation-reduction process;	GO:0005789//endoplasmic reticulum membrane;	GO:0016671//oxidoreductase activity, acting on a sulfur group of donors, disulfide as acceptor;GO:0003756//protein disulfide isomerase activity;GO:0050660//flavin adenine dinucleotide binding;	-
gene-AFUA_8G05080	164.406	126.219	202.593	1.6051	0.682659	0.00175652	0.0409874	NC_007201.1	1181984	1183471	+	285	AFUA_8G05080	-	-	-	-	-	gi|70983572|ref|XP_747313.1| hypothetical protein AFUA_8G05080 [Aspergillus fumigatus Af293] &gt;gi|66844939|gb|EAL85275.1| hypothetical protein AFUA_8G05080 [Aspergillus fumigatus Af293] &gt;gi|159123681|gb|EDP48800.1| hypothetical protein AFUB_082420 [Aspergillus fumigatus A1163]	-	-	-	-
gene-AFUA_1G12340	2842.29	2394.39	3290.18	1.37412	0.458505	0.00175772	0.0409874	NC_007194.1	3256257	3258904	-	2478	AFUA_1G12340	GO:0004092;GO:0045733	K00624	KOG3719;opiNOG01107	I	sp|P80235|CACM_YEAST Putative mitochondrial carnitine O-acetyltransferase OS=Saccharomyces cerevisiae (strain ATCC 204508 / S288c) GN=YAT1 PE=1 SV=2	gi|70995696|ref|XP_752603.1| carnitine acetyl transferase [Aspergillus fumigatus Af293] &gt;gi|66850238|gb|EAL90565.1| carnitine acetyl transferase [Aspergillus fumigatus Af293] &gt;gi|159131357|gb|EDP56470.1| carnitine acetyl transferase [Aspergillus fumigatus A1163] &gt;gi|666432720|gb|KEY80293.1| carnitine acetyl transferase [Aspergillus fumigatus var. RP-2014] &gt;gi|846915089|gb|KMK60892.1| …	GO:0045733//acetate catabolic process;	-	GO:0004092//carnitine O-acetyltransferase activity;	ko04146(Peroxisome)
gene-AFUA_3G08670	370.771	300.665	440.877	1.46634	0.552219	0.00176343	0.0410193	NC_007196.1	2222114	2223297	+	714	AFUA_3G08670	GO:0016021	-	-	-	-	gi|71000062|ref|XP_754748.1| integral membrane protein [Aspergillus fumigatus Af293] &gt;gi|66852385|gb|EAL92710.1| integral membrane protein [Aspergillus fumigatus Af293]	-	GO:0016021//integral component of membrane;	-	-
gene-AFUA_3G10760	785.636	973.921	597.352	0.613347	-0.705224	0.00177348	0.0411518	NC_007196.1	2797134	2799677	+	2145	AFUA_3G10760	GO:0005975;GO:0016832	K01621	COG3957;opiNOG13939	SG	sp|O74770|PHK_SCHPO Probable phosphoketolase OS=Schizosaccharomyces pombe (strain 972 / ATCC 24843) GN=SPBC24C6.09c PE=3 SV=1	gi|70999652|ref|XP_754543.1| phosphoketolase [Aspergillus fumigatus Af293] &gt;gi|66852180|gb|EAL92505.1| phosphoketolase, putative [Aspergillus fumigatus Af293] &gt;gi|159127556|gb|EDP52671.1| phosphoketolase, putative [Aspergillus fumigatus A1163]	GO:0005975//carbohydrate metabolic process;	-	GO:0016832//aldehyde-lyase activity;	ko00030(Pentose phosphate pathway)
gene-AFUA_4G00920	411.386	330.973	491.798	1.48592	0.571352	0.00179043	0.0414433	NC_007197.1	251346	252821	-	1428	AFUA_4G00920	GO:0055085;GO:0016021	K03448	opiNOG12147;KOG2533	G	sp|O43000|LIZ1_SCHPO Pantothenate transporter liz1 OS=Schizosaccharomyces pombe (strain 972 / ATCC 24843) GN=liz1 PE=2 SV=2	gi|70981670|ref|XP_746364.1| MFS pantothenate transporter [Aspergillus fumigatus Af293] &gt;gi|66843986|gb|EAL84326.1| MFS pantothenate transporter, putative [Aspergillus fumigatus Af293] &gt;gi|159122024|gb|EDP47147.1| MFS pantothenate transporter, putative [Aspergillus fumigatus A1163] &gt;gi|666435676|gb|KEY83107.1| MFS pantothenate transporter [Aspergillus fumigatus var. RP-2014]	GO:0055085//transmembrane transport;	GO:0016021//integral component of membrane;	-	-
gene-AFUA_4G02830	114.041	164.669	63.4137	0.385097	-1.37671	0.00181565	0.0419243	NC_007197.1	791736	793255	+	1455	AFUA_4G02830	GO:0016620;GO:0055114	-	COG1012;opiNOG05284	C	sp|S0ENH1|FUS7_GIBF5 Putative aldehyde dehydrogenase FUS7 OS=Gibberella fujikuroi (strain CBS 195.34 / IMI 58289 / NRRL A-6831) GN=FUS7 PE=2 SV=1	gi|70981881|ref|XP_746469.1| aldehyde dehydrogenase [Aspergillus fumigatus Af293] &gt;gi|66844092|gb|EAL84431.1| aldehyde dehydrogenase, putative [Aspergillus fumigatus Af293] &gt;gi|159122305|gb|EDP47427.1| aldehyde dehydrogenase, putative [Aspergillus fumigatus A1163] &gt;gi|666434108|gb|KEY81635.1| aldehyde dehydrogenase [Aspergillus fumigatus var. RP-2014]	GO:0055114//obsolete oxidation-reduction process;	-	GO:0016620//oxidoreductase activity, acting on the aldehyde or oxo group of donors, NAD or NADP as acceptor;	-
gene-AFUA_6G02450	42484.6	48694.6	36274.6	0.744941	-0.424801	0.0018264	0.0420697	NC_007199.1	460900	461479	+	189	AFUA_6G02450	GO:0005840;GO:0006412;GO:0003735	K02983	opiNOG42257;eurotNOG07576;KOG0009;sordNOG14744	J	sp|P0CT62|RS30A_SCHPO 40S ribosomal protein S30-A OS=Schizosaccharomyces pombe (strain 972 / ATCC 24843) GN=rps3001 PE=3 SV=1	gi|70984651|ref|XP_747832.1| ribosomal S30/ubiquitin fusion [Aspergillus fumigatus Af293] &gt;gi|66845459|gb|EAL85794.1| ribosomal S30/ubiquitin fusion [Aspergillus fumigatus Af293] &gt;gi|159122616|gb|EDP47737.1| ribosomal S30/ubiquitin fusion [Aspergillus fumigatus A1163] &gt;gi|666428803|gb|KEY76452.1| ribosomal S30/ubiquitin fusion [Aspergillus fumigatus var. RP-2014] &gt;gi|846909398|gb|KMK5…	GO:0006412//translation;	GO:0005840//ribosome;	GO:0003735//structural constituent of ribosome;	ko03010(Ribosome)
gene-AFUA_1G15870	4126.16	3490.37	4761.94	1.36431	0.448169	0.00184393	0.0423699	NC_007194.1	4290596	4293233	+	2586	AFUA_1G15870	-	-	opiNOG46648;NOG144725	S	-	gi|70996396|ref|XP_752953.1| conserved glutamic acid-rich protein [Aspergillus fumigatus Af293] &gt;gi|66850588|gb|EAL90915.1| conserved glutamic acid-rich protein [Aspergillus fumigatus Af293]	-	-	-	-
gene-AFUA_4G06610	298.807	239.815	357.799	1.49198	0.577225	0.00185123	0.0424345	NC_007197.1	1702474	1703148	-	675	AFUA_4G06610	-	-	opiNOG30338;NOG49371;eurotNOG01806	S	-	gi|70994776|ref|XP_752165.1| conserved hypothetical protein [Aspergillus fumigatus Af293] &gt;gi|66849799|gb|EAL90127.1| conserved hypothetical protein [Aspergillus fumigatus Af293]	-	-	-	-
gene-AFUA_4G04110	2221.76	1873.14	2570.38	1.37223	0.456524	0.0018832	0.0430627	NC_007197.1	1152248	1153901	+	1596	AFUA_4G04110	-	-	opiNOG04275;NOG15128	SK	sp|Q1MTP1|THP3_SCHPO THP3 homolog C2A9.11c OS=Schizosaccharomyces pombe (strain 972 / ATCC 24843) GN=SPBC2A9.11c PE=3 SV=1	gi|70982137|ref|XP_746597.1| SAC3/GANP domain protein [Aspergillus fumigatus Af293] &gt;gi|66844220|gb|EAL84559.1| SAC3/GANP domain protein [Aspergillus fumigatus Af293]	-	-	-	-
gene-AFUA_4G01520	48.8397	31.5072	66.1721	2.10022	1.07054	0.00189278	0.0431772	NC_007197.1	401321	402465	-	1068	AFUA_4G01520	GO:0055114;GO:0051213	K00450	COG3435;opiNOG29976	QE	sp|Q7X284|SDGD_STRSQ Gentisate 1,2-dioxygenase OS=Streptomyces sp. GN=sdgD PE=1 SV=1	gi|70981552|ref|XP_746305.1| gentisate 1,2-dioxygenase [Aspergillus fumigatus Af293] &gt;gi|66843927|gb|EAL84267.1| gentisate 1,2-dioxygenase, putative [Aspergillus fumigatus Af293] &gt;gi|846912360|gb|KMK58228.1| gentisate 1,2-dioxygenase [Aspergillus fumigatus Z5]	GO:0055114//obsolete oxidation-reduction process;	-	GO:0051213//dioxygenase activity;	ko00350(Tyrosine metabolism)
gene-AFUA_8G06990	139.919	173.994	105.845	0.608322	-0.717093	0.0019065	0.0433755	NC_007201.1	1712214	1714420	+	2064	AFUA_8G06990	-	-	KOG0504;COG0666	R	-	gi|70983943|ref|XP_747497.1| ankyrin repeat protein [Aspergillus fumigatus Af293] &gt;gi|66845123|gb|EAL85459.1| ankyrin repeat protein [Aspergillus fumigatus Af293]	-	-	-	-
gene-AFUA_2G12510	144.531	179.089	109.973	0.61407	-0.703525	0.00191065	0.0433755	NC_007195.1	3212605	3213766	+	1044	AFUA_2G12510	-	-	-	-	-	gi|71001804|ref|XP_755583.1| hypothetical protein AFUA_2G12510 [Aspergillus fumigatus Af293] &gt;gi|66853221|gb|EAL93545.1| hypothetical protein AFUA_2G12510 [Aspergillus fumigatus Af293] &gt;gi|159129643|gb|EDP54757.1| hypothetical protein AFUB_028170 [Aspergillus fumigatus A1163] &gt;gi|666427711|gb|KEY75370.1| hypothetical protein BA78_1571 [Aspergillus fumigatus var. RP-2014]	-	-	-	-
gene-AFUA_3G03560	264.828	375	154.655	0.412415	-1.27783	0.00192676	0.0436364	NC_007196.1	954740	956482	-	1743	AFUA_3G03560	GO:0005623;GO:0050660;GO:0055114;GO:0016491;GO:0045454	-	COG0446;opiNOG09677	CR	sp|A6U077|CDR_STAA2 Coenzyme A disulfide reductase OS=Staphylococcus aureus (strain JH1) GN=cdr PE=3 SV=1	gi|70986364|ref|XP_748676.1| pyridine nucleotide-disulfide oxidoreductase [Aspergillus fumigatus Af293] &gt;gi|66846305|gb|EAL86638.1| pyridine nucleotide-disulfide oxidoreductase, putative [Aspergillus fumigatus Af293]	GO:0055114//obsolete oxidation-reduction process;GO:0045454//cell redox homeostasis;	GO:0005623//obsolete cell;	GO:0050660//flavin adenine dinucleotide binding;GO:0016491//oxidoreductase activity;	-
gene-AFUA_5G05450	58795.2	67427.4	50162.9	0.743955	-0.426714	0.00196602	0.0442964	NC_007198.1	1265371	1266407	-	771	AFUA_5G05450	GO:0006412;GO:0005576;GO:0022627;GO:0003735	K02984	COG1890;opiNOG05296	J	sp|B0Y356|RS3A_ASPFC 40S ribosomal protein S1 OS=Neosartorya fumigata (strain CEA10 / CBS 144.89 / FGSC A1163) GN=rps1 PE=3 SV=1	gi|70998726|ref|XP_754085.1| 40S ribosomal protein S3Ae [Aspergillus fumigatus Af293] &gt;gi|119498653|ref|XP_001266084.1| 40S ribosomal protein S1 [Aspergillus fischeri NRRL 181] &gt;gi|74672873|sp|Q4WTM9.1|RS3A_ASPFU RecName: Full=40S ribosomal protein S1 &gt;gi|269969560|sp|B0Y356.1|RS3A_ASPFC RecName: Full=40S ribosomal protein S1 &gt;gi|269969591|sp|A1CZL7.1|RS3A_NEOFI RecName: Full=40S ribo…	GO:0006412//translation;	GO:0005576//extracellular region;GO:0022627//cytosolic small ribosomal subunit;	GO:0003735//structural constituent of ribosome;	ko03010(Ribosome)
gene-AFUA_2G04780	1575.56	1323.68	1827.43	1.38056	0.465259	0.00196658	0.0442964	NC_007195.1	1314332	1316565	-	2166	AFUA_2G04780	GO:0005634	K14788	KOG2321;euroNOG05814;opiNOG05458	R	sp|G0S902|NOL10_CHATD Ribosome biogenesis protein ENP2 OS=Chaetomium thermophilum (strain DSM 1495 / CBS 144.50 / IMI 039719) GN=ENP2 PE=3 SV=2	gi|70989519|ref|XP_749609.1| WD repeat protein [Aspergillus fumigatus Af293] &gt;gi|66847240|gb|EAL87571.1| WD repeat protein [Aspergillus fumigatus Af293]	-	GO:0005634//nucleus;	-	-
gene-AFUA_3G06290	972.784	779.175	1166.39	1.49696	0.582035	0.00197242	0.0442964	NC_007196.1	1558670	1559996	+	1140	AFUA_3G06290	GO:0005634;GO:0003677;GO:0000981;GO:0006357;GO:0008270	-	eurotNOG04895	K	sp|P08638|LEUR_YEAST Regulatory protein LEU3 OS=Saccharomyces cerevisiae (strain ATCC 204508 / S288c) GN=LEU3 PE=1 SV=1	gi|71000589|ref|XP_754977.1| C6 transcription factor [Aspergillus fumigatus Af293] &gt;gi|66852614|gb|EAL92939.1| C6 transcription factor, putative [Aspergillus fumigatus Af293] &gt;gi|159127991|gb|EDP53106.1| C6 transcription factor, putative [Aspergillus fumigatus A1163]	GO:0006357//regulation of transcription by RNA polymerase II;	GO:0005634//nucleus;	GO:0003677//DNA binding;GO:0000981//DNA-binding transcription factor activity, RNA polymerase II-specific;GO:0008270//zinc ion binding;	-
gene-AFUA_2G02150	32282.9	36942.2	27623.7	0.747756	-0.419361	0.00197467	0.0442964	NC_007195.1	536724	537226	+	351	AFUA_2G02150	GO:0003723;GO:0006412;GO:0003735;GO:0015935	K02969	opiNOG33934;COG0051	J	sp|P23403|RS20_XENLA 40S ribosomal protein S20 OS=Xenopus laevis GN=rps20 PE=1 SV=1	gi|70989001|ref|XP_749350.1| 40S ribosomal protein S10a [Aspergillus fumigatus Af293] &gt;gi|119498047|ref|XP_001265781.1| 40S ribosomal protein S20 [Aspergillus fischeri NRRL 181] &gt;gi|66846981|gb|EAL87312.1| 40S ribosomal protein S10a [Aspergillus fumigatus Af293] &gt;gi|119413945|gb|EAW23884.1| 40S ribosomal protein S20 [Aspergillus fischeri NRRL 181] &gt;gi|159128763|gb|EDP53877.1| 40S ribo…	GO:0006412//translation;	GO:0015935//small ribosomal subunit;	GO:0003723//RNA binding;GO:0003735//structural constituent of ribosome;	ko03010(Ribosome)
gene-AFUA_1G02200	828.852	689.074	968.629	1.4057	0.491285	0.00200341	0.0447912	NC_007194.1	650905	651978	-	1074	AFUA_1G02200	-	-	opiNOG07891	R	-	gi|70990242|ref|XP_749970.1| F-box domain protein [Aspergillus fumigatus Af293] &gt;gi|66847602|gb|EAL87932.1| F-box domain protein [Aspergillus fumigatus Af293] &gt;gi|159130450|gb|EDP55563.1| F-box domain protein [Aspergillus fumigatus A1163] &gt;gi|666428644|gb|KEY76295.1| hypothetical protein F box [Aspergillus fumigatus var. RP-2014]	-	-	-	-
gene-AFUA_2G12300	586.833	483.494	690.173	1.42747	0.513459	0.00200621	0.0447912	NC_007195.1	3160163	3162024	-	1575	AFUA_2G12300	GO:0016021	-	NOG27284;opiNOG04049	S	-	gi|71001760|ref|XP_755561.1| integral membrane protein [Aspergillus fumigatus Af293] &gt;gi|66853199|gb|EAL93523.1| integral membrane protein [Aspergillus fumigatus Af293] &gt;gi|159129622|gb|EDP54736.1| integral membrane protein [Aspergillus fumigatus A1163]	-	GO:0016021//integral component of membrane;	-	-
gene-AFUA_2G15390	767.17	899.152	635.188	0.70643	-0.501381	0.00202759	0.0451617	NC_007195.1	4070336	4071679	+	1344	AFUA_2G15390	GO:0004356;GO:0006542	K01915	opiNOG03694;COG0174;opiNOG07124	E	sp|P38094|FLUG_EMENI Protein fluG OS=Emericella nidulans (strain FGSC A4 / ATCC 38163 / CBS 112.46 / NRRL 194 / M139) GN=fluG PE=1 SV=1	gi|71002386|ref|XP_755874.1| FluG family protein [Aspergillus fumigatus Af293] &gt;gi|66853512|gb|EAL93836.1| FluG family protein [Aspergillus fumigatus Af293] &gt;gi|159129930|gb|EDP55044.1| FluG family protein [Aspergillus fumigatus A1163]	GO:0006542//glutamine biosynthetic process;	-	GO:0004356//glutamate-ammonia ligase activity;	ko00910(Nitrogen metabolism);ko00630(Glyoxylate and dicarboxylate metabolism);ko00250(Alanine, aspartate and glutamate metabolism);ko00220(Arginine biosynthesis)
gene-AFUA_1G14700	351.893	285.148	418.639	1.46815	0.553996	0.00206235	0.0458279	NC_007194.1	3933868	3935656	+	1542	AFUA_1G14700	GO:0055085;GO:0016021	-	opiNOG02197;KOG2533	G	sp|O74923|YJ7D_SCHPO Uncharacterized transporter C757.13 OS=Schizosaccharomyces pombe (strain 972 / ATCC 24843) GN=SPCC757.13 PE=3 SV=1	gi|70996168|ref|XP_752839.1| MFS allantoate transporter [Aspergillus fumigatus Af293] &gt;gi|66850474|gb|EAL90801.1| MFS allantoate transporter, putative [Aspergillus fumigatus Af293] &gt;gi|159131593|gb|EDP56706.1| MFS allantoate transporter, putative [Aspergillus fumigatus A1163] &gt;gi|846909779|gb|KMK55717.1| MFS allantoate transporter [Aspergillus fumigatus Z5]	GO:0055085//transmembrane transport;	GO:0016021//integral component of membrane;	-	-
gene-AFUA_6G12070	1269.34	1063.81	1474.87	1.38641	0.471352	0.00208892	0.0463092	NC_007199.1	3020103	3021926	+	1494	AFUA_6G12070	GO:0016614;GO:0009277;GO:0050660;GO:0044550;GO:0055114;GO:1900781	-	opiNOG18709;COG0277	CR	sp|Q5BEJ5|AFOF_EMENI FAD-linked oxidoreductase afoF OS=Emericella nidulans (strain FGSC A4 / ATCC 38163 / CBS 112.46 / NRRL 194 / M139) GN=afoF PE=1 SV=1	gi|70992475|ref|XP_751086.1| FAD binding domain protein [Aspergillus fumigatus Af293] &gt;gi|66848719|gb|EAL89048.1| FAD binding domain protein [Aspergillus fumigatus Af293] &gt;gi|159124657|gb|EDP49775.1| FAD binding domain protein [Aspergillus fumigatus A1163]	GO:0044550//secondary metabolite biosynthetic process;GO:0055114//obsolete oxidation-reduction process;GO:1900781//fumiquinazoline C biosynthetic process;	GO:0009277//fungal-type cell wall;	GO:0016614//oxidoreductase activity, acting on CH-OH group of donors;GO:0050660//flavin adenine dinucleotide binding;	-
gene-AFUA_8G06580	27.4268	15.2481	39.6055	2.5974	1.37707	0.00210554	0.0464767	NC_007201.1	1594483	1596306	-	1662	AFUA_8G06580	GO:0016021;GO:0003333;GO:0015171	-	opiNOG49665;COG0531;opiNOG12002	E	sp|P19807|HNM1_YEAST Choline transport protein OS=Saccharomyces cerevisiae (strain ATCC 204508 / S288c) GN=HNM1 PE=1 SV=1	gi|70983866|ref|XP_747459.1| amino acid permease [Aspergillus fumigatus Af293] &gt;gi|66845085|gb|EAL85421.1| amino acid permease, putative [Aspergillus fumigatus Af293] &gt;gi|159123561|gb|EDP48680.1| amino acid permease, putative [Aspergillus fumigatus A1163]	GO:0003333//amino acid transmembrane transport;	GO:0016021//integral component of membrane;	GO:0015171//amino acid transmembrane transporter activity;	-
gene-AFUA_7G01590	3143.76	3617.07	2670.44	0.738288	-0.437744	0.00210969	0.0464767	NC_007200.1	413630	414903	-	1200	AFUA_7G01590	GO:0004121;GO:0030170	K01760	COG0626;opiNOG10672	E	sp|P38716|YHR2_YEAST Uncharacterized trans-sulfuration enzyme YHR112C OS=Saccharomyces cerevisiae (strain ATCC 204508 / S288c) GN=YHR112C PE=1 SV=1	gi|70982490|ref|XP_746773.1| cystathionine gamma-synthase [Aspergillus fumigatus Af293] &gt;gi|66844397|gb|EAL84735.1| cystathionine gamma-synthase [Aspergillus fumigatus Af293] &gt;gi|159122987|gb|EDP48107.1| cystathionine gamma-synthase [Aspergillus fumigatus A1163] &gt;gi|846909938|gb|KMK55870.1| cystathionine gamma-synthase [Aspergillus fumigatus Z5]	-	-	GO:0004121//cystathionine beta-lyase activity;GO:0030170//pyridoxal phosphate binding;	ko00450(Selenocompound metabolism);ko00270(Cysteine and methionine metabolism)
gene-AFUA_1G05840	1142.55	1325.1	959.996	0.724471	-0.465	0.00211479	0.0464767	NC_007194.1	1690373	1692505	-	2061	AFUA_1G05840	-	-	opiNOG16440;NOG129963	S	-	gi|70990970|ref|XP_750334.1| conserved hypothetical protein [Aspergillus fumigatus Af293] &gt;gi|66847966|gb|EAL88296.1| conserved hypothetical protein [Aspergillus fumigatus Af293]	-	-	-	-
gene-AFUA_3G01850	510.596	601.995	419.196	0.696345	-0.522125	0.00212338	0.0464767	NC_007196.1	453676	454857	+	1182	AFUA_3G01850	GO:0009446;GO:0004668	-	opiNOG25485;opiNOG40424;COG2957	RE	sp|Q5KR05|AGUA_SELRU Putative agmatine deiminase OS=Selenomonas ruminantium GN=aguA PE=3 SV=1	gi|70986004|ref|XP_748505.1| porphyromonas-type peptidyl-arginine deiminase superfamily [Aspergillus fumigatus Af293] &gt;gi|66846134|gb|EAL86467.1| porphyromonas-type peptidyl-arginine deiminase superfamily [Aspergillus fumigatus Af293]	GO:0009446//putrescine biosynthetic process;	-	GO:0004668//protein-arginine deiminase activity;	-
gene-AFUA_3G00910	8831.18	7526.64	10135.7	1.34665	0.429371	0.00212368	0.0464767	NC_007196.1	210186	217666	+	7263	AFUA_3G00910	GO:0009277;GO:0047657;GO:0016021;GO:0005975	K00749	opiNOG00069;COG0297	MG	sp|Q9USK8|AGS1_SCHPO Cell wall alpha-1,3-glucan synthase ags1 OS=Schizosaccharomyces pombe (strain 972 / ATCC 24843) GN=ags1 PE=1 SV=3	gi|70985813|ref|XP_748412.1| alpha-1,3-glucan synthase Ags1 [Aspergillus fumigatus Af293] &gt;gi|66846041|gb|EAL86374.1| alpha-1,3-glucan synthase Ags1 [Aspergillus fumigatus Af293]	GO:0005975//carbohydrate metabolic process;	GO:0009277//fungal-type cell wall;GO:0016021//integral component of membrane;	GO:0047657//alpha-1,3-glucan synthase activity;	-
gene-AFUA_8G04480	764.623	607.889	921.358	1.51567	0.599955	0.00212659	0.0464767	NC_007201.1	1013856	1015581	+	1554	AFUA_8G04480	GO:0055085;GO:0016021;GO:0022891	-	KOG0254;opiNOG07828	R	sp|P07921|LACP_KLULA Lactose permease OS=Kluyveromyces lactis (strain ATCC 8585 / CBS 2359 / DSM 70799 / NBRC 1267 / NRRL Y-1140 / WM37) GN=LAC12 PE=3 SV=1	gi|70983456|ref|XP_747255.1| hexose transporter protein [Aspergillus fumigatus Af293] &gt;gi|66844881|gb|EAL85217.1| hexose transporter protein [Aspergillus fumigatus Af293] &gt;gi|666436897|gb|KEY84092.1| hexose transporter [Aspergillus fumigatus var. RP-2014]	GO:0055085//transmembrane transport;	GO:0016021//integral component of membrane;	-	-
gene-AFUA_7G06060	2339.39	2743.29	1935.49	0.705536	-0.503208	0.00213665	0.0464767	NC_007200.1	1490027	1492211	+	1734	AFUA_7G06060	GO:0055085;GO:0016021	K08197	opiNOG04178;KOG0254	R	sp|P39980|SIT1_YEAST Siderophore iron transporter 1 OS=Saccharomyces cerevisiae (strain ATCC 204508 / S288c) GN=SIT1 PE=3 SV=1	gi|70986833|ref|XP_748904.1| siderochrome-iron transporter Sit1 [Aspergillus fumigatus Af293] &gt;gi|66846534|gb|EAL86866.1| siderochrome-iron transporter Sit1, putative [Aspergillus fumigatus Af293] &gt;gi|159123328|gb|EDP48448.1| siderochrome-iron transporter (Sit1), putative [Aspergillus fumigatus A1163] &gt;gi|846910281|gb|KMK56208.1| siderochrome-iron transporter Sit1 [Aspergillus fumigatus …	GO:0055085//transmembrane transport;	GO:0016021//integral component of membrane;	-	-
gene-AFUA_2G07630	2451.33	2075.4	2827.26	1.36227	0.446013	0.00213951	0.0464767	NC_007195.1	1945225	1946757	+	1416	AFUA_2G07630	GO:0070588;GO:0015369;GO:0016021	K07300	opiNOG05435;COG0387	P	sp|Q99385|VCX1_YEAST Vacuolar calcium ion transporter OS=Saccharomyces cerevisiae (strain ATCC 204508 / S288c) GN=VCX1 PE=1 SV=1	gi|71000834|ref|XP_755098.1| vacuolar H+\/Ca2+ exchanger [Aspergillus fumigatus Af293] &gt;gi|66852736|gb|EAL93060.1| vacuolar H+\/Ca2+ exchanger [Aspergillus fumigatus Af293] &gt;gi|159129197|gb|EDP54311.1| vacuolar H+\/Ca2+ exchanger [Aspergillus fumigatus A1163] &gt;gi|846916398|gb|KMK62182.1| vacuolar H+/Ca2+ exchanger [Aspergillus fumigatus Z5]	GO:0070588//calcium ion transmembrane transport;	GO:0016021//integral component of membrane;	GO:0015369//calcium:proton antiporter activity;	-
gene-AFUA_2G17230	68.4989	89.5556	47.4423	0.529752	-0.916611	0.00214427	0.0464767	NC_007195.1	4613097	4618735	-	5358	AFUA_2G17230	-	-	sorNOG08828;opiNOG24327;opiNOG49931;COG0666	SMR	sp|Q00808|HETE1_PODAS Vegetative incompatibility protein HET-E-1 OS=Podospora anserina GN=HET-E1 PE=4 SV=1	gi|71002752|ref|XP_756057.1| NACHT domain protein [Aspergillus fumigatus Af293] &gt;gi|66853695|gb|EAL94019.1| NACHT domain protein [Aspergillus fumigatus Af293]	-	-	-	-
gene-AFUA_7G01090	2462.32	1714.64	3210	1.87212	0.90467	0.00214568	0.0464767	NC_007200.1	286981	288648	+	1668	AFUA_7G01090	GO:0016021;GO:0003333;GO:0015171	K16261	COG0833;opiNOG05794	E	sp|P18696|PUTX_EMENI Proline-specific permease OS=Emericella nidulans (strain FGSC A4 / ATCC 38163 / CBS 112.46 / NRRL 194 / M139) GN=prnB PE=2 SV=2	gi|70982590|ref|XP_746823.1| proline permease PrnB [Aspergillus fumigatus Af293] &gt;gi|66844447|gb|EAL84785.1| proline permease PrnB [Aspergillus fumigatus Af293] &gt;gi|159122935|gb|EDP48055.1| proline permease PrnB [Aspergillus fumigatus A1163] &gt;gi|666435437|gb|KEY82887.1| proline permease PrnB [Aspergillus fumigatus var. RP-2014] &gt;gi|846909889|gb|KMK55821.1| proline permease PrnB [Asper…	GO:0003333//amino acid transmembrane transport;	GO:0016021//integral component of membrane;	GO:0015171//amino acid transmembrane transporter activity;	-
gene-AFUA_3G06760	36492.6	41711.6	31273.5	0.749756	-0.415508	0.0021808	0.0470921	NC_007196.1	1677800	1678699	-	477	AFUA_3G06760	GO:0005840;GO:0046872;GO:0006412;GO:0003735;GO:0019843	K02922	COG2126;opiNOG37418	J	sp|Q9C0T1|RL37_EMENI 60S ribosomal protein L37 OS=Emericella nidulans (strain FGSC A4 / ATCC 38163 / CBS 112.46 / NRRL 194 / M139) GN=rpl37 PE=3 SV=1	gi|71000493|ref|XP_754930.1| 60S ribosomal protein L37 [Aspergillus fumigatus Af293] &gt;gi|66852567|gb|EAL92892.1| 60S ribosomal protein L37 [Aspergillus fumigatus Af293] &gt;gi|159127942|gb|EDP53057.1| 60S ribosomal protein L37 [Aspergillus fumigatus A1163] &gt;gi|666428747|gb|KEY76397.1| 60S ribosomal protein L37 [Aspergillus fumigatus var. RP-2014]	GO:0006412//translation;	GO:0005840//ribosome;	GO:0046872//metal ion binding;GO:0003735//structural constituent of ribosome;GO:0019843//rRNA binding;	ko03010(Ribosome)
gene-AFUA_8G05590	1650.13	1905.04	1395.22	0.732381	-0.449334	0.00218407	0.0470921	NC_007201.1	1311088	1311951	+	864	AFUA_8G05590	-	-	opiNOG30720;opiNOG31035;KOG0725	Q	sp|S0DRI2|FSR5_GIBF5 Short-chain dehydrogenase/reductase fsr5 OS=Gibberella fujikuroi (strain CBS 195.34 / IMI 58289 / NRRL A-6831) GN=fsr5 PE=2 SV=1	gi|70983666|ref|XP_747360.1| oxidoreductase, short chain dehydrogenase/reductase family [Aspergillus fumigatus Af293] &gt;gi|66844986|gb|EAL85322.1| oxidoreductase, short chain dehydrogenase/reductase family [Aspergillus fumigatus Af293] &gt;gi|159123635|gb|EDP48754.1| oxidoreductase, short chain dehydrogenase/reductase family [Aspergillus fumigatus A1163]	-	-	-	-
gene-AFUA_2G04130	31633.7	36227.9	27039.5	0.746373	-0.422032	0.00218956	0.047103	NC_007195.1	1131786	1132624	-	531	AFUA_2G04130	GO:0006412;GO:0022627;GO:0003735	K02949	COG0186;opiNOG25663	J	sp|P0CX47|RS11A_YEAST 40S ribosomal protein S11-A OS=Saccharomyces cerevisiae (strain ATCC 204508 / S288c) GN=RPS11A PE=1 SV=1	gi|70989391|ref|XP_749545.1| 40S ribosomal protein S11 [Aspergillus fumigatus Af293] &gt;gi|66847176|gb|EAL87507.1| 40S ribosomal protein S11 [Aspergillus fumigatus Af293] &gt;gi|159128956|gb|EDP54070.1| 40S ribosomal protein S11 [Aspergillus fumigatus A1163] &gt;gi|666431694|gb|KEY79293.1| 40S ribosomal protein S11 [Aspergillus fumigatus var. RP-2014]	GO:0006412//translation;	GO:0022627//cytosolic small ribosomal subunit;	GO:0003735//structural constituent of ribosome;	ko03010(Ribosome)
gene-AFUA_4G00750	361.385	453.454	269.316	0.593922	-0.751654	0.00223731	0.0480208	NC_007197.1	201853	202864	-	861	AFUA_4G00750	GO:0016787	-	opiNOG55684	S	-	gi|70981704|ref|XP_746381.1| conserved hypothetical protein [Aspergillus fumigatus Af293] &gt;gi|66844003|gb|EAL84343.1| conserved hypothetical protein [Aspergillus fumigatus Af293] &gt;gi|159122012|gb|EDP47135.1| conserved hypothetical protein [Aspergillus fumigatus A1163] &gt;gi|666431300|gb|KEY78908.1| hypothetical protein BA78_5132 [Aspergillus fumigatus var. RP-2014] &gt;gi|846912438|gb|KMK5…	-	-	GO:0016787//hydrolase activity;	-
gene-AFUA_2G09350	355.799	465.161	246.437	0.529789	-0.916509	0.00224299	0.0480335	NC_007195.1	2392904	2394150	+	1191	AFUA_2G09350	GO:0009251;GO:0005576;GO:0071555;GO:0046557	-	opiNOG11389;COG2730	G	sp|Q4X1N4|EXGB_ASPFU Probable glucan endo-1,6-beta-glucosidase B OS=Neosartorya fumigata (strain ATCC MYA-4609 / Af293 / CBS 101355 / FGSC A1100) GN=exgB PE=3 SV=1	gi|71001176|ref|XP_755269.1| endo-beta-1,6-glucanase [Aspergillus fumigatus Af293] &gt;gi|74675660|sp|Q4X1N4.1|EXGB_ASPFU RecName: Full=Probable glucan endo-1,6-beta-glucosidase B; AltName: Full=Beta-1,6-glucanase B; AltName: Full=Endo-1,6-beta-D-glucanase B; AltName: Full=Endo-1,6-beta-glucanase B; Flags: Precursor &gt;gi|66852907|gb|EAL93231.1| endo-beta-1,6-glucanase, putative [Aspergillus fum…	GO:0009251//glucan catabolic process;GO:0071555//cell wall organization;	GO:0005576//extracellular region;	GO:0046557//glucan endo-1,6-beta-glucosidase activity;	-
gene-AFUA_5G06520	1539.93	1296.17	1783.68	1.37612	0.460605	0.00227282	0.0483652	NC_007198.1	1591505	1593037	+	1473	AFUA_5G06520	GO:0005634;GO:0005829	K14798	eurotNOG02870;opiNOG77395;fuNOG05667;KOG2637;opiNOG06800	S	sp|Q10191|LTV1_SCHPO Protein LTV1 OS=Schizosaccharomyces pombe (strain 972 / ATCC 24843) GN=ltv1 PE=1 SV=1	gi|70998518|ref|XP_753981.1| low-temperature viability protein ltv1 [Aspergillus fumigatus Af293] &gt;gi|66851617|gb|EAL91943.1| low-temperature viability protein ltv1 [Aspergillus fumigatus Af293] &gt;gi|159126285|gb|EDP51401.1| low-temperature viability protein ltv1 [Aspergillus fumigatus A1163] &gt;gi|846913474|gb|KMK59302.1| low-temperature viability protein ltv1 [Aspergillus fumigatus Z5]	-	GO:0005634//nucleus;GO:0005829//cytosol;	-	-
gene-AFUA_1G06340	34094.4	38980.4	29208.4	0.749311	-0.416363	0.00227532	0.0483652	NC_007194.1	1821569	1822486	+	561	AFUA_1G06340	GO:0005840;GO:0006412;GO:0003735	K02901	opiNOG31535;COG2163	J	sp|P0C2H6|RL27A_YEAST 60S ribosomal protein L27-A OS=Saccharomyces cerevisiae (strain ATCC 204508 / S288c) GN=RPL27A PE=1 SV=1	gi|146322499|ref|XP_750383.2| 60S ribosomal protein L27e [Aspergillus fumigatus Af293] &gt;gi|129557047|gb|EAL88345.2| 60S ribosomal protein L27e [Aspergillus fumigatus Af293]	GO:0006412//translation;	GO:0005840//ribosome;	GO:0003735//structural constituent of ribosome;	ko03010(Ribosome)
gene-AFUA_4G09320	2308.98	2672.46	1945.49	0.727978	-0.458032	0.00227888	0.0483652	NC_007197.1	2438632	2440983	+	2298	AFUA_4G09320	GO:0004177;GO:0006508;GO:0005576;GO:0009405;GO:0008236	K01278	opiNOG01773;COG1506	OE	sp|Q4WPH9|DPP4_ASPFU Probable dipeptidyl peptidase 4 OS=Neosartorya fumigata (strain ATCC MYA-4609 / Af293 / CBS 101355 / FGSC A1100) GN=dpp4 PE=3 SV=1	gi|70994092|ref|XP_751893.1| extracellular dipeptidyl-peptidase Dpp4 [Aspergillus fumigatus Af293] &gt;gi|74671425|sp|Q4WPH9.1|DPP4_ASPFU RecName: Full=Probable dipeptidyl peptidase 4; AltName: Full=Dipeptidyl peptidase IV; Short=DPP IV; Short=DppIV; Flags: Precursor &gt;gi|66849527|gb|EAL89855.1| extracellular dipeptidyl-peptidase Dpp4 [Aspergillus fumigatus Af293]	GO:0006508//proteolysis;GO:0009405//obsolete pathogenesis;	GO:0005576//extracellular region;	GO:0004177//aminopeptidase activity;GO:0008236//serine-type peptidase activity;	-
gene-AFUA_5G02140	1356.9	1123.43	1590.36	1.41563	0.501442	0.00227896	0.0483652	NC_007198.1	542042	545907	-	3594	AFUA_5G02140	GO:0051286;GO:0052692;GO:0005829;GO:0005975;GO:0032153;GO:0046856	-	COG5411;opiNOG08535	TU	sp|O14306|YE8A_SCHPO Probable inositol polyphosphate 5-phosphatase C9G1.10c OS=Schizosaccharomyces pombe (strain 972 / ATCC 24843) GN=SPAC9G1.10c PE=1 SV=2	gi|70985244|ref|XP_748128.1| inositol polyphosphate phosphatase [Aspergillus fumigatus Af293] &gt;gi|66845756|gb|EAL86090.1| inositol polyphosphate phosphatase, putative [Aspergillus fumigatus Af293] &gt;gi|666431047|gb|KEY78659.1| inositol polyphosphate phosphatase [Aspergillus fumigatus var. RP-2014]	GO:0005975//carbohydrate metabolic process;GO:0046856//phosphatidylinositol dephosphorylation;	GO:0051286//cell tip;GO:0005829//cytosol;GO:0032153//cell division site;	GO:0052692//raffinose alpha-galactosidase activity;	-
gene-AFUA_5G14670	2713.23	2238.1	3188.37	1.42459	0.510547	0.00231378	0.0488615	NC_007198.1	3798029	3799324	+	1053	AFUA_5G14670	GO:0016021	-	eurotNOG11247	S	-	gi|70996871|ref|XP_753190.1| conserved hypothetical protein [Aspergillus fumigatus Af293] &gt;gi|66850826|gb|EAL91152.1| conserved hypothetical protein [Aspergillus fumigatus Af293]	-	GO:0016021//integral component of membrane;	-	-
gene-AFUA_2G13480	1060.83	886.526	1235.12	1.39322	0.478421	0.00231968	0.0488615	NC_007195.1	3492073	3494592	+	2520	AFUA_2G13480	-	-	opiNOG21462;eurotNOG04126	S	-	gi|71002000|ref|XP_755681.1| conserved hypothetical protein [Aspergillus fumigatus Af293] &gt;gi|66853319|gb|EAL93643.1| conserved hypothetical protein [Aspergillus fumigatus Af293] &gt;gi|159129739|gb|EDP54853.1| conserved hypothetical protein [Aspergillus fumigatus A1163]	-	-	-	-
gene-AFUA_2G17480	45.8178	29.5911	62.0445	2.09673	1.06814	0.00231998	0.0488615	NC_007195.1	4664941	4666691	+	1425	AFUA_2G17480	GO:0016021	-	opiNOG14186	E	sp|P38680|MTR_NEUCR N amino acid transport system protein OS=Neurospora crassa (strain ATCC 24698 / 74-OR23-1A / CBS 708.71 / DSM 1257 / FGSC 987) GN=mtr PE=3 SV=2	gi|71002804|ref|XP_756083.1| amino acid transporter [Aspergillus fumigatus Af293] &gt;gi|66853721|gb|EAL94045.1| amino acid transporter, putative [Aspergillus fumigatus Af293] &gt;gi|159130138|gb|EDP55252.1| amino acid transporter, putative [Aspergillus fumigatus A1163]	-	GO:0016021//integral component of membrane;	-	-
gene-AFUA_4G05880	2575.86	2181.24	2970.47	1.36183	0.445541	0.00232304	0.0488615	NC_007197.1	1498728	1500881	+	2154	AFUA_4G05880	GO:0034457;GO:0005732;GO:0006364;GO:0019013	K14559	COG5384	J	sp|O13910|MPP10_SCHPO U3 small nucleolar ribonucleoprotein protein mpp10 OS=Schizosaccharomyces pombe (strain 972 / ATCC 24843) GN=mpp10 PE=1 SV=1	gi|70994918|ref|XP_752236.1| U3 small nucleolar ribonucleoprotein protein Mpp10 [Aspergillus fumigatus Af293] &gt;gi|66849870|gb|EAL90198.1| U3 small nucleolar ribonucleoprotein protein Mpp10 [Aspergillus fumigatus Af293] &gt;gi|159124848|gb|EDP49965.1| U3 small nucleolar ribonucleoprotein protein Mpp10 [Aspergillus fumigatus A1163]	GO:0006364//rRNA processing;	GO:0034457//Mpp10 complex;GO:0005732//sno(s)RNA-containing ribonucleoprotein complex;GO:0019013//viral nucleocapsid;	-	ko03008(Ribosome biogenesis in eukaryotes)
gene-AFUA_1G09580	1751.09	1347.91	2154.27	1.59824	0.676483	0.00233342	0.0489087	NC_007194.1	2475203	2476246	-	963	AFUA_1G09580	GO:0016021;GO:0005886	-	opiNOG23281	S	-	gi|70995118|ref|XP_752325.1| conserved hypothetical protein [Aspergillus fumigatus Af293] &gt;gi|66849960|gb|EAL90287.1| conserved hypothetical protein [Aspergillus fumigatus Af293] &gt;gi|159131081|gb|EDP56194.1| conserved hypothetical protein [Aspergillus fumigatus A1163] &gt;gi|846915349|gb|KMK61152.1| hypothetical protein Y699_08302 [Aspergillus fumigatus Z5]	-	GO:0016021//integral component of membrane;GO:0005886//plasma membrane;	-	-
gene-AFUA_2G07380	42765.9	48962.8	36569	0.746873	-0.421065	0.00233564	0.0489087	NC_007195.1	1878770	1879564	-	555	AFUA_2G07380	GO:0003723;GO:0006412;GO:0022625;GO:0003735	K02883	opiNOG09442;COG1727	J	sp|Q8TFH1|RL18B_SCHPO 60S ribosomal protein L18-B OS=Schizosaccharomyces pombe (strain 972 / ATCC 24843) GN=rpl1802 PE=1 SV=1	gi|71000786|ref|XP_755074.1| 60S ribosomal protein L18 [Aspergillus fumigatus Af293] &gt;gi|66852712|gb|EAL93036.1| 60S ribosomal protein L18 [Aspergillus fumigatus Af293] &gt;gi|159129174|gb|EDP54288.1| 60S ribosomal protein L18 [Aspergillus fumigatus A1163] &gt;gi|846916417|gb|KMK62201.1| 60S ribosomal protein L18 [Aspergillus fumigatus Z5]	GO:0006412//translation;	GO:0022625//cytosolic large ribosomal subunit;	GO:0003723//RNA binding;GO:0003735//structural constituent of ribosome;	ko03010(Ribosome)
gene-AFUA_6G10160	13.4651	5.49133	21.4388	3.90411	1.96499	0.00237927	0.0496256	NC_007199.1	2513821	2514807	-	987	AFUA_6G10160	-	-	opiNOG35741;NOG69005;opiNOG65823	SR	-	gi|70992113|ref|XP_750905.1| hypothetical protein AFUA_6G10160 [Aspergillus fumigatus Af293] &gt;gi|66848538|gb|EAL88867.1| hypothetical protein AFUA_6G10160 [Aspergillus fumigatus Af293] &gt;gi|159124474|gb|EDP49592.1| hypothetical protein AFUB_076220 [Aspergillus fumigatus A1163]	-	-	-	-
gene-AFUA_5G11850	494.362	580.989	407.735	0.701796	-0.510877	0.00238039	0.0496256	NC_007198.1	3058861	3059897	+	966	AFUA_5G11850	GO:0006810;GO:0016021	K15111	KOG0768;opiNOG04502;NOG24089	SC	sp|O60029|PET8_ASHGO Putative mitochondrial carrier protein PET8 OS=Ashbya gossypii (strain ATCC 10895 / CBS 109.51 / FGSC 9923 / NRRL Y-1056) GN=PET8 PE=3 SV=1	gi|70997437|ref|XP_753466.1| mitochondrial carrier protein (Pet8) [Aspergillus fumigatus Af293] &gt;gi|66851102|gb|EAL91428.1| mitochondrial carrier protein (Pet8), putative [Aspergillus fumigatus Af293] &gt;gi|159126804|gb|EDP51920.1| mitochondrial carrier protein (Pet8), putative [Aspergillus fumigatus A1163]	GO:0006810//transport;	GO:0016021//integral component of membrane;	-	-
gene-AFUA_1G15850	280.778	225.196	336.36	1.49363	0.578823	0.00241402	0.0502158	NC_007194.1	4283646	4285905	-	2184	AFUA_1G15850	GO:0005634;GO:0003677;GO:0008270;GO:0006351	-	opiNOG11755	K	sp|O14130|YF54_SCHPO Uncharacterized transcriptional regulatory protein C3C7.04 OS=Schizosaccharomyces pombe (strain 972 / ATCC 24843) GN=SPAC3C7.04 PE=3 SV=1	gi|70996392|ref|XP_752951.1| C6 transcription factor [Aspergillus fumigatus Af293] &gt;gi|66850586|gb|EAL90913.1| C6 transcription factor, putative [Aspergillus fumigatus Af293] &gt;gi|159131705|gb|EDP56818.1| C6 transcription factor, putative [Aspergillus fumigatus A1163] &gt;gi|846909671|gb|KMK55609.1| C6 transcription factor [Aspergillus fumigatus Z5]	GO:0006351//transcription, DNA-templated;	GO:0005634//nucleus;	GO:0003677//DNA binding;GO:0008270//zinc ion binding;	-
gene-AFUA_2G10750	14055.3	12005.5	16105.2	1.34149	0.423835	0.00243931	0.0505897	NC_007195.1	2752934	2755510	+	1698	AFUA_2G10750	GO:0005634;GO:0003723;GO:0005524;GO:0000184;GO:0005737;GO:0006364;GO:0008026	K12823	KOG0331;opiNOG00011	A	sp|Q4X195|DBP2_ASPFU ATP-dependent RNA helicase dbp2 OS=Neosartorya fumigata (strain ATCC MYA-4609 / Af293 / CBS 101355 / FGSC A1100) GN=dbp2 PE=3 SV=2	gi|71001454|ref|XP_755408.1| RNA helicase (Dbp) [Aspergillus fumigatus Af293] &gt;gi|66853046|gb|EAL93370.1| RNA helicase (Dbp), putative [Aspergillus fumigatus Af293] &gt;gi|159129480|gb|EDP54594.1| RNA helicase (Dbp), putative [Aspergillus fumigatus A1163]	GO:0000184//nuclear-transcribed mRNA catabolic process, nonsense-mediated decay;GO:0006364//rRNA processing;	GO:0005634//nucleus;GO:0005737//cytoplasm;	GO:0003723//RNA binding;GO:0005524//ATP binding;	ko03040(Spliceosome)
gene-AFUA_4G01260	396.995	519.55	274.439	0.528225	-0.920777	0.0024427	0.0505897	NC_007197.1	330558	332120	+	1563	AFUA_4G01260	GO:0034551;GO:0005524;GO:0017111	K08900	opiNOG12250	O	sp|Q54DY9|BCS1B_DICDI Probable mitochondrial chaperone BCS1-B OS=Dictyostelium discoideum GN=bcsl1b PE=3 SV=1	gi|70981606|ref|XP_746332.1| mitochondrial chaperone ATPase (Bcs1) [Aspergillus fumigatus Af293] &gt;gi|66843954|gb|EAL84294.1| mitochondrial chaperone ATPase (Bcs1), putative [Aspergillus fumigatus Af293]	GO:0034551//mitochondrial respiratory chain complex III assembly;	-	GO:0005524//ATP binding;GO:0017111//nucleoside-triphosphatase activity;	-
gene-AFUA_6G09650	14.9838	6.44939	23.5182	3.64658	1.86654	0.00245874	0.0507712	NC_007199.1	2350945	2352265	+	1167	AFUA_6G09650	GO:0046872;GO:0006508;GO:0043386;GO:0016805;GO:0008239;GO:0008235	K01273	opiNOG02037;sordNOG15530;COG2355	OE	sp|Q4WMJ8|GLIJ_ASPFU Dipeptidase gliJ OS=Neosartorya fumigata (strain ATCC MYA-4609 / Af293 / CBS 101355 / FGSC A1100) GN=gliJ PE=1 SV=2	gi|146324453|ref|XP_750854.2| membrane dipeptidase GliJ [Aspergillus fumigatus Af293] &gt;gi|129557254|gb|EAL88816.2| membrane dipeptidase GliJ [Aspergillus fumigatus Af293]	GO:0006508//proteolysis;GO:0043386//mycotoxin biosynthetic process;	-	GO:0046872//metal ion binding;GO:0016805//dipeptidase activity;GO:0008239//dipeptidyl-peptidase activity;GO:0008235//metalloexopeptidase activity;	-
gene-AFUA_3G08870	98.6767	124.831	72.522	0.580959	-0.783491	0.00246222	0.0507712	NC_007196.1	2269635	2271321	-	1563	AFUA_3G08870	-	-	COG4222;opiNOG20135	S	sp|D4AK94|A4696_ARTBC Uncharacterized secreted protein ARB_04696 OS=Arthroderma benhamiae (strain ATCC MYA-4681 / CBS 112371) GN=ARB_04696 PE=1 SV=1	gi|71000024|ref|XP_754729.1| conserved hypothetical protein [Aspergillus fumigatus Af293] &gt;gi|66852366|gb|EAL92691.1| conserved hypothetical protein [Aspergillus fumigatus Af293] &gt;gi|159127737|gb|EDP52852.1| conserved hypothetical protein [Aspergillus fumigatus A1163] &gt;gi|846914633|gb|KMK60451.1| hypothetical protein Y699_01652 [Aspergillus fumigatus Z5]	-	-	-	-
gene-AFUA_1G04830	404.156	330.681	477.632	1.44439	0.530461	0.00247177	0.0508571	NC_007194.1	1368081	1370598	-	2394	AFUA_1G04830	GO:0043945;GO:0005634;GO:0006357;GO:0070807;GO:0075307;GO:0003700;GO:0044212	K09448	opiNOG05752;KOG3841	K	sp|E9RD40|ABAA_ASPFU Conidiophore development regulator abaA OS=Neosartorya fumigata (strain ATCC MYA-4609 / Af293 / CBS 101355 / FGSC A1100) GN=abaA PE=2 SV=1	gi|70990766|ref|XP_750232.1| transcription factor AbaA [Aspergillus fumigatus Af293] &gt;gi|1018736433|sp|E9RD40.1|ABAA_ASPFU RecName: Full=Conidiophore development regulator abaA &gt;gi|54646404|gb|AAV36792.1| abacus [Aspergillus fumigatus] &gt;gi|66847864|gb|EAL88194.1| transcription factor AbaA [Aspergillus fumigatus Af293] &gt;gi|159130708|gb|EDP55821.1| transcription factor AbaA [Aspergillus…	GO:0043945//positive regulation of asexual sporulation resulting in formation of a cellular spore;GO:0006357//regulation of transcription by RNA polymerase II;GO:0070807//positive regulation of phialide development;GO:0075307//positive regulation of conidium formation;	GO:0005634//nucleus;	GO:0003700//DNA-binding transcription factor activity;	ko04011(MAPK signaling pathway - yeast)
gene-AFUA_1G12350	3605.26	4393.53	2816.98	0.641164	-0.641235	0.00249327	0.0511338	NC_007194.1	3260849	3261920	-	963	AFUA_1G12350	GO:0005576	-	opiNOG39791;opiNOG56712	S	sp|D4B327|PRY1_ARTBC Probable pathogenesis-related protein ARB_02861 OS=Arthroderma benhamiae (strain ATCC MYA-4681 / CBS 112371) GN=ARB_02861 PE=3 SV=2	gi|70995698|ref|XP_752604.1| SCP-like extracellular protein [Aspergillus fumigatus Af293] &gt;gi|66850239|gb|EAL90566.1| SCP-like extracellular protein, putative [Aspergillus fumigatus Af293] &gt;gi|159131358|gb|EDP56471.1| SCP-like extracellular protein, putative [Aspergillus fumigatus A1163] &gt;gi|846915088|gb|KMK60891.1| SCP-like extracellular protein [Aspergillus fumigatus Z5]	-	GO:0005576//extracellular region;	-	-
gene-AFUA_2G10090	48811.7	55783.3	41840.1	0.750048	-0.414945	0.00250014	0.0511338	NC_007195.1	2583512	2584522	-	462	AFUA_2G10090	GO:0003723;GO:0006412;GO:0003735;GO:0015935	K02958	COG0185;opiNOG25279	J	sp|P34737|RS15_PODAS 40S ribosomal protein S15 OS=Podospora anserina GN=RPS15 PE=3 SV=1	gi|146322894|ref|XP_755342.2| 40S ribosomal protein S15 [Aspergillus fumigatus Af293] &gt;gi|129558513|gb|EAL93304.2| 40S ribosomal protein S15, putative [Aspergillus fumigatus Af293] &gt;gi|159129418|gb|EDP54532.1| 40S ribosomal protein S15, putative [Aspergillus fumigatus A1163] &gt;gi|666431958|gb|KEY79551.1| 40S ribosomal protein S15 [Aspergillus fumigatus var. RP-2014] &gt;gi|846916198|gb|KM…	GO:0006412//translation;	GO:0015935//small ribosomal subunit;	GO:0003723//RNA binding;GO:0003735//structural constituent of ribosome;	ko03010(Ribosome)
gene-AFUA_7G00130	504.053	227.987	780.119	3.42176	1.77474	0.00250146	0.0511338	NC_007200.1	29421	31892	-	2325	AFUA_7G00130	GO:0005634;GO:0003677;GO:0000981;GO:0006357;GO:0008270;GO:1900378	-	opiNOG55105	R	sp|Q4WA59|NSCR_ASPFU C6 finger domain transcription factor nscR OS=Neosartorya fumigata (strain ATCC MYA-4609 / Af293 / CBS 101355 / FGSC A1100) GN=nscR PE=3 SV=1	gi|70982774|ref|XP_746915.1| C6 transcription factor [Aspergillus fumigatus Af293] &gt;gi|66844539|gb|EAL84877.1| C6 transcription factor, putative [Aspergillus fumigatus Af293] &gt;gi|159122842|gb|EDP47962.1| C6 transcription factor, putative [Aspergillus fumigatus A1163]	GO:0006357//regulation of transcription by RNA polymerase II;GO:1900378//positive regulation of secondary metabolite biosynthetic process;	GO:0005634//nucleus;	GO:0003677//DNA binding;GO:0000981//DNA-binding transcription factor activity, RNA polymerase II-specific;GO:0008270//zinc ion binding;	-
gene-AFUA_2G15270	51.8957	34.4944	69.297	2.00894	1.00643	0.0025174	0.0513483	NC_007195.1	4048127	4048758	+	570	AFUA_2G15270	-	-	opiNOG44286;opiNOG62108	S	-	gi|71002362|ref|XP_755862.1| conserved hypothetical protein [Aspergillus fumigatus Af293] &gt;gi|66853500|gb|EAL93824.1| conserved hypothetical protein [Aspergillus fumigatus Af293] &gt;gi|159129919|gb|EDP55033.1| conserved hypothetical protein [Aspergillus fumigatus A1163]	-	-	-	-
gene-AFUA_1G06290	1357.38	1146.58	1568.17	1.36769	0.451741	0.00252301	0.051352	NC_007194.1	1806712	1808142	-	1431	AFUA_1G06290	GO:0072686;GO:0005730;GO:0030529;GO:0019013	K11806	KOG0268;opiNOG01384	A	sp|P33750|DCA13_YEAST Protein SOF1 OS=Saccharomyces cerevisiae (strain ATCC 204508 / S288c) GN=SOF1 PE=1 SV=1	gi|70991058|ref|XP_750378.1| small nucleolar ribonucleoprotein complex subunit (SOF1), putative [Aspergillus fumigatus Af293] &gt;gi|66848010|gb|EAL88340.1| small nucleolar ribonucleoprotein complex subunit (SOF1), putative [Aspergillus fumigatus Af293] &gt;gi|159130852|gb|EDP55965.1| small nucleolar ribonucleoprotein complex subunit (SOF1), putative [Aspergillus fumigatus A1163] &gt;gi|666433735…	-	GO:0072686//mitotic spindle;GO:0005730//nucleolus;GO:0019013//viral nucleocapsid;	-	-
gene-AFUA_5G11820	4027.14	4621.47	3432.81	0.742795	-0.428964	0.00254455	0.051679	NC_007198.1	3049879	3051312	-	1191	AFUA_5G11820	GO:0006979;GO:0005634;GO:0003677;GO:0005829;GO:0006334;GO:0000786	-	opiNOG05019	S	sp|Q4WVE5|SVF1_ASPFU Survival factor 1 OS=Neosartorya fumigata (strain ATCC MYA-4609 / Af293 / CBS 101355 / FGSC A1100) GN=svf1 PE=3 SV=1	gi|70997443|ref|XP_753469.1| oxidative stress protein Svf1 [Aspergillus fumigatus Af293] &gt;gi|74673484|sp|Q4WVE5.1|SVF1_ASPFU RecName: Full=Survival factor 1 &gt;gi|66851105|gb|EAL91431.1| oxidative stress protein Svf1, putative [Aspergillus fumigatus Af293] &gt;gi|159126801|gb|EDP51917.1| conserved hypothetical protein [Aspergillus fumigatus A1163]	GO:0006979//response to oxidative stress;GO:0006334//nucleosome assembly;	GO:0005634//nucleus;GO:0005829//cytosol;GO:0000786//nucleosome;	GO:0003677//DNA binding;	-
gene-AFUA_6G12650	1387.21	1166.98	1607.43	1.37743	0.46198	0.00255281	0.0517354	NC_007199.1	3197609	3198538	-	930	AFUA_6G12650	-	-	opiNOG20492;KOG2827	S	sp|O14113|SDE2_SCHPO Telomere maintenance protein SDE2 OS=Schizosaccharomyces pombe (strain 972 / ATCC 24843) GN=sde2 PE=3 SV=1	gi|70992589|ref|XP_751143.1| conserved hypothetical protein [Aspergillus fumigatus Af293] &gt;gi|66848776|gb|EAL89105.1| conserved hypothetical protein [Aspergillus fumigatus Af293] &gt;gi|159124714|gb|EDP49832.1| conserved hypothetical protein [Aspergillus fumigatus A1163] &gt;gi|846917816|gb|KMK63563.1| hypothetical protein Y699_04393 [Aspergillus fumigatus Z5]	-	-	-	-
gene-AFUA_6G08820	3508.06	2964.28	4051.83	1.36688	0.450891	0.00257236	0.05202	NC_007199.1	2089238	2095101	+	4638	AFUA_6G08820	GO:0003723;GO:0000166;GO:0008270	K10643	opiNOG03000;COG5175	K	sp|Q09818|YAC4_SCHPO Putative general negative regulator of transcription C16C9.04c OS=Schizosaccharomyces pombe (strain 972 / ATCC 24843) GN=SPAC16C9.04c PE=3 SV=1	gi|70991845|ref|XP_750771.1| CCR4-NOT core complex subunit Not4 [Aspergillus fumigatus Af293] &gt;gi|66848404|gb|EAL88733.1| CCR4-NOT core complex subunit Not4, putative [Aspergillus fumigatus Af293]	-	-	GO:0003723//RNA binding;GO:0000166//nucleotide binding;GO:0008270//zinc ion binding;	ko03018(RNA degradation)
gene-AFUA_4G03945	1072.64	1241.49	903.781	0.727981	-0.458027	0.0025883	0.0522305	NC_007197.1	1104973	1106041	-	996	AFUA_4G03945	-	-	opiNOG55592;opiNOG15859	S	sp|Q9Y7X4|YGRG_SCHPO Uncharacterized membrane protein C365.16 OS=Schizosaccharomyces pombe (strain 972 / ATCC 24843) GN=SPBC365.16 PE=4 SV=1	gi|146323643|ref|XP_001481545.1| conserved hypothetical protein [Aspergillus fumigatus Af293] &gt;gi|129555321|gb|EBA27191.1| conserved hypothetical protein [Aspergillus fumigatus Af293] &gt;gi|159122184|gb|EDP47306.1| hypothetical protein AFUB_099070 [Aspergillus fumigatus A1163] &gt;gi|846912209|gb|KMK58077.1| hypothetical protein Y699_03497 [Aspergillus fumigatus Z5]	-	-	-	-
gene-AFUA_2G10300	31086.5	35510.6	26662.3	0.750825	-0.413451	0.00261049	0.052566	NC_007195.1	2636670	2637626	+	639	AFUA_2G10300	GO:0005840;GO:0006412;GO:0003735	K02962	opiNOG28030;COG1383	J	sp|P27770|RS17_NEUCR 40S ribosomal protein S17 OS=Neurospora crassa (strain ATCC 24698 / 74-OR23-1A / CBS 708.71 / DSM 1257 / FGSC 987) GN=rps-17 PE=3 SV=1	gi|71001364|ref|XP_755363.1| 40S ribosomal protein S17 [Aspergillus fumigatus Af293] &gt;gi|66853001|gb|EAL93325.1| 40S ribosomal protein S17, putative [Aspergillus fumigatus Af293] &gt;gi|159129438|gb|EDP54552.1| 40S ribosomal protein S17, putative [Aspergillus fumigatus A1163]	GO:0006412//translation;	GO:0005840//ribosome;	GO:0003735//structural constituent of ribosome;	ko03010(Ribosome)
gene-AFUA_3G12170	127.07	157.88	96.2608	0.609709	-0.713808	0.00262283	0.0527021	NC_007196.1	3201957	3204210	+	1785	AFUA_3G12170	GO:0008643;GO:0055085;GO:0016021;GO:0022891	-	KOG0254;opiNOG14219	R	sp|P39932|STL1_YEAST Sugar transporter STL1 OS=Saccharomyces cerevisiae (strain ATCC 204508 / S288c) GN=STL1 PE=1 SV=2	gi|70999370|ref|XP_754404.1| MFS sugar transporter [Aspergillus fumigatus Af293] &gt;gi|66852041|gb|EAL92366.1| MFS sugar transporter, putative [Aspergillus fumigatus Af293]	GO:0008643//carbohydrate transport;GO:0055085//transmembrane transport;	GO:0016021//integral component of membrane;	-	-
gene-AFUA_3G12090	464.597	550.843	378.352	0.686859	-0.541913	0.00263786	0.0528916	NC_007196.1	3177595	3177759	+	165	AFUA_3G12090	-	-	-	-	-	gi|70999386|ref|XP_754412.1| hypothetical protein AFUA_3G12090 [Aspergillus fumigatus Af293] &gt;gi|66852049|gb|EAL92374.1| hypothetical protein AFUA_3G12090 [Aspergillus fumigatus Af293] &gt;gi|159127428|gb|EDP52543.1| hypothetical protein AFUB_037090 [Aspergillus fumigatus A1163]	-	-	-	-
gene-AFUA_4G01470	62.2485	40.3538	84.1432	2.08514	1.06014	0.00265185	0.0530595	NC_007197.1	382033	384448	-	2262	AFUA_4G01470	GO:0005634;GO:0000981;GO:0006357;GO:0008270	-	NOG02878;NOG202131;opiNOG47794;eurotNOG11564	SR	-	gi|70981562|ref|XP_746310.1| C6 finger domain protein [Aspergillus fumigatus Af293] &gt;gi|66843932|gb|EAL84272.1| C6 finger domain protein, putative [Aspergillus fumigatus Af293]	GO:0006357//regulation of transcription by RNA polymerase II;	GO:0005634//nucleus;	GO:0000981//DNA-binding transcription factor activity, RNA polymerase II-specific;GO:0008270//zinc ion binding;	-
gene-AFUA_3G05600	30319.9	34599.3	26040.6	0.752633	-0.409981	0.00266115	0.053133	NC_007196.1	1361310	1362104	+	450	AFUA_3G05600	GO:0005634;GO:0003723;GO:0015934;GO:0006412;GO:0003735	K02900	opiNOG26418;COG0200	J	sp|P08978|RL28_NEUCR 60S ribosomal protein L28 OS=Neurospora crassa (strain ATCC 24698 / 74-OR23-1A / CBS 708.71 / DSM 1257 / FGSC 987) GN=rpl-28 PE=2 SV=1	gi|71000719|ref|XP_755041.1| 60S ribosomal protein L27a [Aspergillus fumigatus Af293] &gt;gi|66852678|gb|EAL93003.1| 60S ribosomal protein L27a, putative [Aspergillus fumigatus Af293] &gt;gi|159128054|gb|EDP53169.1| 60S ribosomal protein L27a, putative [Aspergillus fumigatus A1163] &gt;gi|666431581|gb|KEY79182.1| 60S ribosomal protein L27a [Aspergillus fumigatus var. RP-2014] &gt;gi|846914958|gb|…	GO:0006412//translation;	GO:0005634//nucleus;GO:0015934//large ribosomal subunit;	GO:0003723//RNA binding;GO:0003735//structural constituent of ribosome;	ko03010(Ribosome)
gene-AFUA_6G13640	871.341	729.496	1013.19	1.38888	0.473926	0.00269974	0.0537897	NC_007199.1	3468637	3470063	+	1197	AFUA_6G13640	-	-	NOG80438;opiNOG73522;opiNOG45596	S	-	gi|146324532|ref|XP_751240.2| conserved hypothetical protein [Aspergillus fumigatus Af293] &gt;gi|129557293|gb|EAL89202.2| conserved hypothetical protein [Aspergillus fumigatus Af293]	-	-	-	-
gene-AFUA_5G03090	1671.48	1415.22	1927.73	1.36215	0.445881	0.00271901	0.0540596	NC_007198.1	834890	838147	+	2781	AFUA_5G03090	GO:0005730;GO:0030529;GO:0005829;GO:0019013	K14558	opiNOG02094;KOG0291	A	sp|Q9C270|PWP2_NEUCR Periodic tryptophan protein 2 homolog OS=Neurospora crassa (strain ATCC 24698 / 74-OR23-1A / CBS 708.71 / DSM 1257 / FGSC 987) GN=B18D24.40 PE=3 SV=1	gi|70985056|ref|XP_748034.1| small nucleolar ribonucleoprotein complex subunit (Pwp2), putative [Aspergillus fumigatus Af293] &gt;gi|66845662|gb|EAL85996.1| small nucleolar ribonucleoprotein complex subunit (Pwp2), putative [Aspergillus fumigatus Af293] &gt;gi|159126042|gb|EDP51158.1| small nucleolar ribonucleoprotein complex subunit (Pwp2), putative [Aspergillus fumigatus A1163]	-	GO:0005730//nucleolus;GO:0005829//cytosol;GO:0019013//viral nucleocapsid;	-	ko03008(Ribosome biogenesis in eukaryotes)
gene-AFUA_8G01360	207.357	254.673	160.041	0.628418	-0.670205	0.00272726	0.0540958	NC_007201.1	336369	338015	+	1278	AFUA_8G01360	GO:0016884;GO:0016740;GO:0004040	-	opiNOG12593;euNOG37550;opiNOG50628	SJ	sp|C1F857|GATA_ACIC5 Glutamyl-tRNA(Gln) amidotransferase subunit A OS=Acidobacterium capsulatum (strain ATCC 51196 / DSM 11244 / JCM 7670 / NBRC 15755 / NCIMB 13165 / 161) GN=gatA PE=3 SV=1	gi|70983085|ref|XP_747070.1| conserved hypothetical protein [Aspergillus fumigatus Af293] &gt;gi|66844695|gb|EAL85032.1| conserved hypothetical protein [Aspergillus fumigatus Af293]	-	-	GO:0016884//carbon-nitrogen ligase activity, with glutamine as amido-N-donor;GO:0016740//transferase activity;GO:0004040//amidase activity;	-
gene-AFUA_1G01720	3902.21	3325.66	4478.76	1.34673	0.42946	0.00273228	0.0540958	NC_007194.1	528067	531564	-	3498	AFUA_1G01720	GO:0005524;GO:0031505;GO:0006468;GO:0004521;GO:0070055;GO:0004674;GO:0090502;GO:0009405	K08852	opiNOG00836;COG0515	T	sp|P32361|IRE1_YEAST Serine/threonine-protein kinase/endoribonuclease IRE1 OS=Saccharomyces cerevisiae (strain ATCC 204508 / S288c) GN=IRE1 PE=1 SV=2	gi|70990146|ref|XP_749922.1| protein kinase and ribonuclease Ire1 [Aspergillus fumigatus Af293] &gt;gi|66847554|gb|EAL87884.1| protein kinase and ribonuclease Ire1, putative [Aspergillus fumigatus Af293]	GO:0031505//fungal-type cell wall organization;GO:0006468//protein phosphorylation;GO:0070055//obsolete mRNA endonucleolytic cleavage involved in unfolded protein response;GO:0090502//RNA phosphodiester bond hydrolysis, endonucleolytic;GO:0009405//obsolete pathogenesis;	-	GO:0005524//ATP binding;GO:0004521//endoribonuclease activity;GO:0004674//protein serine/threonine kinase activity;	ko04141(Protein processing in endoplasmic reticulum)
gene-AFUA_3G07310	2077.64	2650.25	1505.03	0.567883	-0.816333	0.00276459	0.0545921	NC_007196.1	1837430	1838269	-	840	AFUA_3G07310	-	-	eurotNOG05919;opiNOG62635	S	-	gi|71000365|ref|XP_754877.1| conserved hypothetical protein [Aspergillus fumigatus Af293] &gt;gi|66852514|gb|EAL92839.1| conserved hypothetical protein [Aspergillus fumigatus Af293] &gt;gi|666431029|gb|KEY78642.1| hypothetical protein BA78_1228 [Aspergillus fumigatus var. RP-2014]	-	-	-	-
gene-AFUA_8G02560	1459.89	905.356	2014.43	2.22502	1.15382	0.00276891	0.0545921	NC_007201.1	683165	684489	-	1083	AFUA_8G02560	GO:0016020;GO:0006006;GO:0005622;GO:0051287;GO:0055114;GO:0050661;GO:0005576;GO:0004365	K00134	opiNOG55603;COG0057	G	sp|O43026|G3P2_SCHPO Glyceraldehyde-3-phosphate dehydrogenase 2 OS=Schizosaccharomyces pombe (strain 972 / ATCC 24843) GN=gpd3 PE=1 SV=1	gi|70982845|ref|XP_746950.1| glyceraldehyde-3-phosphate dehydrogenase [Aspergillus fumigatus Af293] &gt;gi|66844575|gb|EAL84912.1| glyceraldehyde-3-phosphate dehydrogenase, putative [Aspergillus fumigatus Af293] &gt;gi|159123834|gb|EDP48953.1| glyceraldehyde-3-phosphate dehydrogenase, putative [Aspergillus fumigatus A1163]	GO:0006006//glucose metabolic process;GO:0055114//obsolete oxidation-reduction process;	GO:0016020//membrane;GO:0005622//intracellular anatomical structure;GO:0005576//extracellular region;	GO:0051287//NAD binding;GO:0050661//NADP binding;GO:0004365//glyceraldehyde-3-phosphate dehydrogenase (NAD+) (phosphorylating) activity;	ko00010(Glycolysis / Gluconeogenesis)
gene-AFUA_3G12150	442.163	363.766	520.56	1.43103	0.517053	0.00277702	0.0546379	NC_007196.1	3195823	3197451	-	1524	AFUA_3G12150	GO:0055114;GO:0016491	K00280	KOG0029;opiNOG11756	Q	sp|Q8CIG3|KDM1B_MOUSE Lysine-specific histone demethylase 1B OS=Mus musculus GN=Kdm1b PE=1 SV=1	gi|70999374|ref|XP_754406.1| flavin containing amine oxidase [Aspergillus fumigatus Af293] &gt;gi|66852043|gb|EAL92368.1| flavin containing amine oxidase, putative [Aspergillus fumigatus Af293]	GO:0055114//obsolete oxidation-reduction process;	-	GO:0016491//oxidoreductase activity;	-
gene-AFUA_2G11270	483.51	399.571	567.45	1.42015	0.506041	0.00279421	0.054836	NC_007195.1	2897275	2904954	-	7281	AFUA_2G11270	GO:0047657;GO:0016021;GO:0005975	K00749	opiNOG00069;COG0297	MG	sp|Q9USK8|AGS1_SCHPO Cell wall alpha-1,3-glucan synthase ags1 OS=Schizosaccharomyces pombe (strain 972 / ATCC 24843) GN=ags1 PE=1 SV=3	gi|71001558|ref|XP_755460.1| alpha-1,3-glucan synthase Ags2 [Aspergillus fumigatus Af293] &gt;gi|66853098|gb|EAL93422.1| alpha-1,3-glucan synthase Ags2 [Aspergillus fumigatus Af293]	GO:0005975//carbohydrate metabolic process;	GO:0016021//integral component of membrane;	GO:0047657//alpha-1,3-glucan synthase activity;	-
gene-AFUA_4G10550	3277.62	2787.24	3767.99	1.35187	0.43496	0.0027987	0.054836	NC_007197.1	2758351	2760971	+	2562	AFUA_4G10550	GO:0030529;GO:0019013	K14546	NOG224056;NOG216223;KOG4547;fuNOG02090	ASRB	sp|Q9HE11|UTP5_SCHPO U3 small nucleolar RNA-associated protein 5 OS=Schizosaccharomyces pombe (strain 972 / ATCC 24843) GN=utp5 PE=3 SV=2	gi|70993848|ref|XP_751771.1| small nucleolar ribonucleoprotein complex component (Utp5), putative [Aspergillus fumigatus Af293] &gt;gi|66849405|gb|EAL89733.1| small nucleolar ribonucleoprotein complex component (Utp5), putative [Aspergillus fumigatus Af293]	-	GO:0019013//viral nucleocapsid;	-	ko03008(Ribosome biogenesis in eukaryotes)
gene-AFUA_6G09140	2060.58	2370.89	1750.28	0.73824	-0.437838	0.00282427	0.0548906	NC_007199.1	2169605	2170481	-	786	AFUA_6G09140	GO:0004316;GO:0055114	-	opiNOG11355;KOG0725	Q	sp|P94681|TSAC_COMTE 4-formylbenzenesulfonate dehydrogenase TsaC1/TsaC2 OS=Comamonas testosteroni GN=tsaC1 PE=1 SV=1	gi|70991907|ref|XP_750802.1| oxidoreductase, short-chain dehydrogenase/reductase family [Aspergillus fumigatus Af293] &gt;gi|66848435|gb|EAL88764.1| oxidoreductase, short-chain dehydrogenase/reductase family [Aspergillus fumigatus Af293] &gt;gi|159124364|gb|EDP49482.1| oxidoreductase, short-chain dehydrogenase/reductase family [Aspergillus fumigatus A1163] &gt;gi|666434969|gb|KEY82451.1| oxidored…	GO:0055114//obsolete oxidation-reduction process;	-	GO:0004316//3-oxoacyl-[acyl-carrier-protein] reductase (NADPH) activity;	-
gene-AFUA_8G01690	12717.8	19230.4	6205.17	0.322676	-1.63184	0.00283487	0.0548906	NC_007201.1	444779	445256	+	375	AFUA_8G01690	GO:0016021	-	opiNOG41890	S	-	gi|70983019|ref|XP_747037.1| conserved hypothetical protein [Aspergillus fumigatus Af293] &gt;gi|66844662|gb|EAL84999.1| conserved hypothetical protein [Aspergillus fumigatus Af293] &gt;gi|159123921|gb|EDP49040.1| conserved hypothetical protein [Aspergillus fumigatus A1163] &gt;gi|666431439|gb|KEY79044.1| hypothetical protein BA78_8415 [Aspergillus fumigatus var. RP-2014]	-	GO:0016021//integral component of membrane;	-	-
gene-AFUA_1G05340	21795.8	24850.3	18741.4	0.754171	-0.407036	0.00284088	0.0548906	NC_007194.1	1537487	1538453	+	666	AFUA_1G05340	GO:0005840;GO:0006412;GO:0003735	K02966	opiNOG30857;COG2238	J	sp|P27073|RS19_EMENI 40S ribosomal protein S19 OS=Emericella nidulans (strain FGSC A4 / ATCC 38163 / CBS 112.46 / NRRL 194 / M139) GN=rps19 PE=3 SV=1	gi|70990868|ref|XP_750283.1| 40S ribosomal protein S19 [Aspergillus fumigatus Af293] &gt;gi|66847915|gb|EAL88245.1| 40S ribosomal protein S19 [Aspergillus fumigatus Af293]	GO:0006412//translation;	GO:0005840//ribosome;	GO:0003735//structural constituent of ribosome;	ko03010(Ribosome)
gene-AFUA_1G09500	4155.15	3543.3	4767	1.34535	0.427986	0.0028431	0.0548906	NC_007194.1	2454396	2457479	+	2514	AFUA_1G09500	GO:0043328;GO:0016567;GO:0005737;GO:0004842;GO:0016874	K10591	COG5021;opiNOG00796	O	sp|B0XQ72|RSP5_ASPFC Probable E3 ubiquitin-protein ligase hulA OS=Neosartorya fumigata (strain CEA10 / CBS 144.89 / FGSC A1163) GN=hulA PE=3 SV=2	gi|70995102|ref|XP_752317.1| ubiquitin-protein ligase (Rsp5) [Aspergillus fumigatus Af293] &gt;gi|66849952|gb|EAL90279.1| ubiquitin-protein ligase (Rsp5), putative [Aspergillus fumigatus Af293] &gt;gi|159131073|gb|EDP56186.1| ubiquitin-protein ligase (Rsp5), putative [Aspergillus fumigatus A1163]	GO:0043328//protein transport to vacuole involved in ubiquitin-dependent protein catabolic process via the multivesicular body sorting pathway;GO:0016567//protein ubiquitination;	GO:0005737//cytoplasm;	GO:0004842//ubiquitin-protein transferase activity;GO:0016874//ligase activity;	ko04144(Endocytosis);ko04120(Ubiquitin mediated proteolysis);ko04011(MAPK signaling pathway - yeast)
gene-AFUA_8G02130	351.663	287.92	415.406	1.44278	0.528854	0.00284794	0.0548906	NC_007201.1	549164	550961	+	1614	AFUA_8G02130	GO:0009277;GO:0042124;GO:0031505;GO:0005576;GO:0005975;GO:0046658	-	opiNOG06058;eurotNOG03200	R	sp|D4ATC3|GAS1_ARTBC 1,3-beta-glucanosyltransferase ARB_07487 OS=Arthroderma benhamiae (strain ATCC MYA-4681 / CBS 112371) GN=ARB_07487 PE=1 SV=1	gi|70982931|ref|XP_746993.1| 1,3-beta-glucanosyltransferase [Aspergillus fumigatus Af293] &gt;gi|66844618|gb|EAL84955.1| 1,3-beta-glucanosyltransferase, putative [Aspergillus fumigatus Af293]	GO:0031505//fungal-type cell wall organization;GO:0005975//carbohydrate metabolic process;	GO:0009277//fungal-type cell wall;GO:0005576//extracellular region;GO:0046658//anchored component of plasma membrane;	GO:0042124//1,3-beta-glucanosyltransferase activity;	-
gene-AFUA_2G07900	5109.72	4304.27	5915.17	1.37426	0.458651	0.00284858	0.0548906	NC_007195.1	2011872	2013939	-	1908	AFUA_2G07900	GO:0043945;GO:0070795;GO:0003677;GO:0006357;GO:0000905;GO:0075307;GO:0003700	K12763	opiNOG05850;NOG02690	SK	sp|Q4X228|STUA_ASPFU Cell pattern formation-associated protein stuA OS=Neosartorya fumigata (strain ATCC MYA-4609 / Af293 / CBS 101355 / FGSC A1100) GN=stuA PE=2 SV=1	gi|71000888|ref|XP_755125.1| APSES transcription factor StuA [Aspergillus fumigatus Af293] &gt;gi|74675804|sp|Q4X228.1|STUA_ASPFU RecName: Full=Cell pattern formation-associated protein stuA; AltName: Full=Stunted protein A &gt;gi|66852763|gb|EAL93087.1| APSES transcription factor StuA [Aspergillus fumigatus Af293]	GO:0043945//positive regulation of asexual sporulation resulting in formation of a cellular spore;GO:0070795//positive regulation of conidiophore development;GO:0006357//regulation of transcription by RNA polymerase II;GO:0000905//sporocarp development involved in asexual reproduction;GO:0075307//positive regulation of conidium formation;	-	GO:0003677//DNA binding;GO:0003700//DNA-binding transcription factor activity;	ko04113(Meiosis - yeast)
gene-AFUA_4G11160	901.786	1044.73	758.839	0.726347	-0.461269	0.00285088	0.0548906	NC_007197.1	2911258	2912186	-	777	AFUA_4G11160	GO:0033047;GO:0005829;GO:0044732;GO:0000111;GO:0042802;GO:1903087;GO:0070390;GO:0005200;GO:0007020;GO:0043161;GO:0051301;GO:0005509;GO:0034613;GO:0007096;GO:0005825;GO:0043549	-	opiNOG40127;COG5126	ZTD	sp|P06704|CDC31_YEAST Cell division control protein 31 OS=Saccharomyces cerevisiae (strain ATCC 204508 / S288c) GN=CDC31 PE=1 SV=2	gi|70993732|ref|XP_751713.1| cell division control protein Cdc31 [Aspergillus fumigatus Af293] &gt;gi|119500320|ref|XP_001266917.1| cell division control protein Cdc31, putative [Aspergillus fischeri NRRL 181] &gt;gi|66849347|gb|EAL89675.1| cell division control protein Cdc31, putative [Aspergillus fumigatus Af293] &gt;gi|119415082|gb|EAW25020.1| cell division control protein Cdc31, putative [Asp…	GO:0033047//regulation of mitotic sister chromatid segregation;GO:1903087//mitotic spindle pole body duplication;GO:0007020//microtubule nucleation;GO:0043161//proteasome-mediated ubiquitin-dependent protein catabolic process;GO:0051301//cell division;GO:0034613//cellular protein localization;GO:0007096//regulation of exit from mitosis;GO:0043549//regulation of kinase activity;	GO:0005829//cytosol;GO:0044732//mitotic spindle pole body;GO:0000111//nucleotide-excision repair factor 2 complex;GO:0070390//transcription export complex 2;GO:0005825//half bridge of spindle pole body;	GO:0042802//identical protein binding;GO:0005200//structural constituent of cytoskeleton;GO:0005509//calcium ion binding;	-
gene-AFUA_1G14580	912.142	763.563	1060.72	1.38917	0.474225	0.00285194	0.0548906	NC_007194.1	3895509	3896469	-	885	AFUA_1G14580	GO:0072686;GO:0032040;GO:0005730;GO:0006364	K14769	opiNOG05102;COG5223	S	sp|G0SF32|UTP11_CHATD U3 small nucleolar RNA-associated protein 11 OS=Chaetomium thermophilum (strain DSM 1495 / CBS 144.50 / IMI 039719) GN=UTP11 PE=1 SV=2	gi|70996144|ref|XP_752827.1| U3 small nucleolar RNA-associated protein Utp11 [Aspergillus fumigatus Af293] &gt;gi|66850462|gb|EAL90789.1| U3 small nucleolar RNA-associated protein Utp11, putative [Aspergillus fumigatus Af293] &gt;gi|159131580|gb|EDP56693.1| U3 small nucleolar RNA-associated protein Utp11, putative [Aspergillus fumigatus A1163] &gt;gi|666431739|gb|KEY79337.1| U3 small nucleolar RN…	GO:0006364//rRNA processing;	GO:0072686//mitotic spindle;GO:0032040//small-subunit processome;GO:0005730//nucleolus;	-	-
gene-AFUA_8G06460	417.721	343.801	491.641	1.43001	0.516029	0.0028538	0.0548906	NC_007201.1	1556580	1559243	+	2286	AFUA_8G06460	GO:0005634;GO:0003677;GO:0019439;GO:0000981;GO:0051537;GO:0016708;GO:0005506;GO:0055114;GO:0006357;GO:0008270	-	opiNOG07716;eurotNOG05888	K	-	gi|70983842|ref|XP_747447.1| C6 transcription factor [Aspergillus fumigatus Af293] &gt;gi|66845073|gb|EAL85409.1| C6 transcription factor, putative [Aspergillus fumigatus Af293]	GO:0019439//aromatic compound catabolic process;GO:0055114//obsolete oxidation-reduction process;GO:0006357//regulation of transcription by RNA polymerase II;	GO:0005634//nucleus;	GO:0003677//DNA binding;GO:0000981//DNA-binding transcription factor activity, RNA polymerase II-specific;GO:0051537//2 iron, 2 sulfur cluster binding;GO:0016708//oxidoreductase activity, acting on paired donors, with incorporation or reduction of molecular oxygen, NAD(P)H as one donor, and incorporation of two atoms of oxygen into one donor;GO:0005506//iron ion binding;GO:0008270//zinc ion bindi…	-
gene-AFUA_4G02720	218.116	323.09	113.142	0.350189	-1.51379	0.00288454	0.0553691	NC_007197.1	751306	752715	-	1212	AFUA_4G02720	GO:0008496;GO:0016021;GO:0016052	K08257	eurotNOG03268;opiNOG62826	R	sp|Q6FLP9|DCW1_CANGA Mannan endo-1,6-alpha-mannosidase DCW1 OS=Candida glabrata (strain ATCC 2001 / CBS 138 / JCM 3761 / NBRC 0622 / NRRL Y-65) GN=DCW1 PE=3 SV=1	gi|70981859|ref|XP_746458.1| GPI anchored glycosyl hydrolase [Aspergillus fumigatus Af293] &gt;gi|66844081|gb|EAL84420.1| GPI anchored glycosyl hydrolase, putative [Aspergillus fumigatus Af293]	GO:0016052//carbohydrate catabolic process;	GO:0016021//integral component of membrane;	GO:0008496//mannan endo-1,6-alpha-mannosidase activity;	-
gene-AFUA_5G05630	33620.7	38340.8	28900.6	0.753781	-0.407783	0.0029046	0.0554232	NC_007198.1	1312542	1313157	-	435	AFUA_5G05630	GO:0005840;GO:0000166;GO:0006412;GO:0003735	K02893	opiNOG18875;COG0089	J	sp|Q24JY1|RL23A_BOVIN 60S ribosomal protein L23a OS=Bos taurus GN=RPL23A PE=2 SV=1	gi|70998694|ref|XP_754069.1| 60S ribosomal protein L23 [Aspergillus fumigatus Af293] &gt;gi|66851705|gb|EAL92031.1| 60S ribosomal protein L23 [Aspergillus fumigatus Af293] &gt;gi|159126197|gb|EDP51313.1| 60S ribosomal protein L23 [Aspergillus fumigatus A1163]	GO:0006412//translation;	GO:0005840//ribosome;	GO:0000166//nucleotide binding;GO:0003735//structural constituent of ribosome;	ko03010(Ribosome)
gene-AFUA_2G03730	261.173	312.341	210.005	0.672359	-0.572697	0.00290492	0.0554232	NC_007195.1	996602	997517	-	774	AFUA_2G03730	GO:0035434;GO:0016021;GO:0005375	K14686	opiNOG29993;KOG3386;eurotNOG06530;opiNOG40173	P	sp|Q06686|CTR3_YEAST Copper transport protein CTR3 OS=Saccharomyces cerevisiae (strain ATCC 204508 / S288c) GN=CTR3 PE=1 SV=1	gi|70989311|ref|XP_749505.1| Ctr copper transporter family protein [Aspergillus fumigatus Af293] &gt;gi|66847136|gb|EAL87467.1| Ctr copper transporter family protein [Aspergillus fumigatus Af293]	GO:0035434//copper ion transmembrane transport;	GO:0016021//integral component of membrane;	GO:0005375//copper ion transmembrane transporter activity;	-
gene-AFUA_2G00100	1096.03	1269.61	922.445	0.726558	-0.46085	0.00290497	0.0554232	NC_007195.1	11184	14289	-	2556	AFUA_2G00100	-	-	opiNOG14249	S	sp|Q04052|ARO80_YEAST Transcriptional activator ARO80 OS=Saccharomyces cerevisiae (strain ATCC 204508 / S288c) GN=ARO80 PE=1 SV=1	gi|70988571|ref|XP_749146.1| C6 transcription factor Aro80 [Aspergillus fumigatus Af293] &gt;gi|66846777|gb|EAL87108.1| C6 transcription factor Aro80, putative [Aspergillus fumigatus Af293]	-	-	-	-
gene-AFUA_3G08460	30548.2	34862.8	26233.6	0.75248	-0.410274	0.00293985	0.0559757	NC_007196.1	2168265	2168796	-	360	AFUA_3G08460	GO:0005840;GO:0006412;GO:0003735	K02917	COG2451;opiNOG33927	J	sp|Q9USX4|RL33A_SCHPO 60S ribosomal protein L33-A OS=Schizosaccharomyces pombe (strain 972 / ATCC 24843) GN=rpl35b PE=3 SV=2	gi|71000102|ref|XP_754768.1| 60S ribosomal protein L35Ae [Aspergillus fumigatus Af293] &gt;gi|66852405|gb|EAL92730.1| 60S ribosomal protein L35Ae [Aspergillus fumigatus Af293] &gt;gi|159127776|gb|EDP52891.1| 60S ribosomal protein L35Ae [Aspergillus fumigatus A1163] &gt;gi|666430954|gb|KEY78569.1| 60S ribosomal protein L35Ae [Aspergillus fumigatus var. RP-2014]	GO:0006412//translation;	GO:0005840//ribosome;	GO:0003735//structural constituent of ribosome;	ko03010(Ribosome)
gene-AFUA_3G10730	29729.2	33915.3	25543.2	0.753145	-0.409	0.00294578	0.0559758	NC_007196.1	2780135	2781133	-	606	AFUA_3G10730	GO:0005840;GO:0005730;GO:0005829;GO:0006412;GO:0003735	K02993	KOG3320;opiNOG04357	J	sp|O43105|RS7_NEUCR 40S ribosomal protein S7 OS=Neurospora crassa (strain ATCC 24698 / 74-OR23-1A / CBS 708.71 / DSM 1257 / FGSC 987) GN=crp-15 PE=3 SV=2	gi|70999658|ref|XP_754546.1| 40S ribosomal protein S7e [Aspergillus fumigatus Af293] &gt;gi|66852183|gb|EAL92508.1| 40S ribosomal protein S7e [Aspergillus fumigatus Af293] &gt;gi|159127559|gb|EDP52674.1| 40S ribosomal protein S7e [Aspergillus fumigatus A1163] &gt;gi|666436396|gb|KEY83741.1| 40S ribosomal protein S7e [Aspergillus fumigatus var. RP-2014] &gt;gi|846914459|gb|KMK60277.1| 40S ribosoma…	GO:0006412//translation;	GO:0005840//ribosome;GO:0005730//nucleolus;GO:0005829//cytosol;	GO:0003735//structural constituent of ribosome;	ko03010(Ribosome)
gene-AFUA_4G11730	7589.42	8663.02	6515.82	0.752142	-0.410923	0.00296384	0.0562058	NC_007197.1	3098502	3099536	+	978	AFUA_4G11730	GO:0006973;GO:0006071;GO:0005576;GO:0047956;GO:0005622;GO:0055114	-	COG0656;opiNOG04894	R	sp|Q0GYU4|GLD2_HYPJE Glycerol 2-dehydrogenase (NADP(+)) OS=Hypocrea jecorina GN=gld2 PE=1 SV=1	gi|70993620|ref|XP_751657.1| glycerol dehydrogenase (GldB) [Aspergillus fumigatus Af293] &gt;gi|66849291|gb|EAL89619.1| glycerol dehydrogenase (GldB), putative [Aspergillus fumigatus Af293]	GO:0006973//intracellular accumulation of glycerol;GO:0006071//glycerol metabolic process;GO:0055114//obsolete oxidation-reduction process;	GO:0005576//extracellular region;GO:0005622//intracellular anatomical structure;	GO:0047956//glycerol dehydrogenase [NADP+] activity;	-
gene-AFUA_4G11480	2653.48	2145.77	3161.18	1.47321	0.558968	0.00298281	0.0564522	NC_007197.1	3016406	3017486	-	852	AFUA_4G11480	GO:0046872;GO:0003676	-	opiNOG07843;euNOG29520;COG5048	R	-	gi|70993670|ref|XP_751682.1| C2H2 finger domain protein [Aspergillus fumigatus Af293] &gt;gi|66849316|gb|EAL89644.1| C2H2 finger domain protein, putative [Aspergillus fumigatus Af293]	-	-	GO:0046872//metal ion binding;GO:0003676//nucleic acid binding;	-
gene-AFUA_5G06360	56527.4	64487	48567.8	0.753141	-0.409008	0.00299675	0.0565736	NC_007198.1	1530676	1531695	-	765	AFUA_5G06360	GO:0005840;GO:0006412;GO:0003735	K02938	opiNOG02672;COG0090	J	sp|Q75AP7|RL2_ASHGO 60S ribosomal protein L2 OS=Ashbya gossypii (strain ATCC 10895 / CBS 109.51 / FGSC 9923 / NRRL Y-1056) GN=RPL2 PE=4 SV=1	gi|70998550|ref|XP_753997.1| 60S ribosomal protein L8 [Aspergillus fumigatus Af293] &gt;gi|66851633|gb|EAL91959.1| 60S ribosomal protein L8, putative [Aspergillus fumigatus Af293] &gt;gi|159126267|gb|EDP51383.1| 60S ribosomal protein L8, putative [Aspergillus fumigatus A1163] &gt;gi|666429768|gb|KEY77403.1| 60S ribosomal protein L8 [Aspergillus fumigatus var. RP-2014] &gt;gi|846913457|gb|KMK59285…	GO:0006412//translation;	GO:0005840//ribosome;	GO:0003735//structural constituent of ribosome;	ko03010(Ribosome)
gene-AFUA_5G12100	2881.57	2449.9	3313.23	1.3524	0.435519	0.0030012	0.0565736	NC_007198.1	3135934	3138500	+	2388	AFUA_5G12100	GO:0008650;GO:0044732;GO:0000453;GO:0005730;GO:0070039;GO:0030687	K14857	COG0293;opiNOG02259	AJ	sp|Q4WVH3|SPB1_ASPFU AdoMet-dependent rRNA methyltransferase spb1 OS=Neosartorya fumigata (strain ATCC MYA-4609 / Af293 / CBS 101355 / FGSC A1100) GN=spb1 PE=3 SV=1	gi|70997385|ref|XP_753441.1| rRNA methyltransferase Spb1 [Aspergillus fumigatus Af293] &gt;gi|73621934|sp|Q4WVH3.1|SPB1_ASPFU RecName: Full=AdoMet-dependent rRNA methyltransferase spb1; AltName: Full=2&apos;-O-ribose RNA methyltransferase; AltName: Full=S-adenosyl-L-methionine-dependent methyltransferase &gt;gi|66851077|gb|EAL91403.1| rRNA methyltransferase Spb1, putative [Aspergillus fumigatus A…	GO:0000453//enzyme-directed rRNA 2'-O-methylation;	GO:0044732//mitotic spindle pole body;GO:0005730//nucleolus;GO:0030687//preribosome, large subunit precursor;	GO:0008650//rRNA (uridine-2'-O-)-methyltransferase activity;GO:0070039//rRNA (guanosine-2'-O-)-methyltransferase activity;	-
gene-AFUA_4G09120	1239.99	1050.04	1429.94	1.3618	0.445519	0.00302434	0.0568961	NC_007197.1	2378901	2381065	+	1959	AFUA_4G09120	GO:0043547;GO:0005096	-	COG5347;opiNOG79797	RU	sp|Q8IYB5|SMAP1_HUMAN Stromal membrane-associated protein 1 OS=Homo sapiens GN=SMAP1 PE=1 SV=2	gi|70994132|ref|XP_751913.1| GTPase activating protein for Arf [Aspergillus fumigatus Af293] &gt;gi|66849547|gb|EAL89875.1| GTPase activating protein for Arf, putative [Aspergillus fumigatus Af293]	GO:0043547//positive regulation of GTPase activity;	-	GO:0005096//GTPase activator activity;	-
gene-AFUA_3G00820	567.513	470.609	664.418	1.41183	0.497563	0.00303614	0.0570047	NC_007196.1	181481	182728	-	1248	AFUA_3G00820	GO:0042122;GO:0042597;GO:0045135	-	NOG13132;opiNOG39860	SR	-	gi|70985795|ref|XP_748403.1| putative exported protein [Aspergillus fumigatus Af293] &gt;gi|66846032|gb|EAL86365.1| putative exported protein [Aspergillus fumigatus Af293]	GO:0042122//alginic acid catabolic process;	GO:0042597//periplasmic space;	GO:0045135//poly(beta-D-mannuronate) lyase activity;	-
gene-AFUA_4G06250	1473.25	1246.24	1700.26	1.36431	0.448176	0.00305639	0.057271	NC_007197.1	1606535	1608757	-	2223	AFUA_4G06250	GO:0003723;GO:0000166	K14573	opiNOG09511;KOG0127	A	sp|O74400|YOCE_SCHPO Uncharacterized RNA-binding protein C4F6.14 OS=Schizosaccharomyces pombe (strain 972 / ATCC 24843) GN=SPBC4F6.14 PE=1 SV=1	gi|70994844|ref|XP_752199.1| ribosome biogenesis (Nop4) [Aspergillus fumigatus Af293] &gt;gi|66849833|gb|EAL90161.1| ribosome biogenesis (Nop4), putative [Aspergillus fumigatus Af293] &gt;gi|159124888|gb|EDP50005.1| ribosome biogenesis (Nop4), putative [Aspergillus fumigatus A1163]	-	-	GO:0003723//RNA binding;GO:0000166//nucleotide binding;	ko03008(Ribosome biogenesis in eukaryotes)
gene-AFUA_2G10920	2010.01	1711.69	2308.34	1.34858	0.431437	0.0030854	0.0577	NC_007195.1	2812955	2814017	-	885	AFUA_2G10920	GO:0019626;GO:0006574;GO:0016853;GO:0003859;GO:0005739;GO:0006550	K07511	KOG1680;NOG00264;opiNOG02435	I	sp|Q1ZXF1|ECHM_DICDI Probable enoyl-CoA hydratase, mitochondrial OS=Dictyostelium discoideum GN=echs1 PE=3 SV=1	gi|71001488|ref|XP_755425.1| enoyl-CoA hydratase/isomerase family protein [Aspergillus fumigatus Af293] &gt;gi|66853063|gb|EAL93387.1| enoyl-CoA hydratase/isomerase family protein [Aspergillus fumigatus Af293] &gt;gi|159129498|gb|EDP54612.1| enoyl-CoA hydratase/isomerase family protein [Aspergillus fumigatus A1163] &gt;gi|846916125|gb|KMK61909.1| enoyl-CoA hydratase/isomerase family protein [Aspe…	GO:0019626//short-chain fatty acid catabolic process;GO:0006574//valine catabolic process;GO:0006550//isoleucine catabolic process;	GO:0005739//mitochondrion;	GO:0016853//isomerase activity;GO:0003859//3-hydroxybutyryl-CoA dehydratase activity;	ko00650(Butanoate metabolism);ko00640(Propanoate metabolism);ko00410(beta-Alanine metabolism);ko00380(Tryptophan metabolism);ko00310(Lysine degradation);ko00280(Valine, leucine and isoleucine degradation);ko00071(Fatty acid degradation);ko00062(Fatty acid elongation)
gene-AFUA_4G13850	71.6122	50.3408	92.8836	1.84509	0.883695	0.00311303	0.057989	NC_007197.1	3612167	3613518	-	1203	AFUA_4G13850	GO:0055114;GO:0051213	-	opiNOG17696;opiNOG11439	I	sp|A0A084AFG6|SAT17_STACB Taurine hydroxylase-like protein SAT17 OS=Stachybotrys chartarum (strain CBS 109288 / IBT 7711) GN=SAT17 PE=4 SV=1	gi|70993200|ref|XP_751447.1| TfdA family oxidoreductase [Aspergillus fumigatus Af293] &gt;gi|66849081|gb|EAL89409.1| TfdA family oxidoreductase, putative [Aspergillus fumigatus Af293] &gt;gi|159125620|gb|EDP50737.1| conserved hypothetical protein [Aspergillus fumigatus A1163] &gt;gi|846910409|gb|KMK56329.1| TfdA family oxidoreductase [Aspergillus fumigatus Z5]	GO:0055114//obsolete oxidation-reduction process;	-	GO:0051213//dioxygenase activity;	-
gene-AFUA_4G13990	1049.73	704.317	1395.15	1.98085	0.986123	0.00311313	0.057989	NC_007197.1	3644521	3645165	-	645	AFUA_4G13990	-	-	opiNOG62776	S	-	gi|666433974|gb|KEY81506.1| hypothetical protein BA78_7294 [Aspergillus fumigatus var. RP-2014]	-	-	-	-
gene-AFUA_4G12470	9922.94	8469.7	11376.2	1.34316	0.425635	0.00313726	0.0581233	NC_007197.1	3272581	3273390	+	759	AFUA_4G12470	GO:0006355;GO:0019344;GO:0043565;GO:0003700;GO:1900197;GO:0044212;GO:0070887	-	NOG102658;opiNOG30304	SK	sp|Q00096|CPCA_ASPNG Cross-pathway control protein A OS=Aspergillus niger GN=cpcA PE=3 SV=1	gi|666429054|gb|KEY76700.1| transcription factor bZIP CpcA [Aspergillus fumigatus var. RP-2014]	GO:0006355//regulation of transcription, DNA-templated;GO:0019344//cysteine biosynthetic process;GO:1900197//negative regulation of penicillin biosynthetic process;GO:0070887//cellular response to chemical stimulus;	-	GO:0043565//sequence-specific DNA binding;GO:0003700//DNA-binding transcription factor activity;	-
gene-AFUA_6G10190	7.75042	2.00966	13.4912	6.71318	2.747	0.00313849	0.0581233	NC_007199.1	2516153	2517446	-	519	AFUA_6G10190	-	-	sordNOG04589;opiNOG35741	R	-	gi|70992119|ref|XP_750908.1| hypothetical protein AFUA_6G10190 [Aspergillus fumigatus Af293] &gt;gi|66848541|gb|EAL88870.1| hypothetical protein AFUA_6G10190 [Aspergillus fumigatus Af293] &gt;gi|159124477|gb|EDP49595.1| hypothetical protein AFUB_076250 [Aspergillus fumigatus A1163]	-	-	-	-
gene-AFUA_6G13590	676.367	787.466	565.269	0.717832	-0.478281	0.00313881	0.0581233	NC_007199.1	3457625	3458850	-	1107	AFUA_6G13590	GO:0009098;GO:0000287;GO:0003862;GO:0051287;GO:0055114;GO:0005737	K00052	opiNOG23679;COG0473	E	sp|P87257|LEU3B_ASPNG 3-isopropylmalate dehydrogenase B OS=Aspergillus niger GN=leu2B PE=2 SV=1	gi|70992773|ref|XP_751235.1| 3-isopropylmalate dehydrogenase [Aspergillus fumigatus Af293] &gt;gi|66848868|gb|EAL89197.1| 3-isopropylmalate dehydrogenase [Aspergillus fumigatus Af293] &gt;gi|159130310|gb|EDP55423.1| 3-isopropylmalate dehydrogenase [Aspergillus fumigatus A1163] &gt;gi|846917902|gb|KMK63649.1| 3-isopropylmalate dehydrogenase [Aspergillus fumigatus Z5]	GO:0009098//leucine biosynthetic process;GO:0055114//obsolete oxidation-reduction process;	GO:0005737//cytoplasm;	GO:0000287//magnesium ion binding;GO:0003862//3-isopropylmalate dehydrogenase activity;GO:0051287//NAD binding;	ko00660(C5-Branched dibasic acid metabolism);ko00290(Valine, leucine and isoleucine biosynthesis)
gene-AFUA_3G12760	233.19	321.117	145.262	0.452367	-1.14444	0.00319805	0.0590068	NC_007196.1	3391512	3393761	+	2049	AFUA_3G12760	GO:0016021	-	opiNOG03174	S	-	gi|70999247|ref|XP_754345.1| conserved hypothetical protein [Aspergillus fumigatus Af293] &gt;gi|66851982|gb|EAL92307.1| conserved hypothetical protein [Aspergillus fumigatus Af293]	-	GO:0016021//integral component of membrane;	-	-
gene-AFUA_2G16370	29706.5	33802.7	25610.3	0.757641	-0.400414	0.00319901	0.0590068	NC_007195.1	4342797	4343599	-	396	AFUA_2G16370	GO:0006412;GO:0022625;GO:0003735	K02912	COG1717;opiNOG25562	J	sp|Q7RXY1|RL32_NEUCR 60S ribosomal protein L32 OS=Neurospora crassa (strain ATCC 24698 / 74-OR23-1A / CBS 708.71 / DSM 1257 / FGSC 987) GN=crp-63 PE=3 SV=1	gi|71002584|ref|XP_755973.1| 60S ribosomal protein L32 [Aspergillus fumigatus Af293] &gt;gi|66853611|gb|EAL93935.1| 60S ribosomal protein L32 [Aspergillus fumigatus Af293] &gt;gi|159130028|gb|EDP55142.1| 60S ribosomal protein L32 [Aspergillus fumigatus A1163] &gt;gi|666428888|gb|KEY76536.1| 60S ribosomal protein L32 [Aspergillus fumigatus var. RP-2014] &gt;gi|846915614|gb|KMK61398.1| 60S ribosoma…	GO:0006412//translation;	GO:0022625//cytosolic large ribosomal subunit;	GO:0003735//structural constituent of ribosome;	ko03010(Ribosome)
gene-AFUA_4G11190	2631.69	3017.36	2246.01	0.744362	-0.425923	0.00326553	0.0601162	NC_007197.1	2918009	2919729	+	1347	AFUA_4G11190	GO:0009058;GO:0008483;GO:0030170	K14264	opiNOG01978;COG0436	E	sp|O14209|YDT4_SCHPO Uncharacterized aminotransferase C6B12.04c OS=Schizosaccharomyces pombe (strain 972 / ATCC 24843) GN=SPAC6B12.04c PE=3 SV=1	gi|70993726|ref|XP_751710.1| kynurenine aminotransferase [Aspergillus fumigatus Af293] &gt;gi|66849344|gb|EAL89672.1| kynurenine aminotransferase, putative [Aspergillus fumigatus Af293]	GO:0009058//biosynthetic process;	-	GO:0008483//transaminase activity;GO:0030170//pyridoxal phosphate binding;	ko00380(Tryptophan metabolism)
gene-AFUA_1G01970	1133.53	959.805	1307.26	1.362	0.445732	0.00329068	0.0603557	NC_007194.1	586992	588246	+	1071	AFUA_1G01970	GO:0005634;GO:0005992;GO:0070794;GO:0005737;GO:0075308;GO:0034644;GO:0010914;GO:0043942;GO:0043941;GO:0009847;GO:0070301	-	opiNOG20701	S	sp|B8MYL0|VELB_ASPFN Velvet complex subunit B OS=Aspergillus flavus (strain ATCC 200026 / FGSC A1120 / NRRL 3357 / JCM 12722 / SRRC 167) GN=velB PE=1 SV=1	gi|70990196|ref|XP_749947.1| VeA-like protein [Aspergillus fumigatus Af293] &gt;gi|66847579|gb|EAL87909.1| VeA-like protein [Aspergillus fumigatus Af293] &gt;gi|666428593|gb|KEY76244.1| hypothetical protein VeA [Aspergillus fumigatus var. RP-2014] &gt;gi|846911637|gb|KMK57527.1| VeA-like protein [Aspergillus fumigatus Z5]	GO:0005992//trehalose biosynthetic process;GO:0070794//negative regulation of conidiophore development;GO:0075308//negative regulation of conidium formation;GO:0034644//cellular response to UV;GO:0010914//positive regulation of sterigmatocystin biosynthetic process;GO:0043942//negative regulation of sexual sporulation resulting in formation of a cellular spore;GO:0043941//positive regulation of s…	GO:0005634//nucleus;GO:0005737//cytoplasm;	-	-
gene-AFUA_7G01670	733.22	852.73	613.71	0.7197	-0.474532	0.00329131	0.0603557	NC_007200.1	443833	445651	+	1773	AFUA_7G01670	GO:0055085;GO:0016021	-	opiNOG00635	R	sp|Q04991|FMP42_YEAST Protein FMP42 OS=Saccharomyces cerevisiae (strain ATCC 204508 / S288c) GN=FMP42 PE=1 SV=1	gi|70982474|ref|XP_746765.1| MFS transporter Fmp42 [Aspergillus fumigatus Af293] &gt;gi|66844389|gb|EAL84727.1| MFS transporter Fmp42, putative [Aspergillus fumigatus Af293] &gt;gi|159122994|gb|EDP48114.1| MFS transporter Fmp42, putative [Aspergillus fumigatus A1163]	GO:0055085//transmembrane transport;	GO:0016021//integral component of membrane;	-	-
gene-AFUA_6G00640	1921.39	1632.49	2210.29	1.35394	0.43716	0.00332436	0.0608435	NC_007199.1	164566	165857	+	1101	AFUA_6G00640	GO:0016021	-	NOG132538;opiNOG28278	S	-	gi|70981420|ref|XP_731492.1| integral membrane protein [Aspergillus fumigatus Af293] &gt;gi|66843861|gb|EAL84202.1| integral membrane protein [Aspergillus fumigatus Af293]	-	GO:0016021//integral component of membrane;	-	-
gene-AFUA_3G05350	32015.7	36517.8	27513.7	0.753432	-0.40845	0.00335023	0.0611984	NC_007196.1	1290284	1290859	-	423	AFUA_3G05350	GO:0005634;GO:0003677;GO:0046982;GO:0006334;GO:0000786	K11252	opiNOG33758;KOG1744	B	sp|A1CJ09|H2B_ASPCL Histone H2B OS=Aspergillus clavatus (strain ATCC 1007 / CBS 513.65 / DSM 816 / NCTC 3887 / NRRL 1) GN=htb1 PE=3 SV=1	gi|121704592|ref|XP_001270559.1| histone H2B [Aspergillus clavatus NRRL 1] &gt;gi|156630820|sp|A1CJ09.1|H2B_ASPCL RecName: Full=Histone H2B &gt;gi|119398705|gb|EAW09133.1| histone H2B [Aspergillus clavatus NRRL 1] &gt;gi|816333722|gb|KKK14271.1| histone H2B [Aspergillus ochraceoroseus] &gt;gi|816335870|gb|KKK15648.1| histone H2B [Aspergillus rambellii] &gt;gi|972233142|emb|CEL06708.1| Putative Hi…	GO:0006334//nucleosome assembly;	GO:0005634//nucleus;GO:0000786//nucleosome;	GO:0003677//DNA binding;GO:0046982//protein heterodimerization activity;	-
gene-AFUA_8G01970	68.7623	46.4654	91.0593	1.95972	0.970648	0.00337083	0.0614559	NC_007201.1	512612	513760	+	1095	AFUA_8G01970	GO:0045490;GO:0005576;GO:0071555;GO:0004650	K01184	COG5434;opiNOG00602	MG	sp|Q4WBE1|PGLRB_ASPFU Probable endopolygalacturonase B OS=Neosartorya fumigata (strain ATCC MYA-4609 / Af293 / CBS 101355 / FGSC A1100) GN=pgaB PE=3 SV=1	gi|70982963|ref|XP_747009.1| extracellular endo-polygalacturonase [Aspergillus fumigatus Af293] &gt;gi|74666852|sp|Q4WBE1.1|PGLRB_ASPFU RecName: Full=Probable endopolygalacturonase B; AltName: Full=Pectinase B; AltName: Full=Polygalacturonase B; Flags: Precursor &gt;gi|66844634|gb|EAL84971.1| extracellular endo-polygalacturonase, putative [Aspergillus fumigatus Af293] &gt;gi|846910966|gb|KMK56865…	GO:0045490//pectin catabolic process;GO:0071555//cell wall organization;	GO:0005576//extracellular region;	GO:0004650//polygalacturonase activity;	ko00040(Pentose and glucuronate interconversions)
gene-AFUA_1G01590	394.751	321.603	467.898	1.45489	0.540911	0.00338858	0.0616604	NC_007194.1	497339	499907	-	2517	AFUA_1G01590	GO:0005634;GO:2000999;GO:0000981;GO:0043609;GO:0044212;GO:2001002;GO:0019568;GO:0006357;GO:0019388;GO:0008270	-	eurotNOG04374	K	sp|A2QJX5|ARAR_ASPNC Arabinanolytic transcriptional activator araR OS=Aspergillus niger (strain CBS 513.88 / FGSC A1513) GN=araR PE=3 SV=1	gi|70990120|ref|XP_749909.1| C6 transcription factor [Aspergillus fumigatus Af293] &gt;gi|66847541|gb|EAL87871.1| C6 transcription factor, putative [Aspergillus fumigatus Af293]	GO:2000999//positive regulation of cellulose catabolic process;GO:0043609//regulation of carbon utilization;GO:2001002//positive regulation of xylan catabolic process;GO:0019568//arabinose catabolic process;GO:0006357//regulation of transcription by RNA polymerase II;GO:0019388//galactose catabolic process;	GO:0005634//nucleus;	GO:0000981//DNA-binding transcription factor activity, RNA polymerase II-specific;GO:0008270//zinc ion binding;	-
gene-AFUA_2G06280	1744.47	2003.25	1485.7	0.741644	-0.431202	0.00341125	0.0619535	NC_007195.1	1807441	1808608	+	978	AFUA_2G06280	GO:0016021;GO:0016740	K12669	KOG2603;opiNOG02701	O	sp|Q13454|TUSC3_HUMAN Tumor suppressor candidate 3 OS=Homo sapiens GN=TUSC3 PE=1 SV=1	gi|70989815|ref|XP_749757.1| oligosaccharyl transferase subunit (gamma) [Aspergillus fumigatus Af293] &gt;gi|66847388|gb|EAL87719.1| oligosaccharyl transferase subunit (gamma), putative [Aspergillus fumigatus Af293] &gt;gi|159129166|gb|EDP54280.1| oligosaccharyl transferase subunit (gamma), putative [Aspergillus fumigatus A1163] &gt;gi|846912114|gb|KMK57982.1| oligosaccharyl transferase subunit (…	-	GO:0016021//integral component of membrane;	GO:0016740//transferase activity;	ko04141(Protein processing in endoplasmic reticulum);ko00513(Various types of N-glycan biosynthesis);ko00510(N-Glycan biosynthesis)
gene-AFUA_4G03480	102.232	128.388	76.0766	0.592552	-0.754987	0.00346563	0.0627551	NC_007197.1	987124	987594	-	153	AFUA_4G03480	-	-	eurotNOG12825	S	-	gi|70982013|ref|XP_746535.1| hypothetical protein AFUA_4G03480 [Aspergillus fumigatus Af293] &gt;gi|66844158|gb|EAL84497.1| hypothetical protein AFUA_4G03480 [Aspergillus fumigatus Af293] &gt;gi|159122234|gb|EDP47356.1| hypothetical protein AFUB_099570 [Aspergillus fumigatus A1163]	-	-	-	-
gene-AFUA_4G13050	1859.58	2494.78	1224.38	0.490777	-1.02686	0.00346868	0.0627551	NC_007197.1	3414479	3416079	+	1455	AFUA_4G13050	GO:0003677	-	-	-	-	gi|70993358|ref|XP_751526.1| conserved hypothetical protein [Aspergillus fumigatus Af293] &gt;gi|66849160|gb|EAL89488.1| conserved hypothetical protein [Aspergillus fumigatus Af293]	-	-	GO:0003677//DNA binding;	-
gene-AFUA_1G14280	1295.13	1093.42	1496.84	1.36895	0.453068	0.00352169	0.0635054	NC_007194.1	3816217	3818225	-	1953	AFUA_1G14280	GO:0005634;GO:0000981;GO:0006355;GO:0008270;GO:0071467	-	NOG38227;opiNOG18748	S	-	gi|70996086|ref|XP_752798.1| C6 finger domain protein [Aspergillus fumigatus Af293] &gt;gi|66850433|gb|EAL90760.1| C6 finger domain protein, putative [Aspergillus fumigatus Af293] &gt;gi|159131552|gb|EDP56665.1| C6 finger domain protein, putative [Aspergillus fumigatus A1163]	GO:0006355//regulation of transcription, DNA-templated;GO:0071467//cellular response to pH;	GO:0005634//nucleus;	GO:0000981//DNA-binding transcription factor activity, RNA polymerase II-specific;GO:0008270//zinc ion binding;	-
gene-AFUA_6G12522	1243.85	1055.01	1432.68	1.35797	0.441455	0.0035236	0.0635054	NC_007199.1	3158611	3160971	+	1869	AFUA_6G12522	GO:0005634;GO:0071474;GO:0006355;GO:0000160;GO:0043565;GO:0016740;GO:0003700;GO:0000156;GO:0070301;GO:0075306	K15859	opiNOG21550;opiNOG08528	K	sp|O14283|PRR1_SCHPO Transcription factor prr1 OS=Schizosaccharomyces pombe (strain 972 / ATCC 24843) GN=prr1 PE=1 SV=2	gi|146324501|ref|XP_001481472.1| stress response transcription factor SrrA/Skn7 [Aspergillus fumigatus Af293] &gt;gi|129557278|gb|EBA27367.1| stress response transcription factor SrrA/Skn7, putative [Aspergillus fumigatus Af293]	GO:0071474//cellular hyperosmotic response;GO:0006355//regulation of transcription, DNA-templated;GO:0000160//phosphorelay signal transduction system;GO:0070301//cellular response to hydrogen peroxide;GO:0075306//regulation of conidium formation;	GO:0005634//nucleus;	GO:0043565//sequence-specific DNA binding;GO:0016740//transferase activity;GO:0003700//DNA-binding transcription factor activity;GO:0000156//phosphorelay response regulator activity;	-
gene-AFUA_3G11830	5868.15	6705.34	5030.96	0.750291	-0.414478	0.00354978	0.0638555	NC_007196.1	3113884	3115685	+	1668	AFUA_3G11830	GO:0000287;GO:0006006;GO:0004614;GO:0005737	K01835	COG0033;opiNOG03646	G	sp|Q4WY53|PGM_ASPFU Phosphoglucomutase OS=Neosartorya fumigata (strain ATCC MYA-4609 / Af293 / CBS 101355 / FGSC A1100) GN=pgmA PE=3 SV=1	gi|70999438|ref|XP_754438.1| phosphoglucomutase PgmA [Aspergillus fumigatus Af293] &gt;gi|74674436|sp|Q4WY53.1|PGM_ASPFU RecName: Full=Phosphoglucomutase; Short=PGM; AltName: Full=Glucose phosphomutase &gt;gi|66852075|gb|EAL92400.1| phosphoglucomutase PgmA [Aspergillus fumigatus Af293] &gt;gi|159127454|gb|EDP52569.1| phosphoglucomutase PgmA [Aspergillus fumigatus A1163] &gt;gi|846914353|gb|KMK601…	GO:0006006//glucose metabolic process;	GO:0005737//cytoplasm;	GO:0000287//magnesium ion binding;GO:0004614//phosphoglucomutase activity;	ko00520(Amino sugar and nucleotide sugar metabolism);ko00500(Starch and sucrose metabolism);ko00230(Purine metabolism);ko00052(Galactose metabolism);ko00030(Pentose phosphate pathway);ko00010(Glycolysis / Gluconeogenesis)
gene-AFUA_8G05130	142.262	176.143	108.381	0.615303	-0.700631	0.0035669	0.0640415	NC_007201.1	1193735	1194369	+	555	AFUA_8G05130	-	-	opiNOG33377	R	-	gi|70983582|ref|XP_747318.1| conserved hypothetical protein [Aspergillus fumigatus Af293] &gt;gi|66844944|gb|EAL85280.1| conserved hypothetical protein [Aspergillus fumigatus Af293] &gt;gi|159123676|gb|EDP48795.1| conserved hypothetical protein [Aspergillus fumigatus A1163]	-	-	-	-
gene-AFUA_4G06260	316.934	258.608	375.259	1.45107	0.537116	0.00359156	0.0641746	NC_007197.1	1608936	1609961	+	1026	AFUA_4G06260	GO:0031593;GO:0000736;GO:0000110;GO:0035861;GO:0003684;GO:0005829;GO:0090305;GO:0004519;GO:0007534	K10849	opiNOG02819;COG5241	L	sp|Q06182|SWI10_SCHPO Mating-type switching protein swi10 OS=Schizosaccharomyces pombe (strain 972 / ATCC 24843) GN=swi10 PE=1 SV=1	gi|70994842|ref|XP_752198.1| mating-type switch/DNA repair protein Swi10/Rad10 [Aspergillus fumigatus Af293] &gt;gi|66849832|gb|EAL90160.1| mating-type switch/DNA repair protein Swi10/Rad10, putative [Aspergillus fumigatus Af293] &gt;gi|159124889|gb|EDP50006.1| mating-type switch/DNA repair protein Swi10/Rad10, putative [Aspergillus fumigatus A1163] &gt;gi|846908398|gb|KMK54363.1| mating-type swi…	GO:0000736//double-strand break repair via single-strand annealing, removal of nonhomologous ends;GO:0090305//nucleic acid phosphodiester bond hydrolysis;GO:0007534//gene conversion at mating-type locus;	GO:0000110//nucleotide-excision repair factor 1 complex;GO:0035861//site of double-strand break;GO:0005829//cytosol;	GO:0031593//polyubiquitin modification-dependent protein binding;GO:0003684//damaged DNA binding;GO:0004519//endonuclease activity;	ko03420(Nucleotide excision repair)
gene-AFUA_5G02970	986.451	826.451	1146.45	1.3872	0.472174	0.00359504	0.0641746	NC_007198.1	792478	794590	-	2061	AFUA_5G02970	GO:0016021	-	opiNOG08543;opiNOG52400	S	sp|P40514|YIG7_YEAST Uncharacterized protein YIL067C OS=Saccharomyces cerevisiae (strain ATCC 204508 / S288c) GN=YIL067C PE=1 SV=1	gi|70985080|ref|XP_748046.1| LCCL domain protein [Aspergillus fumigatus Af293] &gt;gi|66845674|gb|EAL86008.1| LCCL domain protein [Aspergillus fumigatus Af293] &gt;gi|666428022|gb|KEY75678.1| hypothetical protein BA78_6771 [Aspergillus fumigatus var. RP-2014]	-	GO:0016021//integral component of membrane;	-	-
gene-AFUA_3G00450	467.617	591.519	343.716	0.581073	-0.78321	0.0035988	0.0641746	NC_007196.1	97061	98470	+	1260	AFUA_3G00450	-	-	opiNOG13643	S	-	gi|70985719|ref|XP_748365.1| NmrA-like family protein [Aspergillus fumigatus Af293] &gt;gi|66845994|gb|EAL86327.1| NmrA-like family protein [Aspergillus fumigatus Af293]	-	-	-	-
gene-AFUA_2G14460	615.836	716.999	514.674	0.717817	-0.478312	0.00360711	0.0641746	NC_007195.1	3783933	3784883	+	846	AFUA_2G14460	GO:0055114;GO:0016491	-	COG1028;opiNOG24102	QI	sp|A0A0U1LQE2|CCTT_TALIS Short-chain dehydrogenase cctT OS=Talaromyces islandicus GN=cctT PE=3 SV=1	gi|71002196|ref|XP_755779.1| oxidoreductase, short-chain dehydrogenase/reductase family [Aspergillus fumigatus Af293] &gt;gi|66853417|gb|EAL93741.1| oxidoreductase, short-chain dehydrogenase/reductase family [Aspergillus fumigatus Af293] &gt;gi|159129834|gb|EDP54948.1| oxidoreductase, short-chain dehydrogenase/reductase family [Aspergillus fumigatus A1163] &gt;gi|666434481|gb|KEY81989.1| oxidored…	GO:0055114//obsolete oxidation-reduction process;	-	GO:0016491//oxidoreductase activity;	-
gene-AFUA_8G02140	279.187	335.234	223.141	0.665627	-0.587214	0.00360829	0.0641746	NC_007201.1	551886	554409	+	2460	AFUA_8G02140	GO:0005975;GO:0016740;GO:0005886;GO:0031225	-	chaNOG07614;sorNOG08232;opiNOG05557	MRK	-	gi|70982929|ref|XP_746992.1| ankyrin repeat protein [Aspergillus fumigatus Af293] &gt;gi|66844617|gb|EAL84954.1| ankyrin repeat protein [Aspergillus fumigatus Af293]	GO:0005975//carbohydrate metabolic process;	GO:0005886//plasma membrane;GO:0031225//anchored component of membrane;	GO:0016740//transferase activity;	-
gene-AFUA_4G07490	916.411	773.59	1059.23	1.36924	0.453375	0.00363801	0.0645309	NC_007197.1	1941958	1943031	+	1074	AFUA_4G07490	GO:0035861;GO:0044732	-	opiNOG76188;euNOG29704;opiNOG34783	SO	sp|Q9P3U8|YJ95_SCHPO Uncharacterized RING finger protein C548.05c OS=Schizosaccharomyces pombe (strain 972 / ATCC 24843) GN=SPCC548.05c PE=4 SV=1	gi|70994598|ref|XP_752076.1| conserved hypothetical protein [Aspergillus fumigatus Af293] &gt;gi|66849710|gb|EAL90038.1| conserved hypothetical protein [Aspergillus fumigatus Af293] &gt;gi|159125009|gb|EDP50126.1| conserved hypothetical protein [Aspergillus fumigatus A1163] &gt;gi|666428366|gb|KEY76019.1| hypothetical protein BA78_0937 [Aspergillus fumigatus var. RP-2014]	-	GO:0035861//site of double-strand break;GO:0044732//mitotic spindle pole body;	-	-
gene-AFUA_2G15840	1965.67	1677.56	2253.79	1.34349	0.425991	0.00364199	0.0645309	NC_007195.1	4183251	4185856	-	2415	AFUA_2G15840	-	-	opiNOG00687	R	-	gi|71002476|ref|XP_755919.1| HET-C domain protein HetC [Aspergillus fumigatus Af293] &gt;gi|66853557|gb|EAL93881.1| HET-C domain protein HetC [Aspergillus fumigatus Af293]	-	-	-	-
gene-AFUA_6G07390	3666.9	4185.74	3148.06	0.75209	-0.411022	0.00366009	0.0646214	NC_007199.1	1667162	1668427	+	1107	AFUA_6G07390	GO:0000287;GO:0004449;GO:0009085;GO:0051287;GO:0055114	K05824	COG0473;opiNOG00100	E	sp|O14104|LYS12_SCHPO Homoisocitrate dehydrogenase OS=Schizosaccharomyces pombe (strain 972 / ATCC 24843) GN=lys12 PE=1 SV=1	gi|70991567|ref|XP_750632.1| isocitrate dehydrogenase LysB [Aspergillus fumigatus Af293] &gt;gi|66848265|gb|EAL88594.1| isocitrate dehydrogenase LysB [Aspergillus fumigatus Af293]	GO:0009085//lysine biosynthetic process;GO:0055114//obsolete oxidation-reduction process;	-	GO:0000287//magnesium ion binding;GO:0004449//isocitrate dehydrogenase (NAD+) activity;GO:0051287//NAD binding;	ko00300(Lysine biosynthesis)
gene-AFUA_6G03830	27895.3	31701.4	24089.2	0.759878	-0.396161	0.00366078	0.0646214	NC_007199.1	842184	842693	-	426	AFUA_6G03830	GO:0005840;GO:0005634;GO:0005829;GO:0006412;GO:0003735	K02875	opiNOG37275;COG2163	J	sp|O94238|RL14_SCHPO 60S ribosomal protein L14 OS=Schizosaccharomyces pombe (strain 972 / ATCC 24843) GN=rpl14 PE=2 SV=1	gi|70984360|ref|XP_747694.1| ribosomal protein L14 [Aspergillus fumigatus Af293] &gt;gi|66845321|gb|EAL85656.1| ribosomal protein L14 [Aspergillus fumigatus Af293] &gt;gi|159122480|gb|EDP47601.1| ribosomal protein L14 [Aspergillus fumigatus A1163] &gt;gi|666429249|gb|KEY76892.1| ribosomal protein L14 [Aspergillus fumigatus var. RP-2014]	GO:0006412//translation;	GO:0005840//ribosome;GO:0005634//nucleus;GO:0005829//cytosol;	GO:0003735//structural constituent of ribosome;	ko03010(Ribosome)
gene-AFUA_5G12620	625.42	748.991	501.849	0.670033	-0.577696	0.0036731	0.064669	NC_007198.1	3269450	3271132	-	1683	AFUA_5G12620	GO:0055085;GO:0046873;GO:0016021;GO:0030001	-	opiNOG09282	P	-	gi|70997282|ref|XP_753391.1| CorA family metal ion transporter [Aspergillus fumigatus Af293] &gt;gi|66851027|gb|EAL91353.1| CorA family metal ion transporter, putative [Aspergillus fumigatus Af293]	GO:0055085//transmembrane transport;GO:0030001//metal ion transport;	GO:0016021//integral component of membrane;	GO:0046873//metal ion transmembrane transporter activity;	-
gene-AFUA_6G07350	360.516	296.662	424.369	1.43048	0.516497	0.00367739	0.064669	NC_007199.1	1656127	1656780	-	654	AFUA_6G07350	-	-	opiNOG10130	S	-	gi|70991559|ref|XP_750628.1| conserved hypothetical protein [Aspergillus fumigatus Af293] &gt;gi|66848261|gb|EAL88590.1| conserved hypothetical protein [Aspergillus fumigatus Af293]	-	-	-	-
gene-AFUA_2G01610	1221.21	918.578	1523.83	1.65891	0.730232	0.00368402	0.064669	NC_007195.1	389864	390745	-	741	AFUA_2G01610	-	-	opiNOG69012;opiNOG66520	S	-	gi|70988889|ref|XP_749296.1| conserved hypothetical protein [Aspergillus fumigatus Af293] &gt;gi|66846927|gb|EAL87258.1| conserved hypothetical protein [Aspergillus fumigatus Af293]	-	-	-	-
gene-AFUA_5G00810	34.5572	21.2086	47.9058	2.25879	1.17555	0.00370209	0.0648656	NC_007198.1	223385	224440	+	1056	AFUA_5G00810	-	-	opiNOG65789	S	-	gi|70985506|ref|XP_748259.1| conserved hypothetical protein [Aspergillus fumigatus Af293] &gt;gi|66845887|gb|EAL86221.1| conserved hypothetical protein [Aspergillus fumigatus Af293] &gt;gi|159125810|gb|EDP50926.1| conserved hypothetical protein [Aspergillus fumigatus A1163] &gt;gi|846913025|gb|KMK58853.1| hypothetical protein Y699_00054 [Aspergillus fumigatus Z5]	-	-	-	-
gene-AFUA_2G05240	752.682	872.987	632.376	0.724382	-0.465178	0.00371374	0.0649492	NC_007195.1	1456461	1457711	+	1203	AFUA_2G05240	GO:0005576	-	opiNOG41873;opiNOG15072;COG2706	SRG	sp|D4B0N9|6PGL_ARTBC Probable 6-phosphogluconolactonase ARB_02015 OS=Arthroderma benhamiae (strain ATCC MYA-4681 / CBS 112371) GN=ARB_02015 PE=1 SV=1	gi|70989609|ref|XP_749654.1| conserved hypothetical protein [Aspergillus fumigatus Af293] &gt;gi|66847285|gb|EAL87616.1| conserved hypothetical protein [Aspergillus fumigatus Af293] &gt;gi|159129061|gb|EDP54175.1| conserved hypothetical protein [Aspergillus fumigatus A1163] &gt;gi|846912015|gb|KMK57883.1| hypothetical protein Y699_03303 [Aspergillus fumigatus Z5]	-	GO:0005576//extracellular region;	-	-
gene-AFUA_6G04260	1202.62	1019.34	1385.91	1.35961	0.443196	0.00375811	0.0656036	NC_007199.1	956932	958005	+	975	AFUA_6G04260	GO:0005634;GO:0005829	K14831	COG5129;opiNOG03387	AR	sp|P10962|MAK16_YEAST Protein MAK16 OS=Saccharomyces cerevisiae (strain ATCC 204508 / S288c) GN=MAK16 PE=1 SV=2	gi|70984272|ref|XP_747652.1| ribosomal large subunit biogenesis protein MAK16 [Aspergillus fumigatus Af293] &gt;gi|66845279|gb|EAL85614.1| ribosomal large subunit biogenesis protein MAK16, putative [Aspergillus fumigatus Af293] &gt;gi|159122439|gb|EDP47560.1| ribosomal large subunit biogenesis protein MAK16, putative [Aspergillus fumigatus A1163]	-	GO:0005634//nucleus;GO:0005829//cytosol;	-	-
gene-AFUA_1G03090	1045.83	1321.54	770.116	0.582741	-0.779073	0.00378033	0.0658697	NC_007194.1	891235	892887	+	1584	AFUA_1G03090	GO:0016021;GO:0005737	-	COG0596;opiNOG18317	SR	sp|O13912|YDW6_SCHPO Uncharacterized protein C23C11.06c OS=Schizosaccharomyces pombe (strain 972 / ATCC 24843) GN=SPAC23C11.06c PE=4 SV=1	gi|70990420|ref|XP_750059.1| mitochondrial integral membrane protein [Aspergillus fumigatus Af293] &gt;gi|66847691|gb|EAL88021.1| mitochondrial integral membrane protein [Aspergillus fumigatus Af293] &gt;gi|159130540|gb|EDP55653.1| integral membrane protein [Aspergillus fumigatus A1163] &gt;gi|846911530|gb|KMK57420.1| integral membrane protein [Aspergillus fumigatus Z5]	-	GO:0016021//integral component of membrane;GO:0005737//cytoplasm;	-	-
gene-AFUA_4G03600	137.5	168.381	106.619	0.6332	-0.659268	0.00379285	0.0659245	NC_007197.1	1012399	1013166	-	768	AFUA_4G03600	GO:0016021;GO:0008080	-	eurotNOG06897;opiNOG10783	SR	-	gi|146323625|ref|XP_001481540.1| acetyltransferase, GNAT family family [Aspergillus fumigatus Af293] &gt;gi|129555312|gb|EBA27186.1| acetyltransferase, GNAT family family [Aspergillus fumigatus Af293]	-	GO:0016021//integral component of membrane;	GO:0008080//N-acetyltransferase activity;	-
gene-AFUA_3G06950	1434.91	1217.94	1651.87	1.35628	0.439655	0.00379743	0.0659245	NC_007196.1	1740105	1741322	-	1152	AFUA_3G06950	GO:0055085;GO:0016021	K15116	opiNOG08128;KOG0757	C	sp|Q9P6L7|YKQ9_SCHPO Uncharacterized mitochondrial carrier C688.09 OS=Schizosaccharomyces pombe (strain 972 / ATCC 24843) GN=SPAC688.09 PE=3 SV=1	gi|71000433|ref|XP_754911.1| mitochondrial carrier protein (Rim2) [Aspergillus fumigatus Af293] &gt;gi|66852548|gb|EAL92873.1| mitochondrial carrier protein (Rim2), putative [Aspergillus fumigatus Af293] &gt;gi|159127925|gb|EDP53040.1| mitochondrial carrier protein (Rim2), putative [Aspergillus fumigatus A1163]	GO:0055085//transmembrane transport;	GO:0016021//integral component of membrane;	-	-
gene-AFUA_2G14497	573.525	666.377	480.672	0.721321	-0.471286	0.00385354	0.0667758	NC_007195.1	3791669	3792832	-	957	AFUA_2G14497	GO:0050661;GO:0015940;GO:0008677;GO:0016021;GO:0055114;GO:0005737	-	opiNOG05657;opiNOG50119	CR	sp|Q8YX96|PANE_NOSS1 Putative 2-dehydropantoate 2-reductase OS=Nostoc sp. (strain PCC 7120 / SAG 25.82 / UTEX 2576) GN=all1319 PE=3 SV=1	gi|146323008|ref|XP_755783.2| ketopantoate reductase family protein [Aspergillus fumigatus Af293] &gt;gi|129558570|gb|EAL93745.2| ketopantoate reductase family protein, putative [Aspergillus fumigatus Af293] &gt;gi|666434485|gb|KEY81993.1| ketopantoate reductase [Aspergillus fumigatus var. RP-2014] &gt;gi|846915798|gb|KMK61582.1| ketopantoate reductase family protein [Aspergillus fumigatus Z5]	GO:0015940//pantothenate biosynthetic process;GO:0055114//obsolete oxidation-reduction process;	GO:0016021//integral component of membrane;GO:0005737//cytoplasm;	GO:0050661//NADP binding;GO:0008677//2-dehydropantoate 2-reductase activity;	-
gene-AFUA_6G08410	962.381	790.842	1133.92	1.43381	0.519857	0.00387169	0.0669674	NC_007199.1	1969252	1970982	-	1638	AFUA_6G08410	GO:0005634	-	opiNOG21443	S	-	gi|70991763|ref|XP_750730.1| conserved hypothetical protein [Aspergillus fumigatus Af293] &gt;gi|66848363|gb|EAL88692.1| conserved hypothetical protein [Aspergillus fumigatus Af293]	-	GO:0005634//nucleus;	-	-
gene-AFUA_3G07520	368.277	303.942	432.612	1.42334	0.509278	0.00392573	0.0677264	NC_007196.1	1883654	1886352	-	2430	AFUA_3G07520	GO:0008152;GO:0004338	K01210	opiNOG09691	R	sp|D4B0V1|E13B_ARTBC Probable glucan endo-1,3-beta-glucosidase ARB_02077 OS=Arthroderma benhamiae (strain ATCC MYA-4681 / CBS 112371) GN=ARB_02077 PE=1 SV=1	gi|71000329|ref|XP_754859.1| exo-beta-1,3-glucanase [Aspergillus fumigatus Af293] &gt;gi|66852496|gb|EAL92821.1| exo-beta-1,3-glucanase, putative [Aspergillus fumigatus Af293]	GO:0008152//metabolic process;	-	GO:0004338//glucan exo-1,3-beta-glucosidase activity;	ko00500(Starch and sucrose metabolism)
gene-AFUA_2G01980	895.254	730.752	1059.76	1.45023	0.536279	0.00392991	0.0677264	NC_007195.1	493917	496521	-	2553	AFUA_2G01980	GO:0016070;GO:0003677;GO:0003723	K17583	opiNOG00250;fuNOG00884;eurotNOG00862;KOG2141;euroNOG05927	T	sp|O13971|SGD1_SCHPO Suppressor of glycerol defect protein 1 OS=Schizosaccharomyces pombe (strain 972 / ATCC 24843) GN=sgd1 PE=3 SV=1	gi|70988966|ref|XP_749333.1| nuclear protein (Sgd1) [Aspergillus fumigatus Af293] &gt;gi|66846964|gb|EAL87295.1| nuclear protein (Sgd1), putative [Aspergillus fumigatus Af293]	GO:0016070//RNA metabolic process;	-	GO:0003677//DNA binding;GO:0003723//RNA binding;	-
gene-AFUA_8G00962	6288.76	4656.08	7921.43	1.70131	0.766645	0.00394496	0.0678619	NC_007201.1	220536	222429	-	1602	AFUA_8G00962	GO:0009055;GO:0016705;GO:0020037;GO:0005506;GO:0004497;GO:0055114	-	eurotNOG05887;KOG0156	Q	sp|A0JJT9|TENB_BEABA Cytochrome P450 monooxygenase tenB OS=Beauveria bassiana GN=tenB PE=1 SV=1	gi|146324659|ref|XP_001481394.1| cytochrome P450 [Aspergillus fumigatus Af293] &gt;gi|129555482|gb|EBA27218.1| cytochrome P450, putative [Aspergillus fumigatus Af293] &gt;gi|159123994|gb|EDP49113.1| conserved hypothetical protein [Aspergillus fumigatus A1163]	GO:0055114//obsolete oxidation-reduction process;	-	GO:0009055//electron transfer activity;GO:0016705//oxidoreductase activity, acting on paired donors, with incorporation or reduction of molecular oxygen;GO:0020037//heme binding;GO:0005506//iron ion binding;GO:0004497//monooxygenase activity;	-
gene-AFUA_7G06000	307.464	252.075	362.853	1.43947	0.525535	0.00396884	0.0681486	NC_007200.1	1470617	1471220	-	513	AFUA_7G06000	GO:0005783;GO:0044425	-	NOG39948;opiNOG19692	SU	sp|A1DCU0|ROT1_NEOFI Protein rot1 OS=Neosartorya fischeri (strain ATCC 1020 / DSM 3700 / CBS 544.65 / FGSC A1164 / JCM 1740 / NRRL 181 / WB 181) GN=rot1 PE=3 SV=1	gi|70986845|ref|XP_748910.1| hypothetical protein AFUA_7G06000 [Aspergillus fumigatus Af293] &gt;gi|66846540|gb|EAL86872.1| hypothetical protein AFUA_7G06000 [Aspergillus fumigatus Af293] &gt;gi|159123321|gb|EDP48441.1| hypothetical protein AFUB_091580 [Aspergillus fumigatus A1163]	-	GO:0005783//endoplasmic reticulum;GO:0044425//obsolete membrane part;	-	-
gene-AFUA_1G03000	686.982	574.388	799.576	1.39205	0.47721	0.00399732	0.0685131	NC_007194.1	864409	866082	+	1674	AFUA_1G03000	GO:0008270	-	opiNOG22614	S	-	gi|70990402|ref|XP_750050.1| MYND domain protein [Aspergillus fumigatus Af293] &gt;gi|66847682|gb|EAL88012.1| MYND domain protein, putative [Aspergillus fumigatus Af293]	-	-	GO:0008270//zinc ion binding;	-
gene-AFUA_5G10830	1422.94	1212.04	1633.83	1.348	0.430819	0.00402031	0.0687822	NC_007198.1	2766786	2770478	+	3693	AFUA_5G10830	GO:0003723;GO:0005524;GO:0008026	K12818	opiNOG00499;COG1643	AL	sp|O42643|PRP22_SCHPO Pre-mRNA-splicing factor ATP-dependent RNA helicase prp22 OS=Schizosaccharomyces pombe (strain 972 / ATCC 24843) GN=prp22 PE=1 SV=1	gi|70997647|ref|XP_753563.1| RNA helicase-like splicing factor (HRH1) [Aspergillus fumigatus Af293] &gt;gi|66851199|gb|EAL91525.1| RNA helicase-like splicing factor (HRH1), putative [Aspergillus fumigatus Af293] &gt;gi|159126706|gb|EDP51822.1| RNA helicase-like splicing factor (HRH1), putative [Aspergillus fumigatus A1163]	-	-	GO:0003723//RNA binding;GO:0005524//ATP binding;	ko03040(Spliceosome)
gene-AFUA_2G04890	173.653	136.511	210.796	1.54418	0.626838	0.00403332	0.06888	NC_007195.1	1345084	1346484	+	1017	AFUA_2G04890	GO:0008168;GO:0032259	-	opiNOG27800	R	sp|M2SNN6|LAEA_COCH5 Secondary metabolism regulator LAE1 OS=Cochliobolus heterostrophus (strain C5 / ATCC 48332 / race O) GN=LAE1 PE=3 SV=1	gi|70989541|ref|XP_749620.1| TAM domain methyltransferase [Aspergillus fumigatus Af293] &gt;gi|66847251|gb|EAL87582.1| TAM domain methyltransferase, putative [Aspergillus fumigatus Af293] &gt;gi|159129026|gb|EDP54140.1| TAM domain methyltransferase, putative [Aspergillus fumigatus A1163] &gt;gi|666429679|gb|KEY77316.1| TAM domain methyltransferase [Aspergillus fumigatus var. RP-2014]	GO:0032259//methylation;	-	GO:0008168//methyltransferase activity;	-
gene-AFUA_2G05440	2500.59	2136.44	2864.74	1.34089	0.423191	0.00404885	0.0690204	NC_007195.1	1523340	1524242	+	690	AFUA_2G05440	-	-	KOG2659;opiNOG09033	Z	sp|Q84WK5|GID8_ARATH Protein GID8 homolog OS=Arabidopsis thaliana GN=GID8 PE=1 SV=1	gi|70989649|ref|XP_749674.1| conserved hypothetical protein [Aspergillus fumigatus Af293] &gt;gi|66847305|gb|EAL87636.1| conserved hypothetical protein [Aspergillus fumigatus Af293] &gt;gi|666433654|gb|KEY81197.1| hypothetical protein BA78_7192 [Aspergillus fumigatus var. RP-2014]	-	-	-	-
gene-AFUA_6G09090	153.134	185.476	120.792	0.651253	-0.618711	0.00408484	0.0695086	NC_007199.1	2159087	2159707	+	621	AFUA_6G09090	-	-	opiNOG38851;NOG70487;opiNOG43713	S	-	gi|70991897|ref|XP_750797.1| conserved hypothetical protein [Aspergillus fumigatus Af293] &gt;gi|66848430|gb|EAL88759.1| conserved hypothetical protein [Aspergillus fumigatus Af293] &gt;gi|846917489|gb|KMK63236.1| hypothetical protein Y699_04066 [Aspergillus fumigatus Z5]	-	-	-	-
gene-AFUA_2G07760	95.6386	71.1655	120.112	1.68778	0.755127	0.00413501	0.0702356	NC_007195.1	1986338	1986800	+	228	AFUA_2G07760	-	-	-	-	-	gi|71000860|ref|XP_755111.1| hypothetical protein AFUA_2G07760 [Aspergillus fumigatus Af293] &gt;gi|66852749|gb|EAL93073.1| hypothetical protein AFUA_2G07760 [Aspergillus fumigatus Af293] &gt;gi|159129210|gb|EDP54324.1| hypothetical protein AFUB_023800 [Aspergillus fumigatus A1163]	-	-	-	-
gene-AFUA_3G06960	32263	36650.1	27875.9	0.760596	-0.394798	0.00415663	0.070399	NC_007196.1	1742198	1742922	-	477	AFUA_3G06960	GO:0005840;GO:0006412;GO:0003735	K02889	opiNOG15803;COG2139	J	sp|Q9UUC1|RL21A_SCHPO 60S ribosomal protein L21-A OS=Schizosaccharomyces pombe (strain 972 / ATCC 24843) GN=rpl2101 PE=3 SV=1	gi|71000431|ref|XP_754910.1| 60S ribosomal protein L21 [Aspergillus fumigatus Af293] &gt;gi|66852547|gb|EAL92872.1| 60S ribosomal protein L21, putative [Aspergillus fumigatus Af293] &gt;gi|159127924|gb|EDP53039.1| 60S ribosomal protein L21, putative [Aspergillus fumigatus A1163] &gt;gi|666430987|gb|KEY78600.1| 60S ribosomal protein L21 [Aspergillus fumigatus var. RP-2014]	GO:0006412//translation;	GO:0005840//ribosome;	GO:0003735//structural constituent of ribosome;	ko03010(Ribosome)
gene-AFUA_2G05750	207.208	165.908	248.509	1.49787	0.582914	0.00415953	0.070399	NC_007195.1	1619818	1621182	-	1251	AFUA_2G05750	GO:0008783;GO:0046872	K01480	opiNOG05652;COG0010	E	sp|O42887|SPEB2_SCHPO Putative agmatinase 2 OS=Schizosaccharomyces pombe (strain 972 / ATCC 24843) GN=SPBC8E4.03 PE=3 SV=1	gi|70989709|ref|XP_749704.1| agmatinase [Aspergillus fumigatus Af293] &gt;gi|66847335|gb|EAL87666.1| agmatinase, putative [Aspergillus fumigatus Af293]	-	-	GO:0008783//agmatinase activity;GO:0046872//metal ion binding;	ko00330(Arginine and proline metabolism)
gene-AFUA_2G03710	2577.18	2207.48	2946.87	1.33495	0.416783	0.00418157	0.0706453	NC_007195.1	990629	993573	+	2826	AFUA_2G03710	GO:0030010;GO:0031562	-	opiNOG19323	S	sp|O42869|YF75_SCHPO Uncharacterized protein C3G9.05 OS=Schizosaccharomyces pombe (strain 972 / ATCC 24843) GN=SPAC3G9.05 PE=1 SV=1	gi|70989307|ref|XP_749503.1| cell polarity protein [Aspergillus fumigatus Af293] &gt;gi|66847134|gb|EAL87465.1| cell polarity protein, putative [Aspergillus fumigatus Af293]	GO:0030010//establishment of cell polarity;	GO:0031562//hyphal tip polarisome;	-	-
[truncated: 8,885 more rows]
