# Supplementary material for: Distinct roles of phytochromes A and B in Aspergillus fumigatus in environmental sensing and pathogenicity
Source: mBio. 2025 Sep 23;16(11):e02204-25. doi: 10.1128/mbio.02204-25 (PMC12607886; doi:10.1128/mbio.02204-25)
Supplement: Table S6 — Differentially expressed genes in A. fumigatus ∆fphB and WT. [file mbio.02204-25-s0005.xlsx]

## Sheet: Sheet1
id	baseMean	baseMean_WT	baseMean_FphB	foldChange(FphB/WT)	log2FoldChange	pval	padj	Chromosome	Start Site	End Site	Direction	Length	Name	GO	KEGG	eggNOG	eggNOG_Category	Swissprot	NR	BP	CC	MF	Pathway
gene-AFUA_3G01030	738.359	67.6843	1409.03	20.8177	4.37974	2.65014e-76	2.50518e-72	NC_007196.1	240060	240954	-	831	AFUA_3G01030	GO:0006950;GO:0016021	-	opiNOG51764;opiNOG56426	S	sp|P40113|RTM1_YEASX Protein RTM1 OS=Saccharomyces cerevisiae GN=RTM1 PE=3 SV=1	gi|70985837|ref|XP_748424.1| RTA1 domain protein [Aspergillus fumigatus Af293] &gt;gi|66846053|gb|EAL86386.1| RTA1 domain protein, putative [Aspergillus fumigatus Af293] &gt;gi|159128440|gb|EDP53555.1| RTA1 domain protein, putative [Aspergillus fumigatus A1163] &gt;gi|846912904|gb|KMK58756.1| RTA1 domain-containing protein [Aspergillus fumigatus Z5]	GO:0006950//response to stress;	GO:0016021//integral component of membrane;	-	-
gene-AFUA_5G01380	251.446	87.4746	415.417	4.74901	2.24763	6.6199e-31	3.1289e-27	NC_007198.1	353268	353913	+	558	AFUA_5G01380	-	-	opiNOG34600	S	sp|O14297|YF1F_SCHPO Uncharacterized protein C9E9.15 OS=Schizosaccharomyces pombe (strain 972 / ATCC 24843) GN=SPAC9E9.15 PE=3 SV=2	gi|70985396|ref|XP_748204.1| conserved hypothetical protein [Aspergillus fumigatus Af293] &gt;gi|66845832|gb|EAL86166.1| conserved hypothetical protein [Aspergillus fumigatus Af293] &gt;gi|159125871|gb|EDP50987.1| conserved hypothetical protein [Aspergillus fumigatus A1163] &gt;gi|846913079|gb|KMK58907.1| hypothetical protein Y699_00108 [Aspergillus fumigatus Z5]	-	-	-	-
gene-AFUA_6G09260	27.4234	54.8469	0	0	-Inf	2.71778e-23	8.56373e-20	NC_007199.1	2201280	2205362	-	4029	AFUA_6G09260	GO:0016020;GO:0023014;GO:0005524;GO:0006355;GO:0005622;GO:0018298;GO:0000155;GO:0000160;GO:0009584;GO:0000156;GO:0009881	-	NOG129485;COG0642;COG4251;opiNOG03414	T	sp|Q54YZ9|DHKJ_DICDI Hybrid signal transduction histidine kinase J OS=Dictyostelium discoideum GN=dhkJ PE=3 SV=2	gi|70991929|ref|XP_750813.1| sensor histidine kinase/response regulator [Aspergillus fumigatus Af293] &gt;gi|66848446|gb|EAL88775.1| sensor histidine kinase/response regulator, putative [Aspergillus fumigatus Af293]	GO:0006355//regulation of transcription, DNA-templated;GO:0018298//protein-chromophore linkage;GO:0000160//phosphorelay signal transduction system;GO:0009584//detection of visible light;	GO:0016020//membrane;GO:0005622//intracellular anatomical structure;	GO:0005524//ATP binding;GO:0000155//phosphorelay sensor kinase activity;GO:0000156//phosphorelay response regulator activity;GO:0009881//photoreceptor activity;	-
gene-AFUA_1G01600	1588.72	654.839	2522.6	3.85225	1.9457	7.97236e-19	1.88407e-15	NC_007194.1	500803	502611	-	1761	AFUA_1G01600	GO:0003904;GO:0000719;GO:0000122;GO:0005634;GO:0070797;GO:0071483;GO:0071492	K01669	COG0415;opiNOG02695	TL	sp|P27526|PHR_NEUCR Deoxyribodipyrimidine photo-lyase OS=Neurospora crassa (strain ATCC 24698 / 74-OR23-1A / CBS 708.71 / DSM 1257 / FGSC 987) GN=phr PE=3 SV=2	gi|70990122|ref|XP_749910.1| deoxyribodipyrimidine photo-lyase Phr1 [Aspergillus fumigatus Af293] &gt;gi|66847542|gb|EAL87872.1| deoxyribodipyrimidine photo-lyase Phr1, putative [Aspergillus fumigatus Af293] &gt;gi|159130392|gb|EDP55505.1| deoxyribodipyrimidine photo-lyase Phr1, putative [Aspergillus fumigatus A1163]	GO:0000719//photoreactive repair;GO:0000122//negative regulation of transcription by RNA polymerase II;GO:0070797//negative regulation of cleistothecium development;GO:0071483//cellular response to blue light;GO:0071492//cellular response to UV-A;	GO:0005634//nucleus;	GO:0003904//deoxyribodipyrimidine photo-lyase activity;	-
gene-AFUA_3G05780	896.268	522.545	1269.99	2.4304	1.28119	6.56557e-18	1.24129e-14	NC_007196.1	1413000	1415797	+	2556	AFUA_3G05780	GO:0033244;GO:0005634;GO:0007165;GO:0006355;GO:0071483;GO:0075308;GO:0071333;GO:0010914;GO:0008270;GO:0043565;GO:0004871;GO:0016740;GO:0003700;GO:0043941	K14858	COG2202;NOG47730;opiNOG16793	OTK	sp|Q01371|WC1_NEUCR White collar 1 protein OS=Neurospora crassa (strain ATCC 24698 / 74-OR23-1A / CBS 708.71 / DSM 1257 / FGSC 987) GN=wc-1 PE=1 SV=2	gi|71000689|ref|XP_755026.1| GATA transcription factor LreA [Aspergillus fumigatus Af293] &gt;gi|66852663|gb|EAL92988.1| GATA transcription factor LreA [Aspergillus fumigatus Af293]	GO:0033244//regulation of penicillin metabolic process;GO:0007165//signal transduction;GO:0006355//regulation of transcription, DNA-templated;GO:0071483//cellular response to blue light;GO:0075308//negative regulation of conidium formation;GO:0071333//cellular response to glucose stimulus;GO:0010914//positive regulation of sterigmatocystin biosynthetic process;GO:0043941//positive regulation of s…	GO:0005634//nucleus;	GO:0008270//zinc ion binding;GO:0043565//sequence-specific DNA binding;GO:0004871//obsolete signal transducer activity;GO:0016740//transferase activity;GO:0003700//DNA-binding transcription factor activity;	-
gene-AFUA_1G06040	637.757	360.276	915.238	2.54038	1.34505	1.71006e-17	2.6942e-14	NC_007194.1	1744206	1747001	+	1731	AFUA_1G06040	GO:0016021;GO:0005789;GO:0008374	K00637	COG5056;opiNOG02996	I	sp|Q9UU82|AREH2_SCHPO Probable sterol O-acyltransferase 2 OS=Schizosaccharomyces pombe (strain 972 / ATCC 24843) GN=are2 PE=1 SV=1	gi|70991010|ref|XP_750354.1| sterol o-acyltransferase (APE2), putaitve [Aspergillus fumigatus Af293] &gt;gi|66847986|gb|EAL88316.1| sterol o-acyltransferase (APE2), putaitve [Aspergillus fumigatus Af293] &gt;gi|159130827|gb|EDP55940.1| sterol o-acyltransferase (APE2), putative [Aspergillus fumigatus A1163]	-	GO:0016021//integral component of membrane;GO:0005789//endoplasmic reticulum membrane;	GO:0008374//O-acyltransferase activity;	ko00100(Steroid biosynthesis)
gene-AFUA_6G10900	1600.13	973.729	2226.54	2.28661	1.19321	2.65225e-17	3.58168e-14	NC_007199.1	2688771	2690637	-	1797	AFUA_6G10900	GO:1990731;GO:0005634;GO:0006298;GO:0000404;GO:0006289;GO:0043504;GO:0005739;GO:1990043;GO:0006290	K13281	COG4294;opiNOG13919	RL	sp|Q01408|UVE1_NEUCR UV-damage endonuclease OS=Neurospora crassa (strain ATCC 24698 / 74-OR23-1A / CBS 708.71 / DSM 1257 / FGSC 987) GN=mus-18 PE=2 SV=2	gi|70992259|ref|XP_750978.1| UV-endonuclease UVE-1 [Aspergillus fumigatus Af293] &gt;gi|66848611|gb|EAL88940.1| UV-endonuclease UVE-1 [Aspergillus fumigatus Af293]	GO:1990731//UV-damage excision repair, DNA incision;GO:0006298//mismatch repair;GO:0006289//nucleotide-excision repair;GO:0043504//mitochondrial DNA repair;GO:0006290//pyrimidine dimer repair;	GO:0005634//nucleus;GO:0005739//mitochondrion;	GO:0000404//heteroduplex DNA loop binding;GO:1990043//5' deoxyribonuclease (pyrimidine dimer) activity;	-
gene-AFUA_8G05985	8203.31	11113.6	5293	0.476263	-1.07017	5.18452e-16	6.12616e-13	NC_007201.1	1421958	1422375	+	267	AFUA_8G05985	-	-	eurotNOG12595;eurotNOG12307	S	-	gi|146324767|ref|XP_747401.2| conserved hypothetical protein [Aspergillus fumigatus Af293] &gt;gi|129556144|gb|EAL85363.2| conserved hypothetical protein [Aspergillus fumigatus Af293] &gt;gi|846910675|gb|KMK56574.1| hypothetical protein Y699_05489 [Aspergillus fumigatus Z5]	-	-	-	-
gene-AFUA_6G07720	2816.51	1750.43	3882.59	2.21808	1.14931	2.15336e-15	2.04999e-12	NC_007199.1	1754889	1757338	-	1806	AFUA_6G07720	GO:0015976;GO:0016310;GO:0005524;GO:0016301;GO:0006094;GO:0004612	K01610	opiNOG06179;COG1866	C	sp|Q96UL8|PCKA_EMENI Phosphoenolpyruvate carboxykinase (ATP) OS=Emericella nidulans (strain FGSC A4 / ATCC 38163 / CBS 112.46 / NRRL 194 / M139) GN=acuF PE=3 SV=3	gi|70991629|ref|XP_750663.1| phosphoenolpyruvate carboxykinase AcuF [Aspergillus fumigatus Af293] &gt;gi|66848296|gb|EAL88625.1| phosphoenolpyruvate carboxykinase AcuF [Aspergillus fumigatus Af293] &gt;gi|159124223|gb|EDP49341.1| phosphoenolpyruvate carboxykinase AcuF [Aspergillus fumigatus A1163] &gt;gi|666433402|gb|KEY80955.1| phosphoenolpyruvate carboxykinase AcuF [Aspergillus fumigatus var. R…	GO:0015976//carbon utilization;GO:0016310//phosphorylation;GO:0006094//gluconeogenesis;	-	GO:0005524//ATP binding;GO:0016301//kinase activity;GO:0004612//phosphoenolpyruvate carboxykinase (ATP) activity;	ko00620(Pyruvate metabolism);ko00020(Citrate cycle (TCA cycle));ko00010(Glycolysis / Gluconeogenesis)
gene-AFUA_5G07360	467.211	248.554	685.867	2.75943	1.46437	2.16861e-15	2.04999e-12	NC_007198.1	1839248	1841409	-	2052	AFUA_5G07360	GO:0008131;GO:0005507;GO:0048038;GO:0009308;GO:0055114	K00276	opiNOG00535;COG3733	Q	sp|Q9P7F2|CAO1_SCHPO Copper amine oxidase 1 OS=Schizosaccharomyces pombe (strain 972 / ATCC 24843) GN=cao1 PE=1 SV=1	gi|70998352|ref|XP_753898.1| peroxisomal copper amine oxidase [Aspergillus fumigatus Af293] &gt;gi|66851534|gb|EAL91860.1| peroxisomal copper amine oxidase [Aspergillus fumigatus Af293] &gt;gi|159126367|gb|EDP51483.1| peroxisomal copper amine oxidase [Aspergillus fumigatus A1163] &gt;gi|666433845|gb|KEY81382.1| peroxisomal copper amine oxidase [Aspergillus fumigatus var. RP-2014] &gt;gi|846913559…	GO:0009308//amine metabolic process;GO:0055114//obsolete oxidation-reduction process;	-	GO:0008131//primary amine oxidase activity;GO:0005507//copper ion binding;GO:0048038//quinone binding;	ko00410(beta-Alanine metabolism);ko00360(Phenylalanine metabolism);ko00350(Tyrosine metabolism);ko00260(Glycine, serine and threonine metabolism)
gene-AFUA_8G07210	2201.64	3000.19	1403.09	0.467667	-1.09645	3.54527e-15	3.04667e-12	NC_007201.1	1767575	1769143	-	1404	AFUA_8G07210	GO:0008299;GO:0004421	K01641	opiNOG01006;opiNOG17314	I	sp|P54839|HMCS_YEAST Hydroxymethylglutaryl-CoA synthase OS=Saccharomyces cerevisiae (strain ATCC 204508 / S288c) GN=ERG13 PE=1 SV=1	gi|146324803|ref|XP_747519.2| hydroxymethylglutaryl-CoA synthase [Aspergillus fumigatus Af293] &gt;gi|129556162|gb|EAL85481.2| hydroxymethylglutaryl-CoA synthase, putative [Aspergillus fumigatus Af293] &gt;gi|159123501|gb|EDP48620.1| hydroxymethylglutaryl-CoA synthase, putative [Aspergillus fumigatus A1163] &gt;gi|846910579|gb|KMK56478.1| hydroxymethylglutaryl-CoA synthase [Aspergillus fumigatus …	GO:0008299//isoprenoid biosynthetic process;	-	GO:0004421//hydroxymethylglutaryl-CoA synthase activity;	ko00900(Terpenoid backbone biosynthesis);ko00650(Butanoate metabolism);ko00280(Valine, leucine and isoleucine degradation)
gene-AFUA_1G13560	231.754	119.934	343.575	2.8647	1.51839	6.49389e-15	5.11556e-12	NC_007194.1	3605914	3606781	+	810	AFUA_1G13560	GO:0005622	-	eurotNOG06575;opiNOG39641	S	-	gi|70995942|ref|XP_752726.1| conserved hypothetical protein [Aspergillus fumigatus Af293] &gt;gi|66850361|gb|EAL90688.1| conserved hypothetical protein [Aspergillus fumigatus Af293]	-	GO:0005622//intracellular anatomical structure;	-	-
gene-AFUA_1G13210	2793.93	1550.93	4036.92	2.60289	1.38012	9.779e-15	7.11084e-12	NC_007194.1	3507945	3509919	+	1674	AFUA_1G13210	GO:0015205;GO:0055085;GO:0015720;GO:0009442;GO:0016021;GO:0015851	K03457	opiNOG02334;COG1953	HF	sp|Q10279|FUR4_SCHPO Uracil permease OS=Schizosaccharomyces pombe (strain 972 / ATCC 24843) GN=fur4 PE=1 SV=2	gi|70995872|ref|XP_752691.1| uridine permease Fui1 [Aspergillus fumigatus Af293] &gt;gi|66850326|gb|EAL90653.1| uridine permease Fui1, putative [Aspergillus fumigatus Af293] &gt;gi|159131446|gb|EDP56559.1| uridine permease Fui1, putative [Aspergillus fumigatus A1163]	GO:0055085//transmembrane transport;GO:0015720//allantoin transport;GO:0009442//allantoin assimilation pathway;GO:0015851//nucleobase transport;	GO:0016021//integral component of membrane;	GO:0015205//nucleobase transmembrane transporter activity;	-
gene-AFUA_4G03630	8152.96	5330.04	10975.9	2.05925	1.04212	1.13502e-14	7.66382e-12	NC_007197.1	1020975	1022230	-	1134	AFUA_4G03630	GO:0003838;GO:0016126;GO:0032259	K00559	opiNOG12581;KOG1269	HI	sp|Q4W9V1|ERG6_ASPFU Sterol 24-C-methyltransferase OS=Neosartorya fumigata (strain ATCC MYA-4609 / Af293 / CBS 101355 / FGSC A1100) GN=erg6 PE=3 SV=1	gi|70982043|ref|XP_746550.1| sterol 24-c-methyltransferase [Aspergillus fumigatus Af293] &gt;gi|66844173|gb|EAL84512.1| sterol 24-c-methyltransferase, putative [Aspergillus fumigatus Af293] &gt;gi|159122217|gb|EDP47339.1| sterol 24-c-methyltransferase, putative [Aspergillus fumigatus A1163] &gt;gi|666432478|gb|KEY80057.1| sterol 24 c methyltransferase [Aspergillus fumigatus var. RP-2014] &gt;gi|8…	GO:0016126//sterol biosynthetic process;GO:0032259//methylation;	-	GO:0003838//sterol 24-C-methyltransferase activity;	ko00100(Steroid biosynthesis)
gene-AFUA_5G09960	95.9462	41.0191	150.873	3.67812	1.87897	4.31918e-13	2.72194e-10	NC_007198.1	2572463	2573447	-	906	AFUA_5G09960	-	-	NOG166326	S	-	gi|70997824|ref|XP_753644.1| GPI anchored protein [Aspergillus fumigatus Af293] &gt;gi|66851280|gb|EAL91606.1| GPI anchored protein, putative [Aspergillus fumigatus Af293]	-	-	-	-
gene-AFUA_4G13770	408.332	579.965	236.698	0.408124	-1.29292	8.91642e-13	5.26793e-10	NC_007197.1	3600391	3601455	+	1065	AFUA_4G13770	GO:0004553;GO:0005975	-	opiNOG24893;COG1472	RG	sp|D4AQ52|HEXA_ARTBC Uncharacterized secreted glycosyl hydrolase ARB_06359 OS=Arthroderma benhamiae (strain ATCC MYA-4681 / CBS 112371) GN=ARB_06359 PE=1 SV=1	gi|70993214|ref|XP_751454.1| glycosyl hydrolase [Aspergillus fumigatus Af293] &gt;gi|66849088|gb|EAL89416.1| glycosyl hydrolase, putative [Aspergillus fumigatus Af293] &gt;gi|159125614|gb|EDP50731.1| glycosyl hydrolase, putative [Aspergillus fumigatus A1163] &gt;gi|666435395|gb|KEY82847.1| glycosyl hydrolase [Aspergillus fumigatus var. RP-2014] &gt;gi|846910402|gb|KMK56322.1| glycosyl hydrolase […	GO:0005975//carbohydrate metabolic process;	-	GO:0004553//hydrolase activity, hydrolyzing O-glycosyl compounds;	-
gene-AFUA_3G01070	2062.72	2868.22	1257.22	0.438329	-1.18992	1.75292e-12	9.74726e-10	NC_007196.1	249405	250774	+	1152	AFUA_3G01070	GO:0046872;GO:0055114;GO:0004503;GO:0004097	K00505	opiNOG08923;eurotNOG00481;opiNOG24086	G	sp|Q5AUW8|ORSC_EMENI Tyrosinase-like protein orsC OS=Emericella nidulans (strain FGSC A4 / ATCC 38163 / CBS 112.46 / NRRL 194 / M139) GN=orsC PE=2 SV=1	gi|70985845|ref|XP_748428.1| tyrosinase [Aspergillus fumigatus Af293] &gt;gi|66846057|gb|EAL86390.1| tyrosinase, putative [Aspergillus fumigatus Af293] &gt;gi|159128437|gb|EDP53552.1| tyrosinase, putative [Aspergillus fumigatus A1163] &gt;gi|846912900|gb|KMK58752.1| tyrosinase [Aspergillus fumigatus Z5]	GO:0055114//obsolete oxidation-reduction process;	-	GO:0046872//metal ion binding;GO:0004503//tyrosinase activity;GO:0004097//catechol oxidase activity;	ko00350(Tyrosine metabolism)
gene-AFUA_5G06240	26365.4	34932.3	17798.6	0.509518	-0.972795	2.2726e-12	1.1935e-09	NC_007198.1	1494455	1495619	-	1053	AFUA_5G06240	GO:0004022;GO:0043458;GO:0005622;GO:0008270;GO:0006068;GO:0006567	K13953	opiNOG02528;COG1064	QC	sp|P41747|ADH1_ASPFN Alcohol dehydrogenase 1 OS=Aspergillus flavus (strain ATCC 200026 / FGSC A1120 / NRRL 3357 / JCM 12722 / SRRC 167) GN=adh1 PE=2 SV=2	gi|70998574|ref|XP_754009.1| alcohol dehydrogenase [Aspergillus fumigatus Af293] &gt;gi|66851645|gb|EAL91971.1| alcohol dehydrogenase, putative [Aspergillus fumigatus Af293] &gt;gi|666429785|gb|KEY77420.1| alcohol dehydrogenase [Aspergillus fumigatus var. RP-2014]	GO:0043458//ethanol biosynthetic process involved in glucose fermentation to ethanol;GO:0006068//ethanol catabolic process;GO:0006567//threonine catabolic process;	GO:0005622//intracellular anatomical structure;	GO:0004022//alcohol dehydrogenase (NAD+) activity;GO:0008270//zinc ion binding;	ko00620(Pyruvate metabolism);ko00350(Tyrosine metabolism);ko00071(Fatty acid degradation);ko00010(Glycolysis / Gluconeogenesis)
gene-AFUA_5G09480	1774.59	1117.65	2431.53	2.17556	1.12139	3.99413e-12	1.98718e-09	NC_007198.1	2446145	2451067	-	4815	AFUA_5G09480	GO:0006810;GO:0005524;GO:0016021;GO:0005215;GO:0016887	-	opiNOG01532;COG1131	QV	sp|Q86UK0|ABCAC_HUMAN ATP-binding cassette sub-family A member 12 OS=Homo sapiens GN=ABCA12 PE=1 SV=3	gi|70997918|ref|XP_753691.1| ABC transporter [Aspergillus fumigatus Af293] &gt;gi|66851327|gb|EAL91653.1| ABC transporter, putative [Aspergillus fumigatus Af293] &gt;gi|159126576|gb|EDP51692.1| ABC transporter, putative [Aspergillus fumigatus A1163]	GO:0006810//transport;	GO:0016021//integral component of membrane;	GO:0005524//ATP binding;GO:0005215//transporter activity;GO:0016887//ATP hydrolysis activity;	-
gene-AFUA_2G14040	475.322	291.166	659.479	2.26496	1.17948	8.81433e-12	4.16609e-09	NC_007195.1	3675085	3676168	+	1026	AFUA_2G14040	GO:0016307;GO:0016021;GO:0046854	-	opiNOG44525	S	-	gi|71002112|ref|XP_755737.1| conserved hypothetical protein [Aspergillus fumigatus Af293] &gt;gi|66853375|gb|EAL93699.1| conserved hypothetical protein [Aspergillus fumigatus Af293] &gt;gi|159129793|gb|EDP54907.1| conserved hypothetical protein [Aspergillus fumigatus A1163] &gt;gi|846915844|gb|KMK61628.1| hypothetical protein Y699_02469 [Aspergillus fumigatus Z5]	GO:0046854//phosphatidylinositol phosphate biosynthetic process;	GO:0016021//integral component of membrane;	GO:0016307//phosphatidylinositol phosphate kinase activity;	-
gene-AFUA_4G12510	232.16	133.937	330.382	2.4667	1.30258	9.9065e-12	4.45934e-09	NC_007197.1	3282397	3283245	+	756	AFUA_4G12510	-	-	eurotNOG11440;eurotNOG12749;opiNOG67319	SR	-	gi|146323867|ref|XP_751579.2| conserved hypothetical protein [Aspergillus fumigatus Af293] &gt;gi|129557496|gb|EAL89541.2| conserved hypothetical protein [Aspergillus fumigatus Af293] &gt;gi|159125492|gb|EDP50609.1| conserved hypothetical protein [Aspergillus fumigatus A1163] &gt;gi|666429056|gb|KEY76702.1| hypothetical protein BA78_6994 [Aspergillus fumigatus var. RP-2014]	-	-	-	-
gene-AFUA_1G17170	142.637	214.441	70.8335	0.330316	-1.59808	1.20698e-11	5.18616e-09	NC_007194.1	4680943	4682195	+	1050	AFUA_1G17170	GO:0055114;GO:0051213	-	COG2175;opiNOG09019	QI	sp|B5BP48|YP54_SCHPO Putative alpha-ketoglutarate-dependent sulfonate dioxygenase OS=Schizosaccharomyces pombe (strain 972 / ATCC 24843) GN=SPBC460.04c PE=3 SV=1	gi|70996660|ref|XP_753085.1| TfdA family taurine dioxygenase [Aspergillus fumigatus Af293] &gt;gi|66850720|gb|EAL91047.1| TfdA family taurine dioxygenase, putative [Aspergillus fumigatus Af293] &gt;gi|159131821|gb|EDP56934.1| TfdA family taurine dioxygenase, putative [Aspergillus fumigatus A1163] &gt;gi|846909075|gb|KMK55033.1| TfdA family taurine dioxygenase [Aspergillus fumigatus Z5]	GO:0055114//obsolete oxidation-reduction process;	-	GO:0051213//dioxygenase activity;	-
gene-AFUA_6G02010	2103.26	2759.86	1446.65	0.524175	-0.931878	1.37619e-11	5.65614e-09	NC_007199.1	313051	315204	-	1128	AFUA_6G02010	GO:0010181;GO:0005576;GO:0055114;GO:0016491	-	COG1953;opiNOG36807;NOG56302	HFSR	-	gi|70984739|ref|XP_747876.1| conserved hypothetical protein [Aspergillus fumigatus Af293] &gt;gi|66845503|gb|EAL85838.1| conserved hypothetical protein [Aspergillus fumigatus Af293]	GO:0055114//obsolete oxidation-reduction process;	GO:0005576//extracellular region;	GO:0010181//FMN binding;GO:0016491//oxidoreductase activity;	-
gene-AFUA_5G02500	1877.99	870.283	2885.7	3.31582	1.72936	1.81084e-11	7.13245e-09	NC_007198.1	645754	646082	+	294	AFUA_5G02500	-	-	eurotNOG07658	S	-	gi|70985172|ref|XP_748092.1| conserved hypothetical protein [Aspergillus fumigatus Af293] &gt;gi|66845720|gb|EAL86054.1| conserved hypothetical protein [Aspergillus fumigatus Af293] &gt;gi|159125985|gb|EDP51101.1| conserved hypothetical protein [Aspergillus fumigatus A1163]	-	-	-	-
gene-AFUA_6G13860	99.6146	47.1443	152.085	3.22595	1.68972	2.44722e-11	9.25343e-09	NC_007199.1	3540416	3540907	+	354	AFUA_6G13860	-	-	opiNOG39422	S	-	gi|146324542|ref|XP_751262.2| conserved hypothetical protein [Aspergillus fumigatus Af293] &gt;gi|129557298|gb|EAL89224.2| conserved hypothetical protein [Aspergillus fumigatus Af293] &gt;gi|666432325|gb|KEY79909.1| hypothetical protein BA78_8467 [Aspergillus fumigatus var. RP-2014] &gt;gi|846917927|gb|KMK63674.1| hypothetical protein Y699_04504 [Aspergillus fumigatus Z5]	-	-	-	-
gene-AFUA_3G14665	2926.71	3791.26	2062.16	0.543925	-0.87852	7.34515e-11	2.67053e-08	NC_007196.1	3889703	3890168	+	399	AFUA_3G14665	-	-	eurotNOG12244	R	-	gi|70998875|ref|XP_754159.1| hypothetical protein AFUA_3G14665 [Aspergillus fumigatus Af293] &gt;gi|66851796|gb|EAL92121.1| hypothetical protein AFUA_3G14665 [Aspergillus fumigatus Af293] &gt;gi|159127177|gb|EDP52292.1| hypothetical protein AFUB_034560 [Aspergillus fumigatus A1163]	-	-	-	-
gene-AFUA_5G14680	16922.4	21766.7	12078	0.554882	-0.849747	7.87152e-11	2.75591e-08	NC_007198.1	3799759	3800442	+	684	AFUA_5G14680	GO:0005622	-	eurotNOG06413;opiNOG63692	S	-	gi|70996869|ref|XP_753189.1| conserved hypothetical protein [Aspergillus fumigatus Af293] &gt;gi|66850825|gb|EAL91151.1| conserved hypothetical protein [Aspergillus fumigatus Af293] &gt;gi|666434323|gb|KEY81840.1| hypothetical protein BA78_7175 [Aspergillus fumigatus var. RP-2014]	-	GO:0005622//intracellular anatomical structure;	-	-
gene-AFUA_3G07310	2071.17	2691.33	1451.02	0.539146	-0.891252	8.93614e-11	3.0169e-08	NC_007196.1	1837430	1838269	-	840	AFUA_3G07310	-	-	eurotNOG05919;opiNOG62635	S	-	gi|71000365|ref|XP_754877.1| conserved hypothetical protein [Aspergillus fumigatus Af293] &gt;gi|66852514|gb|EAL92839.1| conserved hypothetical protein [Aspergillus fumigatus Af293] &gt;gi|666431029|gb|KEY78642.1| hypothetical protein BA78_1228 [Aspergillus fumigatus var. RP-2014]	-	-	-	-
gene-AFUA_3G03940	782.483	301.377	1263.59	4.19271	2.06788	1.09415e-10	3.56655e-08	NC_007196.1	1125167	1126119	-	885	AFUA_3G03940	GO:0016311;GO:0016791	-	opiNOG24234;COG4359	RE	sp|Q9P6N2|PTF1_SCHPO Pdp3-interacting factor 1 OS=Schizosaccharomyces pombe (strain 972 / ATCC 24843) GN=ptf1 PE=1 SV=1	gi|70986440|ref|XP_748714.1| 2,3-diketo-5-methylthio-1-phosphopentane phosphatase [Aspergillus fumigatus Af293] &gt;gi|66846343|gb|EAL86676.1| 2,3-diketo-5-methylthio-1-phosphopentane phosphatase, putative [Aspergillus fumigatus Af293]	GO:0016311//dephosphorylation;	-	GO:0016791//phosphatase activity;	-
gene-AFUA_8G06980	33.1334	9.04795	57.2189	6.32396	2.66083	3.52256e-10	1.10996e-07	NC_007201.1	1708708	1709466	-	708	AFUA_8G06980	GO:0003796;GO:0016998;GO:0044275;GO:0009253	-	COG3757;opiNOG27518	MR	sp|D4ANU4|LYS_ARTBC N,O-diacetylmuramidase OS=Arthroderma benhamiae (strain ATCC MYA-4681 / CBS 112371) GN=ARB_05911 PE=1 SV=1	gi|146324797|ref|XP_001481415.1| glycosyl hydrolase [Aspergillus fumigatus Af293] &gt;gi|129556159|gb|EBA27233.1| glycosyl hydrolase, putative [Aspergillus fumigatus Af293] &gt;gi|666434590|gb|KEY82092.1| glycosyl hydrolase [Aspergillus fumigatus var. RP-2014] &gt;gi|846910601|gb|KMK56500.1| glycosyl hydrolase [Aspergillus fumigatus Z5]	GO:0016998//cell wall macromolecule catabolic process;GO:0044275//cellular carbohydrate catabolic process;GO:0009253//peptidoglycan catabolic process;	-	GO:0003796//lysozyme activity;	-
gene-AFUA_5G00720	1145.75	1491.14	800.357	0.536742	-0.897698	5.62264e-10	1.71454e-07	NC_007198.1	203702	204504	-	747	AFUA_5G00720	GO:0008080	-	eurotNOG08359;opiNOG38155;eurotNOG11482	SR	-	gi|70985522|ref|XP_748267.1| GNAT family acetyltransferase [Aspergillus fumigatus Af293] &gt;gi|66845895|gb|EAL86229.1| GNAT family acetyltransferase, putative [Aspergillus fumigatus Af293] &gt;gi|159125802|gb|EDP50918.1| GNAT family acetyltransferase, putative [Aspergillus fumigatus A1163] &gt;gi|666430078|gb|KEY77708.1| acetyltransferase GNAT [Aspergillus fumigatus var. RP-2014] &gt;gi|84691301…	-	-	GO:0008080//N-acetyltransferase activity;	-
gene-AFUA_1G04150	1492.52	615.519	2369.52	3.84963	1.94472	5.87011e-10	1.73407e-07	NC_007194.1	1189000	1190147	+	1095	AFUA_1G04150	GO:0000287;GO:0009027;GO:0051287;GO:0055114	-	COG0473	E	sp|O34295|TTUC5_AGRVI Probable tartrate dehydrogenase/decarboxylase TtuC&apos; OS=Agrobacterium vitis GN=ttuC&apos; PE=2 SV=1	gi|70990630|ref|XP_750164.1| tartrate dehydrogenase [Aspergillus fumigatus Af293] &gt;gi|66847796|gb|EAL88126.1| tartrate dehydrogenase, putative [Aspergillus fumigatus Af293] &gt;gi|159130641|gb|EDP55754.1| tartrate dehydrogenase, putative [Aspergillus fumigatus A1163] &gt;gi|666430223|gb|KEY77851.1| tartrate dehydrogenase [Aspergillus fumigatus var. RP-2014] &gt;gi|846911438|gb|KMK57328.1| tart…	GO:0055114//obsolete oxidation-reduction process;	-	GO:0000287//magnesium ion binding;GO:0009027//tartrate dehydrogenase activity;GO:0051287//NAD binding;	-
gene-AFUA_3G14940	169.09	97.5241	240.655	2.46765	1.30314	7.26961e-10	2.08241e-07	NC_007196.1	3946319	3946689	-	264	AFUA_3G14940	GO:0004867;GO:0010951;GO:0005576	-	eurotNOG12350	R	sp|B0XZT4|IELA_ASPFC Elastase inhibitor AFLEI OS=Neosartorya fumigata (strain CEA10 / CBS 144.89 / FGSC A1163) GN=AFUB_034300 PE=3 SV=1	gi|146323519|ref|XP_754130.2| hypothetical protein AFUA_3G14940 [Aspergillus fumigatus Af293] &gt;gi|209572876|sp|B0XZT4.1|IELA_ASPFC RecName: Full=Elastase inhibitor AFLEI; Flags: Precursor [Aspergillus fumigatus A1163] &gt;gi|209572886|sp|Q4WZ11.2|IELA_ASPFU RecName: Full=Elastase inhibitor AFUEI; Flags: Precursor &gt;gi|129558250|gb|EAL92092.2| hypothetical protein AFUA_3G14940 [Aspergillus fu…	GO:0010951//negative regulation of endopeptidase activity;	GO:0005576//extracellular region;	GO:0004867//serine-type endopeptidase inhibitor activity;	-
gene-AFUA_6G14370	289.153	184.717	393.589	2.13077	1.09137	8.30088e-10	2.30789e-07	NC_007199.1	3656852	3657548	-	642	AFUA_6G14370	GO:0005622	-	opiNOG43886;COG0662	SG	sp|P54430|YRKC_BACSU Uncharacterized protein YrkC OS=Bacillus subtilis (strain 168) GN=yrkC PE=4 SV=1	gi|70992925|ref|XP_751311.1| AraC-like ligand binding domain protein [Aspergillus fumigatus Af293] &gt;gi|66848944|gb|EAL89273.1| AraC-like ligand binding domain protein, putative [Aspergillus fumigatus Af293]	-	GO:0005622//intracellular anatomical structure;	-	-
gene-AFUA_8G07190	190.387	114.022	266.751	2.33948	1.22619	9.6885e-10	2.61672e-07	NC_007201.1	1760527	1761184	-	549	AFUA_8G07190	GO:0016021	-	opiNOG33638	S	-	gi|70983983|ref|XP_747517.1| conserved hypothetical protein [Aspergillus fumigatus Af293] &gt;gi|66845143|gb|EAL85479.1| conserved hypothetical protein [Aspergillus fumigatus Af293] &gt;gi|159123504|gb|EDP48623.1| conserved hypothetical protein [Aspergillus fumigatus A1163]	-	GO:0016021//integral component of membrane;	-	-
gene-AFUA_6G09740	545.677	719.345	372.008	0.517149	-0.951349	1.00765e-09	2.64592e-07	NC_007199.1	2371240	2372302	+	1005	AFUA_6G09740	GO:2001310;GO:0005576;GO:0016971;GO:0050660;GO:0036146;GO:0055114	-	opiNOG19471;COG0492;opiNOG29986;sordNOG08995	OR	sp|E9RAH5|GLIT_ASPFU Thioredoxin reductase gliT OS=Neosartorya fumigata (strain ATCC MYA-4609 / Af293 / CBS 101355 / FGSC A1100) GN=gliT PE=1 SV=1	gi|70992029|ref|XP_750863.1| thioredoxin reductase GliT [Aspergillus fumigatus Af293] &gt;gi|56609349|gb|AAW03299.1| GliT [Aspergillus fumigatus] &gt;gi|66848496|gb|EAL88825.1| thioredoxin reductase GliT [Aspergillus fumigatus Af293] &gt;gi|159124431|gb|EDP49549.1| thioredoxin reductase GliT [Aspergillus fumigatus A1163] &gt;gi|846917546|gb|KMK63293.1| thioredoxin reductase GliT [Aspergillus fumi…	GO:2001310//gliotoxin biosynthetic process;GO:0036146//cellular response to mycotoxin;GO:0055114//obsolete oxidation-reduction process;	GO:0005576//extracellular region;	GO:0016971//flavin-linked sulfhydryl oxidase activity;GO:0050660//flavin adenine dinucleotide binding;	-
gene-AFUA_5G08810	1436.12	846.139	2026.09	2.39452	1.25973	1.24093e-09	3.1704e-07	NC_007198.1	2257203	2258393	-	1191	AFUA_5G08810	GO:0033961	K01253	COG0596;opiNOG22704;KOG4178	RI	sp|P95276|EPHB_MYCTO Epoxide hydrolase B OS=Mycobacterium tuberculosis (strain CDC 1551 / Oshkosh) GN=MT1988 PE=1 SV=2	gi|70998048|ref|XP_753756.1| epoxide hydrolase [Aspergillus fumigatus Af293] &gt;gi|66851392|gb|EAL91718.1| epoxide hydrolase, putative [Aspergillus fumigatus Af293] &gt;gi|159126507|gb|EDP51623.1| epoxide hydrolase, putative [Aspergillus fumigatus A1163]	-	-	GO:0033961//cis-stilbene-oxide hydrolase activity;	-
gene-AFUA_2G15810	666.439	344.525	988.353	2.86874	1.52042	1.71436e-09	4.2647e-07	NC_007195.1	4178584	4179179	+	483	AFUA_2G15810	-	-	opiNOG45266;opiNOG73995	S	-	gi|71002470|ref|XP_755916.1| conserved hypothetical protein [Aspergillus fumigatus Af293] &gt;gi|66853554|gb|EAL93878.1| conserved hypothetical protein [Aspergillus fumigatus Af293] &gt;gi|159129971|gb|EDP55085.1| conserved hypothetical protein [Aspergillus fumigatus A1163]	-	-	-	-
gene-AFUA_3G00500	1380.64	2059.62	701.653	0.340672	-1.55355	1.93833e-09	4.66525e-07	NC_007196.1	109670	110366	+	585	AFUA_3G00500	GO:0016021	-	opiNOG68606;opiNOG41890	S	-	gi|70985729|ref|XP_748370.1| integral membrane protein [Aspergillus fumigatus Af293] &gt;gi|66845999|gb|EAL86332.1| integral membrane protein [Aspergillus fumigatus Af293]	-	GO:0016021//integral component of membrane;	-	-
gene-AFUA_6G14280	1486.42	833.798	2139.04	2.56542	1.35919	1.97408e-09	4.66525e-07	NC_007199.1	3631292	3632901	-	1527	AFUA_6G14280	GO:0050661;GO:0016021;GO:0004499;GO:0050660;GO:0055114;GO:0031227	-	COG2072;opiNOG23698	QP	sp|Q6IRI9|FMO2_RAT Dimethylaniline monooxygenase [N-oxide-forming] 2 OS=Rattus norvegicus GN=Fmo2 PE=2 SV=3	gi|70992907|ref|XP_751302.1| flavin-binding monooxygenase-like protein [Aspergillus fumigatus Af293] &gt;gi|66848935|gb|EAL89264.1| flavin-binding monooxygenase-like protein [Aspergillus fumigatus Af293] &gt;gi|159130244|gb|EDP55357.1| conserved hypothetical protein [Aspergillus fumigatus A1163] &gt;gi|666432428|gb|KEY80010.1| monooxygenase flavin binding domain protein [Aspergillus fumigatus var…	GO:0055114//obsolete oxidation-reduction process;	GO:0016021//integral component of membrane;GO:0031227//intrinsic component of endoplasmic reticulum membrane;	GO:0050661//NADP binding;GO:0004499//N,N-dimethylaniline monooxygenase activity;GO:0050660//flavin adenine dinucleotide binding;	-
gene-AFUA_2G09330	1359.19	1749.11	969.266	0.554148	-0.851657	2.12285e-09	4.89447e-07	NC_007195.1	2386929	2387735	+	807	AFUA_2G09330	GO:0005634;GO:0003677;GO:0000981;GO:0006357;GO:0008270	-	NOG123415;opiNOG39023	SK	-	gi|71001172|ref|XP_755267.1| C6 finger domain protein [Aspergillus fumigatus Af293] &gt;gi|66852905|gb|EAL93229.1| C6 finger domain protein, putative [Aspergillus fumigatus Af293] &gt;gi|159129349|gb|EDP54463.1| C6 finger domain protein, putative [Aspergillus fumigatus A1163]	GO:0006357//regulation of transcription by RNA polymerase II;	GO:0005634//nucleus;	GO:0003677//DNA binding;GO:0000981//DNA-binding transcription factor activity, RNA polymerase II-specific;GO:0008270//zinc ion binding;	-
gene-AFUA_2G14520	190.471	265.212	115.73	0.436365	-1.19639	2.29123e-09	5.07636e-07	NC_007195.1	3800411	3802613	+	1914	AFUA_2G14520	GO:0004553;GO:0005975	-	COG3250;opiNOG06339	G	sp|P77989|BGAL_THEP3 Beta-galactosidase OS=Thermoanaerobacter pseudethanolicus (strain ATCC 33223 / 39E) GN=lacZ PE=3 SV=2	gi|146323010|ref|XP_755785.2| hydrolase [Aspergillus fumigatus Af293] &gt;gi|129558571|gb|EAL93747.2| hydrolase, putative [Aspergillus fumigatus Af293] &gt;gi|159129840|gb|EDP54954.1| hydrolase, putative [Aspergillus fumigatus A1163]	GO:0005975//carbohydrate metabolic process;	-	GO:0004553//hydrolase activity, hydrolyzing O-glycosyl compounds;	-
gene-AFUA_2G01400	793.558	220.803	1366.31	6.18793	2.62946	2.30914e-09	5.07636e-07	NC_007195.1	335414	336258	+	798	AFUA_2G01400	GO:0055114;GO:0016491	-	COG1028;opiNOG26160;opiNOG51523	QI	sp|P39640|BACC_BACSU Dihydroanticapsin 7-dehydrogenase OS=Bacillus subtilis (strain 168) GN=bacC PE=1 SV=2	gi|70988847|ref|XP_749276.1| short chain dehydrogenase/oxidoreductase [Aspergillus fumigatus Af293] &gt;gi|66846907|gb|EAL87238.1| short chain dehydrogenase/oxidoreductase, putative [Aspergillus fumigatus Af293] &gt;gi|159128690|gb|EDP53804.1| short chain dehydrogenase/oxidoreductase, putative [Aspergillus fumigatus A1163] &gt;gi|846916551|gb|KMK62321.1| short chain dehydrogenase/oxidoreductase […	GO:0055114//obsolete oxidation-reduction process;	-	GO:0016491//oxidoreductase activity;	-
gene-AFUA_4G08710	8881.25	11240.6	6521.85	0.580203	-0.78537	2.73789e-09	5.8821e-07	NC_007197.1	2251738	2252825	-	864	AFUA_4G08710	GO:0055114;GO:0016491	-	NOG08257;opiNOG16720;KOG0725	QR	sp|P50166|ARDH_CANTR D-arabinitol 2-dehydrogenase [ribulose-forming] OS=Candida tropicalis GN=ARD PE=1 SV=1	gi|70994214|ref|XP_751954.1| short chain dehydrogenase [Aspergillus fumigatus Af293] &gt;gi|66849588|gb|EAL89916.1| short chain dehydrogenase, putative [Aspergillus fumigatus Af293] &gt;gi|159125131|gb|EDP50248.1| short chain dehydrogenase, putative [Aspergillus fumigatus A1163] &gt;gi|846908647|gb|KMK54612.1| short chain dehydrogenase [Aspergillus fumigatus Z5]	GO:0055114//obsolete oxidation-reduction process;	-	GO:0016491//oxidoreductase activity;	-
gene-AFUA_4G13540	329.758	442.576	216.941	0.490178	-1.02862	3.21667e-09	6.75716e-07	NC_007197.1	3540005	3542102	-	1569	AFUA_4G13540	GO:0030007;GO:0005887;GO:0071805;GO:0015079	-	opiNOG18570;COG0168	P	sp|P28584|TRK2_YEAST Low-affinity potassium transport protein OS=Saccharomyces cerevisiae (strain ATCC 204508 / S288c) GN=TRK2 PE=1 SV=1	gi|70993260|ref|XP_751477.1| potassium uptake transporter [Aspergillus fumigatus Af293] &gt;gi|66849111|gb|EAL89439.1| potassium uptake transporter, putative [Aspergillus fumigatus Af293] &gt;gi|159125589|gb|EDP50706.1| potassium uptake transporter, putative [Aspergillus fumigatus A1163]	GO:0030007//cellular potassium ion homeostasis;GO:0071805//potassium ion transmembrane transport;	GO:0005887//integral component of plasma membrane;	GO:0015079//potassium ion transmembrane transporter activity;	-
gene-AFUA_4G11310	2563.76	1852.94	3274.59	1.76724	0.821502	3.81988e-09	7.84985e-07	NC_007197.1	2961683	2962814	-	1062	AFUA_4G11310	GO:0015976;GO:0005622;GO:0005975;GO:0016311;GO:0042132	K03841	opiNOG02683;COG0158	G	sp|P09201|F16P_YEAST Fructose-1,6-bisphosphatase OS=Saccharomyces cerevisiae (strain ATCC 204508 / S288c) GN=FBP1 PE=1 SV=2	gi|70993702|ref|XP_751698.1| fructose-1,6-bisphosphatase Fbp1 [Aspergillus fumigatus Af293] &gt;gi|66849332|gb|EAL89660.1| fructose-1,6-bisphosphatase Fbp1, putative [Aspergillus fumigatus Af293] &gt;gi|159125380|gb|EDP50497.1| fructose-1,6-bisphosphatase [Aspergillus fumigatus A1163] &gt;gi|666428178|gb|KEY75833.1| fructose 1,6 bisphosphatase Fbp1 [Aspergillus fumigatus var. RP-2014] &gt;gi|8469…	GO:0015976//carbon utilization;GO:0005975//carbohydrate metabolic process;GO:0016311//dephosphorylation;	GO:0005622//intracellular anatomical structure;	GO:0042132//fructose 1,6-bisphosphate 1-phosphatase activity;	ko00680(Methane metabolism);ko00051(Fructose and mannose metabolism);ko00030(Pentose phosphate pathway);ko00010(Glycolysis / Gluconeogenesis)
gene-AFUA_3G14260	1674.4	861.263	2487.54	2.88825	1.53019	4.41166e-09	8.87307e-07	NC_007196.1	3789396	3789992	+	537	AFUA_3G14260	-	-	opiNOG32585	L	-	gi|146323500|ref|XP_754200.2| mismatched base pair and cruciform DNA recognition protein, putative [Aspergillus fumigatus Af293] &gt;gi|129558259|gb|EAL92162.2| mismatched base pair and cruciform DNA recognition protein, putative [Aspergillus fumigatus Af293]	-	-	-	-
gene-AFUA_2G15130	1896.33	1056.68	2735.98	2.58923	1.37252	4.94203e-09	9.73271e-07	NC_007195.1	3997636	4002389	-	4500	AFUA_2G15130	GO:0055085;GO:0046618;GO:0005524;GO:0016021;GO:0042626;GO:0005886	-	opiNOG00490;COG0842	QV	sp|I1RL06|ZRA1_GIBZE ZEB2-regulated ABC transporter 1 OS=Gibberella zeae (strain PH-1 / ATCC MYA-4620 / FGSC 9075 / NRRL 31084) GN=ZRA1 PE=2 SV=1	gi|71002332|ref|XP_755847.1| ABC multidrug transporter [Aspergillus fumigatus Af293] &gt;gi|66853485|gb|EAL93809.1| ABC multidrug transporter, putative [Aspergillus fumigatus Af293]	GO:0055085//transmembrane transport;GO:0046618//xenobiotic export;	GO:0016021//integral component of membrane;GO:0005886//plasma membrane;	GO:0005524//ATP binding;GO:0042626//ATPase-coupled transmembrane transporter activity;	-
gene-AFUA_2G02020	455.922	312.668	599.177	1.91634	0.93835	6.56545e-09	1.2666e-06	NC_007195.1	502083	503548	+	1236	AFUA_2G02020	GO:0008152;GO:0016021;GO:0005576;GO:0004328	K01455	COG2421;opiNOG14137	CR	sp|Q9URY7|FMDA_SCHPO Putative formamidase C869.04 OS=Schizosaccharomyces pombe (strain 972 / ATCC 24843) GN=SPAC869.04 PE=3 SV=1	gi|70988974|ref|XP_749337.1| formamidase FmdS [Aspergillus fumigatus Af293] &gt;gi|66846968|gb|EAL87299.1| formamidase FmdS [Aspergillus fumigatus Af293] &gt;gi|159128750|gb|EDP53864.1| formamidase FmdS [Aspergillus fumigatus A1163] &gt;gi|666429193|gb|KEY76837.1| formamidase FmdS [Aspergillus fumigatus var. RP-2014]	GO:0008152//metabolic process;	GO:0016021//integral component of membrane;GO:0005576//extracellular region;	GO:0004328//formamidase activity;	ko00910(Nitrogen metabolism);ko00630(Glyoxylate and dicarboxylate metabolism);ko00460(Cyanoamino acid metabolism)
gene-AFUA_8G02450	6114.2	7820.42	4407.98	0.56365	-0.827128	1.47175e-08	2.7825e-06	NC_007201.1	655728	656427	-	651	AFUA_8G02450	-	-	opiNOG62800	R	-	gi|70982867|ref|XP_746961.1| conserved hypothetical protein [Aspergillus fumigatus Af293] &gt;gi|66844586|gb|EAL84923.1| conserved hypothetical protein [Aspergillus fumigatus Af293] &gt;gi|159123845|gb|EDP48964.1| conserved hypothetical protein [Aspergillus fumigatus A1163] &gt;gi|666433595|gb|KEY81141.1| hypothetical protein BA78_7459 [Aspergillus fumigatus var. RP-2014]	-	-	-	-
gene-AFUA_8G00800	128.215	75.6454	180.785	2.3899	1.25695	2.49152e-08	4.60411e-06	NC_007201.1	190388	192163	-	1632	AFUA_8G00800	GO:0016021;GO:0003333;GO:0015171	K16261	opiNOG15305;eurotNOG09309	E	sp|B5BP45|YP51_SCHPO Uncharacterized amino-acid permease C460.01c OS=Schizosaccharomyces pombe (strain 972 / ATCC 24843) GN=SPBC460.01c PE=3 SV=1	gi|70983195|ref|XP_747125.1| amino acid transporter [Aspergillus fumigatus Af293] &gt;gi|66844750|gb|EAL85087.1| amino acid transporter, putative [Aspergillus fumigatus Af293]	GO:0003333//amino acid transmembrane transport;	GO:0016021//integral component of membrane;	GO:0015171//amino acid transmembrane transporter activity;	-
gene-AFUA_7G06580	73.5382	37.1419	109.935	2.95986	1.56553	2.53268e-08	4.60411e-06	NC_007200.1	1603140	1605022	+	1830	AFUA_7G06580	GO:0008762;GO:0050660;GO:0055114	-	opiNOG06890	R	sp|D4AS41|A7056_ARTBC Uncharacterized FAD-linked oxidoreductase ARB_02478 OS=Arthroderma benhamiae (strain ATCC MYA-4681 / CBS 112371) GN=ARB_07056 PE=1 SV=2	gi|70986727|ref|XP_748853.1| FAD/FMN-containing isoamyl alcohol oxidase MreA-like [Aspergillus fumigatus Af293] &gt;gi|66846483|gb|EAL86815.1| FAD/FMN-containing isoamyl alcohol oxidase MreA-like, putative [Aspergillus fumigatus Af293]	GO:0055114//obsolete oxidation-reduction process;	-	GO:0008762//UDP-N-acetylmuramate dehydrogenase activity;GO:0050660//flavin adenine dinucleotide binding;	-
gene-AFUA_7G06770	862.534	346.631	1378.44	3.97667	1.99156	3.32667e-08	5.9334e-06	NC_007200.1	1644843	1646297	-	1314	AFUA_7G06770	GO:0005622	-	opiNOG17533	S	-	gi|70986688|ref|XP_748834.1| conserved hypothetical protein [Aspergillus fumigatus Af293] &gt;gi|66846464|gb|EAL86796.1| conserved hypothetical protein [Aspergillus fumigatus Af293]	-	GO:0005622//intracellular anatomical structure;	-	-
gene-AFUA_6G08020	365	234.832	495.169	2.10861	1.07629	3.80696e-08	6.6643e-06	NC_007199.1	1858139	1863354	-	4581	AFUA_6G08020	GO:0055085;GO:0005524;GO:0016021;GO:0042626	-	opiNOG00490;COG1131	QV	sp|P41820|BFR1_SCHPO Brefeldin A resistance protein OS=Schizosaccharomyces pombe (strain 972 / ATCC 24843) GN=bfr1 PE=1 SV=1	gi|70991689|ref|XP_750693.1| ABC transporter [Aspergillus fumigatus Af293] &gt;gi|66848326|gb|EAL88655.1| ABC transporter, putative [Aspergillus fumigatus Af293]	GO:0055085//transmembrane transport;	GO:0016021//integral component of membrane;	GO:0005524//ATP binding;GO:0042626//ATPase-coupled transmembrane transporter activity;	-
gene-AFUA_2G14330	120.692	71.1998	170.185	2.39025	1.25716	4.45391e-08	7.65506e-06	NC_007195.1	3754667	3755103	+	375	AFUA_2G14330	-	-	eurotNOG06721;euroNOG12694;opiNOG45562	S	-	gi|71002170|ref|XP_755766.1| conserved hypothetical protein [Aspergillus fumigatus Af293] &gt;gi|66853404|gb|EAL93728.1| conserved hypothetical protein [Aspergillus fumigatus Af293] &gt;gi|159129821|gb|EDP54935.1| conserved hypothetical protein [Aspergillus fumigatus A1163] &gt;gi|666436302|gb|KEY83663.1| hypothetical protein BA78_8441 [Aspergillus fumigatus var. RP-2014] &gt;gi|846915815|gb|KMK6…	-	-	-	-
gene-AFUA_4G03440	1178.52	277.296	2079.74	7.50007	2.9069	4.84026e-08	8.17053e-06	NC_007197.1	975430	976620	+	1131	AFUA_4G03440	-	-	opiNOG26971;opiNOG53818	R	-	gi|70982005|ref|XP_746531.1| conserved hypothetical protein [Aspergillus fumigatus Af293] &gt;gi|66844154|gb|EAL84493.1| conserved hypothetical protein [Aspergillus fumigatus Af293] &gt;gi|159122238|gb|EDP47360.1| conserved hypothetical protein [Aspergillus fumigatus A1163] &gt;gi|666432468|gb|KEY80047.1| hypothetical protein BA78_4148 [Aspergillus fumigatus var. RP-2014] &gt;gi|846912263|gb|KMK5…	-	-	-	-
gene-AFUA_7G05730	6791.85	4317.95	9265.75	2.14587	1.10156	5.80934e-08	9.63432e-06	NC_007200.1	1401113	1401726	+	468	AFUA_7G05730	GO:0016021	K00627	opiNOG02675;opiNOG39034	SC	-	gi|146324852|ref|XP_748937.2| conserved hypothetical protein [Aspergillus fumigatus Af293] &gt;gi|129556627|gb|EAL86899.2| conserved hypothetical protein [Aspergillus fumigatus Af293] &gt;gi|159123293|gb|EDP48413.1| conserved hypothetical protein [Aspergillus fumigatus A1163]	-	GO:0016021//integral component of membrane;	-	ko00620(Pyruvate metabolism);ko00020(Citrate cycle (TCA cycle));ko00010(Glycolysis / Gluconeogenesis)
gene-AFUA_4G01280	113.178	66.5596	159.796	2.40079	1.26351	6.69765e-08	1.0916e-05	NC_007197.1	336211	337972	+	1701	AFUA_4G01280	GO:0016021	-	opiNOG48966;NOG127454	S	-	gi|70981602|ref|XP_746330.1| hypothetical protein AFUA_4G01280 [Aspergillus fumigatus Af293] &gt;gi|66843952|gb|EAL84292.1| hypothetical protein AFUA_4G01280 [Aspergillus fumigatus Af293]	-	GO:0016021//integral component of membrane;	-	-
gene-AFUA_1G04140	231.93	153.667	310.193	2.01861	1.01336	7.00425e-08	1.12222e-05	NC_007194.1	1187693	1188634	-	801	AFUA_1G04140	GO:0005634;GO:0000981;GO:0006357;GO:0008270	-	eurotNOG12181;opiNOG64683;eurotNOG12209	S	-	gi|146322432|ref|XP_750163.2| C6 finger domain protein [Aspergillus fumigatus Af293] &gt;gi|129557014|gb|EAL88125.2| C6 finger domain protein, putative [Aspergillus fumigatus Af293] &gt;gi|159130640|gb|EDP55753.1| C6 finger domain protein, putative [Aspergillus fumigatus A1163]	GO:0006357//regulation of transcription by RNA polymerase II;	GO:0005634//nucleus;	GO:0000981//DNA-binding transcription factor activity, RNA polymerase II-specific;GO:0008270//zinc ion binding;	-
gene-AFUA_1G05690	496.324	285.794	706.854	2.4733	1.30644	7.79973e-08	1.22885e-05	NC_007194.1	1641015	1643288	+	2274	AFUA_1G05690	-	-	opiNOG22684	S	-	gi|70990938|ref|XP_750318.1| conserved hypothetical protein [Aspergillus fumigatus Af293] &gt;gi|66847950|gb|EAL88280.1| conserved hypothetical protein [Aspergillus fumigatus Af293]	-	-	-	-
gene-AFUA_8G07170	67.2403	29.1951	105.286	3.60628	1.85051	1.13026e-07	1.75153e-05	NC_007201.1	1755280	1756098	+	819	AFUA_8G07170	GO:0005576	-	opiNOG29812	R	-	gi|70983979|ref|XP_747515.1| conserved hypothetical protein [Aspergillus fumigatus Af293] &gt;gi|66845141|gb|EAL85477.1| conserved hypothetical protein [Aspergillus fumigatus Af293] &gt;gi|159123507|gb|EDP48626.1| conserved hypothetical protein [Aspergillus fumigatus A1163] &gt;gi|846910584|gb|KMK56483.1| hypothetical protein Y699_05398 [Aspergillus fumigatus Z5]	-	GO:0005576//extracellular region;	-	-
gene-AFUA_1G06810	3628.02	4510.64	2745.41	0.608653	-0.716309	1.17288e-07	1.78827e-05	NC_007194.1	1942923	1945434	-	2400	AFUA_1G06810	GO:0003994;GO:0006099;GO:0005634;GO:0046872;GO:0051539;GO:0005739	K17450	COG1048;opiNOG05506	C	sp|Q4WJ90|ACON2_ASPFU Putative aconitate hydratase, mitochondrial OS=Neosartorya fumigata (strain ATCC MYA-4609 / Af293 / CBS 101355 / FGSC A1100) GN=acoB PE=2 SV=1	gi|70991162|ref|XP_750430.1| aconitate hydratase, mitochondrial [Aspergillus fumigatus Af293] &gt;gi|74669593|sp|Q4WJ90.1|ACON2_ASPFU RecName: Full=Putative aconitate hydratase, mitochondrial; AltName: Full=Aconitase 2; Flags: Precursor &gt;gi|66848062|gb|EAL88392.1| aconitate hydratase, mitochondrial [Aspergillus fumigatus Af293] &gt;gi|159130904|gb|EDP56017.1| aconitate hydratase, mitochondrial…	GO:0006099//tricarboxylic acid cycle;	GO:0005634//nucleus;GO:0005739//mitochondrion;	GO:0003994//aconitate hydratase activity;GO:0046872//metal ion binding;GO:0051539//4 iron, 4 sulfur cluster binding;	ko00300(Lysine biosynthesis)
gene-AFUA_3G14170	414.197	535.992	292.402	0.545534	-0.874258	1.33273e-07	1.99973e-05	NC_007196.1	3769052	3771007	-	1572	AFUA_3G14170	GO:0071333;GO:0008643;GO:0055085;GO:0016021;GO:0005737;GO:0022891	-	KOG0254;opiNOG09464	R	sp|B8MYS7|MF127_ASPFN MFS glucose transporter mfs1 OS=Aspergillus flavus (strain ATCC 200026 / FGSC A1120 / NRRL 3357 / JCM 12722 / SRRC 167) GN=mfs1 PE=2 SV=1	gi|70998973|ref|XP_754208.1| MFS glucose transporter [Aspergillus fumigatus Af293] &gt;gi|66851845|gb|EAL92170.1| MFS glucose transporter, putative [Aspergillus fumigatus Af293] &gt;gi|159127226|gb|EDP52341.1| MFS glucose transporter, putative [Aspergillus fumigatus A1163]	GO:0071333//cellular response to glucose stimulus;GO:0008643//carbohydrate transport;GO:0055085//transmembrane transport;	GO:0016021//integral component of membrane;GO:0005737//cytoplasm;	-	-
gene-AFUA_7G04520	750.635	279.535	1221.74	4.37061	2.12783	1.50527e-07	2.22333e-05	NC_007200.1	1031334	1032279	-	885	AFUA_7G04520	GO:0000324;GO:0071497	-	opiNOG65094	S	-	gi|159123171|gb|EDP48291.1| conserved hypothetical protein [Aspergillus fumigatus A1163]	GO:0071497//cellular response to freezing;	GO:0000324//fungal-type vacuole;	-	-
gene-AFUA_2G11270	561.903	405.824	717.982	1.7692	0.823094	1.55965e-07	2.26821e-05	NC_007195.1	2897275	2904954	-	7281	AFUA_2G11270	GO:0047657;GO:0016021;GO:0005975	K00749	opiNOG00069;COG0297	MG	sp|Q9USK8|AGS1_SCHPO Cell wall alpha-1,3-glucan synthase ags1 OS=Schizosaccharomyces pombe (strain 972 / ATCC 24843) GN=ags1 PE=1 SV=3	gi|71001558|ref|XP_755460.1| alpha-1,3-glucan synthase Ags2 [Aspergillus fumigatus Af293] &gt;gi|66853098|gb|EAL93422.1| alpha-1,3-glucan synthase Ags2 [Aspergillus fumigatus Af293]	GO:0005975//carbohydrate metabolic process;	GO:0016021//integral component of membrane;	GO:0047657//alpha-1,3-glucan synthase activity;	-
gene-AFUA_8G06030	203.385	120.952	285.818	2.36308	1.24067	1.74865e-07	2.50454e-05	NC_007201.1	1431615	1433085	+	1425	AFUA_8G06030	GO:0008152;GO:0016798	-	eurotNOG03257	R	sp|O13716|AGN1_SCHPO Glucan endo-1,3-alpha-glucosidase agn1 OS=Schizosaccharomyces pombe (strain 972 / ATCC 24843) GN=agn1 PE=1 SV=2	gi|70983757|ref|XP_747405.1| alpha-1,3-glucanase [Aspergillus fumigatus Af293] &gt;gi|66845031|gb|EAL85367.1| alpha-1,3-glucanase, putative [Aspergillus fumigatus Af293] &gt;gi|159123589|gb|EDP48708.1| mutanase [Aspergillus fumigatus A1163] &gt;gi|846910671|gb|KMK56570.1| alpha-1,3-glucanase [Aspergillus fumigatus Z5]	GO:0008152//metabolic process;	-	GO:0016798//hydrolase activity, acting on glycosyl bonds;	-
gene-AFUA_2G08820	1175.8	873.277	1478.32	1.69284	0.759444	1.8079e-07	2.55075e-05	NC_007195.1	2267613	2268566	+	954	AFUA_2G08820	-	-	opiNOG32740;opiNOG41870	S	-	gi|71001070|ref|XP_755216.1| conserved hypothetical protein [Aspergillus fumigatus Af293] &gt;gi|66852854|gb|EAL93178.1| conserved hypothetical protein [Aspergillus fumigatus Af293] &gt;gi|159129303|gb|EDP54417.1| conserved hypothetical protein [Aspergillus fumigatus A1163] &gt;gi|666429660|gb|KEY77298.1| hypothetical protein BA78_3523 [Aspergillus fumigatus var. RP-2014] &gt;gi|846916304|gb|KMK6…	-	-	-	-
gene-AFUA_6G08940	515.543	265.521	765.564	2.88325	1.5277	2.06606e-07	2.87212e-05	NC_007199.1	2127243	2127596	+	354	AFUA_6G08940	GO:0016021	-	NOG117566;opiNOG46522	S	-	gi|70991869|ref|XP_750783.1| hypothetical protein AFUA_6G08940 [Aspergillus fumigatus Af293] &gt;gi|66848416|gb|EAL88745.1| hypothetical protein AFUA_6G08940 [Aspergillus fumigatus Af293] &gt;gi|159124345|gb|EDP49463.1| hypothetical protein AFUB_074900 [Aspergillus fumigatus A1163]	-	GO:0016021//integral component of membrane;	-	-
gene-AFUA_1G04300	782.133	292.582	1271.68	4.34642	2.11983	2.43548e-07	3.3366e-05	NC_007194.1	1221528	1222331	-	804	AFUA_1G04300	-	-	-	-	-	gi|70990656|ref|XP_750177.1| conserved hypothetical protein [Aspergillus fumigatus Af293] &gt;gi|66847809|gb|EAL88139.1| conserved hypothetical protein [Aspergillus fumigatus Af293] &gt;gi|159130654|gb|EDP55767.1| conserved hypothetical protein [Aspergillus fumigatus A1163]	-	-	-	-
gene-AFUA_7G06130	487.962	622.976	352.948	0.566552	-0.819719	2.93623e-07	3.96517e-05	NC_007200.1	1505363	1506671	+	1089	AFUA_7G06130	GO:0016021	-	opiNOG54222;eurotNOG01261	S	-	gi|146324862|ref|XP_748897.2| plasma membrane protein Pth11-like [Aspergillus fumigatus Af293] &gt;gi|129556622|gb|EAL86859.2| plasma membrane protein Pth11-like, putative [Aspergillus fumigatus Af293] &gt;gi|159123334|gb|EDP48454.1| plasma membrane protein Pth11-like, putative [Aspergillus fumigatus A1163] &gt;gi|846910287|gb|KMK56214.1| plasma membrane protein Pth11-like protein [Aspergillus fu…	-	GO:0016021//integral component of membrane;	-	-
gene-AFUA_5G06910	467.766	597.203	338.328	0.56652	-0.8198	3.33047e-07	4.43421e-05	NC_007198.1	1698974	1699441	-	414	AFUA_5G06910	GO:0008152;GO:0016846	-	opiNOG62364;NOG173627	S	-	gi|146324087|ref|XP_753943.2| DUF636 domain protein [Aspergillus fumigatus Af293] &gt;gi|129558075|gb|EAL91905.2| DUF636 domain protein [Aspergillus fumigatus Af293]	GO:0008152//metabolic process;	-	GO:0016846//carbon-sulfur lyase activity;	-
gene-AFUA_7G06540	153.717	99.1998	208.235	2.09915	1.0698	3.94719e-07	5.17347e-05	NC_007200.1	1595883	1596965	+	1083	AFUA_7G06540	GO:0016829;GO:0006520;GO:0030170	K01620	opiNOG51759;COG2008	E	sp|Q9HTF1|LTAE_PSEAE Low specificity L-threonine aldolase OS=Pseudomonas aeruginosa (strain ATCC 15692 / DSM 22644 / CIP 104116 / JCM 14847 / LMG 12228 / 1C / PRS 101 / PAO1) GN=ltaE PE=3 SV=1	gi|70986734|ref|XP_748856.1| threonine aldolase [Aspergillus fumigatus Af293] &gt;gi|66846486|gb|EAL86818.1| threonine aldolase, putative [Aspergillus fumigatus Af293] &gt;gi|159123375|gb|EDP48495.1| threonine aldolase, putative [Aspergillus fumigatus A1163] &gt;gi|846910324|gb|KMK56251.1| threonine aldolase [Aspergillus fumigatus Z5]	GO:0006520//cellular amino acid metabolic process;	-	GO:0016829//lyase activity;GO:0030170//pyridoxal phosphate binding;	ko00260(Glycine, serine and threonine metabolism)
gene-AFUA_6G00670	135.459	81.2143	189.703	2.33583	1.22394	3.99517e-07	5.17347e-05	NC_007199.1	172246	173376	+	990	AFUA_6G00670	GO:0016021	-	opiNOG35448;NOG199305	SO	-	gi|146324271|ref|XP_731489.2| extracellular serine-rich protein [Aspergillus fumigatus Af293] &gt;gi|129553757|gb|EAL84199.2| extracellular serine-rich protein [Aspergillus fumigatus Af293]	-	GO:0016021//integral component of membrane;	-	-
gene-AFUA_8G07100	108.095	9.01535	207.175	22.9802	4.52232	4.16526e-07	5.32084e-05	NC_007201.1	1740515	1741313	+	741	AFUA_8G07100	-	-	opiNOG40598	R	sp|O07934|YRAJ_BACSU Uncharacterized protein YraJ OS=Bacillus subtilis (strain 168) GN=yraJ PE=3 SV=2	gi|70983965|ref|XP_747508.1| conserved hypothetical protein [Aspergillus fumigatus Af293] &gt;gi|66845134|gb|EAL85470.1| conserved hypothetical protein [Aspergillus fumigatus Af293] &gt;gi|159123514|gb|EDP48633.1| conserved hypothetical protein [Aspergillus fumigatus A1163] &gt;gi|666434606|gb|KEY82108.1| hypothetical protein BA78_6908 [Aspergillus fumigatus var. RP-2014] &gt;gi|846910590|gb|KMK5…	-	-	-	-
gene-AFUA_6G06640	914.987	650.1	1179.88	1.81491	0.859902	4.24059e-07	5.34484e-05	NC_007199.1	1442835	1443915	+	858	AFUA_6G06640	GO:0016021	-	opiNOG18273	S	sp|Q9Y7U1|SFK1_SCHPO Protein sfk1 OS=Schizosaccharomyces pombe (strain 972 / ATCC 24843) GN=sfk1 PE=3 SV=1	gi|70991415|ref|XP_750556.1| FK506 suppressor Sfk1 [Aspergillus fumigatus Af293] &gt;gi|66848189|gb|EAL88518.1| FK506 suppressor Sfk1, putative [Aspergillus fumigatus Af293] &gt;gi|159124113|gb|EDP49231.1| FK506 suppressor Sfk1, putative [Aspergillus fumigatus A1163]	-	GO:0016021//integral component of membrane;	-	-
gene-AFUA_6G00510	2062.92	761.5	3364.34	4.41804	2.14341	4.42489e-07	5.50374e-05	NC_007199.1	125045	126049	+	1005	AFUA_6G00510	GO:0004022;GO:0008270;GO:0051287;GO:0055114	-	COG1064;opiNOG22572	QC	sp|C0SPA5|ADHA_BACSU Probable formaldehyde dehydrogenase AdhA OS=Bacillus subtilis (strain 168) GN=adhA PE=2 SV=1	gi|70981444|ref|XP_731504.1| NADP-dependent alcohol dehydrogenase [Aspergillus fumigatus Af293] &gt;gi|66843873|gb|EAL84214.1| NADP-dependent alcohol dehydrogenase [Aspergillus fumigatus Af293]	GO:0055114//obsolete oxidation-reduction process;	-	GO:0004022//alcohol dehydrogenase (NAD+) activity;GO:0008270//zinc ion binding;GO:0051287//NAD binding;	-
gene-AFUA_8G01300	303.055	211.747	394.362	1.86242	0.897177	4.82133e-07	5.91897e-05	NC_007201.1	316376	317688	-	1254	AFUA_8G01300	GO:0016021	-	opiNOG17042;sordNOG04543	S	-	gi|70983097|ref|XP_747076.1| conserved hypothetical protein [Aspergillus fumigatus Af293] &gt;gi|66844701|gb|EAL85038.1| conserved hypothetical protein [Aspergillus fumigatus Af293] &gt;gi|159123962|gb|EDP49081.1| conserved hypothetical protein [Aspergillus fumigatus A1163]	-	GO:0016021//integral component of membrane;	-	-
gene-AFUA_7G04140	1173.42	888.15	1458.69	1.64239	0.715796	6.85847e-07	8.31193e-05	NC_007200.1	934582	935997	-	1416	AFUA_7G04140	GO:0055114;GO:0016491	-	COG0667;opiNOG13733	C	sp|Q04212|ARA2_YEAST D-arabinose 1-dehydrogenase OS=Saccharomyces cerevisiae (strain ATCC 204508 / S288c) GN=ARA2 PE=1 SV=1	gi|70987231|ref|XP_749094.1| L-galactose dehydrogenase (L-GalDH) [Aspergillus fumigatus Af293] &gt;gi|66846724|gb|EAL87056.1| L-galactose dehydrogenase (L-GalDH), putative [Aspergillus fumigatus Af293] &gt;gi|159123134|gb|EDP48254.1| L-galactose dehydrogenase (L-GalDH), putative [Aspergillus fumigatus A1163] &gt;gi|846910087|gb|KMK56014.1| L-galactose dehydrogenase (L-GalDH) [Aspergillus fumigatu…	GO:0055114//obsolete oxidation-reduction process;	-	GO:0016491//oxidoreductase activity;	-
gene-AFUA_6G00770	333.292	221.509	445.075	2.00929	1.00668	7.13893e-07	8.54232e-05	NC_007199.1	189433	190922	-	1251	AFUA_6G00770	GO:0045493;GO:0046558;GO:0005576;GO:0031222	K06113	COG3507	G	sp|Q4W930|ABNC_ASPFU Probable arabinan endo-1,5-alpha-L-arabinosidase C OS=Neosartorya fumigata (strain ATCC MYA-4609 / Af293 / CBS 101355 / FGSC A1100) GN=abnC PE=3 SV=2	gi|70981394|ref|XP_731479.1| extracellular arabinanase [Aspergillus fumigatus Af293] &gt;gi|66843848|gb|EAL84189.1| extracellular arabinanase, putative [Aspergillus fumigatus Af293]	GO:0045493//xylan catabolic process;GO:0031222//arabinan catabolic process;	GO:0005576//extracellular region;	GO:0046558//arabinan endo-1,5-alpha-L-arabinosidase activity;	-
gene-AFUA_2G09340	941.059	1179.39	702.729	0.595842	-0.746999	7.23484e-07	8.54886e-05	NC_007195.1	2388402	2389361	+	960	AFUA_2G09340	GO:0005634;GO:0003677;GO:0000981;GO:0006357;GO:0008270	-	NOG123415;opiNOG39023	SK	-	gi|71001174|ref|XP_755268.1| fungal specific trascription factor [Aspergillus fumigatus Af293] &gt;gi|66852906|gb|EAL93230.1| fungal specific trascription factor, putative [Aspergillus fumigatus Af293] &gt;gi|159129350|gb|EDP54464.1| fungal specific trascription factor, putative [Aspergillus fumigatus A1163]	GO:0006357//regulation of transcription by RNA polymerase II;	GO:0005634//nucleus;	GO:0003677//DNA binding;GO:0000981//DNA-binding transcription factor activity, RNA polymerase II-specific;GO:0008270//zinc ion binding;	-
gene-AFUA_4G01270	93.4156	55.3519	131.479	2.37534	1.24813	7.57235e-07	8.83721e-05	NC_007197.1	333436	334801	-	1203	AFUA_4G01270	GO:0016021	-	sordNOG15074;opiNOG46027	S	-	gi|70981604|ref|XP_746331.1| integral membrane protein [Aspergillus fumigatus Af293] &gt;gi|66843953|gb|EAL84293.1| integral membrane protein [Aspergillus fumigatus Af293]	-	GO:0016021//integral component of membrane;	-	-
gene-AFUA_1G05320	1015.64	1263.3	767.974	0.607913	-0.718064	8.36121e-07	9.63884e-05	NC_007194.1	1533151	1534715	-	1437	AFUA_1G05320	GO:0005623;GO:0016853;GO:0045454	K09584	opiNOG19627;KOG0191	O	sp|Q869Z0|Y5025_DICDI Putative protein disulfide-isomerase DDB_G0275025 OS=Dictyostelium discoideum GN=DDB_G0275025 PE=1 SV=1	gi|70990864|ref|XP_750281.1| disulfide isomerase [Aspergillus fumigatus Af293] &gt;gi|66847913|gb|EAL88243.1| disulfide isomerase, putative [Aspergillus fumigatus Af293] &gt;gi|159130754|gb|EDP55867.1| disulfide isomerase, putative [Aspergillus fumigatus A1163] &gt;gi|846911336|gb|KMK57226.1| disulfide isomerase [Aspergillus fumigatus Z5]	GO:0045454//cell redox homeostasis;	GO:0005623//obsolete cell;	GO:0016853//isomerase activity;	ko04141(Protein processing in endoplasmic reticulum)
gene-AFUA_5G01710	524.616	662.521	386.712	0.583698	-0.776706	8.85388e-07	0.000100838	NC_007198.1	429669	431519	-	1548	AFUA_5G01710	GO:0009055;GO:0020037;GO:0042318;GO:0005506;GO:0010124;GO:0018631;GO:0055114	K10437	COG2124;opiNOG17394	Q	sp|Q9Y7G5|PHACA_EMEND Phenylacetate 2-hydroxylase OS=Emericella nidulans GN=phacA PE=1 SV=1	gi|70985330|ref|XP_748171.1| cytochrome P450 phenylacetate 2-hydroxylase [Aspergillus fumigatus Af293] &gt;gi|66845799|gb|EAL86133.1| cytochrome P450 phenylacetate 2-hydroxylase, putative [Aspergillus fumigatus Af293] &gt;gi|159125906|gb|EDP51022.1| cytochrome P450 phenylacetate 2-hydroxylase, putative [Aspergillus fumigatus A1163] &gt;gi|666430158|gb|KEY77787.1| cytochrome P450 phenylacetate 2 h…	GO:0042318//penicillin biosynthetic process;GO:0010124//phenylacetate catabolic process;GO:0055114//obsolete oxidation-reduction process;	-	GO:0009055//electron transfer activity;GO:0020037//heme binding;GO:0005506//iron ion binding;GO:0018631//phenylacetate hydroxylase activity;	ko00360(Phenylalanine metabolism)
gene-AFUA_6G00690	8381.18	6193.1	10569.3	1.70662	0.771142	9.19353e-07	0.00010346	NC_007199.1	175566	176207	+	642	AFUA_6G00690	-	-	-	-	-	gi|159122704|gb|EDP47825.1| conserved hypothetical protein [Aspergillus fumigatus A1163]	-	-	-	-
gene-AFUA_5G06230	385.357	221.052	549.663	2.48658	1.31416	9.72481e-07	0.000108151	NC_007198.1	1492135	1494180	+	1650	AFUA_5G06230	GO:0016021;GO:0003333;GO:0015171	-	opiNOG13743;COG0531	E	sp|P32837|UGA4_YEAST GABA-specific permease OS=Saccharomyces cerevisiae (strain ATCC 204508 / S288c) GN=UGA4 PE=1 SV=1	gi|146324063|ref|XP_754010.2| GABA permease [Aspergillus fumigatus Af293] &gt;gi|129558087|gb|EAL91972.2| GABA permease, putative [Aspergillus fumigatus Af293] &gt;gi|666429786|gb|KEY77421.1| GABA permease GabA [Aspergillus fumigatus var. RP-2014] &gt;gi|846913445|gb|KMK59273.1| GABA permease [Aspergillus fumigatus Z5]	GO:0003333//amino acid transmembrane transport;	GO:0016021//integral component of membrane;	GO:0015171//amino acid transmembrane transporter activity;	-
gene-AFUA_8G01530	251.709	86.8879	416.531	4.79389	2.2612	1.20338e-06	0.000132274	NC_007201.1	395115	395869	-	684	AFUA_8G01530	-	-	opiNOG29315;NOG41631	S	sp|Q9URY9|YI06_SCHPO Uncharacterized hemerythrin-like protein C869.06c OS=Schizosaccharomyces pombe (strain 972 / ATCC 24843) GN=SPAC869.06c PE=3 SV=1	gi|70983051|ref|XP_747053.1| HHE domain protein [Aspergillus fumigatus Af293] &gt;gi|66844678|gb|EAL85015.1| HHE domain protein [Aspergillus fumigatus Af293] &gt;gi|159123939|gb|EDP49058.1| HHE domain protein [Aspergillus fumigatus A1163] &gt;gi|666434674|gb|KEY82172.1| hypothetical protein HHE [Aspergillus fumigatus var. RP-2014] &gt;gi|846911007|gb|KMK56906.1| HHE domain-containing protein [Asp…	-	-	-	-
gene-AFUA_3G01630	158.06	211.446	104.674	0.495039	-1.01439	1.39043e-06	0.000151078	NC_007196.1	409422	410425	-	897	AFUA_3G01630	GO:0006950;GO:0016021	-	eurotNOG05139;opiNOG28437	S	sp|P40113|RTM1_YEASX Protein RTM1 OS=Saccharomyces cerevisiae GN=RTM1 PE=3 SV=1	gi|70985960|ref|XP_748484.1| RTA1 domain protein [Aspergillus fumigatus Af293] &gt;gi|66846113|gb|EAL86446.1| RTA1 domain protein, putative [Aspergillus fumigatus Af293] &gt;gi|159128382|gb|EDP53497.1| RTA1 domain protein, putative [Aspergillus fumigatus A1163] &gt;gi|666432180|gb|KEY79767.1| hypothetical protein RTA1 [Aspergillus fumigatus var. RP-2014]	GO:0006950//response to stress;	GO:0016021//integral component of membrane;	-	-
gene-AFUA_8G02000	148.797	205.423	92.1709	0.448689	-1.15621	1.42735e-06	0.000153326	NC_007201.1	519300	520535	-	1107	AFUA_8G02000	GO:0006062;GO:0003939;GO:0008270;GO:0055114	K00008	opiNOG49479;COG1063	QC	sp|A1D9C9|XYL2_NEOFI Probable D-xylulose reductase A OS=Neosartorya fischeri (strain ATCC 1020 / DSM 3700 / CBS 544.65 / FGSC A1164 / JCM 1740 / NRRL 181 / WB 181) GN=xdhA PE=3 SV=1	gi|146324693|ref|XP_747006.2| sorbitol/xylitol dehydrogenase [Aspergillus fumigatus Af293] &gt;gi|129555465|gb|EAL84968.2| sorbitol/xylitol dehydrogenase, putative [Aspergillus fumigatus Af293] &gt;gi|159123891|gb|EDP49010.1| sorbitol/xylitol dehydrogenase, putative [Aspergillus fumigatus A1163] &gt;gi|846910963|gb|KMK56862.1| sorbitol/xylitol dehydrogenase [Aspergillus fumigatus Z5]	GO:0006062//sorbitol catabolic process;GO:0055114//obsolete oxidation-reduction process;	-	GO:0003939//L-iditol 2-dehydrogenase activity;GO:0008270//zinc ion binding;	ko00051(Fructose and mannose metabolism);ko00040(Pentose and glucuronate interconversions)
gene-AFUA_6G11670	65.7587	36.1865	95.3309	2.63444	1.39749	1.44451e-06	0.000153427	NC_007199.1	2905116	2906792	-	1566	AFUA_6G11670	GO:0055114;GO:0016491	-	euNOG04015;opiNOG14304	R	-	gi|70992403|ref|XP_751050.1| flavin-containing amine oxidasedehydrogenase [Aspergillus fumigatus Af293] &gt;gi|66848683|gb|EAL89012.1| flavin-containing amine oxidasedehydrogenase, putative [Aspergillus fumigatus Af293]	GO:0055114//obsolete oxidation-reduction process;	-	GO:0016491//oxidoreductase activity;	-
gene-AFUA_2G11260	5825.14	7090.73	4559.54	0.643028	-0.637046	1.77375e-06	0.000186303	NC_007195.1	2894127	2896566	+	2334	AFUA_2G11260	GO:0009098;GO:0003861;GO:0051539;GO:0009316	K01702	opiNOG02615;COG0066	E	sp|P55251|LEUC_RHIPU 3-isopropylmalate dehydratase OS=Rhizomucor pusillus GN=LEUA PE=3 SV=1	gi|71001556|ref|XP_755459.1| 3-isopropylmalate dehydratase [Aspergillus fumigatus Af293] &gt;gi|66853097|gb|EAL93421.1| 3-isopropylmalate dehydratase, putative [Aspergillus fumigatus Af293] &gt;gi|846916096|gb|KMK61880.1| 3-isopropylmalate dehydratase [Aspergillus fumigatus Z5]	GO:0009098//leucine biosynthetic process;	GO:0009316//3-isopropylmalate dehydratase complex;	GO:0003861//3-isopropylmalate dehydratase activity;GO:0051539//4 iron, 4 sulfur cluster binding;	ko00290(Valine, leucine and isoleucine biosynthesis)
gene-AFUA_2G05060	14093.2	9347.26	18839.1	2.01547	1.01112	1.97031e-06	0.000204674	NC_007195.1	1391181	1392358	+	1059	AFUA_2G05060	GO:0010230;GO:0046872;GO:0034599;GO:0016021;GO:0005739;GO:0070469;GO:0009916	-	opiNOG11326	C	sp|O74180|AOX_ASPNG Alternative oxidase, mitochondrial OS=Aspergillus niger GN=aox1 PE=2 SV=2	gi|70989575|ref|XP_749637.1| alternative oxidase AlxA [Aspergillus fumigatus Af293] &gt;gi|66847268|gb|EAL87599.1| alternative oxidase AlxA, putative [Aspergillus fumigatus Af293] &gt;gi|159129043|gb|EDP54157.1| alternative oxidase AlxA, putative [Aspergillus fumigatus A1163] &gt;gi|666429723|gb|KEY77360.1| alternative oxidase AlxA [Aspergillus fumigatus var. RP-2014]	GO:0010230//alternative respiration;GO:0034599//cellular response to oxidative stress;	GO:0016021//integral component of membrane;GO:0005739//mitochondrion;GO:0070469//respirasome;	GO:0046872//metal ion binding;GO:0009916//alternative oxidase activity;	-
gene-AFUA_3G01790	411.001	251.173	570.829	2.27265	1.18437	2.22156e-06	0.000228265	NC_007196.1	444023	444982	+	960	AFUA_3G01790	GO:0055114;GO:0016491	-	opiNOG69365;opiNOG75380;NOG68259	OR	-	gi|70985994|ref|XP_748500.1| isoflavone reductase family protein [Aspergillus fumigatus Af293] &gt;gi|66846129|gb|EAL86462.1| isoflavone reductase family protein [Aspergillus fumigatus Af293]	GO:0055114//obsolete oxidation-reduction process;	-	GO:0016491//oxidoreductase activity;	-
gene-AFUA_2G09860	2372.63	1607.55	3137.7	1.95185	0.964843	2.2629e-06	0.000230012	NC_007195.1	2520912	2522617	+	1572	AFUA_2G09860	GO:0015205;GO:0055085;GO:0006863;GO:0016021	-	opiNOG12400;COG1457	SF	sp|C8V329|FCY2_EMENI Purine-cytosine permease fcyB OS=Emericella nidulans (strain FGSC A4 / ATCC 38163 / CBS 112.46 / NRRL 194 / M139) GN=fcyB PE=1 SV=1	gi|71001276|ref|XP_755319.1| purine-cytosine permease [Aspergillus fumigatus Af293] &gt;gi|66852957|gb|EAL93281.1| purine-cytosine permease [Aspergillus fumigatus Af293] &gt;gi|666431950|gb|KEY79543.1| purine cytosine permease [Aspergillus fumigatus var. RP-2014]	GO:0055085//transmembrane transport;GO:0006863//purine nucleobase transport;	GO:0016021//integral component of membrane;	GO:0015205//nucleobase transmembrane transporter activity;	-
gene-AFUA_5G08235	1105.9	847.058	1364.73	1.61115	0.688087	2.33593e-06	0.00023491	NC_007198.1	2089697	2090701	+	933	AFUA_5G08235	GO:0016787	-	NOG27030;opiNOG28971;opiNOG00853	RL	sp|Q9SZ63|NUD14_ARATH Nudix hydrolase 14, chloroplastic OS=Arabidopsis thaliana GN=NUDT14 PE=1 SV=2	gi|146324113|ref|XP_001481505.1| NUDIX family hydrolase [Aspergillus fumigatus Af293] &gt;gi|129558062|gb|EBA27440.1| NUDIX family hydrolase, putative [Aspergillus fumigatus Af293] &gt;gi|159126452|gb|EDP51568.1| hypothetical protein AFUB_055780 [Aspergillus fumigatus A1163]	-	-	GO:0016787//hydrolase activity;	-
gene-AFUA_6G03790	885.869	491.412	1280.33	2.6054	1.3815	2.52598e-06	0.000251348	NC_007199.1	836798	837062	+	210	AFUA_6G03790	GO:0016021	-	opiNOG47183	S	-	gi|70984368|ref|XP_747698.1| conserved hypothetical protein [Aspergillus fumigatus Af293] &gt;gi|66845325|gb|EAL85660.1| conserved hypothetical protein [Aspergillus fumigatus Af293] &gt;gi|159122484|gb|EDP47605.1| conserved hypothetical protein [Aspergillus fumigatus A1163]	-	GO:0016021//integral component of membrane;	-	-
gene-AFUA_5G10240	386.057	282.62	489.494	1.73199	0.792427	2.55884e-06	0.000251966	NC_007198.1	2626074	2626991	+	918	AFUA_5G10240	GO:0016021	-	eurotNOG07625;opiNOG64928	SR	-	gi|70997766|ref|XP_753617.1| conserved hypothetical protein [Aspergillus fumigatus Af293] &gt;gi|66851253|gb|EAL91579.1| conserved hypothetical protein [Aspergillus fumigatus Af293] &gt;gi|159126649|gb|EDP51765.1| conserved hypothetical protein [Aspergillus fumigatus A1163]	-	GO:0016021//integral component of membrane;	-	-
gene-AFUA_6G06670	634.321	413.888	854.754	2.06519	1.04627	2.618e-06	0.000255133	NC_007199.1	1450043	1452866	-	2631	AFUA_6G06670	-	-	eurotNOG06226	S	-	gi|146324371|ref|XP_750559.2| conserved hypothetical protein [Aspergillus fumigatus Af293] &gt;gi|129557213|gb|EAL88521.2| conserved hypothetical protein [Aspergillus fumigatus Af293]	-	-	-	-
gene-AFUA_8G02490	277.36	183.902	370.818	2.01639	1.01177	2.8885e-06	0.000278622	NC_007201.1	664785	665571	+	726	AFUA_8G02490	GO:0016021	-	-	-	-	gi|70982859|ref|XP_746957.1| hypothetical protein AFUA_8G02490 [Aspergillus fumigatus Af293] &gt;gi|66844582|gb|EAL84919.1| hypothetical protein AFUA_8G02490 [Aspergillus fumigatus Af293] &gt;gi|159123841|gb|EDP48960.1| hypothetical protein AFUB_084100 [Aspergillus fumigatus A1163]	-	GO:0016021//integral component of membrane;	-	-
gene-AFUA_3G12760	504.379	326.323	682.434	2.09128	1.06439	2.96832e-06	0.00028343	NC_007196.1	3391512	3393761	+	2049	AFUA_3G12760	GO:0016021	-	opiNOG03174	S	-	gi|70999247|ref|XP_754345.1| conserved hypothetical protein [Aspergillus fumigatus Af293] &gt;gi|66851982|gb|EAL92307.1| conserved hypothetical protein [Aspergillus fumigatus Af293]	-	GO:0016021//integral component of membrane;	-	-
gene-AFUA_6G12160	374.845	532.773	216.918	0.407149	-1.29637	3.37131e-06	0.00031869	NC_007199.1	3057570	3059832	+	2094	AFUA_6G12160	GO:0005634;GO:0003677;GO:0000981;GO:0006357;GO:0008270	-	eurotNOG00454;eurotNOG08425	K	sp|P36598|THI1_SCHPO Thiamine repressible genes regulatory protein thi1 OS=Schizosaccharomyces pombe (strain 972 / ATCC 24843) GN=thi1 PE=1 SV=2	gi|146324499|ref|XP_751095.2| C6 transcription factor [Aspergillus fumigatus Af293] &gt;gi|129557277|gb|EAL89057.2| C6 transcription factor, putative [Aspergillus fumigatus Af293] &gt;gi|159124666|gb|EDP49784.1| C6 transcription factor, putative [Aspergillus fumigatus A1163]	GO:0006357//regulation of transcription by RNA polymerase II;	GO:0005634//nucleus;	GO:0003677//DNA binding;GO:0000981//DNA-binding transcription factor activity, RNA polymerase II-specific;GO:0008270//zinc ion binding;	-
gene-AFUA_2G10910	1205.34	1486.8	923.885	0.621393	-0.686422	3.51586e-06	0.000329063	NC_007195.1	2810983	2812718	+	1674	AFUA_2G10910	GO:0055085;GO:0016021;GO:0022891	K08141	KOG0254;opiNOG05881;opiNOG03795	R	sp|P53048|MAL11_YEAST General alpha-glucoside permease OS=Saccharomyces cerevisiae (strain ATCC 204508 / S288c) GN=MAL11 PE=1 SV=1	gi|71001486|ref|XP_755424.1| MFS alpha-glucoside transporter [Aspergillus fumigatus Af293] &gt;gi|66853062|gb|EAL93386.1| MFS alpha-glucoside transporter, putative [Aspergillus fumigatus Af293] &gt;gi|159129497|gb|EDP54611.1| MFS alpha-glucoside transporter, putative [Aspergillus fumigatus A1163]	GO:0055085//transmembrane transport;	GO:0016021//integral component of membrane;	-	-
gene-AFUA_7G04880	535.002	354.995	715.01	2.01414	1.01016	3.67181e-06	0.000340291	NC_007200.1	1145491	1148043	+	2364	AFUA_7G04880	GO:0030259;GO:0016758;GO:0005975	-	COG1819;opiNOG50473	CG	sp|Q9XIG1|U80B1_ARATH Sterol 3-beta-glucosyltransferase UGT80B1 OS=Arabidopsis thaliana GN=UGT80B1 PE=2 SV=1	gi|70987081|ref|XP_749022.1| sterol glucosyltransferase [Aspergillus fumigatus Af293] &gt;gi|66846652|gb|EAL86984.1| sterol glucosyltransferase, putative [Aspergillus fumigatus Af293]	GO:0030259//lipid glycosylation;GO:0005975//carbohydrate metabolic process;	-	GO:0016758//hexosyltransferase activity;	-
gene-AFUA_5G11040	1711.2	2087.56	1334.84	0.639425	-0.645154	3.72297e-06	0.000341682	NC_007198.1	2828798	2829826	+	1029	AFUA_5G11040	GO:0015940;GO:0005829;GO:0004592	K01918	COG0414;opiNOG09097	H	sp|A9B3W0|PANC_HERA2 Pantothenate synthetase OS=Herpetosiphon aurantiacus (strain ATCC 23779 / DSM 785) GN=panC PE=3 SV=1	gi|70997605|ref|XP_753544.1| pantoate--beta-alanine ligase [Aspergillus fumigatus Af293] &gt;gi|66851180|gb|EAL91506.1| pantoate--beta-alanine ligase [Aspergillus fumigatus Af293] &gt;gi|159126724|gb|EDP51840.1| pantoate--beta-alanine ligase [Aspergillus fumigatus A1163]	GO:0015940//pantothenate biosynthetic process;	GO:0005829//cytosol;	GO:0004592//pantoate-beta-alanine ligase activity;	ko00770(Pantothenate and CoA biosynthesis);ko00410(beta-Alanine metabolism)
gene-AFUA_3G03950	88.7837	44.5983	132.969	2.98148	1.57603	4.04965e-06	0.00036809	NC_007196.1	1127135	1127851	-	660	AFUA_3G03950	-	-	opiNOG29072	R	-	gi|70986442|ref|XP_748715.1| endoglucanase [Aspergillus fumigatus Af293] &gt;gi|66846344|gb|EAL86677.1| endoglucanase, putative [Aspergillus fumigatus Af293] &gt;gi|159128114|gb|EDP53229.1| endoglucanase, putative [Aspergillus fumigatus A1163] &gt;gi|666432958|gb|KEY80524.1| endoglucanase [Aspergillus fumigatus var. RP-2014]	-	-	-	-
gene-AFUA_6G09292	99.2754	60.9816	137.569	2.25591	1.17371	4.53163e-06	0.000407976	NC_007199.1	2208459	2211883	-	3276	AFUA_6G09292	-	-	opiNOG60162	S	-	gi|146324439|ref|XP_001481462.1| conserved hypothetical protein [Aspergillus fumigatus Af293] &gt;gi|129557247|gb|EBA27357.1| conserved hypothetical protein [Aspergillus fumigatus Af293]	-	-	-	-
gene-AFUA_3G01210	79.5613	47.866	111.257	2.32433	1.21682	4.57796e-06	0.000408259	NC_007196.1	298199	298960	+	762	AFUA_3G01210	-	-	COG0693;opiNOG13785	SR	sp|Q8XB78|HCHA_ECO57 Protein/nucleic acid deglycase HchA OS=Escherichia coli O157:H7 GN=hchA PE=3 SV=3	gi|70985873|ref|XP_748442.1| ThiJ/PfpI family protein [Aspergillus fumigatus Af293] &gt;gi|66846071|gb|EAL86404.1| ThiJ/PfpI family protein [Aspergillus fumigatus Af293] &gt;gi|159128421|gb|EDP53536.1| ThiJ/PfpI family protein [Aspergillus fumigatus A1163] &gt;gi|846912884|gb|KMK58736.1| ThiJ/PfpI family protein [Aspergillus fumigatus Z5]	-	-	-	-
gene-AFUA_8G00360	681.298	44.0781	1318.52	29.9132	4.90271	5.00869e-06	0.000442497	NC_007201.1	78111	79003	+	795	AFUA_8G00360	-	-	NOG93921;sordNOG11684;opiNOG06603	SR	-	gi|70983281|ref|XP_747168.1| NlpC/P60-like cell-wall peptidase [Aspergillus fumigatus Af293] &gt;gi|66844793|gb|EAL85130.1| NlpC/P60-like cell-wall peptidase, putative [Aspergillus fumigatus Af293] &gt;gi|159124054|gb|EDP49173.1| NlpC/P60-like cell-wall peptidase, putative [Aspergillus fumigatus A1163] &gt;gi|666435512|gb|KEY82956.1| NlpC/P60 cell wall peptidase [Aspergillus fumigatus var. RP-201…	-	-	-	-
gene-AFUA_3G12330	3767.16	2251.09	5283.23	2.34696	1.23079	5.07181e-06	0.000443925	NC_007196.1	3248671	3250068	-	1338	AFUA_3G12330	GO:0016787;GO:0008152	-	opiNOG11385;COG0647	RG	sp|O13899|YF38_SCHPO Uncharacterized CDP-alcohol phosphatidyltransferase class-I family protein C22A12.08c OS=Schizosaccharomyces pombe (strain 972 / ATCC 24843) GN=SPAC22A12.08c PE=3 SV=1	gi|70999338|ref|XP_754388.1| phosphatidyl synthase [Aspergillus fumigatus Af293] &gt;gi|66852025|gb|EAL92350.1| phosphatidyl synthase [Aspergillus fumigatus Af293] &gt;gi|159127402|gb|EDP52517.1| phosphatidyl synthase [Aspergillus fumigatus A1163] &gt;gi|666430547|gb|KEY78169.1| phosphatidyl synthase [Aspergillus fumigatus var. RP-2014] &gt;gi|846914304|gb|KMK60122.1| phosphatidyl synthase [Asper…	GO:0008152//metabolic process;	-	GO:0016787//hydrolase activity;	-
gene-AFUA_2G10020	524.872	302.201	747.544	2.47366	1.30665	5.12061e-06	0.000444083	NC_007195.1	2569239	2569460	+	222	AFUA_2G10020	-	-	eurotNOG07692	S	-	gi|71001308|ref|XP_755335.1| conserved hypothetical protein [Aspergillus fumigatus Af293] &gt;gi|66852973|gb|EAL93297.1| conserved hypothetical protein [Aspergillus fumigatus Af293] &gt;gi|159129412|gb|EDP54526.1| conserved hypothetical protein [Aspergillus fumigatus A1163]	-	-	-	-
gene-AFUA_4G08420	945.911	682.487	1209.34	1.77196	0.825342	6.6111e-06	0.000568134	NC_007197.1	2173672	2174505	-	834	AFUA_4G08420	-	-	eurotNOG12661	S	-	gi|70994324|ref|XP_751983.1| conserved hypothetical protein [Aspergillus fumigatus Af293] &gt;gi|66849617|gb|EAL89945.1| conserved hypothetical protein [Aspergillus fumigatus Af293] &gt;gi|159125104|gb|EDP50221.1| conserved hypothetical protein [Aspergillus fumigatus A1163] &gt;gi|846908619|gb|KMK54584.1| hypothetical protein Y699_06228 [Aspergillus fumigatus Z5]	-	-	-	-
gene-AFUA_4G10610	363.612	269.307	457.917	1.70036	0.765837	6.91173e-06	0.000588618	NC_007197.1	2771492	2771862	-	315	AFUA_4G10610	-	-	opiNOG44899	S	-	gi|70993836|ref|XP_751765.1| stress responsive A/B barrel domain protein [Aspergillus fumigatus Af293] &gt;gi|66849399|gb|EAL89727.1| stress responsive A/B barrel domain protein [Aspergillus fumigatus Af293] &gt;gi|159125315|gb|EDP50432.1| conserved hypothetical protein [Aspergillus fumigatus A1163] &gt;gi|666428244|gb|KEY75899.1| stress responsive A/B barrel [Aspergillus fumigatus var. RP-2014] …	-	-	-	-
gene-AFUA_3G09930	1104.19	859.368	1349	1.56976	0.650546	6.98796e-06	0.000589796	NC_007196.1	2545566	2547060	+	1443	AFUA_3G09930	GO:0016021	-	opiNOG23649	S	sp|O94611|MUG65_SCHPO Meiotically up-regulated gene 65 protein OS=Schizosaccharomyces pombe (strain 972 / ATCC 24843) GN=mug65 PE=1 SV=2	gi|146323392|ref|XP_001481616.1| conserved hypothetical protein [Aspergillus fumigatus Af293] &gt;gi|129558313|gb|EBA27468.1| conserved hypothetical protein [Aspergillus fumigatus Af293]	-	GO:0016021//integral component of membrane;	-	-
gene-AFUA_3G10480	3852.84	2011.08	5694.6	2.83161	1.50162	7.17896e-06	0.000600555	NC_007196.1	2712116	2713911	+	1608	AFUA_3G10480	-	-	opiNOG08143	R	sp|Q03104|MSC1_YEAST Meiotic sister chromatid recombination protein 1 OS=Saccharomyces cerevisiae (strain ATCC 204508 / S288c) GN=MSC1 PE=1 SV=1	gi|70999708|ref|XP_754571.1| meiotic sister chromatid recombination protein Ish1/Msc1, putative [Aspergillus fumigatus Af293] &gt;gi|66852208|gb|EAL92533.1| meiotic sister chromatid recombination protein Ish1/Msc1, putative [Aspergillus fumigatus Af293]	-	-	-	-
gene-AFUA_2G09430	317.439	226.174	408.704	1.80704	0.853625	7.33768e-06	0.000606344	NC_007195.1	2410118	2410740	+	318	AFUA_2G09430	GO:0016021	-	-	-	-	gi|71001192|ref|XP_755277.1| hypothetical protein AFUA_2G09430 [Aspergillus fumigatus Af293] &gt;gi|66852915|gb|EAL93239.1| hypothetical protein AFUA_2G09430 [Aspergillus fumigatus Af293] &gt;gi|159129359|gb|EDP54473.1| hypothetical protein AFUB_025290 [Aspergillus fumigatus A1163]	-	GO:0016021//integral component of membrane;	-	-
gene-AFUA_1G13550	1494.97	917.498	2072.44	2.2588	1.17555	7.37645e-06	0.000606344	NC_007194.1	3604316	3604804	+	489	AFUA_1G13550	GO:0005622	-	NOG118985;opiNOG46163	S	-	gi|42820765|emb|CAF32078.1| hypothetical protein AfA34E6.090 [Aspergillus fumigatus]	-	GO:0005622//intracellular anatomical structure;	-	-
gene-AFUA_1G17490	422.959	316.057	529.862	1.67648	0.745433	7.67795e-06	0.000625686	NC_007194.1	4785965	4788089	+	1974	AFUA_1G17490	GO:0046348;GO:0016310;GO:0030246;GO:0016301;GO:0005975;GO:0016835	K07106	COG2103;opiNOG32786	SR	sp|Q2JMP1|MURQ_SYNJB N-acetylmuramic acid 6-phosphate etherase OS=Synechococcus sp. (strain JA-2-3B&apos;a(2-13)) GN=murQ PE=3 SV=1	gi|70996720|ref|XP_753115.1| glucokinase regulator family protein [Aspergillus fumigatus Af293] &gt;gi|66850750|gb|EAL91077.1| glucokinase regulator family protein, putative [Aspergillus fumigatus Af293]	GO:0046348//amino sugar catabolic process;GO:0016310//phosphorylation;GO:0005975//carbohydrate metabolic process;	-	GO:0030246//carbohydrate binding;GO:0016301//kinase activity;GO:0016835//carbon-oxygen lyase activity;	ko00520(Amino sugar and nucleotide sugar metabolism)
gene-AFUA_1G09030	12007.5	14950.1	9064.79	0.606335	-0.721813	8.55816e-06	0.000691455	NC_007194.1	2341463	2342225	+	435	AFUA_1G09030	-	-	opiNOG25806	S	-	gi|70994988|ref|XP_752270.1| conserved hypothetical protein [Aspergillus fumigatus Af293] &gt;gi|66849905|gb|EAL90232.1| conserved hypothetical protein [Aspergillus fumigatus Af293] &gt;gi|159131026|gb|EDP56139.1| conserved hypothetical protein [Aspergillus fumigatus A1163] &gt;gi|666434276|gb|KEY81795.1| hypothetical protein BA78_8246 [Aspergillus fumigatus var. RP-2014] &gt;gi|846915403|gb|KMK6…	-	-	-	-
gene-AFUA_3G02120	10.8043	1.39472	20.214	14.4932	3.8573	8.74039e-06	0.000700194	NC_007196.1	524792	525826	+	1035	AFUA_3G02120	-	-	sordNOG08516;KOG1208	Q	sp|B8M9L2|TROPG_TALSN Short-chain dehydrogenase/reductase tropG OS=Talaromyces stipitatus (strain ATCC 10500 / CBS 375.48 / QM 6759 / NRRL 1006) GN=tropG PE=3 SV=1	gi|70986064|ref|XP_748532.1| short-chain dehydrogenase/reductase family protein [Aspergillus fumigatus Af293] &gt;gi|66846161|gb|EAL86494.1| short-chain dehydrogenase/reductase family protein, putative [Aspergillus fumigatus Af293]	-	-	-	-
gene-AFUA_6G02000	2544.8	1871.45	3218.14	1.7196	0.782073	8.81825e-06	0.000700495	NC_007199.1	310419	312168	-	1647	AFUA_6G02000	GO:0015205;GO:0055085;GO:0015851;GO:0016021	-	opiNOG32910;COG1953;opiNOG06861	HF	sp|Q9P6J5|YHD5_SCHPO Uncharacterized permease C1683.05 OS=Schizosaccharomyces pombe (strain 972 / ATCC 24843) GN=SPBC1683.05 PE=3 SV=1	gi|70984741|ref|XP_747877.1| NCS1 allantoate transporter [Aspergillus fumigatus Af293] &gt;gi|66845504|gb|EAL85839.1| NCS1 allantoate transporter [Aspergillus fumigatus Af293] &gt;gi|159122661|gb|EDP47782.1| NCS1 allantoate transporter [Aspergillus fumigatus A1163]	GO:0055085//transmembrane transport;GO:0015851//nucleobase transport;	GO:0016021//integral component of membrane;	GO:0015205//nucleobase transmembrane transporter activity;	-
gene-AFUA_3G06650	1148.66	1397.14	900.178	0.6443	-0.634196	9.16544e-06	0.000722008	NC_007196.1	1645732	1647349	-	1170	AFUA_3G06650	GO:0008654;GO:0005840;GO:0046872;GO:0016021;GO:0006412;GO:0004307;GO:0003735	K00993	opiNOG02915;COG5050	I	sp|O13901|YF3A_SCHPO Uncharacterized CDP-alcohol phosphatidyltransferase class-I family protein C22A12.10 OS=Schizosaccharomyces pombe (strain 972 / ATCC 24843) GN=SPAC22A12.10 PE=3 SV=1	gi|71000515|ref|XP_754941.1| aminoalcoholphosphotransferase [Aspergillus fumigatus Af293] &gt;gi|66852578|gb|EAL92903.1| aminoalcoholphosphotransferase [Aspergillus fumigatus Af293] &gt;gi|159127954|gb|EDP53069.1| aminoalcoholphosphotransferase [Aspergillus fumigatus A1163]	GO:0008654//phospholipid biosynthetic process;GO:0006412//translation;	GO:0005840//ribosome;GO:0016021//integral component of membrane;	GO:0046872//metal ion binding;GO:0004307//ethanolaminephosphotransferase activity;GO:0003735//structural constituent of ribosome;	ko00565(Ether lipid metabolism);ko00564(Glycerophospholipid metabolism);ko00440(Phosphonate and phosphinate metabolism)
gene-AFUA_5G13180	1290.87	766.318	1815.43	2.36903	1.24429	9.37553e-06	0.000732454	NC_007198.1	3458837	3460390	+	1176	AFUA_5G13180	GO:0008783;GO:0046872	K01480	opiNOG05652;COG0010	E	sp|Q10088|SPEB1_SCHPO Putative agmatinase 1 OS=Schizosaccharomyces pombe (strain 972 / ATCC 24843) GN=SPAC11D3.09 PE=3 SV=1	gi|70997163|ref|XP_753336.1| agmatinase [Aspergillus fumigatus Af293] &gt;gi|66850972|gb|EAL91298.1| agmatinase, putative [Aspergillus fumigatus Af293] &gt;gi|159126939|gb|EDP52055.1| agmatinase, putative [Aspergillus fumigatus A1163] &gt;gi|666430273|gb|KEY77900.1| agmatinase [Aspergillus fumigatus var. RP-2014] &gt;gi|846917038|gb|KMK62808.1| agmatinase [Aspergillus fumigatus Z5]	-	-	GO:0008783//agmatinase activity;GO:0046872//metal ion binding;	ko00330(Arginine and proline metabolism)
gene-AFUA_6G10700	3090.71	3718.01	2463.4	0.662559	-0.593879	1.07461e-05	0.000832644	NC_007199.1	2643846	2644318	+	369	AFUA_6G10700	GO:0005759;GO:0051131;GO:0005524;GO:0051082;GO:0051087;GO:0045041;GO:0042026	K04078	COG0234;opiNOG37297	O	sp|P38910|CH10_YEAST 10 kDa heat shock protein, mitochondrial OS=Saccharomyces cerevisiae (strain ATCC 204508 / S288c) GN=HSP10 PE=1 SV=1	gi|70992219|ref|XP_750958.1| chaperonin [Aspergillus fumigatus Af293] &gt;gi|66848591|gb|EAL88920.1| chaperonin, putative [Aspergillus fumigatus Af293] &gt;gi|159124526|gb|EDP49644.1| chaperonin, putative [Aspergillus fumigatus A1163] &gt;gi|666428345|gb|KEY75999.1| chaperonin [Aspergillus fumigatus var. RP-2014]	GO:0051131//chaperone-mediated protein complex assembly;GO:0045041//protein import into mitochondrial intermembrane space;GO:0042026//protein refolding;	GO:0005759//mitochondrial matrix;	GO:0005524//ATP binding;GO:0051082//unfolded protein binding;GO:0051087//chaperone binding;	-
gene-AFUA_4G12850	6249.71	7490.26	5009.16	0.668756	-0.580448	1.19232e-05	0.000916343	NC_007197.1	3362116	3364058	+	1692	AFUA_4G12850	GO:0006457;GO:0009267;GO:0034605;GO:0030246;GO:0005509;GO:0051082;GO:0016021;GO:0005789	K08054	opiNOG03115;KOG0675	O	sp|Q6Q487|CALX_ASPFU Calnexin homolog OS=Neosartorya fumigata (strain ATCC MYA-4609 / Af293 / CBS 101355 / FGSC A1100) GN=AFUA_4G12850 PE=2 SV=2	gi|70993400|ref|XP_751547.1| calnexin [Aspergillus fumigatus Af293] &gt;gi|83287963|sp|Q6Q487.2|CALX_ASPFU RecName: Full=Calnexin homolog; Flags: Precursor &gt;gi|66849181|gb|EAL89509.1| calnexin [Aspergillus fumigatus Af293] &gt;gi|159125522|gb|EDP50639.1| calnexin [Aspergillus fumigatus A1163] &gt;gi|846916710|gb|KMK62480.1| calnexin [Aspergillus fumigatus Z5]	GO:0006457//protein folding;GO:0009267//cellular response to starvation;GO:0034605//cellular response to heat;	GO:0016021//integral component of membrane;GO:0005789//endoplasmic reticulum membrane;	GO:0030246//carbohydrate binding;GO:0005509//calcium ion binding;GO:0051082//unfolded protein binding;	ko04145(Phagosome);ko04141(Protein processing in endoplasmic reticulum)
gene-AFUA_5G12410	879.897	684.006	1075.79	1.57277	0.653312	1.20223e-05	0.000916509	NC_007198.1	3218490	3219391	-	774	AFUA_5G12410	GO:0016021	-	opiNOG08600	S	-	gi|159126862|gb|EDP51978.1| PH domain protein [Aspergillus fumigatus A1163]	-	GO:0016021//integral component of membrane;	-	-
gene-AFUA_8G02550	7146.07	5739.54	8552.61	1.49012	0.575428	1.22809e-05	0.000928733	NC_007201.1	680833	682989	+	1929	AFUA_8G02550	GO:0006857;GO:0016021;GO:0005215	K03305	opiNOG04140;opiNOG70095	PE	sp|Q9P380|PTR2_SCHPO Probable peptide transporter ptr2 OS=Schizosaccharomyces pombe (strain 972 / ATCC 24843) GN=ptr2 PE=1 SV=1	gi|70982847|ref|XP_746951.1| MFS peptide transporter [Aspergillus fumigatus Af293] &gt;gi|66844576|gb|EAL84913.1| MFS peptide transporter, putative [Aspergillus fumigatus Af293]	GO:0006857//oligopeptide transport;	GO:0016021//integral component of membrane;	GO:0005215//transporter activity;	-
gene-AFUA_8G05740	68.8366	22.6738	114.999	5.0719	2.34253	1.238e-05	0.000928791	NC_007201.1	1366522	1367401	+	789	AFUA_8G05740	GO:0005634;GO:0000981;GO:0006357;GO:0006950;GO:0008270;GO:0016021	-	opiNOG34638;NOG52834	S	sp|P40100|PUG1_YEAST Protoporphyrin uptake protein 1 OS=Saccharomyces cerevisiae (strain ATCC 204508 / S288c) GN=PUG1 PE=1 SV=1	gi|70983696|ref|XP_747375.1| RTA1 domain protein [Aspergillus fumigatus Af293] &gt;gi|66845001|gb|EAL85337.1| RTA1 domain protein, putative [Aspergillus fumigatus Af293]	GO:0006357//regulation of transcription by RNA polymerase II;GO:0006950//response to stress;	GO:0005634//nucleus;GO:0016021//integral component of membrane;	GO:0000981//DNA-binding transcription factor activity, RNA polymerase II-specific;GO:0008270//zinc ion binding;	-
gene-AFUA_4G12870	2863.66	2206.88	3520.44	1.59522	0.673752	1.45416e-05	0.00108238	NC_007197.1	3364936	3366878	+	1809	AFUA_4G12870	GO:0004491;GO:0055114	K00140	opiNOG02273;KOG2449	C	sp|Q17M80|MMSA_AEDAE Probable methylmalonate-semialdehyde dehydrogenase [acylating], mitochondrial OS=Aedes aegypti GN=AAEL001134 PE=3 SV=1	gi|70993396|ref|XP_751545.1| methylmalonate-semialdehyde dehydrogenase [Aspergillus fumigatus Af293] &gt;gi|66849179|gb|EAL89507.1| methylmalonate-semialdehyde dehydrogenase, putative [Aspergillus fumigatus Af293] &gt;gi|846916709|gb|KMK62479.1| methylmalonate-semialdehyde dehydrogenase [Aspergillus fumigatus Z5]	GO:0055114//obsolete oxidation-reduction process;	-	GO:0004491//methylmalonate-semialdehyde dehydrogenase (acylating) activity;	ko00640(Propanoate metabolism);ko00562(Inositol phosphate metabolism);ko00410(beta-Alanine metabolism);ko00280(Valine, leucine and isoleucine degradation)
gene-AFUA_4G03110	338.329	253.218	423.44	1.67223	0.741776	1.53171e-05	0.0011312	NC_007197.1	868474	870249	-	1587	AFUA_4G03110	GO:0055085;GO:0016021;GO:0022891	-	KOG0254;eurotNOG00464	R	sp|P39932|STL1_YEAST Sugar transporter STL1 OS=Saccharomyces cerevisiae (strain ATCC 204508 / S288c) GN=STL1 PE=1 SV=2	gi|70981937|ref|XP_746497.1| MFS monosaccharide transporter [Aspergillus fumigatus Af293] &gt;gi|66844120|gb|EAL84459.1| MFS monosaccharide transporter, putative [Aspergillus fumigatus Af293] &gt;gi|159122278|gb|EDP47400.1| MFS monosaccharide transporter, putative [Aspergillus fumigatus A1163] &gt;gi|846912299|gb|KMK58167.1| MFS monosaccharide transporter [Aspergillus fumigatus Z5]	GO:0055085//transmembrane transport;	GO:0016021//integral component of membrane;	-	-
gene-AFUA_2G02640	215.233	285.666	144.801	0.506888	-0.98026	1.58772e-05	0.00116347	NC_007195.1	676543	677871	+	1329	AFUA_2G02640	GO:0016021	-	-	-	-	gi|70989099|ref|XP_749399.1| hypothetical protein AFUA_2G02640 [Aspergillus fumigatus Af293] &gt;gi|66847030|gb|EAL87361.1| hypothetical protein AFUA_2G02640 [Aspergillus fumigatus Af293] &gt;gi|846911769|gb|KMK57637.1| hypothetical protein Y699_03057 [Aspergillus fumigatus Z5]	-	GO:0016021//integral component of membrane;	-	-
gene-AFUA_1G10340	1669.38	1305.98	2032.78	1.55651	0.638315	1.60403e-05	0.00116637	NC_007194.1	2664590	2665508	+	666	AFUA_1G10340	GO:0016021	-	opiNOG01500;NOG79838	S	sp|O14142|SYM1_SCHPO Protein sym1 OS=Schizosaccharomyces pombe (strain 972 / ATCC 24843) GN=sym1 PE=3 SV=1	gi|146322558|ref|XP_752400.2| integral membrane protein, Mpv17/PMP22 family [Aspergillus fumigatus Af293] &gt;gi|129557727|gb|EAL90362.2| integral membrane protein, Mpv17/PMP22 family, putative [Aspergillus fumigatus Af293] &gt;gi|159131154|gb|EDP56267.1| integral membrane protein, Mpv17/PMP22 family, putative [Aspergillus fumigatus A1163] &gt;gi|666428573|gb|KEY76225.1| integral membrane protein…	-	GO:0016021//integral component of membrane;	-	-
gene-AFUA_2G01590	1569.36	1096.66	2042.05	1.86206	0.896896	1.70082e-05	0.00122732	NC_007195.1	381164	381819	+	528	AFUA_2G01590	GO:0005783;GO:0043936;GO:0030428;GO:0035838;GO:0070941;GO:0090002;GO:0005794;GO:0016021;GO:0090155;GO:0032126;GO:0005886	-	opiNOG45203	S	sp|Q12207|NCE2_YEAST Non-classical export protein 2 OS=Saccharomyces cerevisiae (strain ATCC 204508 / S288c) GN=NCE102 PE=1 SV=1	gi|70988885|ref|XP_749294.1| non-classical export protein Nce102 [Aspergillus fumigatus Af293] &gt;gi|66846925|gb|EAL87256.1| non-classical export protein Nce102, putative [Aspergillus fumigatus Af293] &gt;gi|159128708|gb|EDP53822.1| non-classical export protein Nce2, putative [Aspergillus fumigatus A1163] &gt;gi|666431512|gb|KEY79116.1| hypothetical protein BA78_7858 [Aspergillus fumigatus var. …	GO:0043936//asexual sporulation resulting in formation of a cellular spore;GO:0070941//eisosome assembly;GO:0090155//negative regulation of sphingolipid biosynthetic process;	GO:0005783//endoplasmic reticulum;GO:0030428//cell septum;GO:0035838//growing cell tip;GO:0005794//Golgi apparatus;GO:0016021//integral component of membrane;GO:0032126//eisosome;GO:0005886//plasma membrane;	-	-
gene-AFUA_4G08170	2343.23	1408.04	3278.42	2.32836	1.21931	1.81825e-05	0.00130212	NC_007197.1	2117546	2119310	-	1596	AFUA_4G08170	GO:0009013;GO:0004777;GO:0009450;GO:0055114	K00135	opiNOG08824;COG1012	C	sp|Q9I6M5|DAVD_PSEAE Glutarate-semialdehyde dehydrogenase DavD OS=Pseudomonas aeruginosa (strain ATCC 15692 / DSM 22644 / CIP 104116 / JCM 14847 / LMG 12228 / 1C / PRS 101 / PAO1) GN=davD PE=1 SV=1	gi|70994460|ref|XP_752009.1| succinate-semialdehyde dehydrogenase Uga2 [Aspergillus fumigatus Af293] &gt;gi|66849643|gb|EAL89971.1| succinate-semialdehyde dehydrogenase Uga2, putative [Aspergillus fumigatus Af293]	GO:0009450//gamma-aminobutyric acid catabolic process;GO:0055114//obsolete oxidation-reduction process;	-	GO:0009013//succinate-semialdehyde dehydrogenase [NAD(P)+] activity;GO:0004777//succinate-semialdehyde dehydrogenase (NAD+) activity;	ko00760(Nicotinate and nicotinamide metabolism);ko00650(Butanoate metabolism);ko00350(Tyrosine metabolism);ko00310(Lysine degradation);ko00250(Alanine, aspartate and glutamate metabolism)
gene-AFUA_8G04650	1799.84	2160.04	1439.64	0.666487	-0.585351	1.8554e-05	0.00131873	NC_007201.1	1062212	1062906	+	579	AFUA_8G04650	GO:0006569;GO:0005737;GO:0055114;GO:0043420;GO:0000334;GO:0034354;GO:0019805;GO:0008198	K00452	opiNOG28608;KOG3995	E	sp|B0Y9Z9|3HAO1_ASPFC 3-hydroxyanthranilate 3,4-dioxygenase 1 OS=Neosartorya fumigata (strain CEA10 / CBS 144.89 / FGSC A1163) GN=bna1-1 PE=3 SV=1	gi|70983488|ref|XP_747271.1| 3-hydroxyanthranilate 3,4-dioxygenase Bna1 [Aspergillus fumigatus Af293] &gt;gi|74667211|sp|Q4WCF1.1|3HAO1_ASPFU RecName: Full=3-hydroxyanthranilate 3,4-dioxygenase 1; AltName: Full=3-hydroxyanthranilate oxygenase 1; Short=3-HAO-1; AltName: Full=3-hydroxyanthranilic acid dioxygenase 1; Short=HAD-1; AltName: Full=Biosynthesis of nicotinic acid protein 1-1 &gt;gi|223634…	GO:0006569//tryptophan catabolic process;GO:0055114//obsolete oxidation-reduction process;GO:0043420//anthranilate metabolic process;GO:0034354//'de novo' NAD biosynthetic process from tryptophan;GO:0019805//quinolinate biosynthetic process;	GO:0005737//cytoplasm;	GO:0000334//3-hydroxyanthranilate 3,4-dioxygenase activity;GO:0008198//ferrous iron binding;	ko00380(Tryptophan metabolism)
gene-AFUA_1G02040	300.663	223	378.326	1.69653	0.762591	2.03695e-05	0.00143696	NC_007194.1	603587	604435	-	789	AFUA_1G02040	GO:0005576	-	opiNOG34962;COG2340	S	sp|P47032|PRY1_YEAST Protein PRY1 OS=Saccharomyces cerevisiae (strain ATCC 204508 / S288c) GN=PRY1 PE=1 SV=1	gi|70990210|ref|XP_749954.1| extracellular SCP domain protein Pry1 [Aspergillus fumigatus Af293] &gt;gi|66847586|gb|EAL87916.1| extracellular SCP domain protein Pry1, putative [Aspergillus fumigatus Af293] &gt;gi|159130434|gb|EDP55547.1| extracellular SCP domain protein Pry1, putative [Aspergillus fumigatus A1163]	-	GO:0005576//extracellular region;	-	-
gene-AFUA_3G01040	53.7186	24.6081	82.8291	3.36593	1.751	2.05478e-05	0.0014388	NC_007196.1	241866	242771	+	906	AFUA_3G01040	GO:0005634;GO:0000981;GO:0006357;GO:0008270	-	opiNOG57033;opiNOG32258;opiNOG57186	SK	-	gi|70985839|ref|XP_748425.1| conserved hypothetical protein [Aspergillus fumigatus Af293] &gt;gi|66846054|gb|EAL86387.1| conserved hypothetical protein [Aspergillus fumigatus Af293] &gt;gi|159128439|gb|EDP53554.1| conserved hypothetical protein [Aspergillus fumigatus A1163]	GO:0006357//regulation of transcription by RNA polymerase II;	GO:0005634//nucleus;	GO:0000981//DNA-binding transcription factor activity, RNA polymerase II-specific;GO:0008270//zinc ion binding;	-
gene-AFUA_3G09990	5539.17	3687.39	7390.94	2.00438	1.00316	2.08093e-05	0.0014464	NC_007196.1	2565118	2566431	-	1314	AFUA_3G09990	GO:0005622	-	opiNOG58847;eurotNOG06360;opiNOG09980	S	-	gi|70999806|ref|XP_754620.1| conserved hypothetical protein [Aspergillus fumigatus Af293] &gt;gi|66852257|gb|EAL92582.1| conserved hypothetical protein [Aspergillus fumigatus Af293] &gt;gi|846914533|gb|KMK60351.1| hypothetical protein Y699_01552 [Aspergillus fumigatus Z5]	-	GO:0005622//intracellular anatomical structure;	-	-
gene-AFUA_3G12190	912.534	1106.1	718.965	0.649998	-0.621492	2.20957e-05	0.00149337	NC_007196.1	3208748	3209362	-	471	AFUA_3G12190	GO:0016021;GO:0008270	-	opiNOG47513	O	sp|Q9ZT50|RHA2A_ARATH E3 ubiquitin-protein ligase RHA2A OS=Arabidopsis thaliana GN=RHA2A PE=1 SV=1	gi|70999366|ref|XP_754402.1| RING finger domain protein [Aspergillus fumigatus Af293] &gt;gi|66852039|gb|EAL92364.1| RING finger domain protein, putative [Aspergillus fumigatus Af293] &gt;gi|159127418|gb|EDP52533.1| RING finger domain protein, putative [Aspergillus fumigatus A1163]	-	GO:0016021//integral component of membrane;	GO:0008270//zinc ion binding;	-
gene-AFUA_4G08370	2360.45	1899.08	2821.83	1.4859	0.571334	2.21941e-05	0.00149337	NC_007197.1	2162562	2163821	-	1200	AFUA_4G08370	GO:0016021	-	opiNOG33470;opiNOG42357	S	-	gi|70994354|ref|XP_751988.1| conserved hypothetical protein [Aspergillus fumigatus Af293] &gt;gi|66849622|gb|EAL89950.1| conserved hypothetical protein [Aspergillus fumigatus Af293]	-	GO:0016021//integral component of membrane;	-	-
gene-AFUA_2G02480	416.846	251.521	582.172	2.31461	1.21077	2.22054e-05	0.00149337	NC_007195.1	631467	632373	+	795	AFUA_2G02480	GO:0016021	-	opiNOG05542	S	sp|Q08219|RRT8_YEAST Outer spore wall protein RRT8 OS=Saccharomyces cerevisiae (strain ATCC 204508 / S288c) GN=RRT8 PE=1 SV=2	gi|70989067|ref|XP_749383.1| conserved hypothetical protein [Aspergillus fumigatus Af293] &gt;gi|66847014|gb|EAL87345.1| conserved hypothetical protein [Aspergillus fumigatus Af293] &gt;gi|159128797|gb|EDP53911.1| conserved hypothetical protein [Aspergillus fumigatus A1163] &gt;gi|846916656|gb|KMK62426.1| Regulator of rDNA transcription protein [Aspergillus fumigatus Z5]	-	GO:0016021//integral component of membrane;	-	-
gene-AFUA_3G15050	877.311	1076.39	678.229	0.630094	-0.666362	2.22979e-05	0.00149337	NC_007196.1	3965971	3967877	-	1818	AFUA_3G15050	GO:0050661;GO:0004499;GO:0050660;GO:0055114	-	COG2072;opiNOG10713	QP	sp|Q00730|STCW_EMENI Putative sterigmatocystin biosynthesis monooxygenase stcW OS=Emericella nidulans (strain FGSC A4 / ATCC 38163 / CBS 112.46 / NRRL 194 / M139) GN=stcW PE=3 SV=2	gi|70998795|ref|XP_754119.1| flavin-binding monooxygenase [Aspergillus fumigatus Af293] &gt;gi|66851756|gb|EAL92081.1| flavin-binding monooxygenase, putative [Aspergillus fumigatus Af293] &gt;gi|159127139|gb|EDP52254.1| flavin-binding monooxygenase, putative [Aspergillus fumigatus A1163] &gt;gi|666435750|gb|KEY83176.1| monooxygenase flavin binding domain protein [Aspergillus fumigatus var. RP-201…	GO:0055114//obsolete oxidation-reduction process;	-	GO:0050661//NADP binding;GO:0004499//N,N-dimethylaniline monooxygenase activity;GO:0050660//flavin adenine dinucleotide binding;	-
gene-AFUA_1G11180	2745.95	3750.99	1740.9	0.464118	-1.10744	2.2393e-05	0.00149337	NC_007194.1	2944343	2946736	-	2394	AFUA_1G11180	GO:0005524;GO:0006298;GO:0030983;GO:0017111	K03695	opiNOG02314;COG0542	O	sp|O74402|HSP78_SCHPO Heat shock protein 78, mitochondrial OS=Schizosaccharomyces pombe (strain 972 / ATCC 24843) GN=hsp78 PE=3 SV=1	gi|70995456|ref|XP_752483.1| heat shock protein/chaperonin HSP78 [Aspergillus fumigatus Af293] &gt;gi|66850118|gb|EAL90445.1| heat shock protein/chaperonin HSP78, putative [Aspergillus fumigatus Af293] &gt;gi|159131238|gb|EDP56351.1| heat shock protein/chaperonin HSP78, putative [Aspergillus fumigatus A1163] &gt;gi|666433524|gb|KEY81073.1| heat shock protein/chaperonin HSP78 [Aspergillus fumigatu…	GO:0006298//mismatch repair;	-	GO:0005524//ATP binding;GO:0030983//mismatched DNA binding;GO:0017111//nucleoside-triphosphatase activity;	-
gene-AFUA_1G01610	345.051	259.226	430.877	1.66217	0.733068	2.24329e-05	0.00149337	NC_007194.1	503947	504960	+	1014	AFUA_1G01610	GO:0016021	-	eurotNOG09850	S	-	gi|70990124|ref|XP_749911.1| conserved hypothetical protein [Aspergillus fumigatus Af293] &gt;gi|66847543|gb|EAL87873.1| conserved hypothetical protein [Aspergillus fumigatus Af293] &gt;gi|159130393|gb|EDP55506.1| conserved hypothetical protein [Aspergillus fumigatus A1163]	-	GO:0016021//integral component of membrane;	-	-
gene-AFUA_1G15350	785.766	553.899	1017.63	1.83721	0.87752	2.28749e-05	0.00151214	NC_007194.1	4136692	4138007	-	1014	AFUA_1G15350	GO:0004414;GO:0005737;GO:0009086	K00641	opiNOG16886;COG2021	E	sp|O27848|METX_METTH Probable acyltransferase OS=Methanothermobacter thermautotrophicus (strain ATCC 29096 / DSM 1053 / JCM 10044 / NBRC 100330 / Delta H) GN=metX PE=3 SV=1	gi|70996296|ref|XP_752903.1| homoserine acetyltransferase family protein [Aspergillus fumigatus Af293] &gt;gi|66850538|gb|EAL90865.1| homoserine acetyltransferase family protein [Aspergillus fumigatus Af293] &gt;gi|159131657|gb|EDP56770.1| homoserine acetyltransferase family protein [Aspergillus fumigatus A1163]	GO:0009086//methionine biosynthetic process;	GO:0005737//cytoplasm;	GO:0004414//homoserine O-acetyltransferase activity;	ko00920(Sulfur metabolism);ko00270(Cysteine and methionine metabolism)
gene-AFUA_2G03510	1330.23	1039.19	1621.27	1.56012	0.641661	2.33194e-05	0.00153082	NC_007195.1	930704	932504	-	1605	AFUA_2G03510	GO:0006508;GO:0004185	K01288	COG2939;opiNOG06570	OE	sp|P52718|PEPF_ASPNG Serine-type carboxypeptidase F OS=Aspergillus niger GN=pepF PE=1 SV=3	gi|70989273|ref|XP_749486.1| pheromone processing carboxypeptidase (Sxa2) [Aspergillus fumigatus Af293] &gt;gi|40850668|gb|AAR96057.1| carboxypeptidase 5 [Aspergillus fumigatus] &gt;gi|66847117|gb|EAL87448.1| pheromone processing carboxypeptidase (Sxa2), putative [Aspergillus fumigatus Af293]	GO:0006508//proteolysis;	-	GO:0004185//serine-type carboxypeptidase activity;	-
gene-AFUA_2G14150	485.385	372.754	598.017	1.60432	0.681963	2.38817e-05	0.00155692	NC_007195.1	3702909	3704247	-	1287	AFUA_2G14150	GO:0045493;GO:0046558;GO:0005576;GO:0031222	K06113	COG3507	G	sp|Q4X0A5|ABNB_ASPFU Probable arabinan endo-1,5-alpha-L-arabinosidase B OS=Neosartorya fumigata (strain ATCC MYA-4609 / Af293 / CBS 101355 / FGSC A1100) GN=abnB PE=3 SV=2	gi|71002134|ref|XP_755748.1| endo-arabinanase [Aspergillus fumigatus Af293] &gt;gi|66853386|gb|EAL93710.1| endo-arabinanase, putative [Aspergillus fumigatus Af293]	GO:0045493//xylan catabolic process;GO:0031222//arabinan catabolic process;	GO:0005576//extracellular region;	GO:0046558//arabinan endo-1,5-alpha-L-arabinosidase activity;	-
gene-AFUA_3G13090	526.95	405.92	647.981	1.59633	0.674755	2.47686e-05	0.00160368	NC_007196.1	3471881	3473048	+	1092	AFUA_3G13090	GO:0016021	-	opiNOG26190;opiNOG35571	S	-	gi|70999183|ref|XP_754313.1| conserved hypothetical protein [Aspergillus fumigatus Af293] &gt;gi|66851950|gb|EAL92275.1| conserved hypothetical protein [Aspergillus fumigatus Af293] &gt;gi|159127330|gb|EDP52445.1| conserved hypothetical protein [Aspergillus fumigatus A1163]	-	GO:0016021//integral component of membrane;	-	-
gene-AFUA_3G03280	1603.19	1273.85	1932.54	1.51708	0.6013	2.55514e-05	0.00164311	NC_007196.1	876157	877704	+	1548	AFUA_3G03280	GO:0004129;GO:0016021;GO:0004497;GO:0055114;GO:0071949;GO:0005751	-	COG0654;opiNOG31887	HC	sp|Q3S8Q4|OXYL_STRRM 6-methylpretetramide 4-monooxygenase OS=Streptomyces rimosus GN=oxyL PE=1 SV=1	gi|70986306|ref|XP_748647.1| FAD binding monooxygenase [Aspergillus fumigatus Af293] &gt;gi|66846276|gb|EAL86609.1| FAD binding monooxygenase, putative [Aspergillus fumigatus Af293]	GO:0055114//obsolete oxidation-reduction process;	GO:0016021//integral component of membrane;GO:0005751//mitochondrial respiratory chain complex IV;	GO:0004129//cytochrome-c oxidase activity;GO:0004497//monooxygenase activity;GO:0071949//FAD binding;	-
gene-AFUA_1G03352	1529.15	1841.95	1216.34	0.660352	-0.598694	2.64286e-05	0.00168804	NC_007194.1	968822	972125	-	3036	AFUA_1G03352	GO:0008152;GO:0016798	-	opiNOG24757	S	sp|B6GX22|MU71A_PENRW Mutanase Pc12g07500 OS=Penicillium rubens (strain ATCC 28089 / DSM 1075 / NRRL 1951 / Wisconsin 54-1255) GN=PCH_Pc12g07500 PE=1 SV=1	gi|146322396|ref|XP_001481700.1| alpha-1,3-glucanase/mutanase [Aspergillus fumigatus Af293] &gt;gi|129556996|gb|EBA27333.1| alpha-1,3-glucanase/mutanase, putative [Aspergillus fumigatus Af293]	GO:0008152//metabolic process;	-	GO:0016798//hydrolase activity, acting on glycosyl bonds;	-
gene-AFUA_5G07760	878.729	671.089	1086.37	1.61881	0.694937	2.99014e-05	0.0018888	NC_007198.1	1937253	1938710	+	1458	AFUA_5G07760	GO:0055085;GO:0016021	-	KOG2816;opiNOG12809	R	sp|O13714|YDZ7_SCHPO Uncharacterized membrane protein C14C4.07 OS=Schizosaccharomyces pombe (strain 972 / ATCC 24843) GN=SPAC14C4.07 PE=1 SV=1	gi|70998272|ref|XP_753860.1| tetracycline-efflux transporter [Aspergillus fumigatus Af293] &gt;gi|66851496|gb|EAL91822.1| tetracycline-efflux transporter, putative [Aspergillus fumigatus Af293]	GO:0055085//transmembrane transport;	GO:0016021//integral component of membrane;	-	-
gene-AFUA_6G00680	2269.75	1603	2936.5	1.83188	0.873324	2.99714e-05	0.0018888	NC_007199.1	173570	174601	-	837	AFUA_6G00680	GO:0016021	-	opiNOG24202;NOG44482	S	sp|B8NM67|USTYA_ASPFN Oxidase ustYa OS=Aspergillus flavus (strain ATCC 200026 / FGSC A1120 / NRRL 3357 / JCM 12722 / SRRC 167) GN=ustYa PE=1 SV=1	gi|146324273|ref|XP_731488.2| conserved hypothetical protein [Aspergillus fumigatus Af293] &gt;gi|129553756|gb|EAL84198.2| conserved hypothetical protein [Aspergillus fumigatus Af293] &gt;gi|159122705|gb|EDP47826.1| conserved hypothetical protein [Aspergillus fumigatus A1163] &gt;gi|666435983|gb|KEY83385.1| hypothetical protein BA78_2036 [Aspergillus fumigatus var. RP-2014] &gt;gi|846909470|gb|KM…	-	GO:0016021//integral component of membrane;	-	-
gene-AFUA_2G16985	2271.05	1798.56	2743.55	1.52542	0.609204	3.2333e-05	0.00201472	NC_007195.1	4537301	4538675	-	1236	AFUA_2G16985	GO:0016021	-	eurotNOG12485	S	-	gi|146323082|ref|XP_001481687.1| integral membrane protein [Aspergillus fumigatus Af293] &gt;gi|129558607|gb|EBA27511.1| integral membrane protein [Aspergillus fumigatus Af293]	-	GO:0016021//integral component of membrane;	-	-
gene-AFUA_6G00750	438.051	338.355	537.747	1.5893	0.668392	3.23958e-05	0.00201472	NC_007199.1	185331	187108	+	1728	AFUA_6G00750	GO:0004737;GO:0000287;GO:0030976	K01568	opiNOG49102;COG3961	HGE	sp|P51844|PDC_ASPPA Pyruvate decarboxylase OS=Aspergillus parasiticus GN=pdcA PE=3 SV=1	gi|70981398|ref|XP_731481.1| pyruvate decarboxylase [Aspergillus fumigatus Af293] &gt;gi|66843850|gb|EAL84191.1| pyruvate decarboxylase, putative [Aspergillus fumigatus Af293] &gt;gi|159122698|gb|EDP47819.1| pyruvate decarboxylase, putative [Aspergillus fumigatus A1163] &gt;gi|666435987|gb|KEY83389.1| pyruvate decarboxylase [Aspergillus fumigatus var. RP-2014]	-	-	GO:0004737//pyruvate decarboxylase activity;GO:0000287//magnesium ion binding;GO:0030976//thiamine pyrophosphate binding;	ko00010(Glycolysis / Gluconeogenesis)
gene-AFUA_4G07210	7573.34	9013.41	6133.26	0.680459	-0.55542	3.29501e-05	0.0020358	NC_007197.1	1868422	1869467	-	984	AFUA_4G07210	GO:0016597;GO:0003984;GO:0009082	K01653	opiNOG06493;COG0440	E	sp|P25605|ILV6_YEAST Acetolactate synthase small subunit, mitochondrial OS=Saccharomyces cerevisiae (strain ATCC 204508 / S288c) GN=ILV6 PE=1 SV=2	gi|70994656|ref|XP_752105.1| mitochondrial acetolactate synthase small subunit [Aspergillus fumigatus Af293] &gt;gi|66849739|gb|EAL90067.1| mitochondrial acetolactate synthase small subunit, putative [Aspergillus fumigatus Af293] &gt;gi|159124981|gb|EDP50098.1| mitochondrial acetolactate synthase small subunit, putative [Aspergillus fumigatus A1163] &gt;gi|666428434|gb|KEY76087.1| mitochondrial a…	GO:0009082//branched-chain amino acid biosynthetic process;	-	GO:0016597//amino acid binding;GO:0003984//acetolactate synthase activity;	ko00770(Pantothenate and CoA biosynthesis);ko00660(C5-Branched dibasic acid metabolism);ko00650(Butanoate metabolism);ko00290(Valine, leucine and isoleucine biosynthesis)
gene-AFUA_5G00710	588.479	717.984	458.973	0.639253	-0.645542	3.32576e-05	0.00204145	NC_007198.1	201642	203579	+	1602	AFUA_5G00710	GO:0016021;GO:0003333;GO:0015171	-	opiNOG55050;COG0531;opiNOG00834	E	sp|P19807|HNM1_YEAST Choline transport protein OS=Saccharomyces cerevisiae (strain ATCC 204508 / S288c) GN=HNM1 PE=1 SV=1	gi|70985524|ref|XP_748268.1| GABA permease [Aspergillus fumigatus Af293] &gt;gi|66845896|gb|EAL86230.1| GABA permease, putative [Aspergillus fumigatus Af293] &gt;gi|159125801|gb|EDP50917.1| GABA permease, putative [Aspergillus fumigatus A1163] &gt;gi|666430081|gb|KEY77711.1| GABA permease GabA [Aspergillus fumigatus var. RP-2014] &gt;gi|846913017|gb|KMK58845.1| GABA permease [Aspergillus fumigatu…	GO:0003333//amino acid transmembrane transport;	GO:0016021//integral component of membrane;	GO:0015171//amino acid transmembrane transporter activity;	-
gene-AFUA_1G13120	502.577	389.631	615.523	1.57976	0.659702	3.5725e-05	0.00217041	NC_007194.1	3483303	3483942	+	432	AFUA_1G13120	GO:0016021	-	eurotNOG12150	S	-	gi|70995854|ref|XP_752682.1| conserved hypothetical protein [Aspergillus fumigatus Af293] &gt;gi|66850317|gb|EAL90644.1| conserved hypothetical protein [Aspergillus fumigatus Af293] &gt;gi|159131436|gb|EDP56549.1| conserved hypothetical protein [Aspergillus fumigatus A1163]	-	GO:0016021//integral component of membrane;	-	-
gene-AFUA_7G00160	112.872	4.76161	220.983	46.4092	5.53634	3.58177e-05	0.00217041	NC_007200.1	36017	41589	-	5385	AFUA_7G00160	GO:0036184;GO:1900587;GO:0031177;GO:0016746;GO:0045461;GO:1900793;GO:1900584;GO:1900602;GO:1900575;GO:0009405;GO:1900815	K15317	opiNOG12863	I	sp|Q4WA61|NSCA_ASPFU Non-reducing polyketide synthase nscA OS=Neosartorya fumigata (strain ATCC MYA-4609 / Af293 / CBS 101355 / FGSC A1100) GN=nscA PE=3 SV=1	gi|70982770|ref|XP_746913.1| polyketide synthase [Aspergillus fumigatus Af293] &gt;gi|66844537|gb|EAL84875.1| polyketide synthase, putative [Aspergillus fumigatus Af293]	GO:0036184//asperthecin biosynthetic process;GO:1900587//arugosin biosynthetic process;GO:0045461//sterigmatocystin biosynthetic process;GO:1900793//shamixanthone biosynthetic process;GO:1900584//o-orsellinic acid biosynthetic process;GO:1900602//endocrocin biosynthetic process;GO:1900575//emodin biosynthetic process;GO:0009405//obsolete pathogenesis;GO:1900815//monodictyphenone biosynthetic proc…	-	GO:0031177//phosphopantetheine binding;GO:0016746//acyltransferase activity;	-
gene-AFUA_7G05580	6629.81	4065.25	9194.38	2.2617	1.17741	3.65977e-05	0.00219907	NC_007200.1	1352326	1355261	-	2640	AFUA_7G05580	GO:0004630;GO:0006644	K01115	COG1502;opiNOG01373	I	sp|Q09706|PLD1_SCHPO Phospholipase D1 OS=Schizosaccharomyces pombe (strain 972 / ATCC 24843) GN=pld1 PE=1 SV=1	gi|70986930|ref|XP_748951.1| phospholipase PldA [Aspergillus fumigatus Af293] &gt;gi|66846581|gb|EAL86913.1| phospholipase PldA, putative [Aspergillus fumigatus Af293]	GO:0006644//phospholipid metabolic process;	-	GO:0004630//phospholipase D activity;	ko04144(Endocytosis);ko00565(Ether lipid metabolism);ko00564(Glycerophospholipid metabolism)
gene-AFUA_4G01470	67.0599	40.9726	93.1472	2.2734	1.18485	3.69358e-05	0.00219907	NC_007197.1	382033	384448	-	2262	AFUA_4G01470	GO:0005634;GO:0000981;GO:0006357;GO:0008270	-	NOG02878;NOG202131;opiNOG47794;eurotNOG11564	SR	-	gi|70981562|ref|XP_746310.1| C6 finger domain protein [Aspergillus fumigatus Af293] &gt;gi|66843932|gb|EAL84272.1| C6 finger domain protein, putative [Aspergillus fumigatus Af293]	GO:0006357//regulation of transcription by RNA polymerase II;	GO:0005634//nucleus;	GO:0000981//DNA-binding transcription factor activity, RNA polymerase II-specific;GO:0008270//zinc ion binding;	-
gene-AFUA_2G02630	13601.1	16079.8	11122.4	0.691699	-0.531784	3.69886e-05	0.00219907	NC_007195.1	674955	675966	+	672	AFUA_2G02630	GO:0016021	-	opiNOG30355;KOG2886	S	sp|Q06089|YP098_YEAST Uncharacterized mitochondrial outer membrane protein YPR098C OS=Saccharomyces cerevisiae (strain ATCC 204508 / S288c) GN=YPR098C PE=1 SV=2	gi|70989097|ref|XP_749398.1| conserved hypothetical protein [Aspergillus fumigatus Af293] &gt;gi|66847029|gb|EAL87360.1| conserved hypothetical protein [Aspergillus fumigatus Af293] &gt;gi|159128813|gb|EDP53927.1| conserved hypothetical protein [Aspergillus fumigatus A1163] &gt;gi|666429173|gb|KEY76817.1| hypothetical protein BA78_7235 [Aspergillus fumigatus var. RP-2014]	-	GO:0016021//integral component of membrane;	-	-
gene-AFUA_2G05290	14.5739	4.11412	25.0338	6.08485	2.60522	3.82497e-05	0.00225748	NC_007195.1	1471284	1472219	-	936	AFUA_2G05290	GO:0055114;GO:0016491	-	opiNOG50831	R	sp|E9F8M1|SWNN_METRA Oxidoreductase swnN OS=Metarhizium robertsii (strain ARSEF 23 / ATCC MYA-3075) GN=swnN PE=3 SV=1	gi|70989619|ref|XP_749659.1| isoflavone reductase family protein [Aspergillus fumigatus Af293] &gt;gi|66847290|gb|EAL87621.1| isoflavone reductase family protein [Aspergillus fumigatus Af293] &gt;gi|159129066|gb|EDP54180.1| isoflavone reductase family protein [Aspergillus fumigatus A1163] &gt;gi|846912019|gb|KMK57887.1| isoflavone reductase family protein [Aspergillus fumigatus Z5]	GO:0055114//obsolete oxidation-reduction process;	-	GO:0016491//oxidoreductase activity;	-
gene-AFUA_5G02850	1756.14	2097.14	1415.14	0.674797	-0.567475	3.84485e-05	0.00225748	NC_007198.1	754834	756051	+	975	AFUA_5G02850	GO:0004061;GO:0019441	-	opiNOG17482	S	-	gi|146324006|ref|XP_748058.2| conserved hypothetical protein [Aspergillus fumigatus Af293] &gt;gi|129556370|gb|EAL86020.2| conserved hypothetical protein [Aspergillus fumigatus Af293] &gt;gi|666428123|gb|KEY75779.1| hypothetical protein BA78_6775 [Aspergillus fumigatus var. RP-2014] &gt;gi|846913219|gb|KMK59047.1| hypothetical protein Y699_00248 [Aspergillus fumigatus Z5]	GO:0019441//tryptophan catabolic process to kynurenine;	-	GO:0004061//arylformamidase activity;	-
gene-AFUA_6G14270	118.024	71.7657	164.282	2.28914	1.19481	3.87073e-05	0.00225864	NC_007199.1	3630614	3630991	+	378	AFUA_6G14270	GO:0016021	-	eurotNOG07213;opiNOG38290	S	-	gi|159130245|gb|EDP55358.1| conserved hypothetical protein [Aspergillus fumigatus A1163]	-	GO:0016021//integral component of membrane;	-	-
gene-AFUA_8G01420	179.161	129.607	228.715	1.76468	0.819411	3.93944e-05	0.00228463	NC_007201.1	358496	359644	-	1071	AFUA_8G01420	GO:0008270;GO:0003960;GO:0055114	K00344	opiNOG21967	C	sp|S0DQ98|FSR4_GIBF5 Trans-enoyl reductase fsr4 OS=Gibberella fujikuroi (strain CBS 195.34 / IMI 58289 / NRRL A-6831) GN=fsr4 PE=2 SV=1	gi|70983073|ref|XP_747064.1| quinone oxidoreductase [Aspergillus fumigatus Af293] &gt;gi|66844689|gb|EAL85026.1| quinone oxidoreductase, putative [Aspergillus fumigatus Af293]	GO:0055114//obsolete oxidation-reduction process;	-	GO:0008270//zinc ion binding;GO:0003960//NADPH:quinone reductase activity;	-
gene-AFUA_4G04710	929.6	731.369	1127.83	1.54208	0.624878	4.0571e-05	0.00233852	NC_007197.1	1320830	1322696	-	1737	AFUA_4G04710	GO:0035335;GO:0004725	K19806	opiNOG16501;KOG0789	T	sp|P27574|PYP1_SCHPO Tyrosine-protein phosphatase 1 OS=Schizosaccharomyces pombe (strain 972 / ATCC 24843) GN=pyp1 PE=1 SV=1	gi|70982257|ref|XP_746657.1| protein tyrosine phosphatase (Pyp1) [Aspergillus fumigatus Af293] &gt;gi|66844280|gb|EAL84619.1| protein tyrosine phosphatase (Pyp1), putative [Aspergillus fumigatus Af293] &gt;gi|159122107|gb|EDP47229.1| protein tyrosine phosphatase (Pyp1), putative [Aspergillus fumigatus A1163]	GO:0035335//peptidyl-tyrosine dephosphorylation;	-	GO:0004725//protein tyrosine phosphatase activity;	ko04011(MAPK signaling pathway - yeast)
gene-AFUA_3G00730	4996.66	3335.16	6658.17	1.99636	0.997371	4.08747e-05	0.00234175	NC_007196.1	165340	166134	-	747	AFUA_3G00730	GO:0005622	-	opiNOG31417;opiNOG53651;pleNOG05476	S	sp|B8NM79|USTS_ASPFN Glutathione S-transferase-like protein ustS OS=Aspergillus flavus (strain ATCC 200026 / FGSC A1120 / NRRL 3357 / JCM 12722 / SRRC 167) GN=ustS PE=1 SV=2	gi|70985777|ref|XP_748394.1| conserved hypothetical protein [Aspergillus fumigatus Af293] &gt;gi|66846023|gb|EAL86356.1| conserved hypothetical protein [Aspergillus fumigatus Af293] &gt;gi|159128471|gb|EDP53586.1| conserved hypothetical protein [Aspergillus fumigatus A1163] &gt;gi|666435478|gb|KEY82924.1| hypothetical protein BA78_5596 [Aspergillus fumigatus var. RP-2014] &gt;gi|846912935|gb|KMK5…	-	GO:0005622//intracellular anatomical structure;	-	-
gene-AFUA_7G00170	117.769	7.9434	227.595	28.6521	4.84057	4.23201e-05	0.00240995	NC_007200.1	42071	43432	+	1362	AFUA_7G00170	GO:0035837;GO:0008233;GO:0018342;GO:1900772;GO:0050364;GO:1900793;GO:2001307;GO:0004161	-	opiNOG50582	R	sp|Q4WA62|NSCD_ASPFU Prenyltransferase nscD OS=Neosartorya fumigata (strain ATCC MYA-4609 / Af293 / CBS 101355 / FGSC A1100) GN=nscD PE=3 SV=1	gi|70982768|ref|XP_746912.1| dimethylallyl tryptophan synthase GliD1 [Aspergillus fumigatus Af293] &gt;gi|66844536|gb|EAL84874.1| dimethylallyl tryptophan synthase GliD1 [Aspergillus fumigatus Af293] &gt;gi|159122845|gb|EDP47965.1| dimethylallyl tryptophan synthase, putative [Aspergillus fumigatus A1163] &gt;gi|846909798|gb|KMK55730.1| dimethylallyl tryptophan synthase GliD1 [Aspergillus fumigatu…	GO:0035837//ergot alkaloid biosynthetic process;GO:0018342//protein prenylation;GO:1900772//fumitremorgin B biosynthetic process;GO:1900793//shamixanthone biosynthetic process;GO:2001307//xanthone-containing compound biosynthetic process;	-	GO:0008233//peptidase activity;GO:0050364//tryptophan dimethylallyltransferase activity;GO:0004161//dimethylallyltranstransferase activity;	-
gene-AFUA_2G08830	788.899	626.855	950.943	1.51701	0.601228	4.33787e-05	0.00244613	NC_007195.1	2269637	2271368	+	1425	AFUA_2G08830	GO:0035444;GO:0015087;GO:0046872;GO:0006824;GO:0015099;GO:0016021;GO:0005886	K07241	COG3376;opiNOG06680	SP	sp|O74869|NIC1_SCHPO High-affinity nickel transport protein nic1 OS=Schizosaccharomyces pombe (strain 972 / ATCC 24843) GN=nic1 PE=3 SV=3	gi|71001072|ref|XP_755217.1| nickel transport protein [Aspergillus fumigatus Af293] &gt;gi|66852855|gb|EAL93179.1| nickel transport protein, putative [Aspergillus fumigatus Af293]	GO:0035444//nickel cation transmembrane transport;GO:0006824//cobalt ion transport;	GO:0016021//integral component of membrane;GO:0005886//plasma membrane;	GO:0015087//cobalt ion transmembrane transporter activity;GO:0046872//metal ion binding;GO:0015099//nickel cation transmembrane transporter activity;	-
gene-AFUA_1G15260	5054.08	3350.29	6757.87	2.0171	1.01228	4.3473e-05	0.00244613	NC_007194.1	4107552	4109152	-	1170	AFUA_1G15260	GO:0008152;GO:0003824	-	opiNOG17163;NOG23869	S	-	gi|146322660|ref|XP_752895.2| conserved hypothetical protein [Aspergillus fumigatus Af293] &gt;gi|129557778|gb|EAL90857.2| conserved hypothetical protein [Aspergillus fumigatus Af293] &gt;gi|159131649|gb|EDP56762.1| conserved hypothetical protein [Aspergillus fumigatus A1163] &gt;gi|846909728|gb|KMK55666.1| hypothetical protein Y699_09100 [Aspergillus fumigatus Z5]	GO:0008152//metabolic process;	-	GO:0003824//catalytic activity;	-
gene-AFUA_4G05900	4056.6	2581.13	5532.07	2.14328	1.09982	4.47349e-05	0.00249929	NC_007197.1	1503158	1503745	+	456	AFUA_4G05900	GO:0016021;GO:0005737	-	NOG31887;opiNOG30939	S	sp|Q9UTI9|YKZ2_SCHPO UPF0591 membrane protein C15E1.02c OS=Schizosaccharomyces pombe (strain 972 / ATCC 24843) GN=SPAC15E1.02c PE=3 SV=1	gi|146323679|ref|XP_752234.2| conserved hypothetical protein [Aspergillus fumigatus Af293] &gt;gi|129557590|gb|EAL90196.2| conserved hypothetical protein [Aspergillus fumigatus Af293] &gt;gi|159124850|gb|EDP49967.1| conserved hypothetical protein [Aspergillus fumigatus A1163] &gt;gi|666436279|gb|KEY83643.1| hypothetical protein BA78_8155 [Aspergillus fumigatus var. RP-2014] &gt;gi|846908362|gb|KM…	-	GO:0016021//integral component of membrane;GO:0005737//cytoplasm;	-	-
gene-AFUA_2G08670	11222.3	8888.81	13555.8	1.52504	0.608848	4.50536e-05	0.00249929	NC_007195.1	2227501	2234595	-	6879	AFUA_2G08670	GO:0003989;GO:0004075;GO:0046872;GO:0005524;GO:0006633	K11262	COG4799;opiNOG04039	I	sp|P78820|ACAC_SCHPO Acetyl-CoA carboxylase OS=Schizosaccharomyces pombe (strain 972 / ATCC 24843) GN=cut6 PE=1 SV=2	gi|71001040|ref|XP_755201.1| acetyl-CoA carboxylase [Aspergillus fumigatus Af293] &gt;gi|66852839|gb|EAL93163.1| acetyl-CoA carboxylase [Aspergillus fumigatus Af293]	GO:0006633//fatty acid biosynthetic process;	-	GO:0003989//acetyl-CoA carboxylase activity;GO:0004075//biotin carboxylase activity;GO:0046872//metal ion binding;GO:0005524//ATP binding;	ko00640(Propanoate metabolism);ko00620(Pyruvate metabolism);ko00254(Aflatoxin biosynthesis);ko00061(Fatty acid biosynthesis)
gene-AFUA_3G07990	380.187	188.373	572	3.03652	1.60242	4.52109e-05	0.00249929	NC_007196.1	2032553	2035096	-	1515	AFUA_3G07990	GO:0016021;GO:0003333;GO:0071467;GO:0015812;GO:0015171	-	COG0531;opiNOG11375	E	sp|P19807|HNM1_YEAST Choline transport protein OS=Saccharomyces cerevisiae (strain ATCC 204508 / S288c) GN=HNM1 PE=1 SV=1	gi|71000225|ref|XP_754815.1| GABA permease GabA [Aspergillus fumigatus Af293] &gt;gi|66852452|gb|EAL92777.1| GABA permease GabA [Aspergillus fumigatus Af293] &gt;gi|159127825|gb|EDP52940.1| GABA permease GabA [Aspergillus fumigatus A1163] &gt;gi|666430937|gb|KEY78552.1| GABA permease GabA [Aspergillus fumigatus var. RP-2014]	GO:0003333//amino acid transmembrane transport;GO:0071467//cellular response to pH;GO:0015812//gamma-aminobutyric acid transport;	GO:0016021//integral component of membrane;	GO:0015171//amino acid transmembrane transporter activity;	-
gene-AFUA_3G13110	8581.18	10154.3	7008.04	0.690154	-0.535009	4.5629e-05	0.00250774	NC_007196.1	3482143	3484550	+	2295	AFUA_3G13110	-	-	opiNOG69749;opiNOG38224;eurotNOG06247;NOG85754	SR	-	gi|70999179|ref|XP_754311.1| extracellular serine-threonine rich protein [Aspergillus fumigatus Af293] &gt;gi|66851948|gb|EAL92273.1| extracellular serine-threonine rich protein [Aspergillus fumigatus Af293] &gt;gi|846914231|gb|KMK60049.1| extracellular serine-threonine rich protein [Aspergillus fumigatus Z5]	-	-	-	-
gene-AFUA_5G01005	63.5863	38.6896	88.4829	2.28699	1.19345	4.82721e-05	0.00262465	NC_007198.1	258208	258708	+	393	AFUA_5G01005	-	-	-	-	-	gi|146323972|ref|XP_001481483.1| conserved hypothetical protein [Aspergillus fumigatus Af293] &gt;gi|129556387|gb|EBA27262.1| conserved hypothetical protein [Aspergillus fumigatus Af293]	-	-	-	-
gene-AFUA_6G06470	3208.9	4503.1	1914.71	0.425198	-1.23379	4.83115e-05	0.00262465	NC_007199.1	1392828	1393409	+	582	AFUA_6G06470	GO:0005622	-	euNOG27383;eurotNOG08533	O	sp|P40920|HSP30_EMENI 30 kDa heat shock protein OS=Emericella nidulans (strain FGSC A4 / ATCC 38163 / CBS 112.46 / NRRL 194 / M139) GN=hsp30 PE=2 SV=1	gi|70991381|ref|XP_750539.1| heat shock protein Hsp30-like [Aspergillus fumigatus Af293] &gt;gi|66848172|gb|EAL88501.1| heat shock protein Hsp30-like, putative [Aspergillus fumigatus Af293] &gt;gi|159124095|gb|EDP49213.1| heat shock protein Hsp30-like, putative [Aspergillus fumigatus A1163] &gt;gi|666436198|gb|KEY83573.1| heat shock protein Hsp30 [Aspergillus fumigatus var. RP-2014] &gt;gi|846917…	-	GO:0005622//intracellular anatomical structure;	-	-
gene-AFUA_7G06120	875.779	1055.61	695.946	0.659282	-0.601032	5.05126e-05	0.00272855	NC_007200.1	1502812	1504396	-	1488	AFUA_7G06120	GO:0055085;GO:0016021	-	COG0477;opiNOG50560	G	sp|Q10097|YAOI_SCHPO Uncharacterized transporter C11D3.18C OS=Schizosaccharomyces pombe (strain 972 / ATCC 24843) GN=SPAC11D3.18c PE=3 SV=1	gi|146324860|ref|XP_748898.2| transmembrane transporter [Aspergillus fumigatus Af293] &gt;gi|129556623|gb|EAL86860.2| transmembrane transporter, putative [Aspergillus fumigatus Af293] &gt;gi|666427984|gb|KEY75641.1| transmembrane transporter [Aspergillus fumigatus var. RP-2014] &gt;gi|846910286|gb|KMK56213.1| transmembrane transporter [Aspergillus fumigatus Z5]	GO:0055085//transmembrane transport;	GO:0016021//integral component of membrane;	-	-
gene-AFUA_7G00970	56.0633	33.0978	79.0287	2.38773	1.25564	5.16226e-05	0.00275827	NC_007200.1	264369	264965	+	597	AFUA_7G00970	-	-	eurotNOG11875;opiNOG46756	R	-	gi|70982610|ref|XP_746833.1| GPI anchored serine-threonine rich protein [Aspergillus fumigatus Af293] &gt;gi|66844457|gb|EAL84795.1| GPI anchored serine-threonine rich protein [Aspergillus fumigatus Af293] &gt;gi|159122925|gb|EDP48045.1| GPI anchored serine-threonine rich protein [Aspergillus fumigatus A1163] &gt;gi|666432239|gb|KEY79825.1| GPI anchored serine threoninee rich protein [Aspergillus…	-	-	-	-
gene-AFUA_6G03590	1118.49	886.437	1350.53	1.52355	0.607441	5.16465e-05	0.00275827	NC_007199.1	783347	784866	+	1398	AFUA_6G03590	GO:0005759;GO:0045461;GO:0044262;GO:0050440;GO:0019629;GO:0006099;GO:0009405;GO:0019679;GO:0004108	K01647	opiNOG00175;COG0372	C	sp|B0YD89|PRPC_ASPFC 2-methylcitrate synthase, mitochondrial OS=Neosartorya fumigata (strain CEA10 / CBS 144.89 / FGSC A1163) GN=mcsA PE=1 SV=1	gi|70984410|ref|XP_747718.1| citrate synthase Cit1 [Aspergillus fumigatus Af293] &gt;gi|74645208|sp|Q50I20.1|PRPC_ASPFM RecName: Full=2-methylcitrate synthase, mitochondrial; Short=Methylcitrate synthase; AltName: Full=(2S,3S)-2-methylcitrate synthase; AltName: Full=Citrate synthase 1; Flags: Precursor &gt;gi|817033872|sp|B0YD89.1|PRPC_ASPFC RecName: Full=2-methylcitrate synthase, mitochondrial; …	GO:0045461//sterigmatocystin biosynthetic process;GO:0044262//cellular carbohydrate metabolic process;GO:0019629//propionate catabolic process, 2-methylcitrate cycle;GO:0006099//tricarboxylic acid cycle;GO:0009405//obsolete pathogenesis;GO:0019679//propionate metabolic process, methylcitrate cycle;	GO:0005759//mitochondrial matrix;	GO:0050440//2-methylcitrate synthase activity;GO:0004108//citrate (Si)-synthase activity;	ko00630(Glyoxylate and dicarboxylate metabolism);ko00020(Citrate cycle (TCA cycle))
gene-AFUA_6G02535	1335.35	938.908	1731.8	1.84448	0.883217	5.27409e-05	0.0028009	NC_007199.1	479835	480097	-	210	AFUA_6G02535	-	-	eurotNOG07694	S	-	gi|146324289|ref|XP_001481445.1| conserved hypothetical protein [Aspergillus fumigatus Af293] &gt;gi|129556266|gb|EBA27242.1| conserved hypothetical protein [Aspergillus fumigatus Af293] &gt;gi|159122607|gb|EDP47728.1| conserved hypothetical protein [Aspergillus fumigatus A1163] &gt;gi|846909390|gb|KMK55343.1| hypothetical protein Y699_07448 [Aspergillus fumigatus Z5]	-	-	-	-
gene-AFUA_5G00910	27.3851	12.281	42.4892	3.45973	1.79066	5.53031e-05	0.00292056	NC_007198.1	239708	240114	-	360	AFUA_5G00910	-	-	opiNOG62328	R	-	gi|70985488|ref|XP_748250.1| MBL2-like secreted peptide [Aspergillus fumigatus Af293] &gt;gi|66845878|gb|EAL86212.1| MBL2-like secreted peptide, putative [Aspergillus fumigatus Af293] &gt;gi|666430082|gb|KEY77712.1| hypothetical protein MBL2 secreted peptide [Aspergillus fumigatus var. RP-2014]	-	-	-	-
gene-AFUA_4G03730	2374.93	1551.17	3198.7	2.06212	1.04413	5.62701e-05	0.00294979	NC_007197.1	1039880	1041469	-	1479	AFUA_4G03730	GO:0016787	-	opiNOG23767;COG0412	QR	-	gi|70982063|ref|XP_746560.1| dienelactone hydrolase [Aspergillus fumigatus Af293] &gt;gi|66844183|gb|EAL84522.1| dienelactone hydrolase [Aspergillus fumigatus Af293] &gt;gi|846912230|gb|KMK58098.1| dienelactone hydrolase [Aspergillus fumigatus Z5]	-	-	GO:0016787//hydrolase activity;	-
gene-AFUA_2G01010	44109.3	54579.9	33638.6	0.616318	-0.698253	5.64808e-05	0.00294979	NC_007195.1	234729	236432	+	1605	AFUA_2G01010	GO:0006021;GO:0008654;GO:0004512	K01858	opiNOG01199;COG1260	I	sp|Q8S5N2|RINO2_ORYSJ Inositol-3-phosphate synthase 1 OS=Oryza sativa subsp. japonica GN=RINO2 PE=2 SV=1	gi|70988765|ref|XP_749237.1| myo-inositol-phosphate synthase [Aspergillus fumigatus Af293] &gt;gi|66846868|gb|EAL87199.1| myo-inositol-phosphate synthase, putative [Aspergillus fumigatus Af293] &gt;gi|159128652|gb|EDP53766.1| myo-inositol-phosphate synthase, putative [Aspergillus fumigatus A1163] &gt;gi|666436437|gb|KEY83775.1| myo inositol phosphate synthase [Aspergillus fumigatus var. RP-2014] …	GO:0006021//inositol biosynthetic process;GO:0008654//phospholipid biosynthetic process;	-	GO:0004512//inositol-3-phosphate synthase activity;	ko00562(Inositol phosphate metabolism)
gene-AFUA_3G00680	395.827	307.575	484.079	1.57386	0.654304	6.14023e-05	0.00318921	NC_007196.1	151397	153549	-	1998	AFUA_3G00680	GO:0008131;GO:0005507;GO:0048038;GO:0009308;GO:0055114	K00276	opiNOG00535;COG3733	Q	sp|Q12556|AMO1_ASPNG Copper amine oxidase 1 OS=Aspergillus niger GN=AO-I PE=1 SV=2	gi|70985767|ref|XP_748389.1| copper amine oxidase [Aspergillus fumigatus Af293] &gt;gi|66846018|gb|EAL86351.1| copper amine oxidase [Aspergillus fumigatus Af293]	GO:0009308//amine metabolic process;GO:0055114//obsolete oxidation-reduction process;	-	GO:0008131//primary amine oxidase activity;GO:0005507//copper ion binding;GO:0048038//quinone binding;	ko00410(beta-Alanine metabolism);ko00360(Phenylalanine metabolism);ko00350(Tyrosine metabolism);ko00260(Glycine, serine and threonine metabolism)
gene-AFUA_4G08750	289.37	219.572	359.167	1.63576	0.709965	6.20975e-05	0.00320769	NC_007197.1	2268272	2268839	-	495	AFUA_4G08750	-	-	eurotNOG07395;opiNOG40413	S	-	gi|70994204|ref|XP_751949.1| conserved hypothetical protein [Aspergillus fumigatus Af293] &gt;gi|66849583|gb|EAL89911.1| conserved hypothetical protein [Aspergillus fumigatus Af293] &gt;gi|159125136|gb|EDP50253.1| conserved hypothetical protein [Aspergillus fumigatus A1163] &gt;gi|666433217|gb|KEY80776.1| hypothetical protein BA78_8026 [Aspergillus fumigatus var. RP-2014]	-	-	-	-
gene-AFUA_3G12520	2566.07	3225.73	1906.41	0.591003	-0.758762	6.34228e-05	0.00325834	NC_007196.1	3307643	3308179	-	462	AFUA_3G12520	-	-	NOG68656;opiNOG37906	S	-	gi|70999300|ref|XP_754369.1| conserved hypothetical protein [Aspergillus fumigatus Af293] &gt;gi|66852006|gb|EAL92331.1| conserved hypothetical protein [Aspergillus fumigatus Af293] &gt;gi|159127384|gb|EDP52499.1| conserved hypothetical protein [Aspergillus fumigatus A1163]	-	-	-	-
gene-AFUA_7G02070	1017.67	776.877	1258.45	1.61989	0.695895	6.42337e-05	0.00327007	NC_007200.1	555550	557341	+	1677	AFUA_7G02070	GO:0051537;GO:0046872;GO:0005829;GO:0050660;GO:0055114;GO:0045454;GO:0016491	-	opiNOG01420;COG0446	CR	sp|Q10499|AIF1_SCHPO Apoptosis-inducing factor 1 OS=Schizosaccharomyces pombe (strain 972 / ATCC 24843) GN=aif1 PE=3 SV=3	gi|70982394|ref|XP_746725.1| AIF-like mitochondrial oxidoreductase (Nfrl) [Aspergillus fumigatus Af293] &gt;gi|66844349|gb|EAL84687.1| AIF-like mitochondrial oxidoreductase (Nfrl), putative [Aspergillus fumigatus Af293] &gt;gi|846909985|gb|KMK55917.1| AIF-like mitochondrial oxidoreductase (Nfrl) [Aspergillus fumigatus Z5]	GO:0055114//obsolete oxidation-reduction process;GO:0045454//cell redox homeostasis;	GO:0005829//cytosol;	GO:0051537//2 iron, 2 sulfur cluster binding;GO:0046872//metal ion binding;GO:0050660//flavin adenine dinucleotide binding;GO:0016491//oxidoreductase activity;	-
gene-AFUA_5G13100	1923.87	1065.19	2782.55	2.61226	1.3853	6.43428e-05	0.00327007	NC_007198.1	3439399	3439899	-	387	AFUA_5G13100	-	-	opiNOG43883	S	-	gi|70997181|ref|XP_753344.1| conserved hypothetical protein [Aspergillus fumigatus Af293] &gt;gi|66850980|gb|EAL91306.1| conserved hypothetical protein [Aspergillus fumigatus Af293] &gt;gi|159126931|gb|EDP52047.1| conserved hypothetical protein [Aspergillus fumigatus A1163] &gt;gi|846917030|gb|KMK62800.1| hypothetical protein Y699_05183 [Aspergillus fumigatus Z5]	-	-	-	-
gene-AFUA_2G01100	392.847	302.463	483.231	1.59765	0.675955	6.61409e-05	0.00334347	NC_007195.1	258038	258963	+	864	AFUA_2G01100	-	K06911	COG1741;opiNOG27036	SR	sp|Q9XBR7|Y1337_ZYMMO Putative quercetin 2,3-dioxygenase ZMO1337 OS=Zymomonas mobilis subsp. mobilis (strain ATCC 31821 / ZM4 / CP4) GN=ZMO1337 PE=3 SV=1	gi|70988785|ref|XP_749246.1| pirin domain protein [Aspergillus fumigatus Af293] &gt;gi|66846877|gb|EAL87208.1| pirin domain protein, putative [Aspergillus fumigatus Af293]	-	-	-	-
gene-AFUA_6G07670	2247.33	2663.22	1831.44	0.687677	-0.540196	6.7631e-05	0.00340062	NC_007199.1	1741329	1742898	-	1512	AFUA_6G07670	GO:0016627;GO:0006784;GO:0016021;GO:0055114	K02259	COG1612;opiNOG05312	O	sp|P40086|COX15_YEAST Cytochrome c oxidase assembly protein COX15 OS=Saccharomyces cerevisiae (strain ATCC 204508 / S288c) GN=COX15 PE=3 SV=1	gi|70991619|ref|XP_750658.1| cytochrome c oxidase assembly protein cox15 [Aspergillus fumigatus Af293] &gt;gi|66848291|gb|EAL88620.1| cytochrome c oxidase assembly protein cox15 [Aspergillus fumigatus Af293]	GO:0006784//heme A biosynthetic process;GO:0055114//obsolete oxidation-reduction process;	GO:0016021//integral component of membrane;	GO:0016627//oxidoreductase activity, acting on the CH-CH group of donors;	ko00860(Porphyrin metabolism);ko00190(Oxidative phosphorylation)
gene-AFUA_8G02070	2282.19	2895.79	1668.58	0.576208	-0.795339	6.85226e-05	0.00342722	NC_007201.1	535064	536184	-	1029	AFUA_8G02070	GO:0016021;GO:0016740	-	opiNOG18186;COG3774	SM	sp|P38287|CSH1_YEAST Mannosyl phosphorylinositol ceramide synthase CSH1 OS=Saccharomyces cerevisiae (strain ATCC 204508 / S288c) GN=CSH1 PE=1 SV=1	gi|70982943|ref|XP_746999.1| glycosyl transferase [Aspergillus fumigatus Af293] &gt;gi|66844624|gb|EAL84961.1| glycosyl transferase, putative [Aspergillus fumigatus Af293] &gt;gi|159123884|gb|EDP49003.1| glycosyl transferase, putative [Aspergillus fumigatus A1163]	-	GO:0016021//integral component of membrane;	GO:0016740//transferase activity;	-
gene-AFUA_3G03900	103.895	69.1159	138.674	2.0064	1.00461	6.99216e-05	0.00347879	NC_007196.1	1113583	1115383	-	1743	AFUA_3G03900	GO:0005634;GO:0000981;GO:0006357;GO:0008270	-	opiNOG52805	K	-	gi|146323257|ref|XP_748710.2| C6 transcription factor [Aspergillus fumigatus Af293] &gt;gi|129556543|gb|EAL86672.2| C6 transcription factor, putative [Aspergillus fumigatus Af293] &gt;gi|666432955|gb|KEY80521.1| transcription factor C6 [Aspergillus fumigatus var. RP-2014]	GO:0006357//regulation of transcription by RNA polymerase II;	GO:0005634//nucleus;	GO:0000981//DNA-binding transcription factor activity, RNA polymerase II-specific;GO:0008270//zinc ion binding;	-
gene-AFUA_1G00500	1429.39	949.413	1909.37	2.01111	1.00799	7.27584e-05	0.00360097	NC_007194.1	155568	156782	-	1215	AFUA_1G00500	GO:0010181;GO:0055114;GO:0016491	-	COG1304;opiNOG11432	C	sp|Q9HDX2|YKN3_SCHPO Uncharacterized lactate 2-monooxygenase PB1A11.03 OS=Schizosaccharomyces pombe (strain 972 / ATCC 24843) GN=SPAPB1A11.03 PE=3 SV=1	gi|70989906|ref|XP_749802.1| FMN dependent dehydrogenase [Aspergillus fumigatus Af293] &gt;gi|66847434|gb|EAL87764.1| FMN dependent dehydrogenase, putative [Aspergillus fumigatus Af293] &gt;gi|159122821|gb|EDP47942.1| FMN dependent dehydrogenase, putative [Aspergillus fumigatus A1163] &gt;gi|666436511|gb|KEY83831.1| dehydrogenase FMN dependent [Aspergillus fumigatus var. RP-2014]	GO:0055114//obsolete oxidation-reduction process;	-	GO:0010181//FMN binding;GO:0016491//oxidoreductase activity;	-
gene-AFUA_5G11100	851.442	1172.07	530.812	0.452884	-1.14279	7.37662e-05	0.00363183	NC_007198.1	2841944	2842669	-	726	AFUA_5G11100	GO:0005829;GO:0005635	-	opiNOG39021;KOG4067	S	sp|O60175|OPI10_SCHPO Protein OPI10 homolog OS=Schizosaccharomyces pombe (strain 972 / ATCC 24843) GN=SPBC21H7.06c PE=3 SV=1	gi|70997591|ref|XP_753538.1| DUF775 domain protein [Aspergillus fumigatus Af293] &gt;gi|66851174|gb|EAL91500.1| DUF775 domain protein [Aspergillus fumigatus Af293] &gt;gi|159126730|gb|EDP51846.1| DUF775 domain protein [Aspergillus fumigatus A1163] &gt;gi|846913907|gb|KMK59735.1| hypothetical protein Y699_00936 [Aspergillus fumigatus Z5]	-	GO:0005829//cytosol;GO:0005635//nuclear envelope;	-	-
gene-AFUA_6G07530	1301.77	1051.98	1551.55	1.47489	0.560604	7.5979e-05	0.0037214	NC_007199.1	1709738	1711385	-	843	AFUA_6G07530	GO:0005634;GO:0006355;GO:0005737;GO:0006366;GO:0043565;GO:0045883;GO:0009405;GO:0000096;GO:0003700	-	eurotNOG00584	K	-	gi|70991591|ref|XP_750644.1| bZIP transcription factor [Aspergillus fumigatus Af293] &gt;gi|66848277|gb|EAL88606.1| bZIP transcription factor, putative [Aspergillus fumigatus Af293] &gt;gi|159124204|gb|EDP49322.1| bZIP transcription factor, putative [Aspergillus fumigatus A1163] &gt;gi|666433394|gb|KEY80947.1| transcription factor bZIP [Aspergillus fumigatus var. RP-2014] &gt;gi|846917334|gb|KMK6…	GO:0006355//regulation of transcription, DNA-templated;GO:0006366//transcription by RNA polymerase II;GO:0045883//positive regulation of sulfur utilization;GO:0009405//obsolete pathogenesis;GO:0000096//sulfur amino acid metabolic process;	GO:0005634//nucleus;GO:0005737//cytoplasm;	GO:0043565//sequence-specific DNA binding;GO:0003700//DNA-binding transcription factor activity;	-
gene-AFUA_4G00235	719.212	876.466	561.958	0.641163	-0.641237	7.69783e-05	0.00375091	NC_007197.1	65900	66243	+	237	AFUA_4G00235	-	-	opiNOG43557;euNOG59152	SR	-	gi|146323545|ref|XP_001481527.1| conserved hypothetical protein [Aspergillus fumigatus Af293] &gt;gi|129555257|gb|EBA27175.1| conserved hypothetical protein [Aspergillus fumigatus Af293] &gt;gi|846912486|gb|KMK58354.1| hypothetical protein Y699_03774 [Aspergillus fumigatus Z5]	-	-	-	-
gene-AFUA_6G00440	197.303	145.913	248.694	1.7044	0.769264	8.13839e-05	0.00394524	NC_007199.1	109906	111629	+	1617	AFUA_6G00440	GO:0098655;GO:0016021;GO:0008324	-	COG0053;opiNOG04616	P	sp|Q5NA18|MTP5_ORYSJ Metal tolerance protein 5 OS=Oryza sativa subsp. japonica GN=MTP5 PE=2 SV=1	gi|70981458|ref|XP_731511.1| cation diffusion facilitator [Aspergillus fumigatus Af293] &gt;gi|66843880|gb|EAL84221.1| cation diffusion facilitator, putative [Aspergillus fumigatus Af293]	GO:0098655//cation transmembrane transport;	GO:0016021//integral component of membrane;	GO:0008324//cation transmembrane transporter activity;	-
gene-AFUA_2G15140	492.197	342.233	642.162	1.87639	0.907957	8.65398e-05	0.00416295	NC_007195.1	4003999	4005931	+	1680	AFUA_2G15140	GO:0055085;GO:0016021	-	KOG0254;opiNOG07963	R	sp|B5BP47|YP53_SCHPO Uncharacterized transporter C460.03 OS=Schizosaccharomyces pombe (strain 972 / ATCC 24843) GN=SPBC460.03 PE=3 SV=1	gi|71002334|ref|XP_755848.1| MFS drug transporter [Aspergillus fumigatus Af293] &gt;gi|66853486|gb|EAL93810.1| MFS drug transporter, putative [Aspergillus fumigatus Af293]	GO:0055085//transmembrane transport;	GO:0016021//integral component of membrane;	-	-
gene-AFUA_2G17660	62.0687	85.2362	38.9012	0.456393	-1.13165	8.67555e-05	0.00416295	NC_007195.1	4710021	4711115	-	1095	AFUA_2G17660	GO:0071423;GO:0016021;GO:0015140	-	COG1275	P	sp|P50537|MAE1_SCHPO Malic acid transport protein OS=Schizosaccharomyces pombe (strain 972 / ATCC 24843) GN=mae1 PE=1 SV=1	gi|71002840|ref|XP_756101.1| C4-dicarboxylate transporter/malic acid transport protein, putative [Aspergillus fumigatus Af293] &gt;gi|66853739|gb|EAL94063.1| C4-dicarboxylate transporter/malic acid transport protein, putative [Aspergillus fumigatus Af293]	GO:0071423//malate transmembrane transport;	GO:0016021//integral component of membrane;	GO:0015140//malate transmembrane transporter activity;	-
gene-AFUA_8G02150	23.5056	7.58414	39.427	5.19861	2.37813	8.89178e-05	0.00424515	NC_007201.1	555309	557016	-	1407	AFUA_8G02150	GO:0003992;GO:0030170	K00819	COG4992;opiNOG17356	E	sp|Q9P7L5|OAT_SCHPO Ornithine aminotransferase car2 OS=Schizosaccharomyces pombe (strain 972 / ATCC 24843) GN=car2 PE=2 SV=1	gi|70982927|ref|XP_746991.1| acetylornithine aminotransferase [Aspergillus fumigatus Af293] &gt;gi|66844616|gb|EAL84953.1| acetylornithine aminotransferase, putative [Aspergillus fumigatus Af293]	-	-	GO:0003992//N2-acetyl-L-ornithine:2-oxoglutarate 5-aminotransferase activity;GO:0030170//pyridoxal phosphate binding;	ko00330(Arginine and proline metabolism)
gene-AFUA_5G13160	389.569	243.041	536.097	2.20579	1.1413	9.03411e-05	0.0042716	NC_007198.1	3452686	3454534	-	1479	AFUA_5G13160	GO:0055085;GO:0016021	-	KOG0255;opiNOG20823	R	sp|O94343|YHMA_SCHPO Uncharacterized MFS-type transporter C1271.10c OS=Schizosaccharomyces pombe (strain 972 / ATCC 24843) GN=SPBC1271.10c PE=1 SV=1	gi|70997167|ref|XP_753338.1| MFS transporter [Aspergillus fumigatus Af293] &gt;gi|66850974|gb|EAL91300.1| MFS transporter, putative [Aspergillus fumigatus Af293] &gt;gi|159126937|gb|EDP52053.1| MFS transporter, putative [Aspergillus fumigatus A1163]	GO:0055085//transmembrane transport;	GO:0016021//integral component of membrane;	-	-
gene-AFUA_3G12210	230.922	167.716	294.129	1.75374	0.810431	9.06688e-05	0.0042716	NC_007196.1	3214548	3216228	-	1380	AFUA_3G12210	GO:0006508;GO:0004185	K13289	COG2939;opiNOG15159	OE	sp|D4ANB6|CBPYB_ARTBC Carboxypeptidase Y homolog ARB_05721 OS=Arthroderma benhamiae (strain ATCC MYA-4681 / CBS 112371) GN=ARB_05721 PE=1 SV=1	gi|70999362|ref|XP_754400.1| carboxypeptidase Y [Aspergillus fumigatus Af293] &gt;gi|66852037|gb|EAL92362.1| carboxypeptidase Y, putative [Aspergillus fumigatus Af293]	GO:0006508//proteolysis;	-	GO:0004185//serine-type carboxypeptidase activity;	-
gene-AFUA_5G11420	1317.13	1067.04	1567.22	1.46875	0.554587	9.10789e-05	0.0042716	NC_007198.1	2932530	2934824	-	2295	AFUA_5G11420	-	-	NOG56611;opiNOG22459	S	-	gi|70997523|ref|XP_753507.1| conserved hypothetical protein [Aspergillus fumigatus Af293] &gt;gi|66851143|gb|EAL91469.1| conserved hypothetical protein [Aspergillus fumigatus Af293]	-	-	-	-
gene-AFUA_4G03400	1319.86	1570.88	1068.84	0.68041	-0.555525	9.12792e-05	0.0042716	NC_007197.1	966892	968277	+	1332	AFUA_4G03400	GO:0016021	-	eurotNOG10126	S	-	gi|70981997|ref|XP_746527.1| hypothetical protein AFUA_4G03400 [Aspergillus fumigatus Af293] &gt;gi|66844150|gb|EAL84489.1| hypothetical protein AFUA_4G03400 [Aspergillus fumigatus Af293]	-	GO:0016021//integral component of membrane;	-	-
gene-AFUA_2G00860	383.909	482.512	285.306	0.591294	-0.758052	9.28669e-05	0.00432449	NC_007195.1	195353	195940	-	282	AFUA_2G00860	-	-	opiNOG45669	S	-	gi|70988735|ref|XP_749223.1| hypothetical protein AFUA_2G00860 [Aspergillus fumigatus Af293] &gt;gi|66846854|gb|EAL87185.1| hypothetical protein AFUA_2G00860 [Aspergillus fumigatus Af293]	-	-	-	-
gene-AFUA_2G13615	497.66	278.291	717.028	2.57654	1.36543	9.79949e-05	0.00454091	NC_007195.1	3539577	3541789	-	1983	AFUA_2G13615	GO:0008152;GO:0016021;GO:0003824	-	NOG27336;opiNOG08749	S	-	gi|146322980|ref|XP_001481676.1| IQ calmodulin-binding motif protein [Aspergillus fumigatus Af293] &gt;gi|129558556|gb|EBA27500.1| IQ calmodulin-binding motif protein [Aspergillus fumigatus Af293]	GO:0008152//metabolic process;	GO:0016021//integral component of membrane;	GO:0003824//catalytic activity;	-
gene-AFUA_2G00450	96.0666	153.302	38.8314	0.253301	-1.98108	9.86236e-05	0.00454775	NC_007195.1	96508	98153	-	1593	AFUA_2G00450	GO:0046835;GO:0001678;GO:0005524;GO:0005623;GO:0006096;GO:0005536;GO:0004396	K00844	opiNOG01612;COG5026;sordNOG04103	G	sp|P80581|HXK_EMENI Hexokinase OS=Emericella nidulans (strain FGSC A4 / ATCC 38163 / CBS 112.46 / NRRL 194 / M139) GN=hxkA PE=1 SV=2	gi|70988645|ref|XP_749181.1| hexokinase [Aspergillus fumigatus Af293] &gt;gi|66846812|gb|EAL87143.1| hexokinase, putative [Aspergillus fumigatus Af293] &gt;gi|159128595|gb|EDP53709.1| hexokinase, putative [Aspergillus fumigatus A1163]	GO:0046835//carbohydrate phosphorylation;GO:0001678//cellular glucose homeostasis;GO:0006096//glycolytic process;	GO:0005623//obsolete cell;	GO:0005524//ATP binding;GO:0005536//glucose binding;GO:0004396//hexokinase activity;	ko00520(Amino sugar and nucleotide sugar metabolism);ko00500(Starch and sucrose metabolism);ko00052(Galactose metabolism);ko00051(Fructose and mannose metabolism);ko00010(Glycolysis / Gluconeogenesis)
gene-AFUA_5G00130	619.365	356.779	881.951	2.47198	1.30567	9.96127e-05	0.00456225	NC_007198.1	8045	9220	+	1176	AFUA_5G00130	-	-	opiNOG50422;opiNOG18544	S	sp|K3VJJ1|FCK3_FUSPC Probable glycosyl transferase FCK3 OS=Fusarium pseudograminearum (strain CS3096) GN=FCK3 PE=2 SV=1	gi|70985642|ref|XP_748327.1| capsule polysaccharide biosynthesis protein [Aspergillus fumigatus Af293] &gt;gi|66845955|gb|EAL86289.1| capsule polysaccharide biosynthesis protein, putative [Aspergillus fumigatus Af293] &gt;gi|159125699|gb|EDP50816.1| capsule polysaccharide biosynthesis protein, putative [Aspergillus fumigatus A1163]	-	-	-	-
gene-AFUA_6G07390	3590.57	4251.7	2929.44	0.689005	-0.537414	9.99032e-05	0.00456225	NC_007199.1	1667162	1668427	+	1107	AFUA_6G07390	GO:0000287;GO:0004449;GO:0009085;GO:0051287;GO:0055114	K05824	COG0473;opiNOG00100	E	sp|O14104|LYS12_SCHPO Homoisocitrate dehydrogenase OS=Schizosaccharomyces pombe (strain 972 / ATCC 24843) GN=lys12 PE=1 SV=1	gi|70991567|ref|XP_750632.1| isocitrate dehydrogenase LysB [Aspergillus fumigatus Af293] &gt;gi|66848265|gb|EAL88594.1| isocitrate dehydrogenase LysB [Aspergillus fumigatus Af293]	GO:0009085//lysine biosynthetic process;GO:0055114//obsolete oxidation-reduction process;	-	GO:0000287//magnesium ion binding;GO:0004449//isocitrate dehydrogenase (NAD+) activity;GO:0051287//NAD binding;	ko00300(Lysine biosynthesis)
gene-AFUA_5G14640	70.547	29.079	112.015	3.85208	1.94564	0.000102637	0.00466454	NC_007198.1	3791805	3792565	+	711	AFUA_5G14640	GO:0008152;GO:0018784	K01560	opiNOG30427;COG1011	R	sp|Q59728|HAD9_PSEPU (S)-2-haloacid dehalogenase H-109 OS=Pseudomonas putida GN=dehH109 PE=3 SV=1	gi|70996877|ref|XP_753193.1| haloacid dehalogenase, type II [Aspergillus fumigatus Af293] &gt;gi|66850829|gb|EAL91155.1| haloacid dehalogenase, type II [Aspergillus fumigatus Af293] &gt;gi|159127076|gb|EDP52192.1| haloacid dehalogenase, type II [Aspergillus fumigatus A1163] &gt;gi|666434319|gb|KEY81836.1| haloacid dehalogenase type II [Aspergillus fumigatus var. RP-2014]	GO:0008152//metabolic process;	-	GO:0018784//(S)-2-haloacid dehalogenase activity;	-
gene-AFUA_2G09290	7350.55	8959.37	5741.74	0.640864	-0.64191	0.000106115	0.00479954	NC_007195.1	2376829	2378763	-	1764	AFUA_2G09290	GO:0005759;GO:0005524;GO:0005758;GO:0044267;GO:0071470;GO:0071502;GO:0031966;GO:0042026	K04077	opiNOG03353;COG0459	O	sp|Q5B041|HSP60_EMENI Heat shock protein 60 OS=Emericella nidulans (strain FGSC A4 / ATCC 38163 / CBS 112.46 / NRRL 194 / M139) GN=hsp60 PE=1 SV=1	gi|71001164|ref|XP_755263.1| antigenic mitochondrial protein HSP60 [Aspergillus fumigatus Af293] &gt;gi|66852901|gb|EAL93225.1| antigenic mitochondrial protein HSP60, putative [Aspergillus fumigatus Af293] &gt;gi|159129345|gb|EDP54459.1| antigenic mitochondrial protein HSP60, putative [Aspergillus fumigatus A1163] &gt;gi|666429661|gb|KEY77299.1| antigenic mitochondrial protein HSP60 [Aspergillus …	GO:0044267//cellular protein metabolic process;GO:0071470//cellular response to osmotic stress;GO:0071502//cellular response to temperature stimulus;GO:0042026//protein refolding;	GO:0005759//mitochondrial matrix;GO:0005758//mitochondrial intermembrane space;GO:0031966//mitochondrial membrane;	GO:0005524//ATP binding;	ko03018(RNA degradation)
gene-AFUA_1G04560	3097.37	2550.13	3644.62	1.42919	0.515197	0.00010712	0.00480141	NC_007194.1	1289411	1292322	+	2727	AFUA_1G04560	GO:0009039;GO:0005829;GO:0043419;GO:0016151	K01427	opiNOG02692	F	sp|Q6A3P9|UREA_ASPFU Urease OS=Neosartorya fumigata (strain ATCC MYA-4609 / Af293 / CBS 101355 / FGSC A1100) GN=ure1 PE=2 SV=2	gi|70990710|ref|XP_750204.1| urease Ure [Aspergillus fumigatus Af293] &gt;gi|66847836|gb|EAL88166.1| urease Ure [Aspergillus fumigatus Af293]	GO:0043419//urea catabolic process;	GO:0005829//cytosol;	GO:0009039//urease activity;GO:0016151//nickel cation binding;	ko00791(Atrazine degradation);ko00230(Purine metabolism);ko00220(Arginine biosynthesis)
gene-AFUA_4G03410	20984	27496.3	14471.8	0.526318	-0.925993	0.000107172	0.00480141	NC_007197.1	969137	970378	+	1242	AFUA_4G03410	GO:0015671;GO:0020037;GO:0042602;GO:0045461;GO:0005506;GO:0019825;GO:0055114;GO:0008941;GO:0005829;GO:0043942;GO:0071500;GO:0004155	K05916	COG1018;opiNOG05259	C	sp|Q7WHW5|HMP_BORBR Flavohemoprotein OS=Bordetella bronchiseptica (strain ATCC BAA-588 / NCTC 13252 / RB50) GN=hmp PE=3 SV=1	gi|70981999|ref|XP_746528.1| flavohemoprotein [Aspergillus fumigatus Af293] &gt;gi|66844151|gb|EAL84490.1| flavohemoprotein [Aspergillus fumigatus Af293]	GO:0015671//oxygen transport;GO:0045461//sterigmatocystin biosynthetic process;GO:0055114//obsolete oxidation-reduction process;GO:0043942//negative regulation of sexual sporulation resulting in formation of a cellular spore;GO:0071500//cellular response to nitrosative stress;	GO:0005829//cytosol;	GO:0020037//heme binding;GO:0042602//riboflavin reductase (NADPH) activity;GO:0005506//iron ion binding;GO:0019825//oxygen binding;GO:0008941//nitric oxide dioxygenase activity;GO:0004155//6,7-dihydropteridine reductase activity;	-
gene-AFUA_5G06940	227.386	171.998	282.775	1.64406	0.717267	0.000109218	0.00486997	NC_007198.1	1717459	1719922	-	1908	AFUA_5G06940	GO:0046872;GO:0006508;GO:0005737;GO:0008239	K01277	sordNOG10657;KOG3675;opiNOG50258	R	sp|Q08225|DPP3_YEAST Probable dipeptidyl peptidase 3 OS=Saccharomyces cerevisiae (strain ATCC 204508 / S288c) GN=YOL057W PE=1 SV=1	gi|70998434|ref|XP_753939.1| dipeptidyl peptidase III [Aspergillus fumigatus Af293] &gt;gi|66851575|gb|EAL91901.1| dipeptidyl peptidase III [Aspergillus fumigatus Af293]	GO:0006508//proteolysis;	GO:0005737//cytoplasm;	GO:0046872//metal ion binding;GO:0008239//dipeptidyl-peptidase activity;	-
gene-AFUA_1G12210	122.836	158.732	86.9413	0.547726	-0.868475	0.000117147	0.00519903	NC_007194.1	3224342	3225676	-	1335	AFUA_1G12210	GO:0010181;GO:0055114;GO:0016491	-	COG1902;opiNOG06792	C	sp|Q6UEF0|NADA_ASPPU NADH-dependent flavin oxidoreductase nadA OS=Aspergillus parasiticus (strain ATCC 56775 / NRRL 5862 / SRRC 143 / SU-1) GN=nadA PE=2 SV=1	gi|70995668|ref|XP_752589.1| NADH oxidase [Aspergillus fumigatus Af293] &gt;gi|19309402|emb|CAD27301.1| NADH oxidase [Aspergillus fumigatus] &gt;gi|41581299|emb|CAE47948.1| NADH oxidase, putative [Aspergillus fumigatus] &gt;gi|66850224|gb|EAL90551.1| NADH oxidase [Aspergillus fumigatus Af293] &gt;gi|159131344|gb|EDP56457.1| NADH oxidase [Aspergillus fumigatus A1163] &gt;gi|846915099|gb|KMK60902.1…	GO:0055114//obsolete oxidation-reduction process;	-	GO:0010181//FMN binding;GO:0016491//oxidoreductase activity;	-
gene-AFUA_2G14750	150.077	94.9888	205.165	2.15988	1.11095	0.000117793	0.00520327	NC_007195.1	3886495	3887518	+	975	AFUA_2G14750	GO:0004553;GO:0005975	-	COG3507;opiNOG26556	RG	sp|A5IKD4|EABN_THEP1 Extracellular endo-alpha-(1-&gt;5)-L-arabinanase OS=Thermotoga petrophila (strain RKU-1 / ATCC BAA-488 / DSM 13995) GN=Tpet_0637 PE=1 SV=1	gi|71002252|ref|XP_755807.1| endo-arabinase [Aspergillus fumigatus Af293] &gt;gi|66853445|gb|EAL93769.1| endo-arabinase, putative [Aspergillus fumigatus Af293] &gt;gi|159129864|gb|EDP54978.1| endo-arabinase, putative [Aspergillus fumigatus A1163]	GO:0005975//carbohydrate metabolic process;	-	GO:0004553//hydrolase activity, hydrolyzing O-glycosyl compounds;	-
gene-AFUA_4G00600	723.837	864.776	582.898	0.674045	-0.569083	0.000121975	0.00536294	NC_007197.1	164542	165685	-	1089	AFUA_4G00600	GO:0016021	-	opiNOG52676	S	sp|A0A084B9Z2|SAT4_STACB Satratoxin biosynthesis SC1 cluster protein 4 OS=Stachybotrys chartarum (strain CBS 109288 / IBT 7711) GN=SAT4 PE=3 SV=1	gi|70981734|ref|XP_746396.1| integral membrane protein [Aspergillus fumigatus Af293] &gt;gi|66844018|gb|EAL84358.1| integral membrane protein [Aspergillus fumigatus Af293] &gt;gi|159121997|gb|EDP47120.1| integral membrane protein [Aspergillus fumigatus A1163]	-	GO:0016021//integral component of membrane;	-	-
gene-AFUA_8G02200	1896.33	1015.61	2777.04	2.73436	1.4512	0.000123664	0.00541202	NC_007201.1	570700	572443	+	1647	AFUA_8G02200	GO:0005887;GO:1902475;GO:0015179;GO:0015297	K16261	opiNOG16438;COG0833	E	sp|P18696|PUTX_EMENI Proline-specific permease OS=Emericella nidulans (strain FGSC A4 / ATCC 38163 / CBS 112.46 / NRRL 194 / M139) GN=prnB PE=2 SV=2	gi|70982917|ref|XP_746986.1| proline permease [Aspergillus fumigatus Af293] &gt;gi|66844611|gb|EAL84948.1| proline permease, putative [Aspergillus fumigatus Af293] &gt;gi|159123871|gb|EDP48990.1| proline permease, putative [Aspergillus fumigatus A1163]	GO:1902475//L-alpha-amino acid transmembrane transport;	GO:0005887//integral component of plasma membrane;	GO:0015179//L-amino acid transmembrane transporter activity;GO:0015297//antiporter activity;	-
gene-AFUA_3G08850	491.984	593.388	390.581	0.658221	-0.603355	0.00013064	0.00569096	NC_007196.1	2266676	2267392	-	663	AFUA_3G08850	GO:0016972;GO:0055114	K17783	opiNOG29209;COG5054	O	sp|P56213|ALR_MOUSE FAD-linked sulfhydryl oxidase ALR OS=Mus musculus GN=Gfer PE=1 SV=2	gi|71000028|ref|XP_754731.1| FAD dependent sulfhydryl oxidase Erv1 [Aspergillus fumigatus Af293] &gt;gi|66852368|gb|EAL92693.1| FAD dependent sulfhydryl oxidase Erv1, putative [Aspergillus fumigatus Af293] &gt;gi|159127739|gb|EDP52854.1| FAD dependent sulfhydryl oxidase Erv1, putative [Aspergillus fumigatus A1163] &gt;gi|846914635|gb|KMK60453.1| FAD dependent sulfhydryl oxidase Erv1 [Aspergillus …	GO:0055114//obsolete oxidation-reduction process;	-	GO:0016972//thiol oxidase activity;	-
gene-AFUA_1G02950	655.412	505.164	805.661	1.59485	0.673421	0.000136532	0.00592034	NC_007194.1	843296	844729	-	1278	AFUA_1G02950	GO:0000166;GO:0003676	-	opiNOG56250;eurotNOG06115	A	sp|P41891|GAR2_SCHPO Protein gar2 OS=Schizosaccharomyces pombe (strain 972 / ATCC 24843) GN=gar2 PE=1 SV=2	gi|146322382|ref|XP_750045.2| RNA binding protein [Aspergillus fumigatus Af293] &gt;gi|129556989|gb|EAL88007.2| RNA binding protein [Aspergillus fumigatus Af293]	-	-	GO:0000166//nucleotide binding;GO:0003676//nucleic acid binding;	-
gene-AFUA_1G15000	5069.72	5954.7	4184.75	0.702765	-0.508886	0.000139244	0.00601036	NC_007194.1	4029547	4031693	+	1932	AFUA_1G15000	GO:0009098;GO:0003852	K01649	COG0119;opiNOG00564	E	sp|P06208|LEU1_YEAST 2-isopropylmalate synthase OS=Saccharomyces cerevisiae (strain ATCC 204508 / S288c) GN=LEU4 PE=1 SV=1	gi|70996228|ref|XP_752869.1| 2-isopropylmalate synthase [Aspergillus fumigatus Af293] &gt;gi|66850504|gb|EAL90831.1| 2-isopropylmalate synthase [Aspergillus fumigatus Af293] &gt;gi|159131624|gb|EDP56737.1| 2-isopropylmalate synthase [Aspergillus fumigatus A1163] &gt;gi|846909752|gb|KMK55690.1| 2-isopropylmalate synthase [Aspergillus fumigatus Z5]	GO:0009098//leucine biosynthetic process;	-	GO:0003852//2-isopropylmalate synthase activity;	ko00620(Pyruvate metabolism);ko00290(Valine, leucine and isoleucine biosynthesis)
gene-AFUA_8G01920	235.458	291.885	179.031	0.613362	-0.705189	0.000140089	0.00601936	NC_007201.1	495924	496362	-	384	AFUA_8G01920	GO:0016021	-	eurotNOG11710	S	-	gi|146324687|ref|XP_747014.2| conserved hypothetical protein [Aspergillus fumigatus Af293] &gt;gi|129555468|gb|EAL84976.2| conserved hypothetical protein [Aspergillus fumigatus Af293] &gt;gi|846910971|gb|KMK56870.1| hypothetical protein Y699_05785 [Aspergillus fumigatus Z5]	-	GO:0016021//integral component of membrane;	-	-
gene-AFUA_4G04550	4490.28	5272.43	3708.14	0.703307	-0.507773	0.000143231	0.00612653	NC_007197.1	1278965	1279681	+	522	AFUA_4G04550	GO:0005783;GO:0009116;GO:0052657	K07101	opiNOG10259;COG2236	R	sp|O13917|HPRT_SCHPO Hypoxanthine-guanine phosphoribosyltransferase OS=Schizosaccharomyces pombe (strain 972 / ATCC 24843) GN=hpt1 PE=3 SV=1	gi|70982225|ref|XP_746641.1| xanthine-guanine phosphoribosyl transferase Xpt1 [Aspergillus fumigatus Af293] &gt;gi|66844264|gb|EAL84603.1| xanthine-guanine phosphoribosyl transferase Xpt1, putative [Aspergillus fumigatus Af293] &gt;gi|159122124|gb|EDP47246.1| conserved hypothetical protein [Aspergillus fumigatus A1163] &gt;gi|666430570|gb|KEY78191.1| xanthine guanine phosphoribosyl transferase Xp…	GO:0009116//nucleoside metabolic process;	GO:0005783//endoplasmic reticulum;	GO:0052657//guanine phosphoribosyltransferase activity;	-
gene-AFUA_4G06220	610.516	775.437	445.595	0.574637	-0.799276	0.000147386	0.00627585	NC_007197.1	1599731	1600309	+	579	AFUA_4G06220	-	-	opiNOG43791;opiNOG47654	S	-	gi|70994850|ref|XP_752202.1| conserved hypothetical protein [Aspergillus fumigatus Af293] &gt;gi|66849836|gb|EAL90164.1| conserved hypothetical protein [Aspergillus fumigatus Af293] &gt;gi|159124885|gb|EDP50002.1| conserved hypothetical protein [Aspergillus fumigatus A1163] &gt;gi|846908394|gb|KMK54359.1| hypothetical protein Y699_06003 [Aspergillus fumigatus Z5]	-	-	-	-
gene-AFUA_5G12590	267.984	178.162	357.806	2.00831	1.00599	0.000149047	0.00631814	NC_007198.1	3262152	3263052	+	795	AFUA_5G12590	-	-	eurotNOG07595	S	-	gi|70997288|ref|XP_753394.1| solid-state culture expressed protein (Aos23) [Aspergillus fumigatus Af293] &gt;gi|66851030|gb|EAL91356.1| solid-state culture expressed protein (Aos23), putative [Aspergillus fumigatus Af293] &gt;gi|159126879|gb|EDP51995.1| solid-state culture expressed protein (Aos23), putative [Aspergillus fumigatus A1163]	-	-	-	-
gene-AFUA_5G02620	198.866	149.38	248.352	1.66255	0.733395	0.000150772	0.00636272	NC_007198.1	687330	689013	-	1617	AFUA_5G02620	GO:0009055;GO:0016705;GO:0020037;GO:0005506;GO:0016021;GO:0004497;GO:0055114	K00493	COG2124;opiNOG08482;opiNOG70731	Q	sp|P21595|CP56_YEAST Cytochrome P450-DIT2 OS=Saccharomyces cerevisiae (strain ATCC 204508 / S288c) GN=DIT2 PE=1 SV=2	gi|70985148|ref|XP_748080.1| P450 family sporulation-specific N-formyltyrosine oxidase Dit2, putative [Aspergillus fumigatus Af293] &gt;gi|66845708|gb|EAL86042.1| P450 family sporulation-specific N-formyltyrosine oxidase Dit2, putative [Aspergillus fumigatus Af293] &gt;gi|666428056|gb|KEY75712.1| P450 sporulation specific N formyltyrosine oxidase Dit2 [Aspergillus fumigatus var. RP-2014]	GO:0055114//obsolete oxidation-reduction process;	GO:0016021//integral component of membrane;	GO:0009055//electron transfer activity;GO:0016705//oxidoreductase activity, acting on paired donors, with incorporation or reduction of molecular oxygen;GO:0020037//heme binding;GO:0005506//iron ion binding;GO:0004497//monooxygenase activity;	-
gene-AFUA_5G02670	109.827	77.4133	142.241	1.83742	0.877682	0.000155047	0.00650658	NC_007198.1	700135	700845	-	711	AFUA_5G02670	GO:0016021	-	opiNOG42139;COG0693;pleNOG04927;opiNOG03514	SR	sp|Q54MG7|DJ1_DICDI Protein DJ-1 homolog OS=Dictyostelium discoideum GN=DDB_G0285969 PE=3 SV=1	gi|70985138|ref|XP_748075.1| ThiJ/PfpI family protein [Aspergillus fumigatus Af293] &gt;gi|66845703|gb|EAL86037.1| ThiJ/PfpI family protein [Aspergillus fumigatus Af293]	-	GO:0016021//integral component of membrane;	-	-
gene-AFUA_2G04620	10341.4	12116.2	8566.61	0.707036	-0.500145	0.000155654	0.00650658	NC_007195.1	1258486	1260682	-	2019	AFUA_2G04620	GO:0005788;GO:0006986;GO:0031965;GO:0005524;GO:0005794;GO:0051084	K09490	KOG0100;opiNOG02241	O	sp|P59769|GRP78_ASPAW 78 kDa glucose-regulated protein homolog OS=Aspergillus awamori GN=bipA PE=2 SV=1	gi|70989489|ref|XP_749594.1| Hsp70 chaperone BiP/Kar2 [Aspergillus fumigatus Af293] &gt;gi|66847225|gb|EAL87556.1| Hsp70 chaperone BiP/Kar2, putative [Aspergillus fumigatus Af293] &gt;gi|159129003|gb|EDP54117.1| ER Hsp70 chaperone BiP, putative [Aspergillus fumigatus A1163] &gt;gi|666429673|gb|KEY77310.1| Hsp70 chaperone BiP/Kar2 [Aspergillus fumigatus var. RP-2014] &gt;gi|846911953|gb|KMK57821.1…	GO:0006986//response to unfolded protein;GO:0051084//'de novo' posttranslational protein folding;	GO:0005788//endoplasmic reticulum lumen;GO:0031965//nuclear membrane;GO:0005794//Golgi apparatus;	GO:0005524//ATP binding;	ko04141(Protein processing in endoplasmic reticulum);ko03060(Protein export)
gene-AFUA_6G10090	943.868	1140.77	746.969	0.654796	-0.610882	0.000156323	0.00650658	NC_007199.1	2485463	2486494	-	1032	AFUA_6G10090	GO:0008465;GO:0051287;GO:0055114	K00018	opiNOG13494;COG0111	CE	sp|O27051|SERA_METTH D-3-phosphoglycerate dehydrogenase OS=Methanothermobacter thermautotrophicus (strain ATCC 29096 / DSM 1053 / JCM 10044 / NBRC 100330 / Delta H) GN=serA PE=3 SV=1	gi|70992099|ref|XP_750898.1| D-isomer specific 2-hydroxyacid dehydrogenase family protein [Aspergillus fumigatus Af293] &gt;gi|66848531|gb|EAL88860.1| D-isomer specific 2-hydroxyacid dehydrogenase family protein [Aspergillus fumigatus Af293] &gt;gi|159124468|gb|EDP49586.1| D-isomer specific 2-hydroxyacid dehydrogenase family protein [Aspergillus fumigatus A1163] &gt;gi|846917581|gb|KMK63328.1| D-…	GO:0055114//obsolete oxidation-reduction process;	-	GO:0008465//glycerate dehydrogenase activity;GO:0051287//NAD binding;	ko00680(Methane metabolism);ko00630(Glyoxylate and dicarboxylate metabolism);ko00260(Glycine, serine and threonine metabolism)
gene-AFUA_6G02210	465.541	341.532	589.551	1.7262	0.787597	0.000157058	0.00650658	NC_007199.1	386599	388338	+	1602	AFUA_6G02210	GO:0009055;GO:0016705;GO:0020037;GO:0005506;GO:0016021;GO:0004497;GO:0055114	-	opiNOG16849	Q	sp|S0DPM1|APF7_GIBF5 Cytochrome P450 monooxygenase apf7 OS=Gibberella fujikuroi (strain CBS 195.34 / IMI 58289 / NRRL A-6831) GN=apf7 PE=1 SV=1	gi|70984699|ref|XP_747856.1| cytochrome P450 monooxygenase [Aspergillus fumigatus Af293] &gt;gi|66845483|gb|EAL85818.1| cytochrome P450 monooxygenase, putative [Aspergillus fumigatus Af293]	GO:0055114//obsolete oxidation-reduction process;	GO:0016021//integral component of membrane;	GO:0009055//electron transfer activity;GO:0016705//oxidoreductase activity, acting on paired donors, with incorporation or reduction of molecular oxygen;GO:0020037//heme binding;GO:0005506//iron ion binding;GO:0004497//monooxygenase activity;	-
gene-AFUA_3G05470	941.304	708.83	1173.78	1.65594	0.727647	0.000157623	0.00650658	NC_007196.1	1317966	1319024	+	1059	AFUA_3G05470	-	-	opiNOG06129;onyNOG03726	S	-	gi|71000745|ref|XP_755054.1| conserved hypothetical protein [Aspergillus fumigatus Af293] &gt;gi|66852691|gb|EAL93016.1| conserved hypothetical protein [Aspergillus fumigatus Af293] &gt;gi|666436387|gb|KEY83733.1| hypothetical protein BA78_4045 [Aspergillus fumigatus var. RP-2014]	-	-	-	-
gene-AFUA_6G04220	780.134	630.348	929.921	1.47525	0.56096	0.000166656	0.00684955	NC_007199.1	946489	947803	-	1161	AFUA_6G04220	GO:0055114;GO:0016491	-	opiNOG11026;COG0665	RE	sp|P38758|TDA3_YEAST Putative oxidoreductase TDA3 OS=Saccharomyces cerevisiae (strain ATCC 204508 / S288c) GN=TDA3 PE=1 SV=2	gi|70984280|ref|XP_747656.1| conserved hypothetical protein [Aspergillus fumigatus Af293] &gt;gi|66845283|gb|EAL85618.1| conserved hypothetical protein [Aspergillus fumigatus Af293]	GO:0055114//obsolete oxidation-reduction process;	-	GO:0016491//oxidoreductase activity;	-
gene-AFUA_3G11430	953.397	755.561	1151.23	1.52368	0.607561	0.00017691	0.00723561	NC_007196.1	2997540	2998674	-	975	AFUA_3G11430	GO:0006525;GO:0046872;GO:0004053	K01476	COG0010;opiNOG00016	E	sp|Q12611|ARGI_EMENI Arginase OS=Emericella nidulans (strain FGSC A4 / ATCC 38163 / CBS 112.46 / NRRL 194 / M139) GN=agaA PE=3 SV=2	gi|70999514|ref|XP_754476.1| arginase [Aspergillus fumigatus Af293] &gt;gi|66852113|gb|EAL92438.1| arginase, putative [Aspergillus fumigatus Af293] &gt;gi|159127493|gb|EDP52608.1| arginase, putative [Aspergillus fumigatus A1163] &gt;gi|666430022|gb|KEY77653.1| arginase [Aspergillus fumigatus var. RP-2014] &gt;gi|846914393|gb|KMK60211.1| arginase [Aspergillus fumigatus Z5]	GO:0006525//arginine metabolic process;	-	GO:0046872//metal ion binding;GO:0004053//arginase activity;	ko00330(Arginine and proline metabolism);ko00220(Arginine biosynthesis)
gene-AFUA_8G05120	124.603	88.4061	160.801	1.81889	0.863056	0.00017758	0.00723561	NC_007201.1	1191942	1192793	+	795	AFUA_8G05120	-	-	opiNOG23667;opiNOG42797	S	-	gi|70983580|ref|XP_747317.1| conserved hypothetical protein [Aspergillus fumigatus Af293] &gt;gi|66844943|gb|EAL85279.1| conserved hypothetical protein [Aspergillus fumigatus Af293] &gt;gi|159123677|gb|EDP48796.1| conserved hypothetical protein [Aspergillus fumigatus A1163]	-	-	-	-
gene-AFUA_7G05180	66.3983	42.5889	90.2076	2.1181	1.08277	0.000181013	0.00734384	NC_007200.1	1222785	1223225	+	441	AFUA_7G05180	GO:0006952	-	opiNOG64645;opiNOG63470	R	-	gi|70987012|ref|XP_748991.1| Defensin domain protein [Aspergillus fumigatus Af293] &gt;gi|66846621|gb|EAL86953.1| Defensin domain protein [Aspergillus fumigatus Af293] &gt;gi|159123240|gb|EDP48360.1| Defensin domain protein [Aspergillus fumigatus A1163] &gt;gi|666427852|gb|KEY75509.1| defensin [Aspergillus fumigatus var. RP-2014] &gt;gi|846910193|gb|KMK56120.1| Defensin domain-containing protein …	GO:0006952//defense response;	-	-	-
gene-AFUA_6G06590	881.923	595.113	1168.73	1.96388	0.973709	0.000186207	0.00749818	NC_007199.1	1434325	1435170	-	663	AFUA_6G06590	GO:0005783	-	eurotNOG05982;KOG0714;opiNOG23101	O	sp|Q9Y7T9|YCJD_SCHPO Uncharacterized J domain-containing protein C63.13 OS=Schizosaccharomyces pombe (strain 972 / ATCC 24843) GN=SPCC63.13 PE=3 SV=1	gi|70991405|ref|XP_750551.1| DnaJ chaperone (Caj1) [Aspergillus fumigatus Af293] &gt;gi|66848184|gb|EAL88513.1| DnaJ chaperone (Caj1), putative [Aspergillus fumigatus Af293]	-	GO:0005783//endoplasmic reticulum;	-	-
gene-AFUA_6G00140	239.478	183.819	295.136	1.60558	0.683091	0.000186403	0.00749818	NC_007199.1	41091	42758	+	1668	AFUA_6G00140	GO:0016021	-	-	-	-	gi|70981522|ref|XP_731543.1| hypothetical protein AFUA_6G00140 [Aspergillus fumigatus Af293] &gt;gi|66843912|gb|EAL84253.1| hypothetical protein AFUA_6G00140 [Aspergillus fumigatus Af293]	-	GO:0016021//integral component of membrane;	-	-
gene-AFUA_3G03350	234.899	313.926	155.872	0.496525	-1.01006	0.000191194	0.00765828	NC_007196.1	892438	898767	+	6330	AFUA_3G03350	GO:0010106;GO:0031177;GO:0016853;GO:0009405;GO:0019184;GO:0019748;GO:0016874	-	opiNOG24463;KOG1178	I	sp|Q4WF61|NRPS3_ASPFU Nonribosomal peptide synthetase 3 OS=Neosartorya fumigata (strain ATCC MYA-4609 / Af293 / CBS 101355 / FGSC A1100) GN=NRPS3 PE=2 SV=2	gi|146323227|ref|XP_748654.2| nonribosomal peptide synthase SidE [Aspergillus fumigatus Af293] &gt;gi|384955748|sp|Q4WF61.2|NRPS3_ASPFU RecName: Full=Nonribosomal peptide synthetase 3; AltName: Full=Siderophore peptide synthase E &gt;gi|129556528|gb|EAL86616.2| nonribosomal peptide synthase SidE [Aspergillus fumigatus Af293]	GO:0010106//cellular response to iron ion starvation;GO:0009405//obsolete pathogenesis;GO:0019184//nonribosomal peptide biosynthetic process;GO:0019748//secondary metabolic process;	-	GO:0031177//phosphopantetheine binding;GO:0016853//isomerase activity;GO:0016874//ligase activity;	-
gene-AFUA_2G15312	55.8852	34.9525	76.8179	2.19778	1.13605	0.000193096	0.00770183	NC_007195.1	4054711	4056188	+	1302	AFUA_2G15312	GO:0044262;GO:0046912	K01647	opiNOG08519;COG0372	C	sp|Q86AV6|CISYC_DICDI Citrate synthase OS=Dictyostelium discoideum GN=gltA PE=3 SV=1	gi|146323032|ref|XP_001481680.1| citrate synthase [Aspergillus fumigatus Af293] &gt;gi|129558582|gb|EBA27504.1| citrate synthase, putative [Aspergillus fumigatus Af293] &gt;gi|159129922|gb|EDP55036.1| citrate synthase [Aspergillus fumigatus A1163]	GO:0044262//cellular carbohydrate metabolic process;	-	GO:0046912//acyltransferase, acyl groups converted into alkyl on transfer;	ko00630(Glyoxylate and dicarboxylate metabolism);ko00020(Citrate cycle (TCA cycle))
gene-AFUA_1G13530	248.964	153.811	344.117	2.23727	1.16174	0.00019643	0.00776608	NC_007194.1	3600671	3601177	+	465	AFUA_1G13530	-	-	eurotNOG12513;opiNOG66512	S	-	gi|70995936|ref|XP_752723.1| conserved hypothetical protein [Aspergillus fumigatus Af293] &gt;gi|66850358|gb|EAL90685.1| conserved hypothetical protein [Aspergillus fumigatus Af293] &gt;gi|159131478|gb|EDP56591.1| conserved hypothetical protein [Aspergillus fumigatus A1163]	-	-	-	-
gene-AFUA_2G15380	325.566	254.296	396.836	1.56053	0.642033	0.000196786	0.00776608	NC_007195.1	4067131	4068470	-	693	AFUA_2G15380	GO:0016021	-	eurotNOG10984	S	-	gi|71002384|ref|XP_755873.1| hypothetical protein AFUA_2G15380 [Aspergillus fumigatus Af293] &gt;gi|66853511|gb|EAL93835.1| hypothetical protein AFUA_2G15380 [Aspergillus fumigatus Af293] &gt;gi|159129929|gb|EDP55043.1| hypothetical protein AFUB_031040 [Aspergillus fumigatus A1163]	-	GO:0016021//integral component of membrane;	-	-
gene-AFUA_5G00600	183.038	230.094	135.982	0.590986	-0.758805	0.000197557	0.00776608	NC_007198.1	169273	170037	-	705	AFUA_5G00600	GO:0005576	-	opiNOG25901;NOG05350	SR	-	gi|70985546|ref|XP_748279.1| NPP1 domain protein [Aspergillus fumigatus Af293] &gt;gi|66845907|gb|EAL86241.1| NPP1 domain protein, putative [Aspergillus fumigatus Af293] &gt;gi|666433124|gb|KEY80686.1| hypothetical protein NPP1 [Aspergillus fumigatus var. RP-2014] &gt;gi|846913006|gb|KMK58834.1| NPP1 domain-containing protein [Aspergillus fumigatus Z5]	-	GO:0005576//extracellular region;	-	-
gene-AFUA_2G12410	4855.96	3583.69	6128.24	1.71004	0.774029	0.000197993	0.00776608	NC_007195.1	3187055	3190647	-	3147	AFUA_2G12410	GO:0004573;GO:0009311	-	opiNOG06075;KOG2161	G	sp|Q04336|YM54_YEAST Uncharacterized protein YMR196W OS=Saccharomyces cerevisiae (strain ATCC 204508 / S288c) GN=YMR196W PE=1 SV=1	gi|71001784|ref|XP_755573.1| conserved hypothetical protein [Aspergillus fumigatus Af293] &gt;gi|66853211|gb|EAL93535.1| conserved hypothetical protein [Aspergillus fumigatus Af293] &gt;gi|159129633|gb|EDP54747.1| conserved hypothetical protein [Aspergillus fumigatus A1163]	GO:0009311//oligosaccharide metabolic process;	-	GO:0004573//Glc3Man9GlcNAc2 oligosaccharide glucosidase activity;	-
gene-AFUA_6G03540	2589.89	1928.3	3251.48	1.68618	0.753761	0.0002001	0.00781631	NC_007199.1	768975	770805	+	1620	AFUA_6G03540	GO:0006097;GO:0004474;GO:0005782;GO:0006099;GO:0016829;GO:0015976;GO:0009062;GO:0045733	K01638	opiNOG05534;COG2225	C	sp|P28344|MASY_EMENI Malate synthase, glyoxysomal OS=Emericella nidulans (strain FGSC A4 / ATCC 38163 / CBS 112.46 / NRRL 194 / M139) GN=acuE PE=3 SV=3	gi|70984433|ref|XP_747723.1| malate synthase AcuE [Aspergillus fumigatus Af293] &gt;gi|66845350|gb|EAL85685.1| malate synthase AcuE [Aspergillus fumigatus Af293] &gt;gi|159122507|gb|EDP47628.1| malate synthase AcuE [Aspergillus fumigatus A1163] &gt;gi|666434833|gb|KEY82322.1| malate synthase AcuE [Aspergillus fumigatus var. RP-2014] &gt;gi|846909289|gb|KMK55242.1| malate synthase AcuE [Aspergillu…	GO:0006097//glyoxylate cycle;GO:0006099//tricarboxylic acid cycle;GO:0015976//carbon utilization;GO:0009062//fatty acid catabolic process;GO:0045733//acetate catabolic process;	GO:0005782//peroxisomal matrix;	GO:0004474//malate synthase activity;GO:0016829//lyase activity;	ko00630(Glyoxylate and dicarboxylate metabolism);ko00620(Pyruvate metabolism)
gene-AFUA_1G14300	2457.88	1524.5	3391.27	2.22452	1.15349	0.000202705	0.00787078	NC_007194.1	3822599	3824153	+	1500	AFUA_1G14300	GO:0005576	-	fuNOG02687;opiNOG05899	R	sp|I1RF63|AURS_GIBZE Aurofusarin biosynthesis cluster protein S OS=Gibberella zeae (strain PH-1 / ATCC MYA-4620 / FGSC 9075 / NRRL 31084) GN=aurS PE=1 SV=1	gi|44890027|emb|CAF32145.1| fasciclin I family protein, putative [Aspergillus fumigatus]	-	GO:0005576//extracellular region;	-	-
gene-AFUA_5G01580	144.645	105.905	183.385	1.7316	0.792102	0.000203203	0.00787078	NC_007198.1	404985	406072	-	1038	AFUA_5G01580	GO:0004316;GO:0055114	-	opiNOG11343;COG1028	QI	sp|P0A2D2|UCPA_SALTI Oxidoreductase UcpA OS=Salmonella typhi GN=ucpA PE=3 SV=1	gi|70985356|ref|XP_748184.1| oxidoreductase, short chain dehydrogenase/reductase family [Aspergillus fumigatus Af293] &gt;gi|66845812|gb|EAL86146.1| oxidoreductase, short chain dehydrogenase/reductase family [Aspergillus fumigatus Af293]	GO:0055114//obsolete oxidation-reduction process;	-	GO:0004316//3-oxoacyl-[acyl-carrier-protein] reductase (NADPH) activity;	-
gene-AFUA_2G01940	860.347	1023.96	696.732	0.680427	-0.555487	0.000203993	0.00787078	NC_007195.1	484338	485867	+	1530	AFUA_2G01940	-	-	opiNOG40451;opiNOG26656	SR	sp|Q08989|YP277_YEAST Uncharacterized protein YPL277C OS=Saccharomyces cerevisiae (strain ATCC 204508 / S288c) GN=YPL277C PE=1 SV=1	gi|70988957|ref|XP_749329.1| conserved hypothetical protein [Aspergillus fumigatus Af293] &gt;gi|66846960|gb|EAL87291.1| conserved hypothetical protein [Aspergillus fumigatus Af293]	-	-	-	-
gene-AFUA_5G12830	234.09	151.147	317.033	2.09752	1.06868	0.000206947	0.00795234	NC_007198.1	3359565	3360387	-	609	AFUA_5G12830	-	-	opiNOG27904	S	sp|B4FFZ9|OBP1A_MAIZE Oil body-associated protein 1A OS=Zea mays GN=OBAP1A PE=2 SV=1	gi|70997236|ref|XP_753370.1| DUF1264 domain protein [Aspergillus fumigatus Af293] &gt;gi|66851006|gb|EAL91332.1| DUF1264 domain protein [Aspergillus fumigatus Af293]	-	-	-	-
gene-AFUA_1G04160	179.361	133.797	224.926	1.6811	0.749405	0.000217556	0.00832614	NC_007194.1	1190682	1192122	+	1335	AFUA_1G04160	GO:0080130;GO:0009058;GO:0006520;GO:0004069;GO:0030170	K14454	COG1448;opiNOG14957	E	sp|Q22067|AATC_CAEEL Probable aspartate aminotransferase, cytoplasmic OS=Caenorhabditis elegans GN=got-1.2 PE=3 SV=1	gi|70990632|ref|XP_750165.1| aspartate aminotransferase [Aspergillus fumigatus Af293] &gt;gi|66847797|gb|EAL88127.1| aspartate aminotransferase, putative [Aspergillus fumigatus Af293] &gt;gi|159130642|gb|EDP55755.1| aspartate aminotransferase, putative [Aspergillus fumigatus A1163] &gt;gi|846911437|gb|KMK57327.1| aspartate aminotransferase [Aspergillus fumigatus Z5]	GO:0009058//biosynthetic process;GO:0006520//cellular amino acid metabolic process;	-	GO:0080130//L-phenylalanine:2-oxoglutarate aminotransferase activity;GO:0004069//L-aspartate:2-oxoglutarate aminotransferase activity;GO:0030170//pyridoxal phosphate binding;	ko00400(Phenylalanine, tyrosine and tryptophan biosynthesis);ko00360(Phenylalanine metabolism);ko00350(Tyrosine metabolism);ko00330(Arginine and proline metabolism);ko00270(Cysteine and methionine metabolism);ko00250(Alanine, aspartate and glutamate metabolism);ko00220(Arginine biosynthesis)
gene-AFUA_3G01420	191.896	116.468	267.324	2.29525	1.19865	0.000224343	0.00855127	NC_007196.1	361276	362051	-	678	AFUA_3G01420	-	-	opiNOG61676	R	sp|W7MWX7|FUS5_GIBM7 Esterase FUS5 OS=Gibberella moniliformis (strain M3125 / FGSC 7600) GN=FUS5 PE=3 SV=1	gi|146323157|ref|XP_748463.2| DUF341 family oxidoreductase [Aspergillus fumigatus Af293] &gt;gi|129556493|gb|EAL86425.2| DUF341 family oxidoreductase, putative [Aspergillus fumigatus Af293]	-	-	-	-
gene-AFUA_1G03360	231.108	286.179	176.038	0.615131	-0.701034	0.00022739	0.00863261	NC_007194.1	973908	974791	+	837	AFUA_1G03360	-	-	eurotNOG10315	S	-	gi|146322398|ref|XP_750086.2| conserved hypothetical protein [Aspergillus fumigatus Af293] &gt;gi|129556997|gb|EAL88048.2| conserved hypothetical protein [Aspergillus fumigatus Af293] &gt;gi|159130567|gb|EDP55680.1| conserved hypothetical protein [Aspergillus fumigatus A1163]	-	-	-	-
gene-AFUA_5G02180	3244.49	3800.59	2688.38	0.707359	-0.499485	0.000231791	0.00876448	NC_007198.1	559098	560286	+	1116	AFUA_5G02180	GO:0006535;GO:0004124;GO:0016740	K01738	opiNOG03957;COG0031	E	sp|P50867|CYSK_EMENI Cysteine synthase 1 OS=Emericella nidulans (strain FGSC A4 / ATCC 38163 / CBS 112.46 / NRRL 194 / M139) GN=cysB PE=3 SV=2	gi|70985236|ref|XP_748124.1| cysteine synthase (o-acetylserine (thiol)-lyase) (csase) [Aspergillus fumigatus Af293] &gt;gi|66845752|gb|EAL86086.1| cysteine synthase (o-acetylserine (thiol)-lyase) (csase) [Aspergillus fumigatus Af293] &gt;gi|159125953|gb|EDP51069.1| cysteine synthase (o-acetylserine (thiol)-lyase) (csase) [Aspergillus fumigatus A1163] &gt;gi|666431051|gb|KEY78663.1| cysteine synth…	GO:0006535//cysteine biosynthetic process from serine;	-	GO:0004124//cysteine synthase activity;GO:0016740//transferase activity;	ko00920(Sulfur metabolism);ko00270(Cysteine and methionine metabolism)
gene-AFUA_2G01670	1350.37	1111.8	1588.93	1.42914	0.515152	0.00023504	0.00885191	NC_007195.1	403199	405649	+	2175	AFUA_2G01670	GO:0016021	-	opiNOG42771	R	sp|O74388|YNVD_SCHPO Uncharacterized protein C3H7.13 OS=Schizosaccharomyces pombe (strain 972 / ATCC 24843) GN=SPBC3H7.13 PE=1 SV=1	gi|146322755|ref|XP_749302.2| FHA domain protein [Aspergillus fumigatus Af293] &gt;gi|129556786|gb|EAL87264.2| FHA domain protein [Aspergillus fumigatus Af293]	-	GO:0016021//integral component of membrane;	-	-
gene-AFUA_5G08820	1104.69	869.752	1339.63	1.54024	0.623158	0.000253079	0.00949348	NC_007198.1	2259412	2263530	+	4023	AFUA_5G08820	-	-	opiNOG41240	S	-	gi|146324123|ref|XP_753755.2| conserved hypothetical protein [Aspergillus fumigatus Af293] &gt;gi|129558057|gb|EAL91717.2| conserved hypothetical protein [Aspergillus fumigatus Af293]	-	-	-	-
gene-AFUA_6G07910	3845.17	3187.47	4502.87	1.41268	0.498434	0.0002549	0.009524	NC_007199.1	1832003	1833789	+	1617	AFUA_6G07910	GO:0051285;GO:0005543	-	opiNOG04151;opiNOG54178	TR	sp|O94447|SLM1_SCHPO Cytoskeletal signaling protein slm1 OS=Schizosaccharomyces pombe (strain 972 / ATCC 24843) GN=slm1 PE=1 SV=1	gi|70991667|ref|XP_750682.1| PH domain protein [Aspergillus fumigatus Af293] &gt;gi|66848315|gb|EAL88644.1| PH domain protein [Aspergillus fumigatus Af293]	-	GO:0051285//cell cortex of cell tip;	GO:0005543//phospholipid binding;	-
gene-AFUA_3G14910	28.9149	14.8119	43.0179	2.90427	1.53817	0.000256713	0.00955396	NC_007196.1	3940818	3941765	+	948	AFUA_3G14910	-	-	sorNOG06819;opiNOG20249	R	-	gi|70998825|ref|XP_754134.1| FacC-like extracellular signaling protein [Aspergillus fumigatus Af293] &gt;gi|66851771|gb|EAL92096.1| FacC-like extracellular signaling protein, putative [Aspergillus fumigatus Af293] &gt;gi|159127154|gb|EDP52269.1| FacC-like extracellular signaling protein, putative [Aspergillus fumigatus A1163] &gt;gi|666435646|gb|KEY83080.1| extracellular signaling protein FacC [A…	-	-	-	-
gene-AFUA_6G13950	513.856	351.533	676.179	1.92351	0.943744	0.000260106	0.00964229	NC_007199.1	3563964	3564751	+	726	AFUA_6G13950	GO:0016021	K18387	opiNOG38911;sordNOG12563;opiNOG71363	SQ	sp|Q4WLD2|PYR4_ASPFU Terpene cyclase pyr4 OS=Neosartorya fumigata (strain ATCC MYA-4609 / Af293 / CBS 101355 / FGSC A1100) GN=pyr4 PE=1 SV=1	gi|70992843|ref|XP_751270.1| integral membrane protein [Aspergillus fumigatus Af293] &gt;gi|66848903|gb|EAL89232.1| integral membrane protein [Aspergillus fumigatus Af293] &gt;gi|159130275|gb|EDP55388.1| integral membrane protein [Aspergillus fumigatus A1163] &gt;gi|846917935|gb|KMK63682.1| integral membrane protein [Aspergillus fumigatus Z5]	-	GO:0016021//integral component of membrane;	-	ko00403(Indole diterpene alkaloid biosynthesis)
gene-AFUA_5G08480	242.833	186.329	299.337	1.6065	0.68392	0.000263489	0.00972952	NC_007198.1	2154834	2156772	-	1857	AFUA_5G08480	GO:0004674;GO:0005524;GO:0006468	-	opiNOG19134;eurotNOG02889;KOG0590	TD	sp|P25333|HAL4_YEAST Serine/threonine-protein kinase HAL4/SAT4 OS=Saccharomyces cerevisiae (strain ATCC 204508 / S288c) GN=SAT4 PE=1 SV=1	gi|70998118|ref|XP_753789.1| serine/threonine protein kinase [Aspergillus fumigatus Af293] &gt;gi|66851425|gb|EAL91751.1| serine/threonine protein kinase, putative [Aspergillus fumigatus Af293]	GO:0006468//protein phosphorylation;	-	GO:0004674//protein serine/threonine kinase activity;GO:0005524//ATP binding;	-
gene-AFUA_4G12530	635.997	392.905	879.088	2.23741	1.16183	0.000268463	0.00987463	NC_007197.1	3284150	3285176	+	915	AFUA_4G12530	GO:0006879;GO:0000329;GO:0016021	-	opiNOG14107;COG1814	S	sp|P47818|CCC1_YEAST Protein CCC1 OS=Saccharomyces cerevisiae (strain ATCC 204508 / S288c) GN=CCC1 PE=1 SV=1	gi|70993462|ref|XP_751578.1| calcium transporter [Aspergillus fumigatus Af293] &gt;gi|66849212|gb|EAL89540.1| calcium transporter, putative [Aspergillus fumigatus Af293] &gt;gi|159125493|gb|EDP50610.1| calcium transporter, putative [Aspergillus fumigatus A1163]	GO:0006879//cellular iron ion homeostasis;	GO:0000329//fungal-type vacuole membrane;GO:0016021//integral component of membrane;	-	-
gene-AFUA_6G12180	3100.82	1322.66	4878.98	3.68877	1.88314	0.000280243	0.0102249	NC_007199.1	3062324	3063738	+	1308	AFUA_6G12180	GO:0045461;GO:0097308;GO:0005777;GO:0034605;GO:0070301	-	opiNOG43052;opiNOG60018	S	-	gi|70992497|ref|XP_751097.1| conserved hypothetical protein [Aspergillus fumigatus Af293] &gt;gi|66848730|gb|EAL89059.1| conserved hypothetical protein [Aspergillus fumigatus Af293]	GO:0045461//sterigmatocystin biosynthetic process;GO:0097308//cellular response to farnesol;GO:0034605//cellular response to heat;GO:0070301//cellular response to hydrogen peroxide;	GO:0005777//peroxisome;	-	-
gene-AFUA_7G05910	2433.19	2013.65	2852.73	1.41669	0.502528	0.000280301	0.0102249	NC_007200.1	1445362	1447233	-	1752	AFUA_7G05910	GO:0015143;GO:1904823;GO:0042906;GO:0000324;GO:0015747;GO:0042907;GO:0002060;GO:0071242;GO:0016021;GO:0005886	K03458	opiNOG08731;COG2233	FP	sp|P48777|UAPC_EMENI Purine permease OS=Emericella nidulans (strain FGSC A4 / ATCC 38163 / CBS 112.46 / NRRL 194 / M139) GN=uapC PE=2 SV=2	gi|70986864|ref|XP_748919.1| purine permease [Aspergillus fumigatus Af293] &gt;gi|66846549|gb|EAL86881.1| purine permease, putative [Aspergillus fumigatus Af293] &gt;gi|159123312|gb|EDP48432.1| purine permease, putative [Aspergillus fumigatus A1163]	GO:1904823//purine nucleobase transmembrane transport;GO:0042906//xanthine transport;GO:0015747//urate transport;GO:0071242//cellular response to ammonium ion;	GO:0000324//fungal-type vacuole;GO:0016021//integral component of membrane;GO:0005886//plasma membrane;	GO:0015143//urate transmembrane transporter activity;GO:0042907//xanthine transmembrane transporter activity;GO:0002060//purine nucleobase binding;	-
gene-AFUA_4G09250	3151.67	4083.32	2220.03	0.543681	-0.879167	0.000281231	0.0102249	NC_007197.1	2418749	2419336	-	528	AFUA_4G09250	GO:0016021	-	eurotNOG07699;euroNOG12268;opiNOG41585	S	sp|A4DA85|ENCC_ASPFU Anthrone oxygenase encC OS=Neosartorya fumigata (strain ATCC MYA-4609 / Af293 / CBS 101355 / FGSC A1100) GN=encC PE=1 SV=1	gi|146323775|ref|XP_001481565.1| conserved hypothetical protein [Aspergillus fumigatus Af293] &gt;gi|129557542|gb|EBA27389.1| conserved hypothetical protein [Aspergillus fumigatus Af293] &gt;gi|159125185|gb|EDP50302.1| conserved hypothetical protein [Aspergillus fumigatus A1163] &gt;gi|666435445|gb|KEY82894.1| hypothetical protein BA78_7896 [Aspergillus fumigatus var. RP-2014] &gt;gi|846908702|gb…	-	GO:0016021//integral component of membrane;	-	-
gene-AFUA_3G13830	1120.77	883.526	1358.01	1.53704	0.620153	0.000288929	0.0104191	NC_007196.1	3651642	3654802	+	3108	AFUA_3G13830	GO:0005543	-	opiNOG08987	T	sp|Q03868|SPO71_YEAST Sporulation-specific protein 71 OS=Saccharomyces cerevisiae (strain ATCC 204508 / S288c) GN=SPO71 PE=3 SV=1	gi|70999039|ref|XP_754241.1| PH domain protein [Aspergillus fumigatus Af293] &gt;gi|66851878|gb|EAL92203.1| PH domain protein [Aspergillus fumigatus Af293]	-	-	GO:0005543//phospholipid binding;	-
gene-AFUA_3G14540	20523.2	29345.8	11700.6	0.398714	-1.32657	0.0002893	0.0104191	NC_007196.1	3853204	3853746	-	543	AFUA_3G14540	GO:0005622	-	opiNOG31838	O	sp|P40920|HSP30_EMENI 30 kDa heat shock protein OS=Emericella nidulans (strain FGSC A4 / ATCC 38163 / CBS 112.46 / NRRL 194 / M139) GN=hsp30 PE=2 SV=1	gi|70998901|ref|XP_754172.1| heat shock protein Hsp30/Hsp42 [Aspergillus fumigatus Af293] &gt;gi|66851809|gb|EAL92134.1| heat shock protein Hsp30/Hsp42, putative [Aspergillus fumigatus Af293] &gt;gi|159127190|gb|EDP52305.1| heat shock protein Hsp30/Hsp42, putative [Aspergillus fumigatus A1163] &gt;gi|846908262|gb|KMK54242.1| heat shock protein Hsp30/Hsp42 [Aspergillus fumigatus Z5]	-	GO:0005622//intracellular anatomical structure;	-	-
gene-AFUA_8G00150	80.9914	53.1822	108.801	2.04581	1.03267	0.000289879	0.0104191	NC_007201.1	14197	16545	+	2349	AFUA_8G00150	-	-	NOG26782;pleNOG07691;opiNOG22637	SR	-	gi|70983323|ref|XP_747189.1| conserved hypothetical protein [Aspergillus fumigatus Af293] &gt;gi|66844814|gb|EAL85151.1| conserved hypothetical protein [Aspergillus fumigatus Af293]	-	-	-	-
gene-AFUA_2G13110	17441.5	20263.3	14619.6	0.721484	-0.470961	0.000292571	0.010476	NC_007195.1	3367212	3368265	-	708	AFUA_2G13110	GO:0009055;GO:0020037;GO:0055114;GO:0046872;GO:0070469;GO:0005739;GO:0009405;GO:0009847	K08738	opiNOG33270;COG3474	C	sp|P56205|CYC_ASPNG Cytochrome c OS=Aspergillus niger GN=cycA PE=1 SV=1	gi|71001924|ref|XP_755643.1| cytochrome c [Aspergillus fumigatus Af293] &gt;gi|66853281|gb|EAL93605.1| cytochrome c [Aspergillus fumigatus Af293]	GO:0055114//obsolete oxidation-reduction process;GO:0009405//obsolete pathogenesis;GO:0009847//spore germination;	GO:0070469//respirasome;GO:0005739//mitochondrion;	GO:0009055//electron transfer activity;GO:0020037//heme binding;GO:0046872//metal ion binding;	ko00190(Oxidative phosphorylation)
gene-AFUA_5G10430	94.4172	65.8325	123.002	1.86841	0.901811	0.000294718	0.0105131	NC_007198.1	2668275	2670035	-	1659	AFUA_5G10430	GO:0055085;GO:0016021	-	KOG0254;eurotNOG04065;eurotNOG03677	SR	sp|S0EEY7|FUS6_GIBF5 Efflux pump FUS6 OS=Gibberella fujikuroi (strain CBS 195.34 / IMI 58289 / NRRL A-6831) GN=FUS6 PE=2 SV=1	gi|70997729|ref|XP_753600.1| MFS multidrug transporter [Aspergillus fumigatus Af293] &gt;gi|66851236|gb|EAL91562.1| MFS multidrug transporter, putative [Aspergillus fumigatus Af293] &gt;gi|159126667|gb|EDP51783.1| MFS multidrug transporter, putative [Aspergillus fumigatus A1163] &gt;gi|846913847|gb|KMK59675.1| MFS multidrug transporter [Aspergillus fumigatus Z5]	GO:0055085//transmembrane transport;	GO:0016021//integral component of membrane;	-	-
gene-AFUA_7G08580	130.775	95.4923	166.058	1.73897	0.798233	0.000296872	0.0105501	NC_007200.1	2000155	2002469	+	2214	AFUA_7G08580	GO:0005525;GO:0003924	-	opiNOG23017;COG0699;onyNOG06814	RU	sp|Q91197|MX3_ONCMY Interferon-induced GTP-binding protein Mx3 OS=Oncorhynchus mykiss GN=mx3 PE=2 SV=1	gi|146324904|ref|XP_748757.2| dynamin GTPase [Aspergillus fumigatus Af293] &gt;gi|129556601|gb|EAL86719.2| dynamin GTPase, putative [Aspergillus fumigatus Af293]	-	-	GO:0005525//GTP binding;GO:0003924//GTPase activity;	-
gene-AFUA_2G16630	292.569	354.583	230.555	0.650216	-0.621009	0.000304618	0.0107848	NC_007195.1	4442319	4443805	+	1314	AFUA_2G16630	GO:0050660;GO:0003995;GO:0055114	-	KOG0139;opiNOG17779	I	sp|Q5ATG5|APDG_EMENI Acyl-CoA dehydrogenase apdG OS=Emericella nidulans (strain FGSC A4 / ATCC 38163 / CBS 112.46 / NRRL 194 / M139) GN=apdG PE=2 SV=1	gi|71002638|ref|XP_756000.1| acyl-CoA dehydrogenase [Aspergillus fumigatus Af293] &gt;gi|66853638|gb|EAL93962.1| acyl-CoA dehydrogenase [Aspergillus fumigatus Af293] &gt;gi|159130054|gb|EDP55168.1| acyl-CoA dehydrogenase [Aspergillus fumigatus A1163]	GO:0055114//obsolete oxidation-reduction process;	-	GO:0050660//flavin adenine dinucleotide binding;GO:0003995//acyl-CoA dehydrogenase activity;	-
gene-AFUA_4G12590	3976.13	1982.56	5969.71	3.01112	1.5903	0.000305783	0.0107857	NC_007197.1	3299413	3302702	+	2739	AFUA_4G12590	GO:0008289;GO:0005622	-	opiNOG10888	S	sp|Q10327|YD72_SCHPO Uncharacterized protein C32A11.02c OS=Schizosaccharomyces pombe (strain 972 / ATCC 24843) GN=SPAC32A11.02c PE=4 SV=1	gi|70993450|ref|XP_751572.1| conserved hypothetical protein [Aspergillus fumigatus Af293] &gt;gi|66849206|gb|EAL89534.1| conserved hypothetical protein [Aspergillus fumigatus Af293]	-	GO:0005622//intracellular anatomical structure;	GO:0008289//lipid binding;	-
gene-AFUA_8G02060	1360.27	1615.69	1104.85	0.683829	-0.548293	0.000328939	0.0115593	NC_007201.1	533910	534965	+	1056	AFUA_8G02060	GO:0016021	-	opiNOG30496;NOG104598	SM	sp|Q5SX19|PIGL_MOUSE N-acetylglucosaminyl-phosphatidylinositol de-N-acetylase OS=Mus musculus GN=Pigl PE=2 SV=1	gi|70982945|ref|XP_747000.1| glycan biosynthesis protein (PigL) [Aspergillus fumigatus Af293] &gt;gi|66844625|gb|EAL84962.1| glycan biosynthesis protein (PigL), putative [Aspergillus fumigatus Af293]	-	GO:0016021//integral component of membrane;	-	-
gene-AFUA_5G10540	1609.82	1041.73	2177.91	2.09066	1.06396	0.000332682	0.0116476	NC_007198.1	2696846	2699473	+	2244	AFUA_5G10540	GO:0043169;GO:0005978;GO:0004553;GO:0003844	K00700	opiNOG00598;COG0296	G	sp|Q96VA4|GLGB_ASPOR 1,4-alpha-glucan-branching enzyme OS=Aspergillus oryzae (strain ATCC 42149 / RIB 40) GN=gbeA PE=2 SV=1	gi|70997707|ref|XP_753590.1| glycogen branching enzyme GbeA [Aspergillus fumigatus Af293] &gt;gi|66851226|gb|EAL91552.1| glycogen branching enzyme GbeA, putative [Aspergillus fumigatus Af293]	GO:0005978//glycogen biosynthetic process;	-	GO:0043169//cation binding;GO:0004553//hydrolase activity, hydrolyzing O-glycosyl compounds;GO:0003844//1,4-alpha-glucan branching enzyme activity;	ko00500(Starch and sucrose metabolism)
gene-AFUA_1G15780	6170.65	7185.14	5156.16	0.717614	-0.47872	0.000349584	0.0121264	NC_007194.1	4263452	4264889	-	1101	AFUA_1G15780	GO:0009098;GO:0000287;GO:0003862;GO:0005829;GO:0051287;GO:0055114	K00052	COG0473;opiNOG03899	E	sp|P87256|LEU3A_ASPNG 3-isopropylmalate dehydrogenase A OS=Aspergillus niger GN=leu2A PE=2 SV=1	gi|70996378|ref|XP_752944.1| 3-isopropylmalate dehydrogenase Leu2A [Aspergillus fumigatus Af293] &gt;gi|66850579|gb|EAL90906.1| 3-isopropylmalate dehydrogenase Leu2A [Aspergillus fumigatus Af293] &gt;gi|159131698|gb|EDP56811.1| 3-isopropylmalate dehydrogenase Leu2A [Aspergillus fumigatus A1163] &gt;gi|666431615|gb|KEY79215.1| 3 isopropylmalate dehydrogenase Leu2A [Aspergillus fumigatus var. RP-20…	GO:0009098//leucine biosynthetic process;GO:0055114//obsolete oxidation-reduction process;	GO:0005829//cytosol;	GO:0000287//magnesium ion binding;GO:0003862//3-isopropylmalate dehydrogenase activity;GO:0051287//NAD binding;	ko00660(C5-Branched dibasic acid metabolism);ko00290(Valine, leucine and isoleucine biosynthesis)
gene-AFUA_5G09450	2508.43	1881.68	3135.19	1.66617	0.736532	0.000349685	0.0121264	NC_007198.1	2432596	2433876	-	1119	AFUA_5G09450	GO:0006413;GO:0003743;GO:0005622;GO:0055114;GO:0016491	-	opiNOG52561	R	sp|E1U332|ALL12_OLEEU Isoflavone reductase-like protein OS=Olea europaea PE=1 SV=1	gi|70997924|ref|XP_753694.1| isoflavone reductase family protein [Aspergillus fumigatus Af293] &gt;gi|66851330|gb|EAL91656.1| isoflavone reductase family protein [Aspergillus fumigatus Af293] &gt;gi|159126572|gb|EDP51688.1| eukaryotic translation initiation factor eIF-4A subunit, putative [Aspergillus fumigatus A1163] &gt;gi|846913756|gb|KMK59584.1| isoflavone reductase family protein [Aspergillu…	GO:0006413//translational initiation;GO:0055114//obsolete oxidation-reduction process;	GO:0005622//intracellular anatomical structure;	GO:0003743//translation initiation factor activity;GO:0016491//oxidoreductase activity;	-
gene-AFUA_5G02130	259.087	316.652	201.522	0.636413	-0.651965	0.000350207	0.0121264	NC_007198.1	539481	541048	-	1281	AFUA_5G02130	GO:0052692;GO:0005576;GO:0005975;GO:0046856	K07407	opiNOG15990;KOG2366	G	sp|B0Y224|AGALB_ASPFC Probable alpha-galactosidase B OS=Neosartorya fumigata (strain CEA10 / CBS 144.89 / FGSC A1163) GN=aglB PE=3 SV=1	gi|70985246|ref|XP_748129.1| alpha-galactosidase [Aspergillus fumigatus Af293] &gt;gi|292495605|sp|B0Y224.1|AGALB_ASPFC RecName: Full=Probable alpha-galactosidase B; AltName: Full=Melibiase B; Flags: Precursor &gt;gi|66845757|gb|EAL86091.1| alpha-galactosidase [Aspergillus fumigatus Af293] &gt;gi|159125948|gb|EDP51064.1| alpha-galactosidase [Aspergillus fumigatus A1163] &gt;gi|666431046|gb|KEY786…	GO:0005975//carbohydrate metabolic process;GO:0046856//phosphatidylinositol dephosphorylation;	GO:0005576//extracellular region;	GO:0052692//raffinose alpha-galactosidase activity;	ko00603(Glycosphingolipid biosynthesis - globo and isoglobo series);ko00600(Sphingolipid metabolism);ko00561(Glycerolipid metabolism);ko00052(Galactose metabolism)
gene-AFUA_1G14880	257.029	199.224	314.834	1.5803	0.660203	0.000353029	0.0121795	NC_007194.1	3988528	3990513	+	1878	AFUA_1G14880	GO:0006506;GO:0016746;GO:0016021;GO:0016884;GO:0004040	K01426	COG0154;opiNOG08655	J	sp|Q7XJJ7|FAAH_ARATH Fatty acid amide hydrolase OS=Arabidopsis thaliana GN=FAAH PE=1 SV=1	gi|70996204|ref|XP_752857.1| N-acylethanolamine amidohydrolase [Aspergillus fumigatus Af293] &gt;gi|66850492|gb|EAL90819.1| N-acylethanolamine amidohydrolase, putative [Aspergillus fumigatus Af293] &gt;gi|159131610|gb|EDP56723.1| N-acylethanolamine amidohydrolase, putative [Aspergillus fumigatus A1163] &gt;gi|666431700|gb|KEY79298.1| N acylethanolamine amidohydrolase [Aspergillus fumigatus var. R…	GO:0006506//GPI anchor biosynthetic process;	GO:0016021//integral component of membrane;	GO:0016746//acyltransferase activity;GO:0016884//carbon-nitrogen ligase activity, with glutamine as amido-N-donor;GO:0004040//amidase activity;	ko00380(Tryptophan metabolism);ko00360(Phenylalanine metabolism);ko00330(Arginine and proline metabolism)
gene-AFUA_1G09890	5150.91	3896.53	6405.29	1.64384	0.717071	0.000356753	0.0122632	NC_007194.1	2563236	2563608	+	246	AFUA_1G09890	-	-	opiNOG64364;opiNOG43208;NOG105032	S	-	gi|70995183|ref|XP_752356.1| conserved hypothetical protein [Aspergillus fumigatus Af293] &gt;gi|66849991|gb|EAL90318.1| conserved hypothetical protein [Aspergillus fumigatus Af293] &gt;gi|159131112|gb|EDP56225.1| conserved hypothetical protein [Aspergillus fumigatus A1163] &gt;gi|846915322|gb|KMK61125.1| hypothetical protein Y699_08275 [Aspergillus fumigatus Z5]	-	-	-	-
gene-AFUA_3G09530	175.389	218.207	132.571	0.607549	-0.718928	0.000365034	0.0125024	NC_007196.1	2420803	2422563	-	1677	AFUA_3G09530	GO:0016705;GO:0020037;GO:0005506;GO:0016021;GO:0004497;GO:0055114	-	COG2124;NOG127927;KOG0156;opiNOG55574	SQ	sp|G3Y416|YANC_ASPNA Cytochrome P450 monooxygenase yanC OS=Aspergillus niger (strain ATCC 1015 / CBS 113.46 / FGSC A1144 / LSHB Ac4 / NCTC 3858a / NRRL 328 / USDA 3528.7) GN=yanC PE=1 SV=1	gi|70999898|ref|XP_754666.1| cytochrome P450 [Aspergillus fumigatus Af293] &gt;gi|66852303|gb|EAL92628.1| cytochrome P450, putative [Aspergillus fumigatus Af293] &gt;gi|159127680|gb|EDP52795.1| cytochrome P450, putative [Aspergillus fumigatus A1163]	GO:0055114//obsolete oxidation-reduction process;	GO:0016021//integral component of membrane;	GO:0016705//oxidoreductase activity, acting on paired donors, with incorporation or reduction of molecular oxygen;GO:0020037//heme binding;GO:0005506//iron ion binding;GO:0004497//monooxygenase activity;	-
gene-AFUA_3G05575	124.052	173.184	74.9198	0.432602	-1.20889	0.000370217	0.0126342	NC_007196.1	1351964	1353079	-	561	AFUA_3G05575	GO:0046872	-	eurotNOG07336	S	-	gi|146323265|ref|XP_001481600.1| TBP interacting domain protein [Aspergillus fumigatus Af293] &gt;gi|129558376|gb|EBA27484.1| TBP interacting domain protein, putative [Aspergillus fumigatus Af293] &gt;gi|666431585|gb|KEY79186.1| hypothetical protein TBC [Aspergillus fumigatus var. RP-2014]	-	-	GO:0046872//metal ion binding;	-
gene-AFUA_6G03520	2242.47	1872.11	2612.83	1.39566	0.480951	0.000374367	0.0127298	NC_007199.1	764308	765294	-	837	AFUA_6G03520	GO:0055114;GO:0047936	-	KOG0725;opiNOG06905	Q	sp|Q9SCU0|SDR2A_ARATH Short-chain dehydrogenase reductase 2a OS=Arabidopsis thaliana GN=SDR2a PE=3 SV=1	gi|70984437|ref|XP_747725.1| short-chain dehydrogenase/reductase family protein [Aspergillus fumigatus Af293] &gt;gi|119467504|ref|XP_001257558.1| short-chain dehydrogenase [Aspergillus fischeri NRRL 181] &gt;gi|66845352|gb|EAL85687.1| short-chain dehydrogenase/reductase family protein, putative [Aspergillus fumigatus Af293] &gt;gi|119405710|gb|EAW15661.1| short-chain dehydrogenase [Aspergillus f…	GO:0055114//obsolete oxidation-reduction process;	-	GO:0047936//glucose 1-dehydrogenase [NAD(P)] activity;	-
gene-AFUA_2G05630	2355.8	1896.82	2814.77	1.48394	0.569432	0.000384215	0.0130179	NC_007195.1	1571786	1573056	+	1005	AFUA_2G05630	-	-	opiNOG28496;NOG108631;opiNOG61855	S	-	gi|146322826|ref|XP_749692.2| conserved hypothetical protein [Aspergillus fumigatus Af293] &gt;gi|129556821|gb|EAL87654.2| conserved hypothetical protein [Aspergillus fumigatus Af293] &gt;gi|159129099|gb|EDP54213.1| conserved hypothetical protein [Aspergillus fumigatus A1163]	-	-	-	-
gene-AFUA_8G04030	692.966	554.898	831.034	1.49763	0.582685	0.000394817	0.0133058	NC_007201.1	862644	864560	-	1719	AFUA_8G04030	GO:0005765;GO:0006810;GO:0031419;GO:0016021	K14617	NOG01815;opiNOG04189	SU	sp|B0YA61|LMBD1_ASPFC Probable lysosomal cobalamin transporter OS=Neosartorya fumigata (strain CEA10 / CBS 144.89 / FGSC A1163) GN=AFUB_083530 PE=3 SV=1	gi|70983366|ref|XP_747210.1| LMBR1 domain protein [Aspergillus fumigatus Af293] &gt;gi|74667272|sp|Q4WCL2.1|LMBD1_ASPFU RecName: Full=Probable lysosomal cobalamin transporter &gt;gi|224493110|sp|B0YA61.1|LMBD1_ASPFC RecName: Full=Probable lysosomal cobalamin transporter [Aspergillus fumigatus A1163] &gt;gi|66844836|gb|EAL85172.1| LMBR1 domain protein, putative [Aspergillus fumigatus Af293] &gt;gi…	GO:0006810//transport;	GO:0005765//lysosomal membrane;GO:0016021//integral component of membrane;	GO:0031419//cobalamin binding;	-
gene-AFUA_4G02840	1044.82	1333.53	756.117	0.567004	-0.81857	0.000397127	0.0133058	NC_007197.1	793618	794644	-	846	AFUA_4G02840	-	-	opiNOG47535;opiNOG41020;COG0702	MRG	sp|P39315|QOR2_ECOLI Quinone oxidoreductase 2 OS=Escherichia coli (strain K12) GN=qorB PE=1 SV=1	gi|70981883|ref|XP_746470.1| NmrA-like family protein [Aspergillus fumigatus Af293] &gt;gi|66844093|gb|EAL84432.1| NmrA-like family protein, putative [Aspergillus fumigatus Af293] &gt;gi|159122304|gb|EDP47426.1| conserved hypothetical protein [Aspergillus fumigatus A1163]	-	-	-	-
gene-AFUA_4G09150	792.046	648.775	935.317	1.44167	0.527737	0.000397639	0.0133058	NC_007197.1	2387876	2392178	+	4194	AFUA_4G09150	GO:0055085;GO:0005524;GO:0016021;GO:0042626;GO:0044550	-	opiNOG02145;COG1132	QV	sp|P53049|YOR1_YEAST Oligomycin resistance ATP-dependent permease YOR1 OS=Saccharomyces cerevisiae (strain ATCC 204508 / S288c) GN=YOR1 PE=1 SV=1	gi|70994126|ref|XP_751910.1| ABC multidrug transporter [Aspergillus fumigatus Af293] &gt;gi|66849544|gb|EAL89872.1| ABC multidrug transporter, putative [Aspergillus fumigatus Af293]	GO:0055085//transmembrane transport;GO:0044550//secondary metabolite biosynthetic process;	GO:0016021//integral component of membrane;	GO:0005524//ATP binding;GO:0042626//ATPase-coupled transmembrane transporter activity;	-
gene-AFUA_4G03170	324.592	256.914	392.27	1.52685	0.61056	0.000398343	0.0133058	NC_007197.1	885891	886514	+	564	AFUA_4G03170	-	-	eurotNOG07368;opiNOG66719	S	-	gi|70981949|ref|XP_746503.1| conserved hypothetical protein [Aspergillus fumigatus Af293] &gt;gi|66844126|gb|EAL84465.1| conserved hypothetical protein [Aspergillus fumigatus Af293] &gt;gi|159122272|gb|EDP47394.1| conserved hypothetical protein [Aspergillus fumigatus A1163] &gt;gi|846912293|gb|KMK58161.1| hypothetical protein Y699_03581 [Aspergillus fumigatus Z5]	-	-	-	-
gene-AFUA_1G04870	5073.51	3500.86	6646.16	1.89844	0.924811	0.000400367	0.0133263	NC_007194.1	1377184	1379617	-	2034	AFUA_1G04870	GO:0016021;GO:0015204;GO:0071918	-	COG0591;opiNOG02429	PE	sp|O94469|DUR31_SCHPO Probable urea active transporter 1 OS=Schizosaccharomyces pombe (strain 972 / ATCC 24843) GN=dur3-1 PE=3 SV=1	gi|146322457|ref|XP_750236.2| urea transporter (Dur3) [Aspergillus fumigatus Af293] &gt;gi|129557026|gb|EAL88198.2| urea transporter (Dur3), putative [Aspergillus fumigatus Af293] &gt;gi|159130712|gb|EDP55825.1| urea transporter (Dur3), putative [Aspergillus fumigatus A1163]	GO:0071918//urea transmembrane transport;	GO:0016021//integral component of membrane;	GO:0015204//urea transmembrane transporter activity;	-
gene-AFUA_1G15940	1926.14	1511.5	2340.77	1.54864	0.630999	0.000406586	0.0134858	NC_007194.1	4323687	4325504	-	1704	AFUA_1G15940	GO:0055085;GO:0005783;GO:0016021	-	opiNOG05427;COG0679	SR	sp|O14197|YDQ4_SCHPO Uncharacterized transporter C5D6.04 OS=Schizosaccharomyces pombe (strain 972 / ATCC 24843) GN=SPAC5D6.04 PE=3 SV=1	gi|70996410|ref|XP_752960.1| Auxin Efflux Carrier superfamily [Aspergillus fumigatus Af293] &gt;gi|66850595|gb|EAL90922.1| Auxin Efflux Carrier superfamily [Aspergillus fumigatus Af293] &gt;gi|159131714|gb|EDP56827.1| Auxin Efflux Carrier superfamily [Aspergillus fumigatus A1163]	GO:0055085//transmembrane transport;	GO:0005783//endoplasmic reticulum;GO:0016021//integral component of membrane;	-	-
gene-AFUA_6G04380	1913.59	2232.02	1595.16	0.714672	-0.484646	0.000412334	0.0136286	NC_007199.1	1000246	1002574	-	2217	AFUA_6G04380	GO:0032194;GO:0005739;GO:0016772	K08869	opiNOG01047;COG0661	R	sp|Q92338|ABCI_SCHPO Protein ABC1 homolog, mitochondrial OS=Schizosaccharomyces pombe (strain 972 / ATCC 24843) GN=abc1 PE=2 SV=1	gi|70984246|ref|XP_747640.1| molecular chaperone (ABC1) [Aspergillus fumigatus Af293] &gt;gi|66845267|gb|EAL85602.1| molecular chaperone (ABC1), putative [Aspergillus fumigatus Af293] &gt;gi|846909205|gb|KMK55158.1| molecular chaperone (ABC1) [Aspergillus fumigatus Z5]	GO:0032194//ubiquinone biosynthetic process via 3,4-dihydroxy-5-polyprenylbenzoate;	GO:0005739//mitochondrion;	GO:0016772//transferase activity, transferring phosphorus-containing groups;	-
gene-AFUA_3G02780	195.896	134.28	257.512	1.91773	0.939399	0.000429466	0.0141454	NC_007196.1	729286	731023	+	1557	AFUA_3G02780	GO:0055085;GO:0016021	-	COG0477;opiNOG12768	RG	sp|A0A161CLJ6|MRR1_MONRU Citrinin biosynthesis cluster MFS transporter mrr1 OS=Monascus ruber GN=mrr1 PE=3 SV=1	gi|70986212|ref|XP_748600.1| MFS multidrug transporter [Aspergillus fumigatus Af293] &gt;gi|66846229|gb|EAL86562.1| MFS multidrug transporter, putative [Aspergillus fumigatus Af293]	GO:0055085//transmembrane transport;	GO:0016021//integral component of membrane;	-	-
gene-AFUA_5G07730	494.345	588.257	400.434	0.680712	-0.554883	0.000432951	0.0142107	NC_007198.1	1930852	1931783	+	876	AFUA_5G07730	-	-	opiNOG52309	S	-	gi|70998278|ref|XP_753863.1| conserved hypothetical protein [Aspergillus fumigatus Af293] &gt;gi|66851499|gb|EAL91825.1| conserved hypothetical protein [Aspergillus fumigatus Af293] &gt;gi|159126401|gb|EDP51517.1| conserved hypothetical protein [Aspergillus fumigatus A1163] &gt;gi|666431230|gb|KEY78839.1| hypothetical protein BA78_5460 [Aspergillus fumigatus var. RP-2014]	-	-	-	-
gene-AFUA_4G03595	3717.01	4728.07	2705.95	0.572317	-0.805113	0.000437579	0.0143129	NC_007197.1	1011241	1011687	-	447	AFUA_4G03595	-	-	eurotNOG12407;eurotNOG07414	S	-	gi|146323623|ref|XP_001481539.1| conserved hypothetical protein [Aspergillus fumigatus Af293] &gt;gi|129555311|gb|EBA27185.1| conserved hypothetical protein [Aspergillus fumigatus Af293] &gt;gi|159122222|gb|EDP47344.1| hypothetical protein AFUB_099450 [Aspergillus fumigatus A1163]	-	-	-	-
gene-AFUA_4G14420	819.045	965.587	672.504	0.696472	-0.521863	0.000440216	0.0143495	NC_007197.1	3814348	3815159	-	705	AFUA_4G14420	GO:0003796;GO:0016998;GO:0005975;GO:0009253	-	opiNOG27518;COG3757;NOG101904	MR	sp|P25310|LYSM1_STRGL Lysozyme M1 OS=Streptomyces globisporus GN=acm PE=1 SV=1	gi|70993084|ref|XP_751390.1| secreted glycosyl hydrolase [Aspergillus fumigatus Af293] &gt;gi|66849024|gb|EAL89352.1| secreted glycosyl hydrolase, putative [Aspergillus fumigatus Af293] &gt;gi|159125711|gb|EDP50828.1| secreted glycosyl hydrolase, putative [Aspergillus fumigatus A1163] &gt;gi|846910466|gb|KMK56386.1| secreted glycosyl hydrolase [Aspergillus fumigatus Z5]	GO:0016998//cell wall macromolecule catabolic process;GO:0005975//carbohydrate metabolic process;GO:0009253//peptidoglycan catabolic process;	-	GO:0003796//lysozyme activity;	-
gene-AFUA_2G02430	2176.49	2530.65	1822.32	0.720098	-0.473735	0.00045518	0.0147863	NC_007195.1	611825	612468	+	327	AFUA_2G02430	GO:0005744;GO:0016021;GO:0030150	-	KOG4096;opiNOG41077	S	sp|P79082|MGR2_SCHPO Protein mgr2 OS=Schizosaccharomyces pombe (strain 972 / ATCC 24843) GN=mgr2 PE=2 SV=1	gi|70989057|ref|XP_749378.1| mitochondrial genome maintenance protein Mgr2 [Aspergillus fumigatus Af293] &gt;gi|119498101|ref|XP_001265808.1| mitochondrial genome maintenance protein Mgr2, putative [Aspergillus fischeri NRRL 181] &gt;gi|66847009|gb|EAL87340.1| mitochondrial genome maintenance protein Mgr2, putative [Aspergillus fumigatus Af293] &gt;gi|119413972|gb|EAW23911.1| mitochondrial genome…	GO:0030150//protein import into mitochondrial matrix;	GO:0005744//TIM23 mitochondrial import inner membrane translocase complex;GO:0016021//integral component of membrane;	-	-
gene-AFUA_5G13240	790.72	650.349	931.091	1.43168	0.517707	0.000466652	0.0151071	NC_007198.1	3478094	3482267	-	4080	AFUA_5G13240	GO:0016310;GO:0005829;GO:0008440	-	KOG1620;opiNOG14573;NOG07982;eurotNOG02689	STKI	sp|O74561|YCZ8_SCHPO Uncharacterized inositol polyphosphate kinase C970.08 OS=Schizosaccharomyces pombe (strain 972 / ATCC 24843) GN=SPCC970.08 PE=1 SV=1	gi|70997151|ref|XP_753330.1| inositol hexaphosphate kinase KCS1 [Aspergillus fumigatus Af293] &gt;gi|66850966|gb|EAL91292.1| inositol hexaphosphate kinase KCS1, putative [Aspergillus fumigatus Af293] &gt;gi|159126945|gb|EDP52061.1| inositol hexaphosphate kinase KCS1, putative [Aspergillus fumigatus A1163]	GO:0016310//phosphorylation;	GO:0005829//cytosol;	GO:0008440//inositol-1,4,5-trisphosphate 3-kinase activity;	-
gene-AFUA_5G13730	787.124	233.741	1340.51	5.73502	2.5198	0.000469926	0.0151611	NC_007198.1	3612257	3613336	-	1080	AFUA_5G13730	-	-	opiNOG72862;COG0791	MR	sp|P9WHU4|RIPB_MYCTO Peptidoglycan endopeptidase RipB OS=Mycobacterium tuberculosis (strain CDC 1551 / Oshkosh) GN=ripB PE=3 SV=1	gi|70997053|ref|XP_753281.1| NlpC/P60-like cell-wall peptidase [Aspergillus fumigatus Af293] &gt;gi|66850917|gb|EAL91243.1| NlpC/P60-like cell-wall peptidase, putative [Aspergillus fumigatus Af293] &gt;gi|159126995|gb|EDP52111.1| NlpC/P60-like cell-wall peptidase, putative [Aspergillus fumigatus A1163]	-	-	-	-
gene-AFUA_1G07350	1045.9	693.778	1398.02	2.01509	1.01084	0.000473017	0.0152089	NC_007194.1	2078792	2081528	-	2676	AFUA_1G07350	GO:0006397;GO:0003723;GO:0000166;GO:0016021;GO:0005743	-	opiNOG15211	A	sp|B0XPV4|YME2_ASPFC Mitochondrial escape protein 2 OS=Neosartorya fumigata (strain CEA10 / CBS 144.89 / FGSC A1163) GN=yme2 PE=3 SV=2	gi|70991266|ref|XP_750482.1| RNA12 protein [Aspergillus fumigatus Af293] &gt;gi|66848114|gb|EAL88444.1| RNA12 protein, putative [Aspergillus fumigatus Af293] &gt;gi|159130955|gb|EDP56068.1| RNA12 protein, putative [Aspergillus fumigatus A1163]	GO:0006397//mRNA processing;	GO:0016021//integral component of membrane;GO:0005743//mitochondrial inner membrane;	GO:0003723//RNA binding;GO:0000166//nucleotide binding;	-
gene-AFUA_3G12960	658.522	347.536	969.509	2.78966	1.48009	0.000485937	0.0155301	NC_007196.1	3444204	3446129	-	1653	AFUA_3G12960	GO:0009055;GO:2001310;GO:0020037;GO:0005506;GO:0055114;GO:0016705;GO:0016021;GO:0004497	-	KOG0159;KOG0157;opiNOG15900	Q	sp|Q6Q881|SIRC_LEPMC Cytochrome P450 monooxygenase sirC OS=Leptosphaeria maculans GN=sirC PE=1 SV=1	gi|70999207|ref|XP_754325.1| cytochrome P450 monooxigenase GliC-like [Aspergillus fumigatus Af293] &gt;gi|66851962|gb|EAL92287.1| cytochrome P450 monooxigenase GliC-like, putative [Aspergillus fumigatus Af293]	GO:2001310//gliotoxin biosynthetic process;GO:0055114//obsolete oxidation-reduction process;	GO:0016021//integral component of membrane;	GO:0009055//electron transfer activity;GO:0020037//heme binding;GO:0005506//iron ion binding;GO:0016705//oxidoreductase activity, acting on paired donors, with incorporation or reduction of molecular oxygen;GO:0004497//monooxygenase activity;	-
gene-AFUA_2G06000	7704.94	5554.39	9855.5	1.77436	0.827301	0.000486291	0.0155301	NC_007195.1	1696635	1700101	+	3282	AFUA_2G06000	GO:0005829;GO:0004352;GO:0019551;GO:0055114	K15371	opiNOG05810;COG2902	E	sp|P00365|DHE2_NEUCR NAD-specific glutamate dehydrogenase OS=Neurospora crassa (strain ATCC 24698 / 74-OR23-1A / CBS 708.71 / DSM 1257 / FGSC 987) GN=gdh-1 PE=1 SV=4	gi|70989759|ref|XP_749729.1| NAD+ dependent glutamate dehydrogenase [Aspergillus fumigatus Af293] &gt;gi|66847360|gb|EAL87691.1| NAD+ dependent glutamate dehydrogenase, putative [Aspergillus fumigatus Af293]	GO:0019551//glutamate catabolic process to 2-oxoglutarate;GO:0055114//obsolete oxidation-reduction process;	GO:0005829//cytosol;	GO:0004352//glutamate dehydrogenase (NAD+) activity;	ko00910(Nitrogen metabolism);ko00430(Taurine and hypotaurine metabolism);ko00250(Alanine, aspartate and glutamate metabolism);ko00220(Arginine biosynthesis)
gene-AFUA_6G10080	3093.08	3856.98	2329.18	0.603888	-0.727648	0.000493508	0.0157075	NC_007199.1	2484229	2484759	-	531	AFUA_6G10080	-	-	opiNOG44896;eurotNOG06576;opiNOG13494;opiNOG39363	SC	-	gi|70992097|ref|XP_750897.1| conserved hypothetical protein [Aspergillus fumigatus Af293] &gt;gi|66848530|gb|EAL88859.1| conserved hypothetical protein [Aspergillus fumigatus Af293] &gt;gi|159124467|gb|EDP49585.1| conserved hypothetical protein [Aspergillus fumigatus A1163] &gt;gi|666429576|gb|KEY77215.1| hypothetical protein BA78_7766 [Aspergillus fumigatus var. RP-2014] &gt;gi|846917580|gb|KMK6…	-	-	-	-
gene-AFUA_5G01400	194.334	241.983	146.685	0.606179	-0.722185	0.000499729	0.0158521	NC_007198.1	354393	358566	-	3381	AFUA_5G01400	GO:0006032;GO:0008061;GO:0004568;GO:0005975	K01183	opiNOG03681;opiNOG54470;COG3325	G	sp|P09805|KTXA_KLULA Killer toxin subunits alpha/beta OS=Kluyveromyces lactis (strain ATCC 8585 / CBS 2359 / DSM 70799 / NBRC 1267 / NRRL Y-1140 / WM37) PE=1 SV=1	gi|146323982|ref|XP_001481488.1| class V chitinase [Aspergillus fumigatus Af293] &gt;gi|129556382|gb|EBA27257.1| class V chitinase, putative [Aspergillus fumigatus Af293]	GO:0006032//chitin catabolic process;GO:0005975//carbohydrate metabolic process;	-	GO:0008061//chitin binding;GO:0004568//chitinase activity;	ko00520(Amino sugar and nucleotide sugar metabolism)
gene-AFUA_5G14350	246.813	182.349	311.277	1.70704	0.7715	0.000517795	0.0163197	NC_007198.1	3739719	3741228	+	1416	AFUA_5G14350	GO:0016628;GO:0016021;GO:0055114	K00223	KOG1435;opiNOG01534	I	sp|P25340|ERG4_YEAST Delta(24(24(1)))-sterol reductase OS=Saccharomyces cerevisiae (strain ATCC 204508 / S288c) GN=ERG4 PE=1 SV=2	gi|70996933|ref|XP_753221.1| c-24(28) sterol reductase [Aspergillus fumigatus Af293] &gt;gi|66850857|gb|EAL91183.1| c-24(28) sterol reductase [Aspergillus fumigatus Af293]	GO:0055114//obsolete oxidation-reduction process;	GO:0016021//integral component of membrane;	GO:0016628//oxidoreductase activity, acting on the CH-CH group of donors, NAD or NADP as acceptor;	ko00100(Steroid biosynthesis)
gene-AFUA_1G02570	2854.94	1968.27	3741.61	1.90096	0.926727	0.000517922	0.0163197	NC_007194.1	748596	751439	-	2844	AFUA_1G02570	GO:0006422;GO:0005524;GO:0004815;GO:0005737	K01876	COG0017;opiNOG00096	J	sp|O74407|SYDC_SCHPO Aspartate--tRNA ligase, cytoplasmic OS=Schizosaccharomyces pombe (strain 972 / ATCC 24843) GN=dps1 PE=1 SV=1	gi|70990316|ref|XP_750007.1| aspartyl-tRNA synthetase, cytoplasmic [Aspergillus fumigatus Af293] &gt;gi|66847639|gb|EAL87969.1| aspartyl-tRNA synthetase, cytoplasmic [Aspergillus fumigatus Af293] &gt;gi|159130487|gb|EDP55600.1| aspartyl-tRNA synthetase, cytoplasmic [Aspergillus fumigatus A1163] &gt;gi|846911580|gb|KMK57470.1| aspartyl-tRNA synthetase, cytoplasmic [Aspergillus fumigatus Z5]	GO:0006422//aspartyl-tRNA aminoacylation;	GO:0005737//cytoplasm;	GO:0005524//ATP binding;GO:0004815//aspartate-tRNA ligase activity;	ko00970(Aminoacyl-tRNA biosynthesis)
gene-AFUA_5G11280	148.193	103.438	192.947	1.86533	0.89943	0.00052207	0.0163958	NC_007198.1	2889752	2890799	-	990	AFUA_5G11280	GO:0006281;GO:0003824	-	opiNOG47868	S	-	gi|70997553|ref|XP_753521.1| conserved hypothetical protein [Aspergillus fumigatus Af293] &gt;gi|66851157|gb|EAL91483.1| conserved hypothetical protein [Aspergillus fumigatus Af293] &gt;gi|159126748|gb|EDP51864.1| conserved hypothetical protein [Aspergillus fumigatus A1163] &gt;gi|846913924|gb|KMK59752.1| hypothetical protein Y699_00953 [Aspergillus fumigatus Z5]	GO:0006281//DNA repair;	-	GO:0003824//catalytic activity;	-
gene-AFUA_5G12170	948.617	736.563	1160.67	1.5758	0.65608	0.000526627	0.0164841	NC_007198.1	3154412	3156838	+	2427	AFUA_5G12170	GO:0016021	-	opiNOG31461	S	-	gi|70997371|ref|XP_753434.1| conserved hypothetical protein [Aspergillus fumigatus Af293] &gt;gi|66851070|gb|EAL91396.1| conserved hypothetical protein [Aspergillus fumigatus Af293]	-	GO:0016021//integral component of membrane;	-	-
gene-AFUA_7G00870	279.404	221.471	337.336	1.52316	0.607066	0.000540095	0.0168128	NC_007200.1	225425	226748	-	1272	AFUA_7G00870	GO:0004527;GO:0005622;GO:0090305;GO:0003676	-	opiNOG33747;COG0847	L	sp|Q750A5|REXO3_ASHGO RNA exonuclease 3 OS=Ashbya gossypii (strain ATCC 10895 / CBS 109.51 / FGSC 9923 / NRRL Y-1056) GN=REX3 PE=3 SV=1	gi|70982630|ref|XP_746843.1| RNA exonuclease [Aspergillus fumigatus Af293] &gt;gi|66844467|gb|EAL84805.1| RNA exonuclease, putative [Aspergillus fumigatus Af293]	GO:0090305//nucleic acid phosphodiester bond hydrolysis;	GO:0005622//intracellular anatomical structure;	GO:0004527//exonuclease activity;GO:0003676//nucleic acid binding;	-
gene-AFUA_7G08500	282.951	378.05	187.852	0.496898	-1.00898	0.000540685	0.0168128	NC_007200.1	1967748	1972855	+	3819	AFUA_7G08500	-	-	opiNOG08625;euNOG00001;KOG0266	SAR	sp|Q00808|HETE1_PODAS Vegetative incompatibility protein HET-E-1 OS=Podospora anserina GN=HET-E1 PE=4 SV=1	gi|70986548|ref|XP_748765.1| NACHT and WD40 domain protein [Aspergillus fumigatus Af293] &gt;gi|66846395|gb|EAL86727.1| NACHT and WD40 domain protein [Aspergillus fumigatus Af293]	-	-	-	-
gene-AFUA_6G12450	616.307	347.605	885.009	2.54602	1.34825	0.000551084	0.01708	NC_007199.1	3148860	3149381	+	300	AFUA_6G12450	GO:0006950	-	opiNOG41507;opiNOG46005;eurotNOG07284	S	-	gi|70992549|ref|XP_751123.1| chaperone/heat shock protein Hsp12 [Aspergillus fumigatus Af293] &gt;gi|66848756|gb|EAL89085.1| chaperone/heat shock protein Hsp12, putative [Aspergillus fumigatus Af293] &gt;gi|159124695|gb|EDP49813.1| chaperone/heat shock protein Hsp12, putative [Aspergillus fumigatus A1163]	GO:0006950//response to stress;	-	-	-
gene-AFUA_2G04770	1410.02	1174.22	1645.82	1.40163	0.487106	0.000574007	0.0177323	NC_007195.1	1310033	1313190	+	2877	AFUA_2G04770	GO:1990316;GO:0006914;GO:0000407;GO:0015031	K08331	eurotNOG01926;KOG4573;opiNOG11690	U	sp|Q4WHN5|ATG13_ASPFU Autophagy-related protein 13 OS=Neosartorya fumigata (strain ATCC MYA-4609 / Af293 / CBS 101355 / FGSC A1100) GN=atg13 PE=3 SV=1	gi|70989517|ref|XP_749608.1| autophagy protein Atg13 [Aspergillus fumigatus Af293] &gt;gi|73622230|sp|Q4WHN5.1|ATG13_ASPFU RecName: Full=Autophagy-related protein 13 &gt;gi|66847239|gb|EAL87570.1| autophagy protein Atg13, putative [Aspergillus fumigatus Af293]	GO:0006914//autophagy;GO:0015031//protein transport;	GO:1990316//Atg1/ULK1 kinase complex;GO:0000407//phagophore assembly site;	-	ko04138(Autophagy - yeast);ko04136(Autophagy - other)
gene-AFUA_5G00870	120.177	153.171	87.1821	0.569181	-0.81304	0.000584788	0.0180065	NC_007198.1	236240	236663	+	351	AFUA_5G00870	-	-	opiNOG39354;COG0346	SE	-	gi|70985496|ref|XP_748254.1| conserved hypothetical protein [Aspergillus fumigatus Af293] &gt;gi|66845882|gb|EAL86216.1| conserved hypothetical protein [Aspergillus fumigatus Af293]	-	-	-	-
gene-AFUA_4G14000	60.0998	39.2033	80.9964	2.06606	1.04688	0.000615662	0.0188956	NC_007197.1	3647163	3649133	-	1785	AFUA_4G14000	GO:0004252;GO:0005615;GO:0030428;GO:0009277;GO:0046872;GO:0045148;GO:0006508;GO:0009405	K01279	opiNOG14582;COG4934	O	sp|Q4WQU0|SED4_ASPFU Tripeptidyl-peptidase sed4 OS=Neosartorya fumigata (strain ATCC MYA-4609 / Af293 / CBS 101355 / FGSC A1100) GN=sed4 PE=1 SV=1	gi|70993168|ref|XP_751432.1| tripeptidyl peptidase A [Aspergillus fumigatus Af293] &gt;gi|74671885|sp|Q4WQU0.1|SED4_ASPFU RecName: Full=Tripeptidyl-peptidase sed4; AltName: Full=Sedolisin-D; Flags: Precursor &gt;gi|66849066|gb|EAL89394.1| tripeptidyl peptidase A [Aspergillus fumigatus Af293] &gt;gi|159125634|gb|EDP50751.1| tripeptidyl peptidase A [Aspergillus fumigatus A1163] &gt;gi|846910423|gb|…	GO:0006508//proteolysis;GO:0009405//obsolete pathogenesis;	GO:0005615//extracellular space;GO:0030428//cell septum;GO:0009277//fungal-type cell wall;	GO:0004252//serine-type endopeptidase activity;GO:0046872//metal ion binding;GO:0045148//tripeptide aminopeptidase activity;	-
gene-AFUA_1G17360	197.342	142.709	251.975	1.76565	0.820203	0.000630912	0.0192889	NC_007194.1	4749416	4750276	+	861	AFUA_1G17360	GO:0006355;GO:0043565;GO:0003700;GO:0034605;GO:0070301	-	opiNOG40769	K	-	gi|70996696|ref|XP_753103.1| bZIP transcription factor (BACH2) [Aspergillus fumigatus Af293] &gt;gi|66850738|gb|EAL91065.1| bZIP transcription factor (BACH2), putative [Aspergillus fumigatus Af293] &gt;gi|159131838|gb|EDP56951.1| bZIP transcription factor (BACH2), putative [Aspergillus fumigatus A1163]	GO:0006355//regulation of transcription, DNA-templated;GO:0034605//cellular response to heat;GO:0070301//cellular response to hydrogen peroxide;	-	GO:0043565//sequence-specific DNA binding;GO:0003700//DNA-binding transcription factor activity;	-
gene-AFUA_1G15640	532.413	432.467	632.36	1.46222	0.548157	0.000632558	0.0192889	NC_007194.1	4223871	4224374	+	504	AFUA_1G15640	GO:0008152;GO:0016846	-	opiNOG29559;NOG125729	S	-	gi|70996350|ref|XP_752930.1| conserved hypothetical protein [Aspergillus fumigatus Af293] &gt;gi|66850565|gb|EAL90892.1| conserved hypothetical protein [Aspergillus fumigatus Af293] &gt;gi|159131684|gb|EDP56797.1| conserved hypothetical protein [Aspergillus fumigatus A1163]	GO:0008152//metabolic process;	-	GO:0016846//carbon-sulfur lyase activity;	-
gene-AFUA_1G04430	1151.11	918.784	1383.43	1.50572	0.590452	0.000647905	0.0196506	NC_007194.1	1258607	1259881	+	1275	AFUA_1G04430	GO:0016021	-	opiNOG24680	S	-	gi|70990684|ref|XP_750191.1| conserved hypothetical protein [Aspergillus fumigatus Af293] &gt;gi|66847823|gb|EAL88153.1| conserved hypothetical protein [Aspergillus fumigatus Af293] &gt;gi|159130668|gb|EDP55781.1| conserved hypothetical protein [Aspergillus fumigatus A1163]	-	GO:0016021//integral component of membrane;	-	-
gene-AFUA_5G14890	1376.72	1059.02	1694.43	1.6	0.678075	0.000648576	0.0196506	NC_007198.1	3850278	3850676	-	399	AFUA_5G14890	-	-	opiNOG64140;opiNOG32721	S	-	gi|70996827|ref|XP_753168.1| hypothetical protein AFUA_5G14890 [Aspergillus fumigatus Af293] &gt;gi|66850804|gb|EAL91130.1| hypothetical protein AFUA_5G14890 [Aspergillus fumigatus Af293] &gt;gi|159124749|gb|EDP49867.1| hypothetical protein AFUB_079000 [Aspergillus fumigatus A1163] &gt;gi|666436785|gb|KEY84027.1| hypothetical protein BA78_8339 [Aspergillus fumigatus var. RP-2014]	-	-	-	-
gene-AFUA_4G11460	765.047	632.6	897.494	1.41874	0.504609	0.000657265	0.0198502	NC_007197.1	3004804	3006579	+	1539	AFUA_4G11460	GO:0009058;GO:0008483;GO:0030170	-	COG0436;opiNOG09397	E	sp|E9L7A5|PAT_PETHY Bifunctional aspartate aminotransferase and glutamate/aspartate-prephenate aminotransferase OS=Petunia hybrida PE=1 SV=1	gi|70993674|ref|XP_751684.1| aminotransferase, classes I and II [Aspergillus fumigatus Af293] &gt;gi|66849318|gb|EAL89646.1| aminotransferase, classes I and II, putative [Aspergillus fumigatus Af293] &gt;gi|159125394|gb|EDP50511.1| aminotransferase, classes I and II, putative [Aspergillus fumigatus A1163]	GO:0009058//biosynthetic process;	-	GO:0008483//transaminase activity;GO:0030170//pyridoxal phosphate binding;	-
gene-AFUA_4G08400	588.575	481.001	696.149	1.44729	0.533358	0.00066756	0.020097	NC_007197.1	2170055	2170440	-	276	AFUA_4G08400	GO:0016021	-	eurotNOG13003	S	-	gi|70994332|ref|XP_751985.1| conserved hypothetical protein [Aspergillus fumigatus Af293] &gt;gi|66849619|gb|EAL89947.1| conserved hypothetical protein [Aspergillus fumigatus Af293]	-	GO:0016021//integral component of membrane;	-	-
gene-AFUA_5G07902	510.046	417.36	602.732	1.44415	0.530223	0.000672269	0.0201519	NC_007198.1	1981320	1984979	+	3402	AFUA_5G07902	GO:0016021	-	eurotNOG06090;opiNOG20622;NOG55146	S	-	gi|146324109|ref|XP_753845.2| conserved hypothetical protein [Aspergillus fumigatus Af293] &gt;gi|129558064|gb|EAL91807.2| conserved hypothetical protein [Aspergillus fumigatus Af293]	-	GO:0016021//integral component of membrane;	-	-
gene-AFUA_5G13550	100.751	128.511	72.9901	0.567968	-0.816119	0.000674951	0.0201519	NC_007198.1	3557407	3558132	-	360	AFUA_5G13550	-	-	-	-	-	gi|70997089|ref|XP_753299.1| hypothetical protein AFUA_5G13550 [Aspergillus fumigatus Af293] &gt;gi|66850935|gb|EAL91261.1| hypothetical protein AFUA_5G13550 [Aspergillus fumigatus Af293]	-	-	-	-
gene-AFUA_1G02620	705.883	828.906	582.861	0.70317	-0.508055	0.000676042	0.0201519	NC_007194.1	763378	763989	-	468	AFUA_1G02620	-	K18172	NOG114593;opiNOG48391;opiNOG43795	S	-	gi|70990326|ref|XP_750012.1| conserved hypothetical protein [Aspergillus fumigatus Af293] &gt;gi|66847644|gb|EAL87974.1| conserved hypothetical protein [Aspergillus fumigatus Af293] &gt;gi|159130492|gb|EDP55605.1| conserved hypothetical protein [Aspergillus fumigatus A1163]	-	-	-	-
gene-AFUA_8G02670	41.4926	25.0897	57.8954	2.30754	1.20636	0.000677913	0.0201519	NC_007201.1	711814	712527	-	672	AFUA_8G02670	GO:0006879;GO:0006826;GO:0004322;GO:0005623;GO:0008199;GO:0055114	K00522	opiNOG71402;NOG159053	SP	-	gi|70982825|ref|XP_746940.1| conserved hypothetical protein [Aspergillus fumigatus Af293] &gt;gi|66844565|gb|EAL84902.1| conserved hypothetical protein [Aspergillus fumigatus Af293] &gt;gi|159123824|gb|EDP48943.1| conserved hypothetical protein [Aspergillus fumigatus A1163]	GO:0006879//cellular iron ion homeostasis;GO:0006826//iron ion transport;GO:0055114//obsolete oxidation-reduction process;	GO:0005623//obsolete cell;	GO:0004322//ferroxidase activity;GO:0008199//ferric iron binding;	-
gene-AFUA_3G12990	291.241	232.692	349.79	1.50323	0.588068	0.000680762	0.0201573	NC_007196.1	3451125	3453144	-	1917	AFUA_3G12990	GO:0016021	-	opiNOG23351;NOG148260;opiNOG48105	S	-	gi|146323468|ref|XP_001481627.1| conserved proline-rich protein [Aspergillus fumigatus Af293] &gt;gi|129558275|gb|EBA27457.1| conserved proline-rich protein [Aspergillus fumigatus Af293] &gt;gi|159127339|gb|EDP52454.1| conserved proline-rich protein [Aspergillus fumigatus A1163]	-	GO:0016021//integral component of membrane;	-	-
gene-AFUA_5G02190	243.868	140.318	347.417	2.47594	1.30797	0.000682393	0.0201573	NC_007198.1	560398	561745	-	1140	AFUA_5G02190	GO:0009055;GO:0042128;GO:0030151;GO:0008482;GO:0055114	K00387	opiNOG09081;COG2041	CR	sp|P07850|SUOX_CHICK Sulfite oxidase OS=Gallus gallus GN=SUOX PE=1 SV=3	gi|146323988|ref|XP_748123.2| sulfite oxidase [Aspergillus fumigatus Af293] &gt;gi|129556379|gb|EAL86085.2| sulfite oxidase, putative [Aspergillus fumigatus Af293] &gt;gi|666431048|gb|KEY78660.1| sulfite oxidase [Aspergillus fumigatus var. RP-2014]	GO:0042128//nitrate assimilation;GO:0055114//obsolete oxidation-reduction process;	-	GO:0009055//electron transfer activity;GO:0030151//molybdenum ion binding;GO:0008482//sulfite oxidase activity;	ko00920(Sulfur metabolism)
gene-AFUA_5G14810	482.001	617.619	346.383	0.560837	-0.834348	0.00068449	0.0201573	NC_007198.1	3828180	3829865	+	1686	AFUA_5G14810	GO:0004737;GO:0000287;GO:0030976	K01568	sorNOG07013;sordNOG11715;COG3961	HCGE	sp|P33287|PDC_NEUCR Pyruvate decarboxylase OS=Neurospora crassa (strain ATCC 24698 / 74-OR23-1A / CBS 708.71 / DSM 1257 / FGSC 987) GN=cfp PE=1 SV=1	gi|70996843|ref|XP_753176.1| pyruvate decarboxylase [Aspergillus fumigatus Af293] &gt;gi|66850812|gb|EAL91138.1| pyruvate decarboxylase, putative [Aspergillus fumigatus Af293] &gt;gi|159127093|gb|EDP52209.1| pyruvate decarboxylase, putative [Aspergillus fumigatus A1163]	-	-	GO:0004737//pyruvate decarboxylase activity;GO:0000287//magnesium ion binding;GO:0030976//thiamine pyrophosphate binding;	ko00010(Glycolysis / Gluconeogenesis)
gene-AFUA_4G11220	1789.47	1461.46	2117.48	1.44888	0.534935	0.000693768	0.0203631	NC_007197.1	2927120	2931380	-	4080	AFUA_4G11220	GO:0009055;GO:0008762;GO:0051537;GO:0005506;GO:0004855;GO:0050660;GO:0004854;GO:0055114;GO:0006145	K00106	COG4630;opiNOG03442	F	sp|Q12553|XDH_EMENI Xanthine dehydrogenase OS=Emericella nidulans (strain FGSC A4 / ATCC 38163 / CBS 112.46 / NRRL 194 / M139) GN=hxA PE=2 SV=2	gi|70993720|ref|XP_751707.1| xanthine dehydrogenase HxA [Aspergillus fumigatus Af293] &gt;gi|66849341|gb|EAL89669.1| xanthine dehydrogenase HxA, putative [Aspergillus fumigatus Af293]	GO:0055114//obsolete oxidation-reduction process;GO:0006145//purine nucleobase catabolic process;	-	GO:0009055//electron transfer activity;GO:0008762//UDP-N-acetylmuramate dehydrogenase activity;GO:0051537//2 iron, 2 sulfur cluster binding;GO:0005506//iron ion binding;GO:0004855//xanthine oxidase activity;GO:0050660//flavin adenine dinucleotide binding;GO:0004854//xanthine dehydrogenase activity;	ko04146(Peroxisome);ko00232(Caffeine metabolism);ko00230(Purine metabolism)
gene-AFUA_7G04540	100.727	61.2122	140.242	2.29107	1.19602	0.000695788	0.0203631	NC_007200.1	1034708	1035840	+	1077	AFUA_7G04540	GO:0008874;GO:0055114	-	KOG0725;opiNOG20662	Q	sp|Q9RPT1|RHLG_PSEAE Rhamnolipids biosynthesis 3-oxoacyl-[acyl-carrier-protein] reductase OS=Pseudomonas aeruginosa (strain ATCC 15692 / DSM 22644 / CIP 104116 / JCM 14847 / LMG 12228 / 1C / PRS 101 / PAO1) GN=rhlG PE=1 SV=1	gi|70987152|ref|XP_749056.1| short chain dehydrogenase/reductase family [Aspergillus fumigatus Af293] &gt;gi|66846686|gb|EAL87018.1| short chain dehydrogenase/reductase family [Aspergillus fumigatus Af293] &gt;gi|159123173|gb|EDP48293.1| short chain dehydrogenase/reductase family [Aspergillus fumigatus A1163]	GO:0055114//obsolete oxidation-reduction process;	-	GO:0008874//gluconate 5-dehydrogenase activity;	-
gene-AFUA_3G00180	2083.24	2864.57	1301.91	0.454489	-1.13768	0.000703427	0.0205231	NC_007196.1	25623	26761	-	789	AFUA_3G00180	GO:0008152;GO:0016491	-	sordNOG06464;KOG1611;sorNOG05402;opiNOG22536	QR	sp|Q9P7I6|YJNK_SCHPO Uncharacterized oxidoreductase C24B10.20 OS=Schizosaccharomyces pombe (strain 972 / ATCC 24843) GN=SPCC24B10.20 PE=3 SV=1	gi|70985667|ref|XP_748339.1| short chain dehydrogenase (AtsC) [Aspergillus fumigatus Af293] &gt;gi|66845968|gb|EAL86301.1| short chain dehydrogenase (AtsC), putative [Aspergillus fumigatus Af293] &gt;gi|159128524|gb|EDP53639.1| short chain dehydrogenase (AtsC), putative [Aspergillus fumigatus A1163]	GO:0008152//metabolic process;	-	GO:0016491//oxidoreductase activity;	-
gene-AFUA_7G08650	375.721	301.684	449.757	1.49082	0.576105	0.000727655	0.0211448	NC_007200.1	2049942	2054874	-	4359	AFUA_7G08650	-	-	eurotNOG10052;sordNOG05400;opiNOG30716	S	-	gi|70986517|ref|XP_748750.1| conserved hypothetical protein [Aspergillus fumigatus Af293] &gt;gi|66846380|gb|EAL86712.1| conserved hypothetical protein [Aspergillus fumigatus Af293]	-	-	-	-
gene-AFUA_8G04702	98.6307	67.9508	129.311	1.903	0.928277	0.000729207	0.0211448	NC_007201.1	1071126	1073215	+	1626	AFUA_8G04702	GO:0055085;GO:0016021	-	KOG0255;opiNOG12623;eurotNOG04674	R	sp|O94343|YHMA_SCHPO Uncharacterized MFS-type transporter C1271.10c OS=Schizosaccharomyces pombe (strain 972 / ATCC 24843) GN=SPBC1271.10c PE=1 SV=1	gi|146324745|ref|XP_001481406.1| MFS transporter [Aspergillus fumigatus Af293] &gt;gi|129556133|gb|EBA27224.1| MFS transporter, putative [Aspergillus fumigatus Af293] &gt;gi|159123719|gb|EDP48838.1| MFS transporter, putative [Aspergillus fumigatus A1163]	GO:0055085//transmembrane transport;	GO:0016021//integral component of membrane;	-	-
gene-AFUA_3G00720	1762.4	1327.74	2197.07	1.65475	0.726611	0.00079134	0.0228478	NC_007196.1	163867	165288	+	1368	AFUA_3G00720	-	-	opiNOG49783;COG2930;opiNOG12841	S	sp|A7A261|LSB3_YEAS7 LAS seventeen-binding protein 3 OS=Saccharomyces cerevisiae (strain YJM789) GN=LSB3 PE=3 SV=2	gi|70985775|ref|XP_748393.1| DUF500 and UBA/TS-N domain protein [Aspergillus fumigatus Af293] &gt;gi|66846022|gb|EAL86355.1| DUF500 and UBA/TS-N domain protein [Aspergillus fumigatus Af293]	-	-	-	-
gene-AFUA_7G00800	234.105	184.366	283.843	1.53956	0.622523	0.000793391	0.0228478	NC_007200.1	205264	206804	-	1497	AFUA_7G00800	GO:0046872;GO:0003993;GO:0016311	K01078	opiNOG03139;eurotNOG05460	G	sp|Q12546|PPA_ASPFI Acid phosphatase OS=Aspergillus ficuum GN=aphA PE=1 SV=1	gi|146324566|ref|XP_001481417.1| acid phosphatase [Aspergillus fumigatus Af293] &gt;gi|129555408|gb|EBA27207.1| acid phosphatase, putative [Aspergillus fumigatus Af293]	GO:0016311//dephosphorylation;	-	GO:0046872//metal ion binding;GO:0003993//acid phosphatase activity;	ko00740(Riboflavin metabolism);ko00730(Thiamine metabolism)
gene-AFUA_6G07260	693.838	509.785	877.891	1.72208	0.784151	0.00079519	0.0228478	NC_007199.1	1631707	1633293	+	1587	AFUA_6G07260	GO:0015205;GO:0031924;GO:0055085;GO:0015851;GO:0016021;GO:0031919;GO:0005886	-	COG1457	F	sp|P53099|TPN1_YEAST Vitamin B6 transporter TPN1 OS=Saccharomyces cerevisiae (strain ATCC 204508 / S288c) GN=TPN1 PE=1 SV=1	gi|70991541|ref|XP_750619.1| purine-cytosine permease [Aspergillus fumigatus Af293] &gt;gi|66848252|gb|EAL88581.1| purine-cytosine permease, putative [Aspergillus fumigatus Af293] &gt;gi|159124177|gb|EDP49295.1| purine-cytosine permease, putative [Aspergillus fumigatus A1163]	GO:0055085//transmembrane transport;GO:0015851//nucleobase transport;GO:0031919//vitamin B6 transport;	GO:0016021//integral component of membrane;GO:0005886//plasma membrane;	GO:0015205//nucleobase transmembrane transporter activity;GO:0031924//vitamin B6 transmembrane transporter activity;	-
gene-AFUA_1G17370	435.744	324.966	546.523	1.68178	0.749991	0.000802918	0.0229719	NC_007194.1	4752232	4752526	+	246	AFUA_1G17370	GO:0006950	-	opiNOG38504;opiNOG41507	S	-	gi|70996698|ref|XP_753104.1| heat shock protein Awh11 [Aspergillus fumigatus Af293] &gt;gi|66850739|gb|EAL91066.1| heat shock protein Awh11, putative [Aspergillus fumigatus Af293] &gt;gi|159131839|gb|EDP56952.1| heat shock protein Awh11/Hsp9, putative [Aspergillus fumigatus A1163]	GO:0006950//response to stress;	-	-	-
gene-AFUA_6G07350	383.834	301.27	466.399	1.54811	0.630504	0.000804367	0.0229719	NC_007199.1	1656127	1656780	-	654	AFUA_6G07350	-	-	opiNOG10130	S	-	gi|70991559|ref|XP_750628.1| conserved hypothetical protein [Aspergillus fumigatus Af293] &gt;gi|66848261|gb|EAL88590.1| conserved hypothetical protein [Aspergillus fumigatus Af293]	-	-	-	-
gene-AFUA_8G00600	26.0305	13.9448	38.1162	2.73336	1.45067	0.000831798	0.0236406	NC_007201.1	141640	142944	+	1257	AFUA_8G00600	GO:0003824;GO:0044237;GO:0050662	-	opiNOG22795	R	sp|O74913|YJ72_SCHPO Uncharacterized protein C757.02c OS=Schizosaccharomyces pombe (strain 972 / ATCC 24843) GN=SPCC757.02c PE=4 SV=1	gi|146324643|ref|XP_747145.2| NAD dependent epimerase/dehydratase family protein [Aspergillus fumigatus Af293] &gt;gi|129555490|gb|EAL85107.2| NAD dependent epimerase/dehydratase family protein [Aspergillus fumigatus Af293] &gt;gi|666430379|gb|KEY78005.1| NAD dependent epimerase/dehydratase [Aspergillus fumigatus var. RP-2014] &gt;gi|846911100|gb|KMK56999.1| NAD dependent epimerase/dehydratase fa…	GO:0044237//cellular metabolic process;	-	GO:0003824//catalytic activity;GO:0050662//obsolete coenzyme binding;	-
gene-AFUA_1G06762	582.628	479.585	685.672	1.42972	0.515731	0.000832786	0.0236406	NC_007194.1	1929345	1932172	+	2763	AFUA_1G06762	-	-	NOG88344;opiNOG18193	S	-	gi|146322513|ref|XP_001481712.1| Leucine Rich Repeat domain protein [Aspergillus fumigatus Af293] &gt;gi|129557054|gb|EBA27345.1| Leucine Rich Repeat domain protein [Aspergillus fumigatus Af293]	-	-	-	-
gene-AFUA_1G12020	1550.51	1246.81	1854.21	1.48716	0.572556	0.000845299	0.0238975	NC_007194.1	3175749	3178318	+	2445	AFUA_1G12020	-	K20061	KOG3780;opiNOG01069	R	sp|P47029|ALY2_YEAST Arrestin-related trafficking adapter 3 OS=Saccharomyces cerevisiae (strain ATCC 204508 / S288c) GN=ALY2 PE=1 SV=2	gi|70995626|ref|XP_752568.1| arrestin domain protein [Aspergillus fumigatus Af293] &gt;gi|66850203|gb|EAL90530.1| arrestin domain protein [Aspergillus fumigatus Af293] &gt;gi|159131323|gb|EDP56436.1| arrestin domain protein [Aspergillus fumigatus A1163] &gt;gi|846915120|gb|KMK60923.1| arrestin domain-containing protein [Aspergillus fumigatus Z5]	-	-	-	-
gene-AFUA_4G01440	150.558	213.142	87.9742	0.41275	-1.27666	0.000849065	0.0238975	NC_007197.1	375829	376615	-	693	AFUA_4G01440	GO:0016740	K00799	opiNOG04586;opiNOG05608;COG0625	O	sp|O59827|GST2_SCHPO Glutathione S-transferase 2 OS=Schizosaccharomyces pombe (strain 972 / ATCC 24843) GN=gst2 PE=2 SV=1	gi|70981568|ref|XP_746313.1| glutathione S-transferase family protein [Aspergillus fumigatus Af293] &gt;gi|66843935|gb|EAL84275.1| glutathione S-transferase family protein [Aspergillus fumigatus Af293] &gt;gi|159122076|gb|EDP47199.1| glutathione S-transferase family protein [Aspergillus fumigatus A1163] &gt;gi|666435569|gb|KEY83009.1| glutathione S transferase [Aspergillus fumigatus var. RP-2014]…	-	-	GO:0016740//transferase activity;	ko00480(Glutathione metabolism)
gene-AFUA_5G01180	1321	1108.97	1533.04	1.38241	0.467181	0.000849418	0.0238975	NC_007198.1	294359	295991	-	1443	AFUA_5G01180	GO:0007264;GO:0005622;GO:0005525	K07936	sacNOG02513;KOG0096	U	sp|P38542|RAN_BRUMA GTP-binding nuclear protein Ran OS=Brugia malayi GN=Bm1_44725 PE=2 SV=2	gi|70985436|ref|XP_748224.1| RAN small monomeric GTPase (Ran) [Aspergillus fumigatus Af293] &gt;gi|66845852|gb|EAL86186.1| RAN small monomeric GTPase (Ran), putative [Aspergillus fumigatus Af293]	GO:0007264//small GTPase mediated signal transduction;	GO:0005622//intracellular anatomical structure;	GO:0005525//GTP binding;	ko03013(Nucleocytoplasmic transport);ko03008(Ribosome biogenesis in eukaryotes)
gene-AFUA_4G07630	917.369	1072.63	762.111	0.710508	-0.493076	0.000863892	0.024201	NC_007197.1	1981445	1982978	+	1467	AFUA_4G07630	GO:0005654;GO:0005730;GO:0000466;GO:0030687;GO:0000463;GO:0043021	K14863	KOG0313;opiNOG10133	ZJ	sp|B0Y5V6|YTM1_ASPFC Ribosome biogenesis protein ytm1 OS=Neosartorya fumigata (strain CEA10 / CBS 144.89 / FGSC A1163) GN=ytm1 PE=3 SV=1	gi|70994569|ref|XP_752062.1| microtubule associated protein (Ytm1) [Aspergillus fumigatus Af293] &gt;gi|74671257|sp|Q4WP10.1|YTM1_ASPFU RecName: Full=Ribosome biogenesis protein ytm1 &gt;gi|226731732|sp|B0Y5V6.1|YTM1_ASPFC RecName: Full=Ribosome biogenesis protein ytm1 &gt;gi|66849696|gb|EAL90024.1| microtubule associated protein (Ytm1), putative [Aspergillus fumigatus Af293] &gt;gi|159125024|gb|…	GO:0000466//maturation of 5.8S rRNA from tricistronic rRNA transcript (SSU-rRNA, 5.8S rRNA, LSU-rRNA);GO:0000463//maturation of LSU-rRNA from tricistronic rRNA transcript (SSU-rRNA, 5.8S rRNA, LSU-rRNA);	GO:0005654//nucleoplasm;GO:0005730//nucleolus;GO:0030687//preribosome, large subunit precursor;	GO:0043021//ribonucleoprotein complex binding;	-
gene-AFUA_3G08670	436.723	305.385	568.062	1.86015	0.895417	0.000865612	0.024201	NC_007196.1	2222114	2223297	+	714	AFUA_3G08670	GO:0016021	-	-	-	-	gi|71000062|ref|XP_754748.1| integral membrane protein [Aspergillus fumigatus Af293] &gt;gi|66852385|gb|EAL92710.1| integral membrane protein [Aspergillus fumigatus Af293]	-	GO:0016021//integral component of membrane;	-	-
gene-AFUA_1G07480	13766	16142.8	11389.2	0.705532	-0.503216	0.000867886	0.024201	NC_007194.1	2109870	2111253	+	1323	AFUA_1G07480	GO:0004109;GO:0005576;GO:0055114;GO:0006783	K00228	opiNOG07243;COG0408	H	sp|Q9V3D2|HEM6_DROME Oxygen-dependent coproporphyrinogen-III oxidase OS=Drosophila melanogaster GN=Coprox PE=2 SV=1	gi|70991290|ref|XP_750494.1| coproporphyrinogen III oxidase [Aspergillus fumigatus Af293] &gt;gi|66848126|gb|EAL88456.1| coproporphyrinogen III oxidase, putative [Aspergillus fumigatus Af293] &gt;gi|846914089|gb|KMK59907.1| coproporphyrinogen III oxidase [Aspergillus fumigatus Z5]	GO:0055114//obsolete oxidation-reduction process;GO:0006783//heme biosynthetic process;	GO:0005576//extracellular region;	GO:0004109//coproporphyrinogen oxidase activity;	ko00860(Porphyrin metabolism)
gene-AFUA_3G12970	800.379	664.927	935.831	1.40742	0.493052	0.000886276	0.0246411	NC_007196.1	3447092	3448755	+	1614	AFUA_3G12970	GO:0006810;GO:0016021;GO:0005886	-	KOG1362;opiNOG07957	PI	sp|Q4WYG7|PNS1_ASPFU Protein pns1 OS=Neosartorya fumigata (strain ATCC MYA-4609 / Af293 / CBS 101355 / FGSC A1100) GN=pns1 PE=3 SV=1	gi|70999205|ref|XP_754324.1| DUF580 domain protein Pns1 [Aspergillus fumigatus Af293] &gt;gi|74674548|sp|Q4WYG7.1|PNS1_ASPFU RecName: Full=Protein pns1 &gt;gi|66851961|gb|EAL92286.1| DUF580 domain protein Pns1, putative [Aspergillus fumigatus Af293]	GO:0006810//transport;	GO:0016021//integral component of membrane;GO:0005886//plasma membrane;	-	-
gene-AFUA_6G03890	890.801	503.043	1278.56	2.54165	1.34576	0.000893586	0.0247715	NC_007199.1	856876	859234	+	2253	AFUA_6G03890	GO:0020037;GO:0005622;GO:0055114;GO:0034605;GO:0046872;GO:0004096;GO:0098869;GO:0042744;GO:0070301	K03781	COG0753;opiNOG03078	P	sp|P78574|CATA_ASPFU Catalase A OS=Neosartorya fumigata (strain ATCC MYA-4609 / Af293 / CBS 101355 / FGSC A1100) GN=catA PE=3 SV=2	gi|70984348|ref|XP_747688.1| spore-specific catalase CatA [Aspergillus fumigatus Af293] &gt;gi|83305884|sp|P78574.2|CATA_ASPFU RecName: Full=Catalase A; AltName: Full=Fast catalase &gt;gi|66845315|gb|EAL85650.1| spore-specific catalase CatA [Aspergillus fumigatus Af293] &gt;gi|159122474|gb|EDP47595.1| catalase A [Aspergillus fumigatus A1163]	GO:0055114//obsolete oxidation-reduction process;GO:0034605//cellular response to heat;GO:0098869//cellular oxidant detoxification;GO:0042744//hydrogen peroxide catabolic process;GO:0070301//cellular response to hydrogen peroxide;	GO:0005622//intracellular anatomical structure;	GO:0020037//heme binding;GO:0046872//metal ion binding;GO:0004096//catalase activity;	ko04146(Peroxisome);ko04011(MAPK signaling pathway - yeast);ko00630(Glyoxylate and dicarboxylate metabolism);ko00380(Tryptophan metabolism)
gene-AFUA_2G14525	37.1601	51.9222	22.398	0.431376	-1.21298	0.000911778	0.0252019	NC_007195.1	3803927	3804394	-	381	AFUA_2G14525	-	-	sorNOG08501;eurotNOG12495	S	-	gi|146323012|ref|XP_001481677.1| conserved hypothetical protein [Aspergillus fumigatus Af293] &gt;gi|129558572|gb|EBA27501.1| conserved hypothetical protein [Aspergillus fumigatus Af293]	-	-	-	-
gene-AFUA_1G12920	3235.95	2568.16	3903.74	1.52005	0.604123	0.000919484	0.0253408	NC_007194.1	3417594	3420644	-	2640	AFUA_1G12920	GO:0005975;GO:0008184;GO:0030170	K00688	opiNOG00217;COG0058	G	sp|P06738|PHSG_YEAST Glycogen phosphorylase OS=Saccharomyces cerevisiae (strain ATCC 204508 / S288c) GN=GPH1 PE=1 SV=4	gi|146322636|ref|XP_752662.2| glycogen phosphorylase GlpV/Gph1 [Aspergillus fumigatus Af293] &gt;gi|129557766|gb|EAL90624.2| glycogen phosphorylase GlpV/Gph1, putative [Aspergillus fumigatus Af293] &gt;gi|159131416|gb|EDP56529.1| glycogen phosphorylase GlpV/Gph1, putative [Aspergillus fumigatus A1163] &gt;gi|846916922|gb|KMK62692.1| glycogen phosphorylase GlpV/Gph1 [Aspergillus fumigatus Z5]	GO:0005975//carbohydrate metabolic process;	-	GO:0008184//glycogen phosphorylase activity;GO:0030170//pyridoxal phosphate binding;	ko00500(Starch and sucrose metabolism)
gene-AFUA_1G17480	196.796	142.957	250.635	1.75322	0.810005	0.000931224	0.0255897	NC_007194.1	4784026	4785512	-	1395	AFUA_1G17480	GO:0055085;GO:0016021	-	opiNOG70024;eurotNOG00684;KOG3098;fuNOG23719	S	sp|Q9URX1|YLX5_SCHPO UNC93-like protein C922.05c OS=Schizosaccharomyces pombe (strain 972 / ATCC 24843) GN=SPAC922.05c PE=3 SV=1	gi|146322690|ref|XP_753114.2| MFS transporter [Aspergillus fumigatus Af293] &gt;gi|129557793|gb|EAL91076.2| MFS transporter, putative [Aspergillus fumigatus Af293] &gt;gi|159131849|gb|EDP56962.1| conserved hypothetical protein [Aspergillus fumigatus A1163] &gt;gi|666434654|gb|KEY82153.1| MFS transporter [Aspergillus fumigatus var. RP-2014] &gt;gi|846909045|gb|KMK55003.1| MFS transporter [Aspergil…	GO:0055085//transmembrane transport;	GO:0016021//integral component of membrane;	-	-
gene-AFUA_6G10940	954.785	733.221	1176.35	1.60436	0.681997	0.00094183	0.0258062	NC_007199.1	2697014	2697840	-	762	AFUA_6G10940	GO:0016021	-	opiNOG25398;opiNOG33084	S	-	gi|70992265|ref|XP_750981.1| conserved hypothetical protein [Aspergillus fumigatus Af293] &gt;gi|66848614|gb|EAL88943.1| conserved hypothetical protein [Aspergillus fumigatus Af293] &gt;gi|159124549|gb|EDP49667.1| conserved hypothetical protein [Aspergillus fumigatus A1163]	-	GO:0016021//integral component of membrane;	-	-
gene-AFUA_3G07870	6686.08	7683.93	5688.22	0.740275	-0.433867	0.000966643	0.0264095	NC_007196.1	1991028	1993517	+	2406	AFUA_3G07870	GO:0005576	-	opiNOG23056;euNOG01378	R	-	gi|146323345|ref|XP_754826.2| extracellular serine-rich protein [Aspergillus fumigatus Af293] &gt;gi|129558336|gb|EAL92788.2| extracellular serine-rich protein, putative [Aspergillus fumigatus Af293]	-	GO:0005576//extracellular region;	-	-
gene-AFUA_4G14712	28.6686	41.328	16.0092	0.38737	-1.36821	0.000972478	0.0264923	NC_007197.1	3874284	3876476	-	1989	AFUA_4G14712	GO:0005634;GO:0003677;GO:0000981;GO:0006357;GO:0008270	-	eurotNOG00782;opiNOG18708	SK	sp|I1RF57|AURR2_GIBZE Aurofusarin cluster transcription factor aurR2 OS=Gibberella zeae (strain PH-1 / ATCC MYA-4620 / FGSC 9075 / NRRL 31084) GN=aurR2 PE=2 SV=1	gi|70993028|ref|XP_751362.1| C6 transcription factor [Aspergillus fumigatus Af293] &gt;gi|66848996|gb|EAL89324.1| C6 transcription factor, putative [Aspergillus fumigatus Af293]	GO:0006357//regulation of transcription by RNA polymerase II;	GO:0005634//nucleus;	GO:0003677//DNA binding;GO:0000981//DNA-binding transcription factor activity, RNA polymerase II-specific;GO:0008270//zinc ion binding;	-
gene-AFUA_4G10310	472.312	319.431	625.194	1.95721	0.9688	0.000981793	0.0266692	NC_007197.1	2686893	2688431	-	1491	AFUA_4G10310	GO:0016021	-	opiNOG06760	S	sp|Q54LT0|MCU_DICDI Calcium uniporter protein, mitochondrial OS=Dictyostelium discoideum GN=DDB0186972 PE=3 SV=1	gi|70993896|ref|XP_751795.1| conserved hypothetical protein [Aspergillus fumigatus Af293] &gt;gi|66849429|gb|EAL89757.1| conserved hypothetical protein [Aspergillus fumigatus Af293] &gt;gi|159125286|gb|EDP50403.1| conserved hypothetical protein [Aspergillus fumigatus A1163] &gt;gi|846908796|gb|KMK54761.1| hypothetical protein Y699_06405 [Aspergillus fumigatus Z5]	-	GO:0016021//integral component of membrane;	-	-
gene-AFUA_4G11550	14371.4	16485.7	12257.1	0.743499	-0.427597	0.000987111	0.0267369	NC_007197.1	3041618	3042767	-	939	AFUA_4G11550	GO:0016021	-	opiNOG36132	S	-	gi|70993656|ref|XP_751675.1| conserved hypothetical protein [Aspergillus fumigatus Af293] &gt;gi|66849309|gb|EAL89637.1| conserved hypothetical protein [Aspergillus fumigatus Af293]	-	GO:0016021//integral component of membrane;	-	-
gene-AFUA_2G00810	45.4381	29.0805	61.7957	2.12499	1.08745	0.0010061	0.0271656	NC_007195.1	181516	182773	+	1212	AFUA_2G00810	GO:0055085	-	opiNOG18223;COG5042	FR	sp|Q5AGW8|NUP_CANAL Purine nucleoside permease OS=Candida albicans (strain SC5314 / ATCC MYA-2876) GN=NUP PE=1 SV=1	gi|70988723|ref|XP_749218.1| purine nucleoside permease [Aspergillus fumigatus Af293] &gt;gi|66846849|gb|EAL87180.1| purine nucleoside permease, putative [Aspergillus fumigatus Af293] &gt;gi|159128632|gb|EDP53746.1| purine nucleoside permease, putative [Aspergillus fumigatus A1163]	GO:0055085//transmembrane transport;	-	-	-
gene-AFUA_1G02780	535.216	343.435	726.998	2.11684	1.08191	0.00100869	0.0271656	NC_007194.1	802462	803663	+	1140	AFUA_1G02780	GO:0004067;GO:0006528	K01424	COG0252;opiNOG77666;opiNOG36154	E	sp|Q9UTS7|ASPG2_SCHPO Probable L-asparaginase 2 OS=Schizosaccharomyces pombe (strain 972 / ATCC 24843) GN=SPAC977.12 PE=3 SV=1	gi|70990358|ref|XP_750028.1| L-asparaginase [Aspergillus fumigatus Af293] &gt;gi|66847660|gb|EAL87990.1| L-asparaginase [Aspergillus fumigatus Af293] &gt;gi|159130507|gb|EDP55620.1| L-asparaginase [Aspergillus fumigatus A1163] &gt;gi|666431416|gb|KEY79022.1| L asparaginase [Aspergillus fumigatus var. RP-2014] &gt;gi|846911561|gb|KMK57451.1| L-asparaginase [Aspergillus fumigatus Z5]	GO:0006528//asparagine metabolic process;	-	GO:0004067//asparaginase activity;	ko00460(Cyanoamino acid metabolism);ko00250(Alanine, aspartate and glutamate metabolism)
gene-AFUA_3G00200	115.762	163.972	67.553	0.41198	-1.27936	0.00103066	0.0276156	NC_007196.1	37429	39631	+	1557	AFUA_3G00200	GO:0055085;GO:0016021;GO:0022891	-	KOG0254;opiNOG17075	R	sp|P07921|LACP_KLULA Lactose permease OS=Kluyveromyces lactis (strain ATCC 8585 / CBS 2359 / DSM 70799 / NBRC 1267 / NRRL Y-1140 / WM37) GN=LAC12 PE=3 SV=1	gi|146323113|ref|XP_748341.2| hexose transporter protein [Aspergillus fumigatus Af293] &gt;gi|129556471|gb|EAL86303.2| hexose transporter protein [Aspergillus fumigatus Af293]	GO:0055085//transmembrane transport;	GO:0016021//integral component of membrane;	-	-
gene-AFUA_5G10510	2741.12	3172.1	2310.14	0.72827	-0.457456	0.0010321	0.0276156	NC_007198.1	2682626	2687211	+	4482	AFUA_5G10510	GO:0055085;GO:0005524;GO:0016021;GO:0042626;GO:0044550	-	KOG0054;NOG08093	QV	sp|P32386|YBT1_YEAST ATP-dependent bile acid permease OS=Saccharomyces cerevisiae (strain ATCC 204508 / S288c) GN=YBT1 PE=1 SV=2	gi|70997713|ref|XP_753593.1| ABC transporter [Aspergillus fumigatus Af293] &gt;gi|66851229|gb|EAL91555.1| ABC transporter, putative [Aspergillus fumigatus Af293] &gt;gi|159126674|gb|EDP51790.1| ABC transporter, putative [Aspergillus fumigatus A1163] &gt;gi|846913852|gb|KMK59680.1| ABC transporter [Aspergillus fumigatus Z5]	GO:0055085//transmembrane transport;GO:0044550//secondary metabolite biosynthetic process;	GO:0016021//integral component of membrane;	GO:0005524//ATP binding;GO:0042626//ATPase-coupled transmembrane transporter activity;	-
gene-AFUA_2G11590	313.759	375.129	252.388	0.672803	-0.571745	0.00103416	0.0276156	NC_007195.1	2984376	2986075	+	1590	AFUA_2G11590	GO:0016758;GO:0055114;GO:0016491	-	opiNOG27140	S	sp|A0A1B4XBH6|SDNJ_SORAA Glycosyltransferase sdnJ OS=Sordaria araneosa GN=sdnJ PE=1 SV=1	gi|71001620|ref|XP_755491.1| UDP-glucoronosyl and UDP-glucosyl transferase family protein [Aspergillus fumigatus Af293] &gt;gi|66853129|gb|EAL93453.1| UDP-glucoronosyl and UDP-glucosyl transferase family protein [Aspergillus fumigatus Af293]	GO:0055114//obsolete oxidation-reduction process;	-	GO:0016758//hexosyltransferase activity;GO:0016491//oxidoreductase activity;	-
gene-AFUA_4G12040	332.145	242.049	422.24	1.74444	0.802765	0.00103959	0.0276825	NC_007197.1	3160656	3162957	-	2148	AFUA_4G12040	GO:0016866	K01852	COG1657;opiNOG01598;sordNOG07094	I	sp|Q96WJ0|ERG7_PNECA Lanosterol synthase OS=Pneumocystis carinii GN=ERG7 PE=2 SV=1	gi|159125449|gb|EDP50566.1| lanosterol synthase, putative [Aspergillus fumigatus A1163]	-	-	GO:0016866//intramolecular transferase activity;	ko00100(Steroid biosynthesis)
gene-AFUA_3G05870	1477.36	1157.5	1797.22	1.55268	0.634756	0.00105789	0.0280904	NC_007196.1	1433014	1434581	+	1437	AFUA_3G05870	GO:0005829	-	opiNOG14544	S	-	gi|71000671|ref|XP_755017.1| IFRD domain protein [Aspergillus fumigatus Af293] &gt;gi|66852654|gb|EAL92979.1| IFRD domain protein [Aspergillus fumigatus Af293] &gt;gi|666436014|gb|KEY83413.1| hypothetical protein BA78_3926 [Aspergillus fumigatus var. RP-2014]	-	GO:0005829//cytosol;	-	-
gene-AFUA_4G01360	73.8067	101.833	45.7801	0.449559	-1.15342	0.0010711	0.0283617	NC_007197.1	358663	360264	+	1602	AFUA_4G01360	GO:0055085;GO:0016021	-	NOG150481;KOG0254;opiNOG02857	RG	sp|Q9P6J7|YHD3_SCHPO Uncharacterized MFS-type transporter C1683.03c OS=Schizosaccharomyces pombe (strain 972 / ATCC 24843) GN=SPBC1683.03c PE=3 SV=1	gi|70981586|ref|XP_746322.1| MFS transporter of unkown specificity [Aspergillus fumigatus Af293] &gt;gi|66843944|gb|EAL84284.1| MFS transporter of unkown specificity [Aspergillus fumigatus Af293] &gt;gi|159122068|gb|EDP47191.1| MFS transporter of unkown specificity [Aspergillus fumigatus A1163] &gt;gi|846912375|gb|KMK58243.1| MFS transporter of unknown specificity [Aspergillus fumigatus Z5]	GO:0055085//transmembrane transport;	GO:0016021//integral component of membrane;	-	-
gene-AFUA_4G13150	727.527	604.345	850.709	1.40765	0.493293	0.00108272	0.0285893	NC_007197.1	3441278	3442584	-	1248	AFUA_4G13150	-	-	COG2135;opiNOG09426	S	sp|Q04471|YM04_YEAST Putative peptidase YMR114C OS=Saccharomyces cerevisiae (strain ATCC 204508 / S288c) GN=YMR114C PE=1 SV=1	gi|70993338|ref|XP_751516.1| DUF159 domain protein [Aspergillus fumigatus Af293] &gt;gi|66849150|gb|EAL89478.1| DUF159 domain protein [Aspergillus fumigatus Af293] &gt;gi|159125550|gb|EDP50667.1| DUF159 domain protein [Aspergillus fumigatus A1163]	-	-	-	-
gene-AFUA_4G00980	116.911	86.6329	147.19	1.69901	0.764693	0.00109239	0.0287642	NC_007197.1	264171	264989	+	819	AFUA_4G00980	GO:0016021	-	eurotNOG07035;opiNOG45641;euroNOG12910	S	-	gi|70981660|ref|XP_746359.1| conserved hypothetical protein [Aspergillus fumigatus Af293] &gt;gi|66843981|gb|EAL84321.1| conserved hypothetical protein [Aspergillus fumigatus Af293] &gt;gi|159122030|gb|EDP47153.1| conserved hypothetical protein [Aspergillus fumigatus A1163]	-	GO:0016021//integral component of membrane;	-	-
gene-AFUA_3G13510	670.936	557.298	784.574	1.40782	0.493461	0.00112537	0.0295503	NC_007196.1	3574402	3575919	+	1455	AFUA_3G13510	GO:0055114;GO:0016491	K00280	COG1231;opiNOG19735	HE	sp|P46882|AOFN_ASPNG Monoamine oxidase N OS=Aspergillus niger GN=maoN PE=1 SV=1	gi|70999099|ref|XP_754271.1| flavin containing amine oxidase [Aspergillus fumigatus Af293] &gt;gi|66851908|gb|EAL92233.1| flavin containing amine oxidase, putative [Aspergillus fumigatus Af293]	GO:0055114//obsolete oxidation-reduction process;	-	GO:0016491//oxidoreductase activity;	-
gene-AFUA_5G07810	2578.19	2970.49	2185.88	0.735864	-0.442489	0.0011295	0.0295767	NC_007198.1	1957873	1959333	-	1308	AFUA_5G07810	GO:0006810;GO:0005794;GO:0016021	K15287	opiNOG09072;COG0697	SGE	sp|O59785|YCN8_SCHPO Uncharacterized solute carrier family 35 member C320.08 OS=Schizosaccharomyces pombe (strain 972 / ATCC 24843) GN=SPCC320.08 PE=1 SV=1	gi|70998262|ref|XP_753855.1| DUF914 domain membrane protein [Aspergillus fumigatus Af293] &gt;gi|66851491|gb|EAL91817.1| DUF914 domain membrane protein [Aspergillus fumigatus Af293] &gt;gi|159126409|gb|EDP51525.1| DUF914 domain membrane protein [Aspergillus fumigatus A1163] &gt;gi|846913601|gb|KMK59429.1| hypothetical protein Y699_00630 [Aspergillus fumigatus Z5]	GO:0006810//transport;	GO:0005794//Golgi apparatus;GO:0016021//integral component of membrane;	-	-
gene-AFUA_4G10190	1556.85	1277.49	1836.22	1.43736	0.523424	0.0011458	0.0298758	NC_007197.1	2655107	2656246	-	1140	AFUA_4G10190	GO:0055114;GO:0016491	-	eurotNOG00031	R	sp|Q2I8V6|AFR_ENSAD 1,5-anhydro-D-fructose reductase OS=Ensifer adhaerens GN=afr PE=1 SV=1	gi|70993920|ref|XP_751807.1| NAD binding Rossmann fold oxidoreductase [Aspergillus fumigatus Af293] &gt;gi|66849441|gb|EAL89769.1| NAD binding Rossmann fold oxidoreductase, putative [Aspergillus fumigatus Af293]	GO:0055114//obsolete oxidation-reduction process;	-	GO:0016491//oxidoreductase activity;	-
gene-AFUA_6G04750	1834.26	2387.14	1281.37	0.53678	-0.897598	0.00114725	0.0298758	NC_007199.1	1117233	1117953	+	651	AFUA_6G04750	GO:0005634;GO:0005829;GO:0006417	-	opiNOG29228;KOG2160;opiNOG29023	O	sp|Q4WDH3|FES1_ASPFU Hsp70 nucleotide exchange factor fes1 OS=Neosartorya fumigata (strain ATCC MYA-4609 / Af293 / CBS 101355 / FGSC A1100) GN=fes1 PE=3 SV=1	gi|70984168|ref|XP_747603.1| Hsp70 nucleotide exchange factor (Fes1) [Aspergillus fumigatus Af293] &gt;gi|74667583|sp|Q4WDH3.1|FES1_ASPFU RecName: Full=Hsp70 nucleotide exchange factor fes1 &gt;gi|66845230|gb|EAL85565.1| Hsp70 nucleotide exchange factor (Fes1), putative [Aspergillus fumigatus Af293] &gt;gi|159122389|gb|EDP47510.1| Hsp70 nucleotide exchange factor (Fes1), putative [Aspergillus fum…	GO:0006417//regulation of translation;	GO:0005634//nucleus;GO:0005829//cytosol;	-	-
gene-AFUA_3G08880	562.974	361.203	764.744	2.11722	1.08217	0.00115282	0.0299385	NC_007196.1	2272253	2273815	-	1359	AFUA_3G08880	-	-	NOG67674;opiNOG08313	S	-	gi|71000022|ref|XP_754728.1| conserved hypothetical protein [Aspergillus fumigatus Af293] &gt;gi|66852365|gb|EAL92690.1| conserved hypothetical protein [Aspergillus fumigatus Af293] &gt;gi|159127736|gb|EDP52851.1| conserved hypothetical protein [Aspergillus fumigatus A1163]	-	-	-	-
gene-AFUA_5G04310	606.517	499.629	713.406	1.42787	0.513867	0.00116068	0.0300601	NC_007198.1	1155415	1156503	-	975	AFUA_5G04310	GO:0006810;GO:0016021	K13354	NOG19291;opiNOG07074;euroNOG06919	SC	sp|Q00319|PM47B_CANBO Peroxisomal membrane protein PMP47B OS=Candida boidinii GN=PMP47B PE=2 SV=1	gi|146324046|ref|XP_747912.2| peroxisomal membrane protein Pmp47 [Aspergillus fumigatus Af293] &gt;gi|129556350|gb|EAL85874.2| peroxisomal membrane protein Pmp47, putative [Aspergillus fumigatus Af293] &gt;gi|159126163|gb|EDP51279.1| peroxisomal membrane protein Pmp47, putative [Aspergillus fumigatus A1163]	GO:0006810//transport;	GO:0016021//integral component of membrane;	-	ko04146(Peroxisome)
gene-AFUA_4G07750	3803.67	4378.89	3228.44	0.737275	-0.439725	0.00116817	0.0301713	NC_007197.1	2022111	2022936	+	378	AFUA_4G07750	GO:0006850;GO:0005743	-	opiNOG38570;KOG1590	S	sp|P53157|MPC1_YEAST Mitochondrial pyruvate carrier 1 OS=Saccharomyces cerevisiae (strain ATCC 204508 / S288c) GN=MPC1 PE=1 SV=1	gi|70994544|ref|XP_752050.1| UPF0041 domain protein [Aspergillus fumigatus Af293] &gt;gi|66849684|gb|EAL90012.1| UPF0041 domain protein [Aspergillus fumigatus Af293] &gt;gi|159125036|gb|EDP50153.1| UPF0041 domain protein [Aspergillus fumigatus A1163] &gt;gi|666428418|gb|KEY76071.1| hypothetical protein BA78_8377 [Aspergillus fumigatus var. RP-2014] &gt;gi|846908554|gb|KMK54519.1| UPF0041 domain-c…	GO:0006850//mitochondrial pyruvate transmembrane transport;	GO:0005743//mitochondrial inner membrane;	-	-
gene-AFUA_7G05230	271.112	216.813	325.41	1.50088	0.585805	0.0011778	0.0303372	NC_007200.1	1236466	1237557	-	957	AFUA_7G05230	GO:0016021	-	opiNOG13031;NOG38922;NOG74061	S	-	gi|70987002|ref|XP_748986.1| conserved hypothetical protein [Aspergillus fumigatus Af293] &gt;gi|66846616|gb|EAL86948.1| conserved hypothetical protein [Aspergillus fumigatus Af293] &gt;gi|159123245|gb|EDP48365.1| conserved hypothetical protein [Aspergillus fumigatus A1163]	-	GO:0016021//integral component of membrane;	-	-
gene-AFUA_4G03480	219.283	130.463	308.103	2.3616	1.23977	0.00118443	0.030425	NC_007197.1	987124	987594	-	153	AFUA_4G03480	-	-	eurotNOG12825	S	-	gi|70982013|ref|XP_746535.1| hypothetical protein AFUA_4G03480 [Aspergillus fumigatus Af293] &gt;gi|66844158|gb|EAL84497.1| hypothetical protein AFUA_4G03480 [Aspergillus fumigatus Af293] &gt;gi|159122234|gb|EDP47356.1| hypothetical protein AFUB_099570 [Aspergillus fumigatus A1163]	-	-	-	-
gene-AFUA_8G01690	12728.4	19518.8	5937.95	0.304216	-1.71683	0.00118958	0.0304744	NC_007201.1	444779	445256	+	375	AFUA_8G01690	GO:0016021	-	opiNOG41890	S	-	gi|70983019|ref|XP_747037.1| conserved hypothetical protein [Aspergillus fumigatus Af293] &gt;gi|66844662|gb|EAL84999.1| conserved hypothetical protein [Aspergillus fumigatus Af293] &gt;gi|159123921|gb|EDP49040.1| conserved hypothetical protein [Aspergillus fumigatus A1163] &gt;gi|666431439|gb|KEY79044.1| hypothetical protein BA78_8415 [Aspergillus fumigatus var. RP-2014]	-	GO:0016021//integral component of membrane;	-	-
gene-AFUA_1G05430	201.216	245.167	157.265	0.641459	-0.64057	0.0012037	0.0307528	NC_007194.1	1558602	1559258	-	657	AFUA_1G05430	GO:0006388;GO:0090502;GO:0000213	-	opiNOG59195	S	sp|Q7RY78|SEN15_NEUCR Probable tRNA-splicing endonuclease subunit tsp-1 OS=Neurospora crassa (strain ATCC 24698 / 74-OR23-1A / CBS 708.71 / DSM 1257 / FGSC 987) GN=tsp-1 PE=3 SV=1	gi|70990886|ref|XP_750292.1| conserved hypothetical protein [Aspergillus fumigatus Af293] &gt;gi|66847924|gb|EAL88254.1| conserved hypothetical protein [Aspergillus fumigatus Af293] &gt;gi|159130765|gb|EDP55878.1| conserved hypothetical protein [Aspergillus fumigatus A1163] &gt;gi|666432799|gb|KEY80370.1| hypothetical protein BA78_7280 [Aspergillus fumigatus var. RP-2014] &gt;gi|846911326|gb|KMK5…	GO:0006388//tRNA splicing, via endonucleolytic cleavage and ligation;GO:0090502//RNA phosphodiester bond hydrolysis, endonucleolytic;	-	GO:0000213//tRNA-intron endonuclease activity;	-
gene-AFUA_2G08090	2525.96	1746.49	3305.44	1.89262	0.920386	0.00123402	0.0314332	NC_007195.1	2098678	2101432	-	2619	AFUA_2G08090	-	-	opiNOG45227	S	-	gi|71000926|ref|XP_755144.1| conserved hypothetical protein [Aspergillus fumigatus Af293] &gt;gi|66852782|gb|EAL93106.1| conserved hypothetical protein [Aspergillus fumigatus Af293]	-	-	-	-
gene-AFUA_5G14310	53.9825	27.9894	79.9756	2.85736	1.51468	0.00123995	0.0314332	NC_007198.1	3730662	3731858	+	1008	AFUA_5G14310	GO:0008152;GO:0016491	-	opiNOG22749;KOG1208	Q	sp|Q5F389|WWOX_CHICK WW domain-containing oxidoreductase OS=Gallus gallus GN=WWOX PE=2 SV=2	gi|70996943|ref|XP_753226.1| short chain dehydrogenase/reductase family protein [Aspergillus fumigatus Af293] &gt;gi|66850862|gb|EAL91188.1| short chain dehydrogenase/reductase family protein [Aspergillus fumigatus Af293]	GO:0008152//metabolic process;	-	GO:0016491//oxidoreductase activity;	-
gene-AFUA_3G12230	365.847	278.601	453.092	1.62631	0.701603	0.0012403	0.0314332	NC_007196.1	3222820	3224262	+	1443	AFUA_3G12230	GO:0005634;GO:0000981;GO:0006357;GO:0008270	-	opiNOG54790;necNOG11609	SR	-	gi|70999358|ref|XP_754398.1| conserved hypothetical protein [Aspergillus fumigatus Af293] &gt;gi|66852035|gb|EAL92360.1| conserved hypothetical protein [Aspergillus fumigatus Af293] &gt;gi|666430540|gb|KEY78162.1| hypothetical protein BA78_4478 [Aspergillus fumigatus var. RP-2014]	GO:0006357//regulation of transcription by RNA polymerase II;	GO:0005634//nucleus;	GO:0000981//DNA-binding transcription factor activity, RNA polymerase II-specific;GO:0008270//zinc ion binding;	-
gene-AFUA_5G11980	280.228	226.321	334.134	1.47637	0.562055	0.00126433	0.0319186	NC_007198.1	3100518	3102026	-	1509	AFUA_5G11980	GO:0055085;GO:0016021	-	opiNOG03727;COG0738	RG	sp|Q08280|BSC6_YEAST Bypass of stop codon protein 6 OS=Saccharomyces cerevisiae (strain ATCC 204508 / S288c) GN=BSC6 PE=1 SV=1	gi|70997411|ref|XP_753453.1| MFS efflux transporter [Aspergillus fumigatus Af293] &gt;gi|66851089|gb|EAL91415.1| MFS efflux transporter, putative [Aspergillus fumigatus Af293] &gt;gi|159126818|gb|EDP51934.1| MFS efflux transporter, putative [Aspergillus fumigatus A1163] &gt;gi|846913993|gb|KMK59821.1| MFS efflux transporter [Aspergillus fumigatus Z5]	GO:0055085//transmembrane transport;	GO:0016021//integral component of membrane;	-	-
gene-AFUA_4G08240	13052.5	9634.05	16470.9	1.70965	0.773703	0.00126621	0.0319186	NC_007197.1	2132431	2133655	+	1029	AFUA_4G08240	GO:0004022;GO:0008270;GO:0005622;GO:0055114	-	COG0604;opiNOG06079	QC	sp|O94564|YGD6_SCHPO Zinc-type alcohol dehydrogenase-like protein C1773.06c OS=Schizosaccharomyces pombe (strain 972 / ATCC 24843) GN=SPBC1773.06c PE=3 SV=1	gi|70994434|ref|XP_752002.1| zinc-containing alcohol dehydrogenase [Aspergillus fumigatus Af293] &gt;gi|66849636|gb|EAL89964.1| zinc-containing alcohol dehydrogenase, putative [Aspergillus fumigatus Af293] &gt;gi|666428440|gb|KEY76093.1| alcohol dehydrogenase zinc containing [Aspergillus fumigatus var. RP-2014]	GO:0055114//obsolete oxidation-reduction process;	GO:0005622//intracellular anatomical structure;	GO:0004022//alcohol dehydrogenase (NAD+) activity;GO:0008270//zinc ion binding;	-
gene-AFUA_3G14680	5663.72	6658.43	4669.02	0.70122	-0.512062	0.00127757	0.0320514	NC_007196.1	3893246	3895138	+	1893	AFUA_3G14680	GO:0004622;GO:0009395;GO:0031225;GO:0005886	K13333	KOG1325;opiNOG13957	I	sp|B0XZV8|PLB3_ASPFC Lysophospholipase 3 OS=Neosartorya fumigata (strain CEA10 / CBS 144.89 / FGSC A1163) GN=plb3 PE=1 SV=1	gi|70998871|ref|XP_754157.1| lysophospholipase Plb3 [Aspergillus fumigatus Af293] &gt;gi|229891457|sp|B0XZV8.1|PLB3_ASPFC RecName: Full=Lysophospholipase 3; AltName: Full=Phospholipase B 3; Flags: Precursor [Aspergillus fumigatus A1163] &gt;gi|229891458|sp|P0C958.1|PLB3_ASPFU RecName: Full=Lysophospholipase 3; AltName: Full=Phospholipase B 3; Flags: Precursor &gt;gi|66851794|gb|EAL92119.1| lysoph…	GO:0009395//phospholipid catabolic process;	GO:0031225//anchored component of membrane;GO:0005886//plasma membrane;	GO:0004622//lysophospholipase activity;	ko00564(Glycerophospholipid metabolism)
gene-AFUA_4G07050	182.486	139.828	225.144	1.61015	0.687193	0.001279	0.0320514	NC_007197.1	1824260	1825685	-	1266	AFUA_4G07050	GO:0050040;GO:0010181;GO:0055114	K00467	COG1304;opiNOG16253	C	sp|Q9HDX2|YKN3_SCHPO Uncharacterized lactate 2-monooxygenase PB1A11.03 OS=Schizosaccharomyces pombe (strain 972 / ATCC 24843) GN=SPAPB1A11.03 PE=3 SV=1	gi|70994688|ref|XP_752121.1| L-lactate dehydrogenase [Aspergillus fumigatus Af293] &gt;gi|66849755|gb|EAL90083.1| L-lactate dehydrogenase [Aspergillus fumigatus Af293] &gt;gi|159124965|gb|EDP50082.1| L-lactate dehydrogenase [Aspergillus fumigatus A1163]	GO:0055114//obsolete oxidation-reduction process;	-	GO:0050040//lactate 2-monooxygenase activity;GO:0010181//FMN binding;	ko00620(Pyruvate metabolism)
gene-AFUA_7G01590	3193.7	3673.64	2713.75	0.738708	-0.436923	0.00128165	0.0320514	NC_007200.1	413630	414903	-	1200	AFUA_7G01590	GO:0004121;GO:0030170	K01760	COG0626;opiNOG10672	E	sp|P38716|YHR2_YEAST Uncharacterized trans-sulfuration enzyme YHR112C OS=Saccharomyces cerevisiae (strain ATCC 204508 / S288c) GN=YHR112C PE=1 SV=1	gi|70982490|ref|XP_746773.1| cystathionine gamma-synthase [Aspergillus fumigatus Af293] &gt;gi|66844397|gb|EAL84735.1| cystathionine gamma-synthase [Aspergillus fumigatus Af293] &gt;gi|159122987|gb|EDP48107.1| cystathionine gamma-synthase [Aspergillus fumigatus A1163] &gt;gi|846909938|gb|KMK55870.1| cystathionine gamma-synthase [Aspergillus fumigatus Z5]	-	-	GO:0004121//cystathionine beta-lyase activity;GO:0030170//pyridoxal phosphate binding;	ko00450(Selenocompound metabolism);ko00270(Cysteine and methionine metabolism)
gene-AFUA_5G14270	140.431	107.764	173.098	1.60626	0.683709	0.00129426	0.0321691	NC_007198.1	3715548	3717295	-	1602	AFUA_5G14270	GO:0055085;GO:0006817;GO:0005315;GO:0008152;GO:0016021;GO:0016874	-	opiNOG16479;NOG12813;COG0318	I	sp|G3XMC0|AZAF_ASPNA Acyl-CoA ligase azaF OS=Aspergillus niger (strain ATCC 1015 / CBS 113.46 / FGSC A1144 / LSHB Ac4 / NCTC 3858a / NRRL 328 / USDA 3528.7) GN=azaF PE=2 SV=1	gi|146324227|ref|XP_753230.2| AMP-binding enzyme [Aspergillus fumigatus Af293] &gt;gi|129558005|gb|EAL91192.2| AMP-binding enzyme, putative [Aspergillus fumigatus Af293]	GO:0055085//transmembrane transport;GO:0006817//phosphate ion transport;GO:0008152//metabolic process;	GO:0016021//integral component of membrane;	GO:0005315//inorganic phosphate transmembrane transporter activity;GO:0016874//ligase activity;	-
gene-AFUA_2G03300	10974.2	12528.4	9420	0.751891	-0.411405	0.00129649	0.0321691	NC_007195.1	870531	870698	+	168	AFUA_2G03300	GO:0042030;GO:0032780;GO:0005739;GO:0045980	-	opiNOG41807	S	-	gi|70989231|ref|XP_749465.1| conserved hypothetical protein [Aspergillus fumigatus Af293] &gt;gi|66847096|gb|EAL87427.1| conserved hypothetical protein [Aspergillus fumigatus Af293] &gt;gi|159128877|gb|EDP53991.1| conserved hypothetical protein [Aspergillus fumigatus A1163]	GO:0032780//negative regulation of ATP-dependent activity;GO:0045980//negative regulation of nucleotide metabolic process;	GO:0005739//mitochondrion;	GO:0042030//ATPase inhibitor activity;	-
gene-AFUA_4G06170	814.021	679.833	948.209	1.39477	0.480026	0.00129656	0.0321691	NC_007197.1	1585417	1586432	+	870	AFUA_4G06170	GO:0006355;GO:0043565;GO:0003700	-	opiNOG29007;opiNOG72391;eurotNOG08319;opiNOG37756	S	-	gi|146323705|ref|XP_752207.2| conserved hypothetical protein [Aspergillus fumigatus Af293] &gt;gi|129557577|gb|EAL90169.2| conserved hypothetical protein [Aspergillus fumigatus Af293] &gt;gi|159124880|gb|EDP49997.1| conserved hypothetical protein [Aspergillus fumigatus A1163]	GO:0006355//regulation of transcription, DNA-templated;	-	GO:0043565//sequence-specific DNA binding;GO:0003700//DNA-binding transcription factor activity;	-
gene-AFUA_5G09010	1257.8	1058.59	1457	1.37636	0.460858	0.00130032	0.0321779	NC_007198.1	2314843	2316871	+	1830	AFUA_5G09010	-	-	eurotNOG07408;opiNOG31923	S	-	gi|70998008|ref|XP_753736.1| conserved glutamic acid rich protein [Aspergillus fumigatus Af293] &gt;gi|66851372|gb|EAL91698.1| conserved glutamic acid rich protein [Aspergillus fumigatus Af293]	-	-	-	-
gene-AFUA_3G03710	147.617	182.822	112.412	0.614871	-0.701644	0.00131893	0.0325532	NC_007196.1	1007427	1008602	-	1176	AFUA_3G03710	GO:0004177;GO:0006508;GO:0044257	K01266	opiNOG28489;opiNOG07691;COG3191	SQE	sp|A0MTQ2|BAPA_SPHMI Beta-peptidyl aminopeptidase BapA OS=Sphingosinicella microcystinivorans PE=1 SV=1	gi|70986394|ref|XP_748691.1| D-aminopeptidase [Aspergillus fumigatus Af293] &gt;gi|66846320|gb|EAL86653.1| D-aminopeptidase, putative [Aspergillus fumigatus Af293]	GO:0006508//proteolysis;GO:0044257//cellular protein catabolic process;	-	GO:0004177//aminopeptidase activity;	-
gene-AFUA_6G03252	79.5014	56.1241	102.879	1.83306	0.874253	0.00132465	0.0326093	NC_007199.1	688416	692348	+	3846	AFUA_6G03252	GO:0005524;GO:0004672;GO:0006468	-	opiNOG49528;opiNOG40123;NOG138872	T	sp|Q1RMT8|IRAK4_BOVIN Interleukin-1 receptor-associated kinase 4 OS=Bos taurus GN=IRAK4 PE=2 SV=1	gi|146324309|ref|XP_747751.2| protein kinase [Aspergillus fumigatus Af293] &gt;gi|129556256|gb|EAL85713.2| protein kinase, putative [Aspergillus fumigatus Af293]	GO:0006468//protein phosphorylation;	-	GO:0005524//ATP binding;GO:0004672//protein kinase activity;	-
gene-AFUA_4G09240	608.773	506.965	710.58	1.40164	0.487112	0.00132903	0.0326321	NC_007197.1	2414485	2415715	-	1167	AFUA_4G09240	-	-	opiNOG53786;opiNOG59847	S	-	gi|146323773|ref|XP_751901.2| conserved hypothetical protein [Aspergillus fumigatus Af293] &gt;gi|129557543|gb|EAL89863.2| conserved hypothetical protein [Aspergillus fumigatus Af293] &gt;gi|159125184|gb|EDP50301.1| conserved hypothetical protein [Aspergillus fumigatus A1163]	-	-	-	-
gene-AFUA_3G15055	40.8078	55.9222	25.6933	0.459447	-1.12203	0.00134855	0.0330256	NC_007196.1	3968326	3969341	-	807	AFUA_3G15055	-	-	opiNOG23695	QG	-	gi|146323523|ref|XP_001481637.1| conserved hypothetical protein [Aspergillus fumigatus Af293] &gt;gi|129558248|gb|EBA27447.1| conserved hypothetical protein [Aspergillus fumigatus Af293] &gt;gi|159127138|gb|EDP52253.1| hypothetical protein AFUB_034170 [Aspergillus fumigatus A1163]	-	-	-	-
gene-AFUA_7G01860	3734.79	4687.35	2782.23	0.593562	-0.75253	0.00136778	0.0334099	NC_007200.1	501582	503455	+	1758	AFUA_7G01860	GO:0006457;GO:0042030;GO:0005634;GO:0003729;GO:0051879;GO:0005829;GO:0043086;GO:0030544	K09553	opiNOG00314;KOG0548	O	sp|Q9USI5|STI1_SCHPO Heat shock protein sti1 homolog OS=Schizosaccharomyces pombe (strain 972 / ATCC 24843) GN=sti1 PE=3 SV=1	gi|70982436|ref|XP_746746.1| heat shock protein (Sti1) [Aspergillus fumigatus Af293] &gt;gi|66844370|gb|EAL84708.1| heat shock protein (Sti1), putative [Aspergillus fumigatus Af293] &gt;gi|159123013|gb|EDP48133.1| heat shock protein (Sti1), putative [Aspergillus fumigatus A1163]	GO:0006457//protein folding;GO:0043086//negative regulation of catalytic activity;	GO:0005634//nucleus;GO:0005829//cytosol;	GO:0042030//ATPase inhibitor activity;GO:0003729//mRNA binding;GO:0051879//Hsp90 protein binding;GO:0030544//Hsp70 protein binding;	-
gene-AFUA_3G12910	875.554	394.93	1356.18	3.43398	1.77988	0.00139019	0.0338697	NC_007196.1	3428497	3429858	-	1302	AFUA_3G12910	GO:0008171;GO:0044550;GO:0032259	-	KOG3178;opiNOG10042	R	sp|Q6Q880|SIRM_LEPMC O-methyltransferase sirM OS=Leptosphaeria maculans GN=sirM PE=3 SV=1	gi|70999217|ref|XP_754330.1| O-methyltransferase GliM-like [Aspergillus fumigatus Af293] &gt;gi|66851967|gb|EAL92292.1| O-methyltransferase GliM-like, putative [Aspergillus fumigatus Af293] &gt;gi|159127347|gb|EDP52462.1| O-methyltransferase GliM2 [Aspergillus fumigatus A1163] &gt;gi|846914250|gb|KMK60068.1| O-methyltransferase GliM-like protein [Aspergillus fumigatus Z5]	GO:0044550//secondary metabolite biosynthetic process;GO:0032259//methylation;	-	GO:0008171//O-methyltransferase activity;	-
gene-AFUA_2G05180	49.802	33.0791	66.5249	2.01109	1.00797	0.00144003	0.0349245	NC_007195.1	1437169	1442966	+	5745	AFUA_2G05180	GO:0005634;GO:0006355;GO:0008270;GO:0004386;GO:0003700;GO:0003676	-	COG1112;opiNOG02983	L	sp|Q9P2E3|ZNFX1_HUMAN NFX1-type zinc finger-containing protein 1 OS=Homo sapiens GN=ZNFX1 PE=2 SV=2	gi|70989597|ref|XP_749648.1| NF-X1 finger and helicase domain protein [Aspergillus fumigatus Af293] &gt;gi|66847279|gb|EAL87610.1| NF-X1 finger and helicase domain protein, putative [Aspergillus fumigatus Af293]	GO:0006355//regulation of transcription, DNA-templated;	GO:0005634//nucleus;	GO:0008270//zinc ion binding;GO:0004386//helicase activity;GO:0003700//DNA-binding transcription factor activity;GO:0003676//nucleic acid binding;	-
gene-AFUA_1G09930	2252.64	1915.21	2590.07	1.35237	0.435488	0.00144087	0.0349245	NC_007194.1	2570552	2571627	+	897	AFUA_1G09930	GO:0005622;GO:0005576;GO:0055114;GO:0016491	K18097	COG0656;opiNOG06926	CR	sp|P14065|GCY1_YEAST Glycerol 2-dehydrogenase (NADP(+)) OS=Saccharomyces cerevisiae (strain ATCC 204508 / S288c) GN=GCY1 PE=1 SV=1	gi|70995191|ref|XP_752360.1| glycerol dehydrogenase Gcy1 [Aspergillus fumigatus Af293] &gt;gi|66849995|gb|EAL90322.1| glycerol dehydrogenase Gcy1, putative [Aspergillus fumigatus Af293] &gt;gi|159131116|gb|EDP56229.1| glycerol dehydrogenase Gcy1, putative [Aspergillus fumigatus A1163] &gt;gi|666428564|gb|KEY76216.1| glycerol dehydrogenase Gcy1 [Aspergillus fumigatus var. RP-2014]	GO:0055114//obsolete oxidation-reduction process;	GO:0005622//intracellular anatomical structure;GO:0005576//extracellular region;	GO:0016491//oxidoreductase activity;	ko00561(Glycerolipid metabolism)
gene-AFUA_2G09640	1527.93	1293.68	1762.18	1.36214	0.445877	0.00146583	0.0354044	NC_007195.1	2476305	2478073	+	1635	AFUA_2G09640	GO:0016021;GO:0008270	-	opiNOG19711	O	sp|F4I2Y3|RMR3_ARATH Receptor homology region, transmembrane domain- and RING domain-containing protein 3 OS=Arabidopsis thaliana GN=RMR3 PE=3 SV=1	gi|71001232|ref|XP_755297.1| RING finger domain protein [Aspergillus fumigatus Af293] &gt;gi|66852935|gb|EAL93259.1| RING finger domain protein, putative [Aspergillus fumigatus Af293]	-	GO:0016021//integral component of membrane;	GO:0008270//zinc ion binding;	-
gene-AFUA_6G14420	221.87	267.326	176.414	0.659919	-0.599639	0.00146972	0.0354044	NC_007199.1	3665748	3667678	-	1824	AFUA_6G14420	GO:0006508;GO:0004222;GO:0016021	-	opiNOG05846;KOG3607;opiNOG63206	O	sp|Q4WQ08|ADMB_ASPFU Disintegrin and metalloproteinase domain-containing protein B OS=Neosartorya fumigata (strain ATCC MYA-4609 / Af293 / CBS 101355 / FGSC A1100) GN=ADM-B PE=3 SV=2	gi|70992935|ref|XP_751316.1| ADAM family of metalloprotease ADM-A [Aspergillus fumigatus Af293] &gt;gi|61608426|gb|AAX47071.1| ADAM protease ADM-A [Aspergillus fumigatus] &gt;gi|66848949|gb|EAL89278.1| ADAM family of metalloprotease ADM-A [Aspergillus fumigatus Af293]	GO:0006508//proteolysis;	GO:0016021//integral component of membrane;	GO:0004222//metalloendopeptidase activity;	-
gene-AFUA_6G01930	177.232	128.308	226.157	1.76262	0.817722	0.00147191	0.0354044	NC_007199.1	279958	281699	-	1584	AFUA_6G01930	GO:0055085;GO:0016021	-	COG0477;opiNOG01936	G	sp|P39709|SEO1_YEAST Probable transporter SEO1 OS=Saccharomyces cerevisiae (strain ATCC 204508 / S288c) GN=SEO1 PE=1 SV=1	gi|70984755|ref|XP_747884.1| MFS transporter Seo1 [Aspergillus fumigatus Af293] &gt;gi|66845511|gb|EAL85846.1| MFS transporter Seo1, putative [Aspergillus fumigatus Af293] &gt;gi|666432587|gb|KEY80163.1| MFS transporter Seo1 [Aspergillus fumigatus var. RP-2014]	GO:0055085//transmembrane transport;	GO:0016021//integral component of membrane;	-	-
gene-AFUA_2G17500	138.128	170.144	106.112	0.623662	-0.681163	0.00149429	0.0358516	NC_007195.1	4670229	4671506	+	1074	AFUA_2G17500	GO:0019500;GO:0030196;GO:0000257	K10675	opiNOG14976;COG0388	RE	sp|A9QXE0|CHT_ASPNG Cyanide hydratase OS=Aspergillus niger PE=1 SV=1	gi|71002808|ref|XP_756085.1| cyanide hydratase/nitrilase [Aspergillus fumigatus Af293] &gt;gi|66853723|gb|EAL94047.1| cyanide hydratase/nitrilase, putative [Aspergillus fumigatus Af293]	GO:0019500//cyanide catabolic process;	-	GO:0030196//cyanide hydratase activity;GO:0000257//nitrilase activity;	ko00460(Cyanoamino acid metabolism)
gene-AFUA_3G13550	94.1331	68.8905	119.376	1.73283	0.793134	0.00149931	0.0358809	NC_007196.1	3579608	3580852	+	1245	AFUA_3G13550	GO:0050661;GO:0015940;GO:0008677;GO:0016021;GO:0055114;GO:0005737	K00077	opiNOG28615;COG1893	H	sp|Q9HDU6|PANE_SCHPO Probable 2-dehydropantoate 2-reductase OS=Schizosaccharomyces pombe (strain 972 / ATCC 24843) GN=SPBPB2B2.09c PE=3 SV=1	gi|70999095|ref|XP_754269.1| 2-dehydropantoate 2-reductase family protein [Aspergillus fumigatus Af293] &gt;gi|66851906|gb|EAL92231.1| 2-dehydropantoate 2-reductase family protein, putative [Aspergillus fumigatus Af293]	GO:0015940//pantothenate biosynthetic process;GO:0055114//obsolete oxidation-reduction process;	GO:0016021//integral component of membrane;GO:0005737//cytoplasm;	GO:0050661//NADP binding;GO:0008677//2-dehydropantoate 2-reductase activity;	ko00770(Pantothenate and CoA biosynthesis)
gene-AFUA_2G13990	728.637	609.467	847.807	1.39106	0.476187	0.00151408	0.0361429	NC_007195.1	3657838	3659480	+	1557	AFUA_2G13990	-	-	opiNOG62165;eurotNOG07387	S	-	gi|71002102|ref|XP_755732.1| conserved hypothetical protein [Aspergillus fumigatus Af293] &gt;gi|66853370|gb|EAL93694.1| conserved hypothetical protein [Aspergillus fumigatus Af293] &gt;gi|159129788|gb|EDP54902.1| conserved hypothetical protein [Aspergillus fumigatus A1163]	-	-	-	-
gene-AFUA_1G15050	1732.82	1997.83	1467.81	0.734702	-0.444769	0.00153479	0.036527	NC_007194.1	4045354	4048347	-	2994	AFUA_1G15050	GO:0005524	K09486	opiNOG01164;COG0443	O	sp|Q10061|LHS1_SCHPO Heat shock protein 70 homolog lhs1 OS=Schizosaccharomyces pombe (strain 972 / ATCC 24843) GN=SPAC1F5.06 PE=3 SV=1	gi|70996238|ref|XP_752874.1| Hsp70 family chaperone Lhs1/Orp150 [Aspergillus fumigatus Af293] &gt;gi|66850509|gb|EAL90836.1| Hsp70 family chaperone Lhs1/Orp150, putative [Aspergillus fumigatus Af293]	-	-	GO:0005524//ATP binding;	ko04141(Protein processing in endoplasmic reticulum)
gene-AFUA_8G00140	265.882	190.117	341.648	1.79704	0.845619	0.00154168	0.036527	NC_007201.1	11257	12709	+	1350	AFUA_8G00140	GO:0055085;GO:0016021;GO:0005215	-	KOG3764;opiNOG70257;fuNOG22355;opiNOG32313	U	sp|O74852|YQ92_SCHPO Uncharacterized MFS-type transporter C18.02 OS=Schizosaccharomyces pombe (strain 972 / ATCC 24843) GN=SPCC18.02 PE=3 SV=1	gi|70983325|ref|XP_747190.1| MFS transporter [Aspergillus fumigatus Af293] &gt;gi|66844815|gb|EAL85152.1| MFS transporter, putative [Aspergillus fumigatus Af293] &gt;gi|159124072|gb|EDP49191.1| MFS transporter, putative [Aspergillus fumigatus A1163]	GO:0055085//transmembrane transport;	GO:0016021//integral component of membrane;	GO:0005215//transporter activity;	-
gene-AFUA_7G04590	524.029	434.977	613.081	1.40946	0.495138	0.00154176	0.036527	NC_007200.1	1046969	1051042	-	3747	AFUA_7G04590	GO:0005634;GO:0003723;GO:0003677;GO:0003721;GO:0006278	K11126	opiNOG07547;fuNOG04599	LB	sp|O13339|TERT_SCHPO Telomerase reverse transcriptase OS=Schizosaccharomyces pombe (strain 972 / ATCC 24843) GN=trt1 PE=1 SV=1	gi|146324818|ref|XP_749051.2| telomerase reverse transcriptase [Aspergillus fumigatus Af293] &gt;gi|129556644|gb|EAL87013.2| telomerase reverse transcriptase, putative [Aspergillus fumigatus Af293]	GO:0006278//RNA-dependent DNA biosynthetic process;	GO:0005634//nucleus;	GO:0003723//RNA binding;GO:0003677//DNA binding;GO:0003721//telomerase RNA reverse transcriptase activity;	-
gene-AFUA_4G00740	13.442	5.61052	21.2735	3.79171	1.92285	0.00155202	0.0366782	NC_007197.1	198243	199838	+	1041	AFUA_4G00740	GO:0005622	-	onyNOG07402;opiNOG17445	S	-	gi|70981706|ref|XP_746382.1| hypothetical protein AFUA_4G00740 [Aspergillus fumigatus Af293] &gt;gi|66844004|gb|EAL84344.1| hypothetical protein AFUA_4G00740 [Aspergillus fumigatus Af293] &gt;gi|159122011|gb|EDP47134.1| hypothetical protein AFUB_101290 [Aspergillus fumigatus A1163]	-	GO:0005622//intracellular anatomical structure;	-	-
gene-AFUA_2G15430	4228.31	3178.06	5278.56	1.66094	0.732	0.00156055	0.0367254	NC_007195.1	4077012	4077812	-	801	AFUA_2G15430	GO:0005622;GO:0055114;GO:0016491	-	COG1028;opiNOG12282	QI	sp|Q8NK50|MTDH_HYPJE NADP-dependent mannitol dehydrogenase OS=Hypocrea jecorina GN=lxr1 PE=1 SV=1	gi|71002394|ref|XP_755878.1| sorbitol/xylulose reductase Sou1-like [Aspergillus fumigatus Af293] &gt;gi|119481955|ref|XP_001261006.1| sorbitol/xylulose reductase, putative [Aspergillus fischeri NRRL 181] &gt;gi|66853516|gb|EAL93840.1| sorbitol/xylulose reductase Sou1-like, putative [Aspergillus fumigatus Af293] &gt;gi|119409160|gb|EAW19109.1| sorbitol/xylulose reductase, putative [Aspergillus fis…	GO:0055114//obsolete oxidation-reduction process;	GO:0005622//intracellular anatomical structure;	GO:0016491//oxidoreductase activity;	-
gene-AFUA_2G15600	656.563	765.242	547.883	0.71596	-0.482049	0.00156765	0.0367254	NC_007195.1	4116180	4117247	+	948	AFUA_2G15600	GO:0003899;GO:0005634;GO:0006351	K10908	opiNOG34121	S	sp|O74883|RPC5_SCHPO DNA-directed RNA polymerase III subunit rpc5 OS=Schizosaccharomyces pombe (strain 972 / ATCC 24843) GN=rpc37 PE=3 SV=1	gi|71002428|ref|XP_755895.1| conserved hypothetical protein [Aspergillus fumigatus Af293] &gt;gi|66853533|gb|EAL93857.1| conserved hypothetical protein [Aspergillus fumigatus Af293] &gt;gi|159129950|gb|EDP55064.1| conserved hypothetical protein [Aspergillus fumigatus A1163]	GO:0006351//transcription, DNA-templated;	GO:0005634//nucleus;	GO:0003899//DNA-directed 5'-3' RNA polymerase activity;	-
gene-AFUA_2G05920	546.087	454.062	638.113	1.40534	0.490922	0.00156966	0.0367254	NC_007195.1	1665690	1666031	+	342	AFUA_2G05920	-	-	-	-	-	gi|70989743|ref|XP_749721.1| hypothetical protein AFUA_2G05920 [Aspergillus fumigatus Af293] &gt;gi|66847352|gb|EAL87683.1| hypothetical protein AFUA_2G05920 [Aspergillus fumigatus Af293] &gt;gi|159129129|gb|EDP54243.1| hypothetical protein AFUB_022960 [Aspergillus fumigatus A1163]	-	-	-	-
gene-AFUA_6G04030	1637.8	1879.8	1395.8	0.742524	-0.42949	0.00157752	0.0367254	NC_007199.1	908793	909044	-	252	AFUA_6G04030	GO:0033617;GO:0016021;GO:0005739	K18187	opiNOG42209	S	sp|P38958|PT100_YEAST Protein PET100, mitochondrial OS=Saccharomyces cerevisiae (strain ATCC 204508 / S288c) GN=PET100 PE=1 SV=1	gi|70984318|ref|XP_747674.1| conserved hypothetical protein [Aspergillus fumigatus Af293] &gt;gi|66845301|gb|EAL85636.1| conserved hypothetical protein [Aspergillus fumigatus Af293] &gt;gi|159122460|gb|EDP47581.1| conserved hypothetical protein [Aspergillus fumigatus A1163]	GO:0033617//mitochondrial cytochrome c oxidase assembly;	GO:0016021//integral component of membrane;GO:0005739//mitochondrion;	-	-
gene-AFUA_3G13850	875.286	735.901	1014.67	1.37881	0.463429	0.00157903	0.0367254	NC_007196.1	3656419	3657543	-	1065	AFUA_3G13850	-	-	opiNOG28965;COG2110;opiNOG28892	KRB	sp|Q9BQ69|MACD1_HUMAN O-acetyl-ADP-ribose deacetylase MACROD1 OS=Homo sapiens GN=MACROD1 PE=1 SV=2	gi|70999035|ref|XP_754239.1| LRP16 family protein [Aspergillus fumigatus Af293] &gt;gi|66851876|gb|EAL92201.1| LRP16 family protein [Aspergillus fumigatus Af293] &gt;gi|159127256|gb|EDP52371.1| LRP16 family protein [Aspergillus fumigatus A1163] &gt;gi|666436003|gb|KEY83403.1| hypothetical protein BA78_1556 [Aspergillus fumigatus var. RP-2014] &gt;gi|846914163|gb|KMK59981.1| LRP16 family protein […	-	-	-	-
gene-AFUA_8G05170	1016.86	1176.8	856.932	0.728189	-0.457614	0.00158159	0.0367254	NC_007201.1	1208042	1209382	-	1341	AFUA_8G05170	GO:0005768;GO:0006914;GO:0000407	K08334	opiNOG06440;eurotNOG05589	T	sp|P87117|BECN1_SCHPO Vacuolar protein sorting-associated protein atg6 OS=Schizosaccharomyces pombe (strain 972 / ATCC 24843) GN=atg6 PE=3 SV=4	gi|70983588|ref|XP_747321.1| autophagy protein Apg6 [Aspergillus fumigatus Af293] &gt;gi|66844947|gb|EAL85283.1| autophagy protein Apg6, putative [Aspergillus fumigatus Af293]	GO:0006914//autophagy;	GO:0005768//endosome;GO:0000407//phagophore assembly site;	-	ko04138(Autophagy - yeast);ko04136(Autophagy - other)
gene-AFUA_2G03060	1111.54	1283.75	939.332	0.731711	-0.450654	0.00158183	0.0367254	NC_007195.1	795687	797514	-	1707	AFUA_2G03060	GO:0005724;GO:0005739	-	opiNOG00170;KOG2370	T	sp|O14342|YB3C_SCHPO Uncharacterized protein C2F12.12c OS=Schizosaccharomyces pombe (strain 972 / ATCC 24843) GN=SPBC2F12.12c PE=4 SV=1	gi|70989183|ref|XP_749441.1| cactin [Aspergillus fumigatus Af293] &gt;gi|66847072|gb|EAL87403.1| cactin, putative [Aspergillus fumigatus Af293] &gt;gi|159128852|gb|EDP53966.1| cactin, putative [Aspergillus fumigatus A1163]	-	GO:0005724//obsolete nuclear telomeric heterochromatin;GO:0005739//mitochondrion;	-	-
gene-AFUA_5G06680	11276	7662.05	14890	1.94334	0.958539	0.00158736	0.0367254	NC_007198.1	1641603	1643263	+	1500	AFUA_5G06680	GO:0006536;GO:0005829;GO:0009450;GO:0003867;GO:0030170	K13524	opiNOG06098;COG0160	E	sp|P14010|GABAT_EMENI 4-aminobutyrate aminotransferase OS=Emericella nidulans (strain FGSC A4 / ATCC 38163 / CBS 112.46 / NRRL 194 / M139) GN=gatA PE=3 SV=1	gi|70998486|ref|XP_753965.1| 4-aminobutyrate transaminase GatA [Aspergillus fumigatus Af293] &gt;gi|66851601|gb|EAL91927.1| 4-aminobutyrate transaminase GatA [Aspergillus fumigatus Af293]	GO:0006536//glutamate metabolic process;GO:0009450//gamma-aminobutyric acid catabolic process;	GO:0005829//cytosol;	GO:0003867//4-aminobutyrate transaminase activity;GO:0030170//pyridoxal phosphate binding;	ko00650(Butanoate metabolism);ko00640(Propanoate metabolism);ko00410(beta-Alanine metabolism);ko00280(Valine, leucine and isoleucine degradation);ko00250(Alanine, aspartate and glutamate metabolism)
gene-AFUA_3G03910	362.188	228.088	496.288	2.17586	1.12159	0.00158899	0.0367254	NC_007196.1	1116029	1118029	+	1728	AFUA_3G03910	-	-	opiNOG17263	S	sp|Q9M2G8|IQM6_ARATH IQ domain-containing protein IQM6 OS=Arabidopsis thaliana GN=IQM6 PE=2 SV=1	gi|146323259|ref|XP_748711.2| IQ calmodulin-binding motif protein [Aspergillus fumigatus Af293] &gt;gi|129556544|gb|EAL86673.2| IQ calmodulin-binding motif protein [Aspergillus fumigatus Af293]	-	-	-	-
gene-AFUA_2G15650	1505.05	1019.46	1990.65	1.95266	0.965442	0.00161798	0.0372815	NC_007195.1	4133758	4136647	+	2535	AFUA_2G15650	GO:0016021	K20246	COG1262;opiNOG03384	S	sp|Q7RX33|EGT1_NEUCR Ergothioneine biosynthesis protein 1 OS=Neurospora crassa (strain ATCC 24698 / 74-OR23-1A / CBS 708.71 / DSM 1257 / FGSC 987) GN=egt-1 PE=1 SV=3	gi|71002438|ref|XP_755900.1| DUF323 domain protein [Aspergillus fumigatus Af293] &gt;gi|66853538|gb|EAL93862.1| DUF323 domain protein [Aspergillus fumigatus Af293]	-	GO:0016021//integral component of membrane;	-	ko00340(Histidine metabolism)
gene-AFUA_2G03860	1493.57	1719.75	1267.39	0.736963	-0.440335	0.00162093	0.0372815	NC_007195.1	1030601	1031662	+	1062	AFUA_2G03860	GO:0016021;GO:0010043;GO:0071467;GO:0005385;GO:0071577	K14709	opiNOG01043;NOG09108;KOG1558	P	sp|Q12436|ZRT2_YEAST Zinc-regulated transporter 2 OS=Saccharomyces cerevisiae (strain ATCC 204508 / S288c) GN=ZRT2 PE=1 SV=1	gi|70989337|ref|XP_749518.1| plasma membrane low affinity zinc ion transporter [Aspergillus fumigatus Af293] &gt;gi|66847149|gb|EAL87480.1| plasma membrane low affinity zinc ion transporter, putative [Aspergillus fumigatus Af293]	GO:0010043//response to zinc ion;GO:0071467//cellular response to pH;GO:0071577//zinc ion transmembrane transport;	GO:0016021//integral component of membrane;	GO:0005385//zinc ion transmembrane transporter activity;	-
gene-AFUA_2G10050	764.111	639.203	889.018	1.39082	0.475938	0.00164246	0.0376763	NC_007195.1	2571089	2572185	-	978	AFUA_2G10050	-	-	opiNOG39035;opiNOG29655	S	-	gi|146322892|ref|XP_755337.2| hypothetical protein AFUA_2G10050 [Aspergillus fumigatus Af293] &gt;gi|129558512|gb|EAL93299.2| hypothetical protein AFUA_2G10050 [Aspergillus fumigatus Af293]	-	-	-	-
gene-AFUA_2G10900	974.222	809.781	1138.66	1.40614	0.491737	0.00164607	0.0376763	NC_007195.1	2806600	2808609	+	1953	AFUA_2G10900	GO:0016042;GO:0006914;GO:0004806;GO:0016021;GO:0032585;GO:0005789;GO:0000139	K17900	COG5153;opiNOG06594	IU	sp|Q4X180|ATG15_ASPFU Putative lipase atg15 OS=Neosartorya fumigata (strain ATCC MYA-4609 / Af293 / CBS 101355 / FGSC A1100) GN=atg15 PE=3 SV=1	gi|71001484|ref|XP_755423.1| autophagy related lipase Atg15 [Aspergillus fumigatus Af293] &gt;gi|73622239|sp|Q4X180.1|ATG15_ASPFU RecName: Full=Putative lipase atg15; AltName: Full=Autophagy-related protein 15 &gt;gi|66853061|gb|EAL93385.1| autophagy related lipase Atg15, putative [Aspergillus fumigatus Af293]	GO:0016042//lipid catabolic process;GO:0006914//autophagy;	GO:0016021//integral component of membrane;GO:0032585//multivesicular body membrane;GO:0005789//endoplasmic reticulum membrane;GO:0000139//Golgi membrane;	GO:0004806//triglyceride lipase activity;	ko04138(Autophagy - yeast);ko00561(Glycerolipid metabolism)
gene-AFUA_4G03450	1243.53	1444.69	1042.37	0.721517	-0.470894	0.00165834	0.0378655	NC_007197.1	976914	977920	+	939	AFUA_4G03450	-	-	opiNOG11930;COG0702	SMG	sp|P39315|QOR2_ECOLI Quinone oxidoreductase 2 OS=Escherichia coli (strain K12) GN=qorB PE=1 SV=1	gi|70982007|ref|XP_746532.1| NmrA-like family protein [Aspergillus fumigatus Af293] &gt;gi|66844155|gb|EAL84494.1| NmrA-like family protein [Aspergillus fumigatus Af293]	-	-	-	-
gene-AFUA_5G07270	867.367	1004.07	730.664	0.727702	-0.458581	0.00166279	0.0378756	NC_007198.1	1810830	1811735	+	762	AFUA_5G07270	GO:0006359	K03024	NOG74705;opiNOG33457;opiNOG43759	FK	-	gi|146324099|ref|XP_001481504.1| conserved hypothetical protein [Aspergillus fumigatus Af293] &gt;gi|129558069|gb|EBA27441.1| conserved hypothetical protein [Aspergillus fumigatus Af293]	GO:0006359//regulation of transcription by RNA polymerase III;	-	-	ko03020(RNA polymerase)
gene-AFUA_2G11990	1152.65	798.873	1506.42	1.88569	0.915089	0.001672	0.0379937	NC_007195.1	3086579	3088424	-	1755	AFUA_2G11990	GO:0035335;GO:0008138;GO:0004725	K01104	opiNOG02342	V	sp|Q8T9S7|PTEN_DICDI Phosphatidylinositol 3,4,5-trisphosphate 3-phosphatase and dual-specificity protein phosphatase PTEN OS=Dictyostelium discoideum GN=pteN PE=2 SV=1	gi|146322936|ref|XP_755530.2| phosphoinositide phosphatase Pten/Tep1 [Aspergillus fumigatus Af293] &gt;gi|129558534|gb|EAL93492.2| phosphoinositide phosphatase Pten/Tep1, putative [Aspergillus fumigatus Af293]	GO:0035335//peptidyl-tyrosine dephosphorylation;	-	GO:0008138//protein tyrosine/serine/threonine phosphatase activity;GO:0004725//protein tyrosine phosphatase activity;	-
gene-AFUA_6G02030	647.102	762.68	531.524	0.696917	-0.520942	0.00167902	0.0380618	NC_007199.1	323985	325500	-	1191	AFUA_6G02030	GO:0008152;GO:0008483;GO:0030170	-	opiNOG19242	E	sp|Q4WD47|FMPE_ASPFU Nonribosomal peptide synthetase fmpE OS=Neosartorya fumigata (strain ATCC MYA-4609 / Af293 / CBS 101355 / FGSC A1100) GN=fmpE PE=2 SV=1	gi|70984735|ref|XP_747874.1| aminotransferase [Aspergillus fumigatus Af293] &gt;gi|66845501|gb|EAL85836.1| aminotransferase, putative [Aspergillus fumigatus Af293]	GO:0008152//metabolic process;	-	GO:0008483//transaminase activity;GO:0030170//pyridoxal phosphate binding;	-
gene-AFUA_5G12035	704.867	587.784	821.951	1.39839	0.483767	0.00169667	0.0382907	NC_007198.1	3113058	3113786	-	642	AFUA_5G12035	-	-	eurotNOG10061	S	-	gi|146324181|ref|XP_001481512.1| conserved hypothetical protein [Aspergillus fumigatus Af293] &gt;gi|129558028|gb|EBA27433.1| conserved hypothetical protein [Aspergillus fumigatus Af293]	-	-	-	-
gene-AFUA_5G14740	26.7241	38.5242	14.9241	0.387395	-1.36812	0.00169722	0.0382907	NC_007198.1	3810067	3811228	+	948	AFUA_5G14740	GO:0030246	-	opiNOG41565	R	sp|D4AL26|LECF_ARTBC Fucose-specific lectin OS=Arthroderma benhamiae (strain ATCC MYA-4681 / CBS 112371) GN=ARB_05022 PE=1 SV=1	gi|70996857|ref|XP_753183.1| fucose-specific lectin FleA [Aspergillus fumigatus Af293] &gt;gi|66850819|gb|EAL91145.1| fucose-specific lectin FleA [Aspergillus fumigatus Af293] &gt;gi|159127086|gb|EDP52202.1| fucose-specific lectin FleA [Aspergillus fumigatus A1163]	-	-	GO:0030246//carbohydrate binding;	-
gene-AFUA_2G11600	450.77	529.526	372.014	0.702542	-0.509344	0.00175103	0.0394107	NC_007195.1	2986730	2987617	+	888	AFUA_2G11600	GO:0006098;GO:0004616;GO:0051287;GO:0055114	-	COG2084;opiNOG11551	RI	sp|O33730|Y1503_SHEFN Uncharacterized oxidoreductase Sfri_1503 OS=Shewanella frigidimarina (strain NCIMB 400) GN=Sfri_1503 PE=3 SV=2	gi|71001622|ref|XP_755492.1| 6-phosphogluconate dehydrogenase family protein [Aspergillus fumigatus Af293] &gt;gi|66853130|gb|EAL93454.1| 6-phosphogluconate dehydrogenase family protein [Aspergillus fumigatus Af293] &gt;gi|159129561|gb|EDP54675.1| oxidoreductase, putative [Aspergillus fumigatus A1163] &gt;gi|846916065|gb|KMK61849.1| 6-phosphogluconate dehydrogenase family protein [Aspergillus fum…	GO:0006098//pentose-phosphate shunt;GO:0055114//obsolete oxidation-reduction process;	-	GO:0004616//phosphogluconate dehydrogenase (decarboxylating) activity;GO:0051287//NAD binding;	-
gene-AFUA_6G13390	212.311	271.25	153.371	0.565422	-0.8226	0.00176723	0.0396809	NC_007199.1	3406731	3408342	-	1548	AFUA_6G13390	GO:0055114;GO:0016491	-	opiNOG20721;COG0665	RE	-	gi|70992733|ref|XP_751215.1| FAD dependent oxidoreductase [Aspergillus fumigatus Af293] &gt;gi|66848848|gb|EAL89177.1| FAD dependent oxidoreductase, putative [Aspergillus fumigatus Af293] &gt;gi|159130330|gb|EDP55443.1| conserved hypothetical protein [Aspergillus fumigatus A1163]	GO:0055114//obsolete oxidation-reduction process;	-	GO:0016491//oxidoreductase activity;	-
gene-AFUA_1G10150	333.28	174.397	492.164	2.82209	1.49676	0.00177723	0.0397534	NC_007194.1	2614068	2614802	-	735	AFUA_1G10150	-	-	opiNOG55604;eurotNOG11587	S	-	gi|70995237|ref|XP_752381.1| conserved hypothetical protein [Aspergillus fumigatus Af293] &gt;gi|66850016|gb|EAL90343.1| conserved hypothetical protein [Aspergillus fumigatus Af293] &gt;gi|159131135|gb|EDP56248.1| conserved hypothetical protein [Aspergillus fumigatus A1163]	-	-	-	-
gene-AFUA_8G02040	846.811	1005.93	687.694	0.683642	-0.548687	0.00177887	0.0397534	NC_007201.1	530708	531997	+	1185	AFUA_8G02040	GO:0016757	-	opiNOG48793;COG3774	MG	sp|Q9UTR6|OCH1_SCHPO Initiation-specific alpha-1,6-mannosyltransferase OS=Schizosaccharomyces pombe (strain 972 / ATCC 24843) GN=och1 PE=1 SV=2	gi|70982949|ref|XP_747002.1| glycosyl transferase [Aspergillus fumigatus Af293] &gt;gi|66844627|gb|EAL84964.1| glycosyl transferase, putative [Aspergillus fumigatus Af293] &gt;gi|159123887|gb|EDP49006.1| glycosyl transferase, putative [Aspergillus fumigatus A1163]	-	-	GO:0016757//glycosyltransferase activity;	-
gene-AFUA_5G01680	321.857	250.578	393.135	1.56891	0.649766	0.00179799	0.0400859	NC_007198.1	423967	425737	-	1548	AFUA_5G01680	GO:0055085;GO:0016021	-	KOG2533;opiNOG03870	G	sp|Q9P6J0|YHDC_SCHPO Uncharacterized transporter C1683.12 OS=Schizosaccharomyces pombe (strain 972 / ATCC 24843) GN=SPBC1683.12 PE=3 SV=1	gi|70985336|ref|XP_748174.1| MFS transporter [Aspergillus fumigatus Af293] &gt;gi|66845802|gb|EAL86136.1| MFS transporter, putative [Aspergillus fumigatus Af293] &gt;gi|666430155|gb|KEY77784.1| MFS transporter [Aspergillus fumigatus var. RP-2014]	GO:0055085//transmembrane transport;	GO:0016021//integral component of membrane;	-	-
gene-AFUA_1G07280	1817	2084.17	1549.83	0.743616	-0.427371	0.00181594	0.0403908	NC_007194.1	2064833	2066406	+	1329	AFUA_1G07280	-	-	opiNOG25206	S	-	gi|70991254|ref|XP_750476.1| conserved hypothetical protein [Aspergillus fumigatus Af293] &gt;gi|66848108|gb|EAL88438.1| conserved hypothetical protein [Aspergillus fumigatus Af293]	-	-	-	-
gene-AFUA_1G05870	976.611	805.268	1147.95	1.42556	0.511524	0.00182662	0.040533	NC_007194.1	1696088	1697105	-	969	AFUA_1G05870	GO:0019915;GO:0016021;GO:0005789	-	KOG3750;opiNOG27087	I	sp|Q9HGM4|SCS3_SCHPO FIT family protein scs3 OS=Schizosaccharomyces pombe (strain 972 / ATCC 24843) GN=scs3 PE=3 SV=1	gi|70990976|ref|XP_750337.1| inositol phospholipid biosynthesis protein Scs3 [Aspergillus fumigatus Af293] &gt;gi|66847969|gb|EAL88299.1| inositol phospholipid biosynthesis protein Scs3, putative [Aspergillus fumigatus Af293] &gt;gi|159130811|gb|EDP55924.1| inositol phospholipid biosynthesis protein Scs3, putative [Aspergillus fumigatus A1163] &gt;gi|666434581|gb|KEY82085.1| inositol phospholipid…	GO:0019915//lipid storage;	GO:0016021//integral component of membrane;GO:0005789//endoplasmic reticulum membrane;	-	-
gene-AFUA_2G15200	1373.59	1163.41	1583.78	1.36132	0.44501	0.00184323	0.0407346	NC_007195.1	4027304	4030222	+	2919	AFUA_2G15200	GO:0008168;GO:0032259	-	euroNOG10198;opiNOG13846;eurotNOG03254	R	-	gi|71002348|ref|XP_755855.1| conserved hypothetical protein [Aspergillus fumigatus Af293] &gt;gi|66853493|gb|EAL93817.1| conserved hypothetical protein [Aspergillus fumigatus Af293] &gt;gi|159129912|gb|EDP55026.1| conserved hypothetical protein [Aspergillus fumigatus A1163] &gt;gi|846915723|gb|KMK61507.1| hypothetical protein Y699_02348 [Aspergillus fumigatus Z5]	GO:0032259//methylation;	-	GO:0008168//methyltransferase activity;	-
gene-AFUA_5G10090	18.04	8.75583	27.3242	3.12069	1.64186	0.00184807	0.0407346	NC_007198.1	2598553	2599053	+	501	AFUA_5G10090	GO:0008168;GO:0032259	-	sorNOG07829;opiNOG40048;COG3865	S	-	gi|70997802|ref|XP_753633.1| 3-demethylubiquinone-9 3-methyltransferase [Aspergillus fumigatus Af293] &gt;gi|66851269|gb|EAL91595.1| 3-demethylubiquinone-9 3-methyltransferase, putative [Aspergillus fumigatus Af293]	GO:0032259//methylation;	-	GO:0008168//methyltransferase activity;	-
gene-AFUA_5G11020	286.922	231.398	342.446	1.4799	0.565498	0.00184864	0.0407346	NC_007198.1	2822229	2823889	-	1380	AFUA_5G11020	GO:0008519;GO:0072488;GO:0016021	K03320	opiNOG01511;COG0004	P	sp|Q9C0V1|AMT1_SCHPO Ammonium transporter 1 OS=Schizosaccharomyces pombe (strain 972 / ATCC 24843) GN=amt1 PE=3 SV=1	gi|70997609|ref|XP_753546.1| ammonium transporter MepA [Aspergillus fumigatus Af293] &gt;gi|66851182|gb|EAL91508.1| ammonium transporter MepA [Aspergillus fumigatus Af293] &gt;gi|159126722|gb|EDP51838.1| ammonium transporter MepA [Aspergillus fumigatus A1163]	GO:0072488//ammonium transmembrane transport;	GO:0016021//integral component of membrane;	GO:0008519//ammonium transmembrane transporter activity;	-
gene-AFUA_3G01430	1650.09	1277	2023.19	1.58433	0.663875	0.00185576	0.0407883	NC_007196.1	362767	363398	+	534	AFUA_3G01430	GO:0016021;GO:0005739	K05770	opiNOG29479;COG3476	T	sp|O94327|TSPO_SCHPO Translocator protein homolog OS=Schizosaccharomyces pombe (strain 972 / ATCC 24843) GN=SPBC725.10 PE=3 SV=2	gi|70985919|ref|XP_748464.1| benzodiazepine receptor family protein [Aspergillus fumigatus Af293] &gt;gi|66846093|gb|EAL86426.1| benzodiazepine receptor family protein [Aspergillus fumigatus Af293] &gt;gi|159128401|gb|EDP53516.1| benzodiazepine receptor family protein [Aspergillus fumigatus A1163] &gt;gi|666433364|gb|KEY80918.1| benzodiazepine receptor [Aspergillus fumigatus var. RP-2014]	-	GO:0016021//integral component of membrane;GO:0005739//mitochondrion;	-	-
gene-AFUA_8G05360	783.489	645.17	921.809	1.42879	0.514789	0.0018597	0.0407883	NC_007201.1	1246860	1247619	-	705	AFUA_8G05360	GO:0016021;GO:0005773	-	opiNOG36114;opiNOG30620;eurotNOG05958	S	sp|Q4WC84|YFAS1_ASPFU FAS1 domain-containing protein AFUA_8G05360 OS=Neosartorya fumigata (strain ATCC MYA-4609 / Af293 / CBS 101355 / FGSC A1100) GN=AFUA_8G05360 PE=3 SV=1	gi|70983622|ref|XP_747338.1| conserved hypothetical protein [Aspergillus fumigatus Af293] &gt;gi|73921182|sp|Q4WC84.1|YFAS1_ASPFU RecName: Full=FAS1 domain-containing protein AFUA_8G05360; Flags: Precursor &gt;gi|66844964|gb|EAL85300.1| conserved hypothetical protein [Aspergillus fumigatus Af293]	-	GO:0016021//integral component of membrane;GO:0005773//vacuole;	-	-
gene-AFUA_5G02610	582.006	452.868	711.144	1.57031	0.651052	0.00187034	0.0408323	NC_007198.1	685654	687128	+	1401	AFUA_5G02610	GO:0009055;GO:0016705;GO:0020037;GO:0005506;GO:0004497;GO:0055114	-	COG2124;opiNOG18020	Q	sp|Q2UNA2|C505_ASPOR Bifunctional cytochrome P450/NADPH--P450 reductase OS=Aspergillus oryzae (strain ATCC 42149 / RIB 40) GN=CYP505A3 PE=2 SV=1	gi|70985150|ref|XP_748081.1| cytochrome P450 [Aspergillus fumigatus Af293] &gt;gi|66845709|gb|EAL86043.1| cytochrome P450, putative [Aspergillus fumigatus Af293]	GO:0055114//obsolete oxidation-reduction process;	-	GO:0009055//electron transfer activity;GO:0016705//oxidoreductase activity, acting on paired donors, with incorporation or reduction of molecular oxygen;GO:0020037//heme binding;GO:0005506//iron ion binding;GO:0004497//monooxygenase activity;	-
gene-AFUA_8G01670	2745.81	2353.15	3138.48	1.33373	0.415468	0.00187034	0.0408323	NC_007201.1	439266	441545	-	2280	AFUA_8G01670	GO:0020037;GO:0055114;GO:0005737;GO:0006979;GO:0046872;GO:0004096;GO:0098869;GO:0005576;GO:0042744	K03782	opiNOG13154;COG0376	CP	sp|B0YAK0|KATG_ASPFC Catalase-peroxidase OS=Neosartorya fumigata (strain CEA10 / CBS 144.89 / FGSC A1163) GN=katG PE=3 SV=1	gi|70983023|ref|XP_747039.1| bifunctional catalase-peroxidase Cat2 [Aspergillus fumigatus Af293] &gt;gi|74629205|sp|Q7Z7W6.1|KATG_ASPFU RecName: Full=Catalase-peroxidase; Short=CP; AltName: Full=Catalase-2; AltName: Full=Peroxidase/catalase &gt;gi|215275381|sp|B0YAK0.1|KATG_ASPFC RecName: Full=Catalase-peroxidase; Short=CP; AltName: Full=Peroxidase/catalase &gt;gi|31074945|gb|AAM95780.1| catalase…	GO:0055114//obsolete oxidation-reduction process;GO:0006979//response to oxidative stress;GO:0098869//cellular oxidant detoxification;GO:0042744//hydrogen peroxide catabolic process;	GO:0005737//cytoplasm;GO:0005576//extracellular region;	GO:0020037//heme binding;GO:0046872//metal ion binding;GO:0004096//catalase activity;	ko00380(Tryptophan metabolism);ko00360(Phenylalanine metabolism)
gene-AFUA_2G09720	154.251	120.538	187.964	1.55937	0.640962	0.0018783	0.0408698	NC_007195.1	2491395	2493429	-	1932	AFUA_2G09720	-	-	eurotNOG11622	S	-	gi|146322882|ref|XP_755305.2| conserved hypothetical protein [Aspergillus fumigatus Af293] &gt;gi|129558507|gb|EAL93267.2| conserved hypothetical protein [Aspergillus fumigatus Af293] &gt;gi|159129386|gb|EDP54500.1| conserved hypothetical protein [Aspergillus fumigatus A1163]	-	-	-	-
gene-AFUA_4G08600	2709.33	2325.81	3092.86	1.3298	0.411208	0.00188368	0.0408698	NC_007197.1	2222014	2223775	+	1653	AFUA_4G08600	GO:0055114;GO:0004029	K00129	COG1012;opiNOG02738	C	sp|Q9URW9|YLX7_SCHPO Putative aldehyde dehydrogenase-like protein C922.07c OS=Schizosaccharomyces pombe (strain 972 / ATCC 24843) GN=SPAC922.07c PE=3 SV=1	gi|70994240|ref|XP_751967.1| aldehyde dehydrogenase [Aspergillus fumigatus Af293] &gt;gi|66849601|gb|EAL89929.1| aldehyde dehydrogenase, putative [Aspergillus fumigatus Af293]	GO:0055114//obsolete oxidation-reduction process;	-	GO:0004029//aldehyde dehydrogenase (NAD+) activity;	ko00410(beta-Alanine metabolism);ko00360(Phenylalanine metabolism);ko00350(Tyrosine metabolism);ko00340(Histidine metabolism);ko00010(Glycolysis / Gluconeogenesis)
gene-AFUA_5G08070	804.345	674.69	934	1.38434	0.469198	0.00188503	0.0408698	NC_007198.1	2047218	2048483	+	1266	AFUA_5G08070	-	-	opiNOG24135	S	-	gi|70998206|ref|XP_753829.1| conserved hypothetical protein [Aspergillus fumigatus Af293] &gt;gi|66851465|gb|EAL91791.1| conserved hypothetical protein [Aspergillus fumigatus Af293] &gt;gi|159126434|gb|EDP51550.1| conserved hypothetical protein [Aspergillus fumigatus A1163]	-	-	-	-
gene-AFUA_4G08410	281.709	201.791	361.627	1.79209	0.841639	0.00191498	0.0414241	NC_007197.1	2171461	2172844	-	1215	AFUA_4G08410	GO:0008270;GO:0005975;GO:0004476;GO:0009298	K01809	COG1482;opiNOG18095	G	sp|P29952|MPI_YEAST Mannose-6-phosphate isomerase OS=Saccharomyces cerevisiae (strain ATCC 204508 / S288c) GN=PMI40 PE=1 SV=4	gi|70994328|ref|XP_751984.1| mannose-6-phosphate isomerase, class I [Aspergillus fumigatus Af293] &gt;gi|66849618|gb|EAL89946.1| mannose-6-phosphate isomerase, class I [Aspergillus fumigatus Af293]	GO:0005975//carbohydrate metabolic process;GO:0009298//GDP-mannose biosynthetic process;	-	GO:0008270//zinc ion binding;GO:0004476//mannose-6-phosphate isomerase activity;	ko00520(Amino sugar and nucleotide sugar metabolism);ko00051(Fructose and mannose metabolism)
gene-AFUA_2G15690	278.155	195.837	360.473	1.84068	0.880235	0.00193547	0.0417716	NC_007195.1	4143751	4144155	+	405	AFUA_2G15690	-	-	opiNOG46132;opiNOG43694	S	-	gi|71002446|ref|XP_755904.1| conserved hypothetical protein [Aspergillus fumigatus Af293] &gt;gi|66853542|gb|EAL93866.1| conserved hypothetical protein [Aspergillus fumigatus Af293]	-	-	-	-
gene-AFUA_5G09180	332.256	273.201	391.312	1.43232	0.518359	0.00195814	0.0421646	NC_007198.1	2353999	2354975	-	927	AFUA_5G09180	GO:0005576	-	eurotNOG07091	R	-	gi|70997978|ref|XP_753721.1| conserved hypothetical protein [Aspergillus fumigatus Af293] &gt;gi|66851357|gb|EAL91683.1| conserved hypothetical protein [Aspergillus fumigatus Af293] &gt;gi|159126545|gb|EDP51661.1| conserved hypothetical protein [Aspergillus fumigatus A1163]	-	GO:0005576//extracellular region;	-	-
gene-AFUA_1G12200	701.403	589.942	812.864	1.37787	0.462442	0.00196878	0.0422973	NC_007194.1	3222183	3223281	+	1044	AFUA_1G12200	-	-	opiNOG11870;NOG78186	S	sp|P38256|YBU6_YEAST Uncharacterized protein YBR096W OS=Saccharomyces cerevisiae (strain ATCC 204508 / S288c) GN=YBR096W PE=1 SV=1	gi|146322614|ref|XP_752588.2| conserved hypothetical protein [Aspergillus fumigatus Af293] &gt;gi|129557755|gb|EAL90550.2| conserved hypothetical protein [Aspergillus fumigatus Af293] &gt;gi|159131343|gb|EDP56456.1| conserved hypothetical protein [Aspergillus fumigatus A1163] &gt;gi|666432022|gb|KEY79613.1| hypothetical protein BA78_0135 [Aspergillus fumigatus var. RP-2014] &gt;gi|846915100|gb|KM…	-	-	-	-
gene-AFUA_2G09070	1136.3	843.031	1429.56	1.69574	0.761917	0.00197625	0.0423617	NC_007195.1	2324249	2327987	+	3624	AFUA_2G09070	GO:0016021	-	opiNOG03951;COG5594;opiNOG18887	S	sp|Q03516|RSN1_YEAST Uncharacterized protein RSN1 OS=Saccharomyces cerevisiae (strain ATCC 204508 / S288c) GN=RSN1 PE=1 SV=1	gi|71001120|ref|XP_755241.1| DUF221 domain protein [Aspergillus fumigatus Af293] &gt;gi|66852879|gb|EAL93203.1| DUF221 domain protein, putative [Aspergillus fumigatus Af293]	-	GO:0016021//integral component of membrane;	-	-
gene-AFUA_1G08920	1048.87	887.655	1210.07	1.36323	0.447025	0.00198274	0.0424046	NC_007194.1	2314391	2317348	+	2958	AFUA_1G08920	-	-	KOG1981;fuNOG05905;opiNOG77420;opiNOG81689	T	sp|Q568Z0|T11L2_RAT T-complex protein 11-like protein 2 OS=Rattus norvegicus GN=Tcp11l2 PE=1 SV=1	gi|70994966|ref|XP_752259.1| IQ calmodulin-binding motif domain protein [Aspergillus fumigatus Af293] &gt;gi|66849894|gb|EAL90221.1| IQ calmodulin-binding motif domain protein [Aspergillus fumigatus Af293] &gt;gi|159131015|gb|EDP56128.1| IQ calmodulin-binding motif domain protein [Aspergillus fumigatus A1163]	-	-	-	-
gene-AFUA_1G04310	298.021	177.905	418.138	2.35035	1.23287	0.00199768	0.0426278	NC_007194.1	1223380	1224262	+	720	AFUA_1G04310	-	-	opiNOG73585;eurotNOG11687	S	-	gi|70990658|ref|XP_750178.1| hypothetical protein AFUA_1G04310 [Aspergillus fumigatus Af293] &gt;gi|66847810|gb|EAL88140.1| hypothetical protein AFUA_1G04310 [Aspergillus fumigatus Af293] &gt;gi|159130655|gb|EDP55768.1| hypothetical protein AFUB_004640 [Aspergillus fumigatus A1163]	-	-	-	-
gene-AFUA_3G12920	298.987	166.677	431.298	2.58762	1.37163	0.00201638	0.0429299	NC_007196.1	3430194	3436923	+	6609	AFUA_3G12920	GO:2001310;GO:0016853;GO:0009405;GO:0019184;GO:0016874	-	opiNOG21144;COG1020	QI	sp|Q4WYG2|NRPS5_ASPFU Nonribosomal peptide synthetase 5 OS=Neosartorya fumigata (strain ATCC MYA-4609 / Af293 / CBS 101355 / FGSC A1100) GN=NRPS5 PE=3 SV=2	gi|146323460|ref|XP_754329.2| nonribosomal peptide synthase GliP-like [Aspergillus fumigatus Af293] &gt;gi|384955713|sp|Q4WYG2.2|NRPS5_ASPFU RecName: Full=Nonribosomal peptide synthetase 5 &gt;gi|129558279|gb|EAL92291.2| nonribosomal peptide synthase GliP-like, putative [Aspergillus fumigatus Af293]	GO:2001310//gliotoxin biosynthetic process;GO:0009405//obsolete pathogenesis;GO:0019184//nonribosomal peptide biosynthetic process;	-	GO:0016853//isomerase activity;GO:0016874//ligase activity;	-
gene-AFUA_2G15770	2128.02	1627.32	2628.72	1.61537	0.691868	0.00202787	0.0430773	NC_007195.1	4166298	4167810	+	1305	AFUA_2G15770	GO:0005622;GO:0016021;GO:0016740	K07393	opiNOG02500;COG0435	O	sp|O94524|GTO2_SCHPO Glutathione S-transferase omega-like 2 OS=Schizosaccharomyces pombe (strain 972 / ATCC 24843) GN=gto2 PE=3 SV=1	gi|71002462|ref|XP_755912.1| cell wall biogenesis protein/glutathione transferase (Gto1), putative [Aspergillus fumigatus Af293] &gt;gi|66853550|gb|EAL93874.1| cell wall biogenesis protein/glutathione transferase (Gto1), putative [Aspergillus fumigatus Af293] &gt;gi|159129967|gb|EDP55081.1| cell wall biogenesis protein/glutathione transferase, putative [Aspergillus fumigatus A1163]	-	GO:0005622//intracellular anatomical structure;GO:0016021//integral component of membrane;	GO:0016740//transferase activity;	-
gene-AFUA_1G17290	387.896	301.02	474.772	1.57721	0.657377	0.0020522	0.0434947	NC_007194.1	4724613	4726019	-	1407	AFUA_1G17290	-	-	opiNOG54155;opiNOG52571	S	-	gi|70996684|ref|XP_753097.1| conserved hypothetical protein [Aspergillus fumigatus Af293] &gt;gi|66850732|gb|EAL91059.1| conserved hypothetical protein [Aspergillus fumigatus Af293] &gt;gi|159131833|gb|EDP56946.1| conserved hypothetical protein [Aspergillus fumigatus A1163] &gt;gi|846909063|gb|KMK55021.1| hypothetical protein Y699_09367 [Aspergillus fumigatus Z5]	-	-	-	-
gene-AFUA_8G04470	516.314	411.758	620.869	1.50785	0.592492	0.00205672	0.0434947	NC_007201.1	1007104	1008533	-	1377	AFUA_8G04470	GO:0055085;GO:0016021	-	COG0477;opiNOG22882	G	sp|Q10097|YAOI_SCHPO Uncharacterized transporter C11D3.18C OS=Schizosaccharomyces pombe (strain 972 / ATCC 24843) GN=SPAC11D3.18c PE=3 SV=1	gi|70983454|ref|XP_747254.1| MFS transporter [Aspergillus fumigatus Af293] &gt;gi|66844880|gb|EAL85216.1| MFS transporter, putative [Aspergillus fumigatus Af293]	GO:0055085//transmembrane transport;	GO:0016021//integral component of membrane;	-	-
gene-AFUA_6G12220	14623	18654.5	10591.5	0.567775	-0.816608	0.00207294	0.0437399	NC_007199.1	3071777	3072444	-	585	AFUA_6G12220	GO:0016787;GO:0008152	-	opiNOG35913;COG1335	QR	sp|D4GWH7|Y2328_HALVD Uncharacterized isochorismatase family protein HVO_2328 OS=Haloferax volcanii (strain ATCC 29605 / DSM 3757 / JCM 8879 / NBRC 14742 / NCIMB 2012 / VKM B-1768 / DS2) GN=HVO_2328 PE=1 SV=1	gi|70992505|ref|XP_751101.1| isochorismatase family hydrolase [Aspergillus fumigatus Af293] &gt;gi|66848734|gb|EAL89063.1| isochorismatase family hydrolase, putative [Aspergillus fumigatus Af293] &gt;gi|159124673|gb|EDP49791.1| isochorismatase family hydrolase, putative [Aspergillus fumigatus A1163]	GO:0008152//metabolic process;	-	GO:0016787//hydrolase activity;	-
gene-AFUA_2G02050	2159.86	2781.95	1537.78	0.55277	-0.855249	0.00210876	0.0443966	NC_007195.1	508618	509986	-	1134	AFUA_2G02050	GO:0006457;GO:0003755;GO:0000413;GO:0005737	K05864	COG0652;opiNOG02177	O	sp|Q4WIF3|PPID_ASPFU Peptidyl-prolyl cis-trans isomerase D OS=Neosartorya fumigata (strain ATCC MYA-4609 / Af293 / CBS 101355 / FGSC A1100) GN=cpr6 PE=3 SV=1	gi|70988980|ref|XP_749340.1| peptidyl-prolyl cis-trans isomerase Cpr7 [Aspergillus fumigatus Af293] &gt;gi|74669308|sp|Q4WIF3.1|PPID_ASPFU RecName: Full=Peptidyl-prolyl cis-trans isomerase D; Short=PPIase D; AltName: Full=Rotamase D &gt;gi|66846971|gb|EAL87302.1| peptidyl-prolyl cis-trans isomerase Cpr7, putative [Aspergillus fumigatus Af293]	GO:0006457//protein folding;GO:0000413//protein peptidyl-prolyl isomerization;	GO:0005737//cytoplasm;	GO:0003755//peptidyl-prolyl cis-trans isomerase activity;	-
gene-AFUA_1G04370	2026.76	2319.38	1734.14	0.747673	-0.419521	0.00213685	0.0448089	NC_007194.1	1245559	1246940	+	1314	AFUA_1G04370	-	-	ascNOG16444;onyNOG05619;opiNOG46902	S	-	gi|70990672|ref|XP_750185.1| ribosome assembly and transport protein Srp40 [Aspergillus fumigatus Af293] &gt;gi|66847817|gb|EAL88147.1| ribosome assembly and transport protein Srp40, putative [Aspergillus fumigatus Af293] &gt;gi|159130662|gb|EDP55775.1| serine-rich protein [Aspergillus fumigatus A1163] &gt;gi|846911421|gb|KMK57311.1| ribosome assembly and transport protein Srp40 [Aspergillus fumi…	-	-	-	-
gene-AFUA_3G15080	130.136	90.9941	169.279	1.86032	0.895554	0.00213782	0.0448089	NC_007196.1	3975051	3976699	+	1596	AFUA_3G15080	-	-	KOG4308;opiNOG20139	SR	sp|P59046|NAL12_HUMAN NACHT, LRR and PYD domains-containing protein 12 OS=Homo sapiens GN=NLRP12 PE=1 SV=2	gi|70998789|ref|XP_754116.1| conserved hypothetical protein [Aspergillus fumigatus Af293] &gt;gi|66851753|gb|EAL92078.1| conserved hypothetical protein [Aspergillus fumigatus Af293] &gt;gi|846908316|gb|KMK54296.1| hypothetical protein Y699_09475 [Aspergillus fumigatus Z5]	-	-	-	-
gene-AFUA_2G14300	66.5811	47.1063	86.0558	1.82684	0.869351	0.00217799	0.0455498	NC_007195.1	3748570	3749095	+	432	AFUA_2G14300	GO:0008152;GO:0016846	-	NOG166568;opiNOG30674	S	-	gi|71002164|ref|XP_755763.1| DUF636 domain protein [Aspergillus fumigatus Af293] &gt;gi|66853401|gb|EAL93725.1| DUF636 domain protein [Aspergillus fumigatus Af293] &gt;gi|159129818|gb|EDP54932.1| DUF636 domain protein [Aspergillus fumigatus A1163]	GO:0008152//metabolic process;	-	GO:0016846//carbon-sulfur lyase activity;	-
gene-AFUA_4G10080	335.896	274.944	396.848	1.44338	0.529451	0.00221616	0.0462458	NC_007197.1	2604650	2606171	-	1266	AFUA_4G10080	GO:0016021	-	opiNOG44949;eurotNOG04135	S	-	gi|146323809|ref|XP_751818.2| conserved hypothetical protein [Aspergillus fumigatus Af293] &gt;gi|129557525|gb|EAL89780.2| conserved hypothetical protein [Aspergillus fumigatus Af293] &gt;gi|159125264|gb|EDP50381.1| conserved hypothetical protein [Aspergillus fumigatus A1163]	-	GO:0016021//integral component of membrane;	-	-
gene-AFUA_6G12890	1373.03	1168.95	1577.1	1.34916	0.432065	0.0022212	0.0462488	NC_007199.1	3252637	3255926	-	2784	AFUA_6G12890	GO:0070772;GO:0043550	K15305	NOG01037;KOG0212;opiNOG00805	SU	sp|Q06708|VAC14_YEAST Vacuole morphology and inheritance protein 14 OS=Saccharomyces cerevisiae (strain ATCC 204508 / S288c) GN=VAC14 PE=1 SV=1	gi|70992637|ref|XP_751167.1| vacuole-associated enzyme activator complex component (Vac14), putative [Aspergillus fumigatus Af293] &gt;gi|66848800|gb|EAL89129.1| vacuole-associated enzyme activator complex component (Vac14), putative [Aspergillus fumigatus Af293] &gt;gi|846917836|gb|KMK63583.1| vacuole-associated enzyme activator complex component (Vac14), putative [Aspergillus fumigatus Z5]	GO:0043550//regulation of lipid kinase activity;	GO:0070772//PAS complex;	-	-
gene-AFUA_2G14870	51.6431	34.8815	68.4048	1.96106	0.971637	0.00229965	0.0477771	NC_007195.1	3920997	3921584	+	588	AFUA_2G14870	-	-	eurotNOG07224	S	-	gi|71002276|ref|XP_755819.1| conserved hypothetical protein [Aspergillus fumigatus Af293] &gt;gi|66853457|gb|EAL93781.1| conserved hypothetical protein [Aspergillus fumigatus Af293]	-	-	-	-
gene-AFUA_5G13920	6488.49	7627.95	5349.04	0.701242	-0.512016	0.00230781	0.0478416	NC_007198.1	3643780	3644692	+	606	AFUA_5G13920	GO:0005622	-	KOG3158;opiNOG30657;NOG79178;opiNOG34304	OR	sp|Q11118|WOS2_SCHPO Protein wos2 OS=Schizosaccharomyces pombe (strain 972 / ATCC 24843) GN=wos2 PE=2 SV=1	gi|70997019|ref|XP_753264.1| Hsp90 binding co-chaperone (Sba1) [Aspergillus fumigatus Af293] &gt;gi|66850900|gb|EAL91226.1| Hsp90 binding co-chaperone (Sba1), putative [Aspergillus fumigatus Af293] &gt;gi|159127010|gb|EDP52126.1| Hsp90 binding co-chaperone (Sba1), putative [Aspergillus fumigatus A1163] &gt;gi|666432126|gb|KEY79714.1| Hsp90 binding co chaperone Sba1 [Aspergillus fumigatus var. RP-…	-	GO:0005622//intracellular anatomical structure;	-	-
gene-AFUA_4G03322	15228.1	17677.7	12778.5	0.722857	-0.468217	0.00232406	0.0480723	NC_007197.1	940291	941164	-	774	AFUA_4G03322	-	-	opiNOG75808;eurotNOG07373	R	-	gi|146323605|ref|XP_001481533.1| WW domain protein [Aspergillus fumigatus Af293] &gt;gi|129555302|gb|EBA27179.1| WW domain protein [Aspergillus fumigatus Af293]	-	-	-	-
gene-AFUA_5G13970	779.8	657.96	901.64	1.37036	0.454552	0.00232911	0.0480723	NC_007198.1	3651112	3656167	+	4782	AFUA_5G13970	-	-	opiNOG13266;eurotNOG02198;NOG07469;opiNOG43201	SR	-	gi|146324213|ref|XP_753259.2| WD domain, G-beta repeat protein [Aspergillus fumigatus Af293] &gt;gi|129558012|gb|EAL91221.2| WD domain, G-beta repeat protein [Aspergillus fumigatus Af293]	-	-	-	-
gene-AFUA_2G10580	6029.88	6851.54	5208.22	0.760153	-0.395639	0.00236042	0.0486122	NC_007195.1	2709119	2709459	-	171	AFUA_2G10580	GO:0016021	-	opiNOG46724;opiNOG73473;NOG113391	S	-	gi|146322902|ref|XP_001481665.1| conserved hypothetical protein [Aspergillus fumigatus Af293] &gt;gi|129558517|gb|EBA27489.1| conserved hypothetical protein [Aspergillus fumigatus Af293] &gt;gi|159129463|gb|EDP54577.1| conserved hypothetical protein [Aspergillus fumigatus A1163] &gt;gi|846916156|gb|KMK61940.1| hypothetical protein Y699_02781 [Aspergillus fumigatus Z5]	-	GO:0016021//integral component of membrane;	-	-
gene-AFUA_5G06270	2894.7	3300	2489.39	0.75436	-0.406674	0.00237155	0.0487354	NC_007198.1	1504956	1506935	+	1923	AFUA_5G06270	GO:0005759;GO:0006782;GO:0003870;GO:0019354;GO:0030170	K00643	opiNOG05275;COG0156	H	sp|P38092|HEM1_EMENI 5-aminolevulinate synthase, mitochondrial OS=Emericella nidulans (strain FGSC A4 / ATCC 38163 / CBS 112.46 / NRRL 194 / M139) GN=hemA PE=3 SV=2	gi|70998568|ref|XP_754006.1| 5-aminolevulinic acid synthase HemA [Aspergillus fumigatus Af293] &gt;gi|66851642|gb|EAL91968.1| 5-aminolevulinic acid synthase HemA [Aspergillus fumigatus Af293] &gt;gi|846913448|gb|KMK59276.1| 5-aminolevulinic acid synthase HemA [Aspergillus fumigatus Z5]	GO:0006782//protoporphyrinogen IX biosynthetic process;GO:0019354//siroheme biosynthetic process;	GO:0005759//mitochondrial matrix;	GO:0003870//5-aminolevulinate synthase activity;GO:0030170//pyridoxal phosphate binding;	ko00860(Porphyrin metabolism);ko00260(Glycine, serine and threonine metabolism)
gene-AFUA_6G09520	1404.05	1079.61	1728.5	1.60104	0.679011	0.00239023	0.0489124	NC_007199.1	2319498	2322435	+	2784	AFUA_6G09520	GO:0016787;GO:0008152	-	COG0657;opiNOG10970	IV	sp|O14158|YE76_SCHPO AB hydrolase superfamily protein C4A8.06c OS=Schizosaccharomyces pombe (strain 972 / ATCC 24843) GN=SPAC4A8.06c PE=3 SV=1	gi|70991985|ref|XP_750841.1| lipase/esterase family protein [Aspergillus fumigatus Af293] &gt;gi|66848474|gb|EAL88803.1| lipase/esterase family protein [Aspergillus fumigatus Af293]	GO:0008152//metabolic process;	-	GO:0016787//hydrolase activity;	-
gene-AFUA_2G14140	260.476	355.166	165.785	0.466782	-1.09918	0.00239051	0.0489124	NC_007195.1	3701784	3702650	+	666	AFUA_2G14140	GO:0000272;GO:0016798	K06113	COG3507	G	-	gi|71002132|ref|XP_755747.1| hypothetical protein AFUA_2G14140 [Aspergillus fumigatus Af293] &gt;gi|66853385|gb|EAL93709.1| hypothetical protein AFUA_2G14140 [Aspergillus fumigatus Af293] &gt;gi|159129802|gb|EDP54916.1| hypothetical protein AFUB_029760 [Aspergillus fumigatus A1163]	GO:0000272//polysaccharide catabolic process;	-	GO:0016798//hydrolase activity, acting on glycosyl bonds;	-
gene-AFUA_8G06160	442.699	367.459	517.939	1.40952	0.4952	0.00241081	0.0492211	NC_007201.1	1465695	1466634	+	888	AFUA_8G06160	-	-	eurotNOG12186	S	-	gi|70983782|ref|XP_747417.1| conserved hypothetical protein [Aspergillus fumigatus Af293] &gt;gi|66845043|gb|EAL85379.1| conserved hypothetical protein [Aspergillus fumigatus Af293]	-	-	-	-
gene-AFUA_3G00330	473.029	393.025	553.034	1.40712	0.492748	0.0024214	0.0493133	NC_007196.1	68307	69690	-	1065	AFUA_3G00330	GO:0003824;GO:0044237;GO:0050662	-	opiNOG15349	R	sp|Q12177|YL056_YEAST Uncharacterized protein YLL056C OS=Saccharomyces cerevisiae (strain ATCC 204508 / S288c) GN=YLL056C PE=2 SV=1	gi|146323121|ref|XP_748355.2| NAD dependent epimerase/dehydratase family protein [Aspergillus fumigatus Af293] &gt;gi|129556475|gb|EAL86317.2| NAD dependent epimerase/dehydratase family protein [Aspergillus fumigatus Af293] &gt;gi|159128511|gb|EDP53626.1| conserved hypothetical protein [Aspergillus fumigatus A1163]	GO:0044237//cellular metabolic process;	-	GO:0003824//catalytic activity;GO:0050662//obsolete coenzyme binding;	-
gene-AFUA_3G07010	38.8102	52.6531	24.9672	0.474183	-1.07649	0.00242772	0.0493133	NC_007196.1	1749794	1750466	-	372	AFUA_3G07010	-	-	eurotNOG07823;opiNOG17685	S	-	gi|71000421|ref|XP_754905.1| hypothetical protein AFUA_3G07010 [Aspergillus fumigatus Af293] &gt;gi|66852542|gb|EAL92867.1| hypothetical protein AFUA_3G07010 [Aspergillus fumigatus Af293] &gt;gi|159127919|gb|EDP53034.1| hypothetical protein AFUB_042050 [Aspergillus fumigatus A1163]	-	-	-	-
gene-AFUA_4G04410	1221.23	1034.95	1407.52	1.35999	0.443594	0.00243098	0.0493133	NC_007197.1	1243951	1245048	+	1017	AFUA_4G04410	GO:0008691;GO:0070403;GO:0006631;GO:0003857;GO:0055114	K00074	opiNOG05270;COG1250	I	sp|P45856|HBD_BACSU Probable 3-hydroxybutyryl-CoA dehydrogenase OS=Bacillus subtilis (strain 168) GN=mmgB PE=2 SV=1	gi|70982195|ref|XP_746626.1| 3-hydroxybutyryl-CoA dehydrogenase [Aspergillus fumigatus Af293] &gt;gi|66844249|gb|EAL84588.1| 3-hydroxybutyryl-CoA dehydrogenase, putative [Aspergillus fumigatus Af293] &gt;gi|159122139|gb|EDP47261.1| 3-hydroxybutyryl-CoA dehydrogenase, putative [Aspergillus fumigatus A1163]	GO:0006631//fatty acid metabolic process;GO:0055114//obsolete oxidation-reduction process;	-	GO:0008691//3-hydroxybutyryl-CoA dehydrogenase activity;GO:0070403//NAD+ binding;GO:0003857//3-hydroxyacyl-CoA dehydrogenase activity;	ko00650(Butanoate metabolism);ko00360(Phenylalanine metabolism)
gene-AFUA_4G06320	1237.31	1661.55	813.078	0.489349	-1.03106	0.00245139	0.049621	NC_007197.1	1621215	1621597	+	198	AFUA_4G06320	-	-	-	-	-	gi|70994830|ref|XP_752192.1| 4F5 domain protein [Aspergillus fumigatus Af293] &gt;gi|66849826|gb|EAL90154.1| 4F5 domain protein [Aspergillus fumigatus Af293] &gt;gi|159124895|gb|EDP50012.1| 4F5 domain protein [Aspergillus fumigatus A1163]	-	-	-	-
gene-AFUA_1G00520	43.9159	28.8786	58.9532	2.04141	1.02957	0.00247665	0.0500252	NC_007194.1	160405	163021	+	2409	AFUA_1G00520	-	-	-	-	-	gi|70989910|ref|XP_749804.1| F-box domain protein [Aspergillus fumigatus Af293] &gt;gi|66847436|gb|EAL87766.1| F-box domain protein [Aspergillus fumigatus Af293]	-	-	-	-
gene-AFUA_3G08980	4540.72	5180.01	3901.43	0.753169	-0.408954	0.00249996	0.0502834	NC_007196.1	2294900	2296443	+	1521	AFUA_3G08980	GO:0006520;GO:0004795;GO:0030170	K01733	opiNOG01948;COG0498	E	sp|Q42598|THRC_SCHPO Threonine synthase OS=Schizosaccharomyces pombe (strain 972 / ATCC 24843) GN=thrc PE=1 SV=1	gi|71000002|ref|XP_754718.1| threonine synthase Thr4 [Aspergillus fumigatus Af293] &gt;gi|66852355|gb|EAL92680.1| threonine synthase Thr4, putative [Aspergillus fumigatus Af293] &gt;gi|159127727|gb|EDP52842.1| threonine synthase [Aspergillus fumigatus A1163] &gt;gi|666431198|gb|KEY78808.1| threoninee synthase Thr4 [Aspergillus fumigatus var. RP-2014]	GO:0006520//cellular amino acid metabolic process;	-	GO:0004795//threonine synthase activity;GO:0030170//pyridoxal phosphate binding;	ko00750(Vitamin B6 metabolism);ko00260(Glycine, serine and threonine metabolism)
gene-AFUA_5G08100	946.579	765.725	1127.43	1.47237	0.558143	0.00250389	0.0502834	NC_007198.1	2052099	2052687	+	522	AFUA_5G08100	-	-	opiNOG41841	S	-	gi|70998198|ref|XP_753826.1| conserved hypothetical protein [Aspergillus fumigatus Af293] &gt;gi|66851462|gb|EAL91788.1| conserved hypothetical protein [Aspergillus fumigatus Af293] &gt;gi|159126437|gb|EDP51553.1| conserved hypothetical protein [Aspergillus fumigatus A1163] &gt;gi|846913626|gb|KMK59454.1| hypothetical protein Y699_00655 [Aspergillus fumigatus Z5]	-	-	-	-
gene-AFUA_2G07730	1399.46	1607.9	1191.03	0.740735	-0.43297	0.00250539	0.0502834	NC_007195.1	1977342	1981208	-	3801	AFUA_2G07730	GO:0005938;GO:0032065;GO:0005543	-	opiNOG07809	S	sp|Q00083|APSA_EMENI Anucleate primary sterigmata protein A OS=Emericella nidulans (strain FGSC A4 / ATCC 38163 / CBS 112.46 / NRRL 194 / M139) GN=apsA PE=1 SV=2	gi|71000854|ref|XP_755108.1| nuclear migration protein [Aspergillus fumigatus Af293] &gt;gi|66852746|gb|EAL93070.1| nuclear migration protein, putative [Aspergillus fumigatus Af293] &gt;gi|159129207|gb|EDP54321.1| nuclear migration protein, putative [Aspergillus fumigatus A1163]	GO:0032065//maintenance of protein location in cell cortex;	GO:0005938//cell cortex;	GO:0005543//phospholipid binding;	-
gene-AFUA_5G14315	99.3114	74.831	123.792	1.65428	0.726206	0.00252598	0.0505891	NC_007198.1	3731908	3733020	-	1113	AFUA_5G14315	GO:0016021	-	opiNOG09853;NOG47258	S	-	gi|146324231|ref|XP_001481520.1| conserved hypothetical protein [Aspergillus fumigatus Af293] &gt;gi|129558003|gb|EBA27425.1| conserved hypothetical protein [Aspergillus fumigatus Af293]	-	GO:0016021//integral component of membrane;	-	-
gene-AFUA_4G12010	577.157	484.375	669.938	1.3831	0.467902	0.00258991	0.0517598	NC_007197.1	3155239	3156842	+	1383	AFUA_4G12010	GO:0046949;GO:0048037;GO:0043754	K09699	COG0508;opiNOG06074	C	sp|P53395|ODB2_MOUSE Lipoamide acyltransferase component of branched-chain alpha-keto acid dehydrogenase complex, mitochondrial OS=Mus musculus GN=Dbt PE=1 SV=2	gi|70993566|ref|XP_751630.1| 2-oxo acid dehydrogenases acyltransferase [Aspergillus fumigatus Af293] &gt;gi|66849264|gb|EAL89592.1| 2-oxo acid dehydrogenases acyltransferase, putative [Aspergillus fumigatus Af293] &gt;gi|159125446|gb|EDP50563.1| 2-oxo acid dehydrogenases acyltransferase, putative [Aspergillus fumigatus A1163]	GO:0046949//fatty-acyl-CoA biosynthetic process;	-	GO:0048037//obsolete cofactor binding;GO:0043754//dihydrolipoyllysine-residue (2-methylpropanoyl)transferase activity;	ko00640(Propanoate metabolism);ko00280(Valine, leucine and isoleucine degradation)
gene-AFUA_5G10650	1406	1609.75	1202.25	0.746855	-0.4211	0.00259939	0.0518398	NC_007198.1	2723747	2725117	-	1239	AFUA_5G10650	GO:0004733;GO:0008615;GO:0042823;GO:0010181;GO:0055114	K00275	opiNOG32659;COG0259	H	sp|P38075|PDX3_YEAST Pyridoxamine 5&apos;-phosphate oxidase OS=Saccharomyces cerevisiae (strain ATCC 204508 / S288c) GN=PDX3 PE=1 SV=1	gi|70997683|ref|XP_753579.1| pyridoxamine phosphate oxidase [Aspergillus fumigatus Af293] &gt;gi|66851215|gb|EAL91541.1| pyridoxamine phosphate oxidase, putative [Aspergillus fumigatus Af293] &gt;gi|159126690|gb|EDP51806.1| pyridoxamine phosphate oxidase, putative [Aspergillus fumigatus A1163]	GO:0008615//pyridoxine biosynthetic process;GO:0042823//pyridoxal phosphate biosynthetic process;GO:0055114//obsolete oxidation-reduction process;	-	GO:0004733//pyridoxamine-phosphate oxidase activity;GO:0010181//FMN binding;	ko00750(Vitamin B6 metabolism)
gene-AFUA_2G14560	50.0337	65.9725	34.0948	0.516803	-0.952314	0.00266351	0.0529913	NC_007195.1	3811917	3813483	+	1515	AFUA_2G14560	GO:0016829;GO:0008152	-	opiNOG60506;COG0329	SE	sp|Q5BD77|HOGA1_EMENI Probable 4-hydroxy-2-oxoglutarate aldolase, mitochondrial OS=Emericella nidulans (strain FGSC A4 / ATCC 38163 / CBS 112.46 / NRRL 194 / M139) GN=AN1503 PE=1 SV=1	gi|71002214|ref|XP_755788.1| dihydrodipicolinate synthetase family protein [Aspergillus fumigatus Af293] &gt;gi|66853426|gb|EAL93750.1| dihydrodipicolinate synthetase family protein [Aspergillus fumigatus Af293]	GO:0008152//metabolic process;	-	GO:0016829//lyase activity;	-
gene-AFUA_5G11120	1071.58	1231.13	912.027	0.740804	-0.432836	0.00266835	0.0529913	NC_007198.1	2844347	2844875	-	438	AFUA_5G11120	GO:0003899;GO:0006351	K03016	NOG30671;opiNOG34438;KOG3400;opiNOG26141	K	sp|P20436|RPAB3_YEAST DNA-directed RNA polymerases I, II, and III subunit RPABC3 OS=Saccharomyces cerevisiae (strain ATCC 204508 / S288c) GN=RPB8 PE=1 SV=1	gi|70997587|ref|XP_753536.1| DNA-directed RNA polymerases i, ii, and iii 145 kDa polypeptide [Aspergillus fumigatus Af293] &gt;gi|66851172|gb|EAL91498.1| DNA-directed RNA polymerases i, ii, and iii 145 kDa polypeptide [Aspergillus fumigatus Af293] &gt;gi|159126732|gb|EDP51848.1| DNA-directed RNA polymerases i, ii, and iii 145 kDa polypeptide [Aspergillus fumigatus A1163] &gt;gi|666430492|gb|KEY78…	GO:0006351//transcription, DNA-templated;	-	GO:0003899//DNA-directed 5'-3' RNA polymerase activity;	ko03020(RNA polymerase)
gene-AFUA_8G02180	354.676	191.167	518.185	2.71064	1.43863	0.00268642	0.0532385	NC_007201.1	563485	566284	+	1485	AFUA_8G02180	GO:0016021;GO:0003333;GO:0015171	-	COG0531	E	sp|P19807|HNM1_YEAST Choline transport protein OS=Saccharomyces cerevisiae (strain ATCC 204508 / S288c) GN=HNM1 PE=1 SV=1	gi|146324697|ref|XP_746988.2| GABA permease [Aspergillus fumigatus Af293] &gt;gi|129555463|gb|EAL84950.2| GABA permease, putative [Aspergillus fumigatus Af293]	GO:0003333//amino acid transmembrane transport;	GO:0016021//integral component of membrane;	GO:0015171//amino acid transmembrane transporter activity;	-
gene-AFUA_6G12200	90.3939	120.405	60.3825	0.501493	-0.995699	0.00272015	0.0537941	NC_007199.1	3068206	3068657	+	324	AFUA_6G12200	-	-	opiNOG44025;sordNOG15107;eurotNOG12061	S	-	gi|70992501|ref|XP_751099.1| hypothetical protein AFUA_6G12200 [Aspergillus fumigatus Af293] &gt;gi|66848732|gb|EAL89061.1| hypothetical protein AFUA_6G12200 [Aspergillus fumigatus Af293] &gt;gi|159124670|gb|EDP49788.1| hypothetical protein AFUB_078200 [Aspergillus fumigatus A1163]	-	-	-	-
gene-AFUA_5G01640	388.274	291.727	484.82	1.66189	0.732829	0.00274342	0.0541411	NC_007198.1	417589	418617	+	1029	AFUA_5G01640	-	-	-	-	-	gi|70985344|ref|XP_748178.1| ankyrin repeat protein [Aspergillus fumigatus Af293] &gt;gi|66845806|gb|EAL86140.1| ankyrin repeat protein [Aspergillus fumigatus Af293]	-	-	-	-
gene-AFUA_8G01870	69.3787	88.8794	49.878	0.561187	-0.833447	0.00275881	0.0543312	NC_007201.1	485614	486545	-	594	AFUA_8G01870	-	-	opiNOG56304	R	-	gi|70982983|ref|XP_747019.1| hypothetical protein AFUA_8G01870 [Aspergillus fumigatus Af293] &gt;gi|66844644|gb|EAL84981.1| hypothetical protein AFUA_8G01870 [Aspergillus fumigatus Af293]	-	-	-	-
gene-AFUA_2G11400	240.491	194.256	286.725	1.47602	0.561713	0.00278025	0.0546397	NC_007195.1	2933628	2934747	-	894	AFUA_2G11400	GO:0008168;GO:0032259	-	eurotNOG06366;opiNOG16943;opiNOG17492	R	sp|B6H9U8|LAEA_PENRW Secondary metabolism regulator laeA OS=Penicillium rubens (strain ATCC 28089 / DSM 1075 / NRRL 1951 / Wisconsin 54-1255) GN=laeA PE=1 SV=1	gi|71001582|ref|XP_755472.1| conserved hypothetical protein [Aspergillus fumigatus Af293] &gt;gi|66853110|gb|EAL93434.1| conserved hypothetical protein [Aspergillus fumigatus Af293]	GO:0032259//methylation;	-	GO:0008168//methyltransferase activity;	-
gene-AFUA_5G13060	909.2	1047.63	770.771	0.73573	-0.442752	0.00279427	0.0548013	NC_007198.1	3421355	3422232	+	828	AFUA_5G13060	GO:0016021	-	opiNOG27415	S	-	gi|70997189|ref|XP_753348.1| DUF1275 domain protein [Aspergillus fumigatus Af293] &gt;gi|66850984|gb|EAL91310.1| DUF1275 domain protein [Aspergillus fumigatus Af293] &gt;gi|159126927|gb|EDP52043.1| DUF1275 domain protein [Aspergillus fumigatus A1163]	-	GO:0016021//integral component of membrane;	-	-
gene-AFUA_4G10930	700.272	594.198	806.346	1.35703	0.440454	0.00280948	0.0549855	NC_007197.1	2850894	2851971	-	990	AFUA_4G10930	GO:0008152;GO:0016407	-	COG2162;opiNOG10831	SQ	sp|P50295|ARY2_MOUSE Arylamine N-acetyltransferase 2 OS=Mus musculus GN=Nat2 PE=1 SV=1	gi|70993776|ref|XP_751735.1| N-acetyltransferase family protein [Aspergillus fumigatus Af293] &gt;gi|66849369|gb|EAL89697.1| N-acetyltransferase family protein, putative [Aspergillus fumigatus Af293] &gt;gi|159125345|gb|EDP50462.1| N-acetyltransferase family protein, putative [Aspergillus fumigatus A1163] &gt;gi|300431481|tpe|CBL43276.1| TPA: arylamine N-acetyltransferase 1 [Aspergillus fumigatus…	GO:0008152//metabolic process;	-	GO:0016407//acetyltransferase activity;	-
gene-AFUA_1G17350	1809.95	2131.9	1488	0.697969	-0.518765	0.00282656	0.0551858	NC_007194.1	4743966	4746010	-	1920	AFUA_1G17350	-	-	KOG4091;opiNOG00048	K	sp|Q8K5C0|GRHL2_MOUSE Grainyhead-like protein 2 homolog OS=Mus musculus GN=Grhl2 PE=2 SV=1	gi|70996694|ref|XP_753102.1| CP2 transcription factor [Aspergillus fumigatus Af293] &gt;gi|66850737|gb|EAL91064.1| CP2 transcription factor, putative [Aspergillus fumigatus Af293]	-	-	-	-
gene-AFUA_2G00720	5746.7	6548.61	4944.79	0.75509	-0.405279	0.00283139	0.0551858	NC_007195.1	161113	162800	+	1479	AFUA_2G00720	GO:0055114;GO:0004029	K00128	COG1012;opiNOG15892	C	sp|P08157|ALDH_EMENI Aldehyde dehydrogenase OS=Emericella nidulans (strain FGSC A4 / ATCC 38163 / CBS 112.46 / NRRL 194 / M139) GN=aldA PE=3 SV=2	gi|70988705|ref|XP_749209.1| aldehyde dehydrogenase [Aspergillus fumigatus Af293] &gt;gi|66846840|gb|EAL87171.1| aldehyde dehydrogenase, putative [Aspergillus fumigatus Af293] &gt;gi|159128623|gb|EDP53737.1| aldehyde dehydrogenase, putative [Aspergillus fumigatus A1163]	GO:0055114//obsolete oxidation-reduction process;	-	GO:0004029//aldehyde dehydrogenase (NAD+) activity;	ko00770(Pantothenate and CoA biosynthesis);ko00620(Pyruvate metabolism);ko00561(Glycerolipid metabolism);ko00410(beta-Alanine metabolism);ko00380(Tryptophan metabolism);ko00340(Histidine metabolism);ko00330(Arginine and proline metabolism);ko00310(Lysine degradation);ko00280(Valine, leucine and isoleucine degradation);ko00071(Fatty acid degradation);ko00053(Ascorbate and aldarate metabolism);ko00…
gene-AFUA_1G03180	315.556	259.361	371.75	1.43333	0.51937	0.00287747	0.0559686	NC_007194.1	917954	918565	-	405	AFUA_1G03180	GO:0008152;GO:0016846	-	opiNOG64399;COG3791;opiNOG40511	S	-	gi|70990438|ref|XP_750068.1| DUF636 domain protein [Aspergillus fumigatus Af293] &gt;gi|66847700|gb|EAL88030.1| DUF636 domain protein [Aspergillus fumigatus Af293]	GO:0008152//metabolic process;	-	GO:0016846//carbon-sulfur lyase activity;	-
gene-AFUA_4G04640	2048.62	2401.73	1695.52	0.705959	-0.502344	0.00295439	0.0573466	NC_007197.1	1299450	1301837	-	2388	AFUA_4G04640	GO:0006511	-	opiNOG15493	O	-	gi|70982243|ref|XP_746650.1| ubiquitin fusion degradation protein (Ufd1) [Aspergillus fumigatus Af293] &gt;gi|66844273|gb|EAL84612.1| ubiquitin fusion degradation protein (Ufd1), putative [Aspergillus fumigatus Af293] &gt;gi|159122114|gb|EDP47236.1| ubiquitin fusion degradation protein (Ufd1), putative [Aspergillus fumigatus A1163] &gt;gi|846912137|gb|KMK58005.1| ubiquitin fusion degradation prot…	GO:0006511//ubiquitin-dependent protein catabolic process;	-	-	-
gene-AFUA_4G00320	1154.53	978.095	1330.97	1.36077	0.444426	0.00297454	0.0576195	NC_007197.1	83371	87284	+	3753	AFUA_4G00320	GO:0023014;GO:0000155;GO:0000160;GO:0005622	-	opiNOG14118;NOG13364;COG0784	T	sp|Q5A599|NIK1_CANAL Histidine protein kinase NIK1 OS=Candida albicans (strain SC5314 / ATCC MYA-2876) GN=NIK1 PE=1 SV=3	gi|146323557|ref|XP_746424.2| sensor histidine kinase/response regulator [Aspergillus fumigatus Af293] &gt;gi|129555251|gb|EAL84386.2| sensor histidine kinase/response regulator, putative [Aspergillus fumigatus Af293]	GO:0000160//phosphorelay signal transduction system;	GO:0005622//intracellular anatomical structure;	GO:0000155//phosphorelay sensor kinase activity;	-
gene-AFUA_1G03090	2210.88	1342.56	3079.21	2.29354	1.19758	0.00299261	0.0578509	NC_007194.1	891235	892887	+	1584	AFUA_1G03090	GO:0016021;GO:0005737	-	COG0596;opiNOG18317	SR	sp|O13912|YDW6_SCHPO Uncharacterized protein C23C11.06c OS=Schizosaccharomyces pombe (strain 972 / ATCC 24843) GN=SPAC23C11.06c PE=4 SV=1	gi|70990420|ref|XP_750059.1| mitochondrial integral membrane protein [Aspergillus fumigatus Af293] &gt;gi|66847691|gb|EAL88021.1| mitochondrial integral membrane protein [Aspergillus fumigatus Af293] &gt;gi|159130540|gb|EDP55653.1| integral membrane protein [Aspergillus fumigatus A1163] &gt;gi|846911530|gb|KMK57420.1| integral membrane protein [Aspergillus fumigatus Z5]	-	GO:0016021//integral component of membrane;GO:0005737//cytoplasm;	-	-
gene-AFUA_6G07400	448.089	274.619	621.558	2.26335	1.17846	0.00301425	0.0581505	NC_007199.1	1668566	1669657	-	948	AFUA_6G07400	-	-	opiNOG29013;opiNOG37136	S	sp|Q9UUA7|YHAH_SCHPO UPF0590 protein C409.17c OS=Schizosaccharomyces pombe (strain 972 / ATCC 24843) GN=SPBC409.17c PE=3 SV=1	gi|70991569|ref|XP_750633.1| conserved hypothetical protein [Aspergillus fumigatus Af293] &gt;gi|66848266|gb|EAL88595.1| conserved hypothetical protein [Aspergillus fumigatus Af293]	-	-	-	-
gene-AFUA_1G14080	592.338	492.932	691.744	1.40332	0.488848	0.00302908	0.0583176	NC_007194.1	3764776	3766457	-	1608	AFUA_1G14080	GO:0016021	-	opiNOG23073	S	-	gi|70996046|ref|XP_752778.1| integral membrane protein Pth11-like [Aspergillus fumigatus Af293] &gt;gi|44890003|emb|CAF32121.1| integral membrane protein, putative [Aspergillus fumigatus] &gt;gi|66850413|gb|EAL90740.1| integral membrane protein Pth11-like, putative [Aspergillus fumigatus Af293] &gt;gi|159131532|gb|EDP56645.1| integral membrane protein Pth11-like, putative [Aspergillus fumigatus A…	-	GO:0016021//integral component of membrane;	-	-
gene-AFUA_3G12930	894.624	507.8	1281.45	2.52353	1.33544	0.00303833	0.0583766	NC_007196.1	3437617	3439088	+	1419	AFUA_3G12930	GO:0035837;GO:0018342;GO:1900772;GO:0050364;GO:1900793;GO:2001307;GO:0004177;GO:0006508;GO:0004161	K14131	opiNOG30425	S	sp|Q4WYG3|7DMAW_ASPFU 7-dimethylallyltryptophan synthase OS=Neosartorya fumigata (strain ATCC MYA-4609 / Af293 / CBS 101355 / FGSC A1100) GN=etpPT PE=1 SV=2	gi|146323462|ref|XP_754328.2| dimethylallyl tryptophan synthase SirD-like [Aspergillus fumigatus Af293] &gt;gi|403399739|sp|Q4WYG3.2|7DMAW_ASPFU RecName: Full=7-dimethylallyltryptophan synthase; Short=7-DMATS; AltName: Full=Tryptophan aminopeptidase &gt;gi|129558278|gb|EAL92290.2| dimethylallyl tryptophan synthase SirD-like, putative [Aspergillus fumigatus Af293] &gt;gi|159127345|gb|EDP52460.1| d…	GO:0035837//ergot alkaloid biosynthetic process;GO:0018342//protein prenylation;GO:1900772//fumitremorgin B biosynthetic process;GO:1900793//shamixanthone biosynthetic process;GO:2001307//xanthone-containing compound biosynthetic process;GO:0006508//proteolysis;	-	GO:0050364//tryptophan dimethylallyltransferase activity;GO:0004177//aminopeptidase activity;GO:0004161//dimethylallyltranstransferase activity;	-
gene-AFUA_1G01860	603.223	506.722	699.724	1.38088	0.465592	0.00304565	0.0583987	NC_007194.1	557960	559084	+	741	AFUA_1G01860	GO:0005783;GO:0016021	-	opiNOG26715	W	sp|Q96WV4|YHU5_SCHPO UPF0641 membrane protein PJ4664.05 OS=Schizosaccharomyces pombe (strain 972 / ATCC 24843) GN=SPBPJ4664.05 PE=3 SV=2	gi|146322349|ref|XP_749936.2| integral membrane protein [Aspergillus fumigatus Af293] &gt;gi|129556973|gb|EAL87898.2| integral membrane protein, putative [Aspergillus fumigatus Af293]	-	GO:0005783//endoplasmic reticulum;GO:0016021//integral component of membrane;	-	-
gene-AFUA_6G07520	2317.95	1991.67	2644.22	1.32764	0.408863	0.00308886	0.0591073	NC_007199.1	1707433	1708639	+	1050	AFUA_6G07520	GO:0009898;GO:0008104;GO:0090155;GO:0032126;GO:0070941	-	NOG10620;opiNOG01488	S	sp|P53252|PIL1_YEAST Sphingolipid long chain base-responsive protein PIL1 OS=Saccharomyces cerevisiae (strain ATCC 204508 / S288c) GN=PIL1 PE=1 SV=1	gi|70991589|ref|XP_750643.1| cell wall integrity signaling protein Lsp1/Pil1 [Aspergillus fumigatus Af293] &gt;gi|66848276|gb|EAL88605.1| cell wall integrity signaling protein Lsp1/Pil1, putative [Aspergillus fumigatus Af293] &gt;gi|159124203|gb|EDP49321.1| cell wall integrity signaling protein Lsp1, putative [Aspergillus fumigatus A1163]	GO:0008104//protein localization;GO:0090155//negative regulation of sphingolipid biosynthetic process;GO:0070941//eisosome assembly;	GO:0009898//cytoplasmic side of plasma membrane;GO:0032126//eisosome;	-	-
gene-AFUA_2G03970	1041.78	885.415	1198.14	1.35319	0.436368	0.00310996	0.0593909	NC_007195.1	1078769	1080097	+	1209	AFUA_2G03970	-	K06990	COG1355;opiNOG01997	SR	sp|Q6GNT9|MEMO1_XENLA Protein MEMO1 OS=Xenopus laevis GN=memo1 PE=2 SV=1	gi|70989359|ref|XP_749529.1| DUF52 domain protein [Aspergillus fumigatus Af293] &gt;gi|66847160|gb|EAL87491.1| DUF52 domain protein [Aspergillus fumigatus Af293] &gt;gi|159128940|gb|EDP54054.1| DUF52 domain protein [Aspergillus fumigatus A1163] &gt;gi|666436174|gb|KEY83553.1| hypothetical protein BA78_0637 [Aspergillus fumigatus var. RP-2014]	-	-	-	-
gene-AFUA_8G07090	2221.76	2524.68	1918.85	0.760036	-0.39586	0.00321065	0.060989	NC_007201.1	1738545	1739291	+	747	AFUA_8G07090	-	-	euroNOG12084;opiNOG41324	R	-	gi|70983963|ref|XP_747507.1| extracellular proline-serine rich protein [Aspergillus fumigatus Af293] &gt;gi|66845133|gb|EAL85469.1| extracellular proline-serine rich protein [Aspergillus fumigatus Af293]	-	-	-	-
gene-AFUA_8G06850	43.4416	28.9231	57.9601	2.00394	1.00284	0.00321117	0.060989	NC_007201.1	1677293	1678740	+	1302	AFUA_8G06850	GO:0005634;GO:0005829	-	NOG06331;opiNOG05163	S	sp|Q9US42|URG3_SCHPO Protein urg3 OS=Schizosaccharomyces pombe (strain 972 / ATCC 24843) GN=urg3 PE=2 SV=1	gi|70983916|ref|XP_747484.1| conserved hypothetical protein [Aspergillus fumigatus Af293] &gt;gi|66845110|gb|EAL85446.1| conserved hypothetical protein [Aspergillus fumigatus Af293] &gt;gi|666436599|gb|KEY83896.1| hypothetical protein BA78_3743 [Aspergillus fumigatus var. RP-2014]	-	GO:0005634//nucleus;GO:0005829//cytosol;	-	-
gene-AFUA_3G00960	938.449	1101.53	775.364	0.703894	-0.50657	0.003213	0.060989	NC_007196.1	226637	227149	+	513	AFUA_3G00960	GO:0005576	K09983	opiNOG38610;COG3812	S	-	gi|70985823|ref|XP_748417.1| conserved hypothetical protein [Aspergillus fumigatus Af293] &gt;gi|66846046|gb|EAL86379.1| conserved hypothetical protein [Aspergillus fumigatus Af293] &gt;gi|159128447|gb|EDP53562.1| conserved hypothetical protein [Aspergillus fumigatus A1163] &gt;gi|666433750|gb|KEY81290.1| hypothetical protein BA78_7895 [Aspergillus fumigatus var. RP-2014] &gt;gi|846912911|gb|KMK5…	-	GO:0005576//extracellular region;	-	-
gene-AFUA_5G03930	364.137	242.722	485.551	2.00044	1.00032	0.00323468	0.0612774	NC_007198.1	1046331	1047945	-	1347	AFUA_5G03930	GO:0008270;GO:0055114;GO:0016491	-	opiNOG19001;COG1063	QC	sp|Q9P6I8|YHG1_SCHPO Zinc-type alcohol dehydrogenase-like protein C1198.01 OS=Schizosaccharomyces pombe (strain 972 / ATCC 24843) GN=SPBC1198.01 PE=3 SV=1	gi|146324030|ref|XP_747951.2| alcohol dehydrogenase [Aspergillus fumigatus Af293] &gt;gi|129556358|gb|EAL85913.2| alcohol dehydrogenase, putative [Aspergillus fumigatus Af293] &gt;gi|159126123|gb|EDP51239.1| alcohol dehydrogenase, putative [Aspergillus fumigatus A1163] &gt;gi|846913319|gb|KMK59147.1| alcohol dehydrogenase [Aspergillus fumigatus Z5]	GO:0055114//obsolete oxidation-reduction process;	-	GO:0008270//zinc ion binding;GO:0016491//oxidoreductase activity;	-
gene-AFUA_5G10270	3187.79	4340.21	2035.37	0.468956	-1.09248	0.00324296	0.0613114	NC_007198.1	2631019	2631624	+	606	AFUA_5G10270	GO:0005622	K13993	opiNOG11355;COG0071;opiNOG44687	QO	sp|P40920|HSP30_EMENI 30 kDa heat shock protein OS=Emericella nidulans (strain FGSC A4 / ATCC 38163 / CBS 112.46 / NRRL 194 / M139) GN=hsp30 PE=2 SV=1	gi|70997760|ref|XP_753614.1| heat shock protein Hsp20/Hsp26 [Aspergillus fumigatus Af293] &gt;gi|66851250|gb|EAL91576.1| heat shock protein Hsp20/Hsp26, putative [Aspergillus fumigatus Af293] &gt;gi|159126651|gb|EDP51767.1| heat shock protein Hsp20/Hsp26, putative [Aspergillus fumigatus A1163]	-	GO:0005622//intracellular anatomical structure;	-	ko04141(Protein processing in endoplasmic reticulum)
gene-AFUA_4G09840	769.132	605.853	932.41	1.539	0.621997	0.00325399	0.0613972	NC_007197.1	2553617	2555176	+	1395	AFUA_4G09840	GO:0030429;GO:0006569;GO:0005737;GO:0097053;GO:0043420;GO:0034354;GO:0019805;GO:0030170	K01556	COG3844;opiNOG02743	E	sp|B0Y6H2|KYNU2_ASPFC Kynureninase 2 OS=Neosartorya fumigata (strain CEA10 / CBS 144.89 / FGSC A1163) GN=bna5-2 PE=3 SV=1	gi|70993990|ref|XP_751842.1| kynureninase [Aspergillus fumigatus Af293] &gt;gi|74671476|sp|Q4WPN0.1|KYNU2_ASPFU RecName: Full=Kynureninase 2; AltName: Full=Biosynthesis of nicotinic acid protein 5-2; AltName: Full=L-kynurenine hydrolase 2 &gt;gi|218526433|sp|B0Y6H2.1|KYNU2_ASPFC RecName: Full=Kynureninase 2; AltName: Full=Biosynthesis of nicotinic acid protein 5-2; AltName: Full=L-kynurenine hydr…	GO:0006569//tryptophan catabolic process;GO:0097053//L-kynurenine catabolic process;GO:0043420//anthranilate metabolic process;GO:0034354//'de novo' NAD biosynthetic process from tryptophan;GO:0019805//quinolinate biosynthetic process;	GO:0005737//cytoplasm;	GO:0030429//kynureninase activity;GO:0030170//pyridoxal phosphate binding;	ko00380(Tryptophan metabolism)
gene-AFUA_6G13800	986.416	1130.61	842.226	0.744933	-0.424817	0.00326303	0.0614451	NC_007199.1	3527435	3528828	+	1143	AFUA_6G13800	GO:0016021	-	opiNOG57579;eurotNOG09993	S	-	gi|70992815|ref|XP_751256.1| integral membrane protein Pth11-like [Aspergillus fumigatus Af293] &gt;gi|66848889|gb|EAL89218.1| integral membrane protein Pth11-like, putative [Aspergillus fumigatus Af293]	-	GO:0016021//integral component of membrane;	-	-
gene-AFUA_3G10780	886.111	745.222	1027	1.37811	0.462695	0.00329645	0.0619328	NC_007196.1	2802389	2803653	-	1197	AFUA_3G10780	GO:0016021	-	opiNOG17468;opiNOG50009	S	-	gi|70999648|ref|XP_754541.1| conserved hypothetical protein [Aspergillus fumigatus Af293] &gt;gi|66852178|gb|EAL92503.1| conserved hypothetical protein [Aspergillus fumigatus Af293] &gt;gi|159127554|gb|EDP52669.1| conserved hypothetical protein [Aspergillus fumigatus A1163]	-	GO:0016021//integral component of membrane;	-	-
gene-AFUA_3G01400	466.579	391.003	542.155	1.38657	0.471524	0.00330533	0.0619328	NC_007196.1	348200	352621	+	4275	AFUA_3G01400	GO:0005524;GO:0016021;GO:0042626;GO:0006855	-	opiNOG13472;COG1131	QV	sp|P41820|BFR1_SCHPO Brefeldin A resistance protein OS=Schizosaccharomyces pombe (strain 972 / ATCC 24843) GN=bfr1 PE=1 SV=1	gi|146323153|ref|XP_748461.2| ABC multidrug transporter [Aspergillus fumigatus Af293] &gt;gi|129556491|gb|EAL86423.2| ABC multidrug transporter, putative [Aspergillus fumigatus Af293]	GO:0006855//xenobiotic transmembrane transport;	GO:0016021//integral component of membrane;	GO:0005524//ATP binding;GO:0042626//ATPase-coupled transmembrane transporter activity;	-
gene-AFUA_2G08230	398.129	330.681	465.576	1.40793	0.493575	0.00330859	0.0619328	NC_007195.1	2124014	2125798	+	1662	AFUA_2G08230	GO:0055085;GO:0016021	-	KOG0254;opiNOG10826;euroNOG07325;eurotNOG01873	R	sp|Q10072|YAN6_SCHPO Uncharacterized transporter C3H1.06c OS=Schizosaccharomyces pombe (strain 972 / ATCC 24843) GN=SPAC3H1.06c PE=3 SV=1	gi|71000952|ref|XP_755157.1| MFS transporter [Aspergillus fumigatus Af293] &gt;gi|66852795|gb|EAL93119.1| MFS transporter, putative [Aspergillus fumigatus Af293]	GO:0055085//transmembrane transport;	GO:0016021//integral component of membrane;	-	-
gene-AFUA_5G07080	123.646	95.7998	151.492	1.58134	0.661144	0.00333498	0.0623036	NC_007198.1	1753605	1756500	+	2394	AFUA_5G07080	GO:0008422;GO:0005975;GO:0102483	K05349	COG1472;opiNOG02059	G	sp|Q56078|BGLX_SALTY Periplasmic beta-glucosidase OS=Salmonella typhimurium (strain LT2 / SGSC1412 / ATCC 700720) GN=bglX PE=3 SV=2	gi|70998408|ref|XP_753926.1| beta-glucosidase [Aspergillus fumigatus Af293] &gt;gi|66851562|gb|EAL91888.1| beta-glucosidase, putative [Aspergillus fumigatus Af293]	GO:0005975//carbohydrate metabolic process;	-	GO:0008422//beta-glucosidase activity;GO:0102483//scopolin beta-glucosidase activity;	ko00500(Starch and sucrose metabolism);ko00460(Cyanoamino acid metabolism)
gene-AFUA_5G01880	15982.6	13725.1	18240.2	1.32897	0.410314	0.00335799	0.0626096	NC_007198.1	477097	478527	+	1431	AFUA_5G01880	GO:0003993;GO:0016021	K01078	opiNOG11096	R	-	gi|70985296|ref|XP_748154.1| conserved hypothetical protein [Aspergillus fumigatus Af293] &gt;gi|66845782|gb|EAL86116.1| conserved hypothetical protein [Aspergillus fumigatus Af293] &gt;gi|159125923|gb|EDP51039.1| conserved hypothetical protein [Aspergillus fumigatus A1163] &gt;gi|666435197|gb|KEY82664.1| hypothetical protein BA78_6166 [Aspergillus fumigatus var. RP-2014]	-	GO:0016021//integral component of membrane;	GO:0003993//acid phosphatase activity;	ko00740(Riboflavin metabolism);ko00730(Thiamine metabolism)
gene-AFUA_4G09360	71512.7	82204.4	60821	0.739875	-0.434646	0.00342271	0.0635447	NC_007197.1	2446685	2447158	-	474	AFUA_4G09360	GO:0015986;GO:0015991;GO:0045263;GO:0016021;GO:0015078;GO:0016887	K02128	opiNOG31689	C	sp|P16000|ATP9_EMENI ATP synthase subunit 9, mitochondrial OS=Emericella nidulans (strain FGSC A4 / ATCC 38163 / CBS 112.46 / NRRL 194 / M139) GN=atp9 PE=3 SV=2	gi|70994086|ref|XP_751890.1| ATP synthase subunit ATP9 [Aspergillus fumigatus Af293] &gt;gi|66849524|gb|EAL89852.1| ATP synthase subunit ATP9, putative [Aspergillus fumigatus Af293] &gt;gi|159125196|gb|EDP50313.1| ATP synthase subunit ATP9, putative [Aspergillus fumigatus A1163] &gt;gi|666435451|gb|KEY82900.1| ATP synthase subunit ATP9 [Aspergillus fumigatus var. RP-2014] &gt;gi|846908712|gb|KMK5…	GO:0015986//ATP synthesis coupled proton transport;	GO:0045263//proton-transporting ATP synthase complex, coupling factor F(o);GO:0016021//integral component of membrane;	GO:0015078//proton transmembrane transporter activity;GO:0016887//ATP hydrolysis activity;	ko00190(Oxidative phosphorylation)
gene-AFUA_1G11900	2212.24	1900.61	2523.87	1.32793	0.409175	0.00342548	0.0635447	NC_007194.1	3132676	3133971	-	1296	AFUA_1G11900	GO:0016021	-	opiNOG15945;KOG2913	S	sp|P38279|YPQ3_YEAST Probable vacuolar amino acid transporter YPQ3 OS=Saccharomyces cerevisiae (strain ATCC 204508 / S288c) GN=RTC2 PE=1 SV=1	gi|70995602|ref|XP_752556.1| PQ loop repeat protein [Aspergillus fumigatus Af293] &gt;gi|41581265|emb|CAE47914.1| hypothetical protein, conserved [Aspergillus fumigatus] &gt;gi|66850191|gb|EAL90518.1| PQ loop repeat protein [Aspergillus fumigatus Af293] &gt;gi|159131311|gb|EDP56424.1| PQ loop repeat protein [Aspergillus fumigatus A1163] &gt;gi|846915132|gb|KMK60935.1| PQ loop repeat protein [Aspe…	-	GO:0016021//integral component of membrane;	-	-
gene-AFUA_1G16960	66.7355	47.2377	86.2332	1.82552	0.868304	0.00342831	0.0635447	NC_007194.1	4633231	4633899	-	621	AFUA_1G16960	GO:0005622	-	opiNOG59917;opiNOG43943	S	-	gi|70996618|ref|XP_753064.1| conserved hypothetical protein [Aspergillus fumigatus Af293] &gt;gi|66850699|gb|EAL91026.1| conserved hypothetical protein [Aspergillus fumigatus Af293] &gt;gi|159131800|gb|EDP56913.1| conserved hypothetical protein [Aspergillus fumigatus A1163] &gt;gi|666430683|gb|KEY78303.1| hypothetical protein BA78_7422 [Aspergillus fumigatus var. RP-2014] &gt;gi|846909097|gb|KMK5…	-	GO:0005622//intracellular anatomical structure;	-	-
gene-AFUA_1G14040	120.106	64.9685	175.243	2.69736	1.43155	0.00344843	0.0637925	NC_007194.1	3752163	3752844	-	621	AFUA_1G14040	GO:0004733;GO:0010181;GO:0055114	-	opiNOG37102;opiNOG27957	S	sp|Q01358|BLI3_NEUCR Protein bli-3 OS=Neurospora crassa (strain ATCC 24698 / 74-OR23-1A / CBS 708.71 / DSM 1257 / FGSC 987) GN=bli-3 PE=2 SV=1	gi|70996038|ref|XP_752774.1| blue light-inducible protein Bli-3 [Aspergillus fumigatus Af293] &gt;gi|44889996|emb|CAF32114.1| Bli-3 protein, putative [Aspergillus fumigatus] &gt;gi|66850409|gb|EAL90736.1| blue light-inducible protein Bli-3 [Aspergillus fumigatus Af293] &gt;gi|159131528|gb|EDP56641.1| blue light-inducible protein Bli-3 [Aspergillus fumigatus A1163]	GO:0055114//obsolete oxidation-reduction process;	-	GO:0004733//pyridoxamine-phosphate oxidase activity;GO:0010181//FMN binding;	-
gene-AFUA_8G02010	187.981	226.142	149.819	0.6625	-0.594008	0.0034596	0.0638742	NC_007201.1	521544	523336	+	1620	AFUA_8G02010	GO:0008643;GO:0055085;GO:0016021;GO:0022891	-	KOG0254;opiNOG21608	R	sp|P49374|HGT1_KLULA High-affinity glucose transporter OS=Kluyveromyces lactis (strain ATCC 8585 / CBS 2359 / DSM 70799 / NBRC 1267 / NRRL Y-1140 / WM37) GN=HGT1 PE=3 SV=1	gi|70982955|ref|XP_747005.1| MFS sugar transporter [Aspergillus fumigatus Af293] &gt;gi|66844630|gb|EAL84967.1| MFS sugar transporter, putative [Aspergillus fumigatus Af293] &gt;gi|159123890|gb|EDP49009.1| MFS sugar transporter, putative [Aspergillus fumigatus A1163]	GO:0008643//carbohydrate transport;GO:0055085//transmembrane transport;	GO:0016021//integral component of membrane;	-	-
gene-AFUA_2G11470	1122.22	847.361	1397.08	1.64875	0.72137	0.0034744	0.0639574	NC_007195.1	2954646	2956075	+	1260	AFUA_2G11470	-	-	NOG152292;opiNOG41086;eurotNOG06303	S	-	gi|146322924|ref|XP_001481668.1| conserved hypothetical protein [Aspergillus fumigatus Af293] &gt;gi|129558528|gb|EBA27492.1| conserved hypothetical protein [Aspergillus fumigatus Af293] &gt;gi|159129547|gb|EDP54661.1| conserved hypothetical protein [Aspergillus fumigatus A1163]	-	-	-	-
gene-AFUA_2G05320	586.266	494.589	677.943	1.37072	0.454933	0.00347764	0.0639574	NC_007195.1	1481714	1482629	-	681	AFUA_2G05320	GO:0055085;GO:0016021	K07300	opiNOG05052;COG0387	P	sp|O59768|VCX1_SCHPO Vacuolar calcium ion transporter OS=Schizosaccharomyces pombe (strain 972 / ATCC 24843) GN=vcx1 PE=3 SV=1	gi|70989625|ref|XP_749662.1| calcium-proton exchanger [Aspergillus fumigatus Af293] &gt;gi|66847293|gb|EAL87624.1| calcium-proton exchanger, putative [Aspergillus fumigatus Af293] &gt;gi|159129069|gb|EDP54183.1| calcium-proton exchanger, putative [Aspergillus fumigatus A1163] &gt;gi|666435596|gb|KEY83034.1| calcium proton exchanger [Aspergillus fumigatus var. RP-2014]	GO:0055085//transmembrane transport;	GO:0016021//integral component of membrane;	-	-
gene-AFUA_4G03645	613.168	705.839	520.497	0.737416	-0.43945	0.00348601	0.063987	NC_007197.1	1024569	1025362	-	621	AFUA_4G03645	GO:0005759	-	opiNOG42318	S	sp|B0YEJ3|MZM1_ASPFC Mitochondrial zinc maintenance protein 1, mitochondrial OS=Neosartorya fumigata (strain CEA10 / CBS 144.89 / FGSC A1163) GN=MZM1 PE=3 SV=2	gi|146323629|ref|XP_001481542.1| mitochondrial complex I protein Fmp36 [Aspergillus fumigatus Af293] &gt;gi|129555314|gb|EBA27188.1| mitochondrial complex I protein Fmp36, putative [Aspergillus fumigatus Af293] &gt;gi|159122215|gb|EDP47337.1| mitochondrial complex I protein Fmp36, putative [Aspergillus fumigatus A1163] &gt;gi|666432450|gb|KEY80029.1| mitochondrial complex I protein Fmp36 [Aspergi…	-	GO:0005759//mitochondrial matrix;	-	-
gene-AFUA_1G09840	2593.61	2948.87	2238.34	0.759051	-0.397732	0.00350735	0.0642213	NC_007194.1	2552871	2554479	-	1572	AFUA_1G09840	GO:0015450;GO:0051087;GO:0030150	K17804	KOG2580;opiNOG04240	U	sp|Q01852|TIM44_YEAST Mitochondrial import inner membrane translocase subunit TIM44 OS=Saccharomyces cerevisiae (strain ATCC 204508 / S288c) GN=TIM44 PE=1 SV=1	gi|70995173|ref|XP_752351.1| mitochondrial inner membrane translocase subunit TIM44, putative [Aspergillus fumigatus Af293] &gt;gi|66849986|gb|EAL90313.1| mitochondrial inner membrane translocase subunit TIM44, putative [Aspergillus fumigatus Af293] &gt;gi|159131108|gb|EDP56221.1| mitochondrial inner membrane translocase subunit TIM44, putative [Aspergillus fumigatus A1163]	GO:0030150//protein import into mitochondrial matrix;	-	GO:0015450//protein-transporting ATPase activity;GO:0051087//chaperone binding;	-
gene-AFUA_1G01850	640.724	500.291	781.158	1.56141	0.642845	0.00351237	0.0642213	NC_007194.1	554338	557094	-	2520	AFUA_1G01850	GO:0005634;GO:0000981;GO:0006357;GO:0008270	-	opiNOG14814	S	-	gi|146322347|ref|XP_749935.2| C6 finger domain protein [Aspergillus fumigatus Af293] &gt;gi|129556972|gb|EAL87897.2| C6 finger domain protein, putative [Aspergillus fumigatus Af293] &gt;gi|666428681|gb|KEY76332.1| transcription factor C6 [Aspergillus fumigatus var. RP-2014]	GO:0006357//regulation of transcription by RNA polymerase II;	GO:0005634//nucleus;	GO:0000981//DNA-binding transcription factor activity, RNA polymerase II-specific;GO:0008270//zinc ion binding;	-
gene-AFUA_2G13500	1422.06	1222.89	1621.23	1.32574	0.406794	0.00356468	0.0649667	NC_007195.1	3502024	3503532	-	1449	AFUA_2G13500	-	-	eurotNOG07521;opiNOG71826;NOG116197	S	-	gi|146322968|ref|XP_001481673.1| conserved hypothetical protein [Aspergillus fumigatus Af293] &gt;gi|129558550|gb|EBA27497.1| conserved hypothetical protein [Aspergillus fumigatus Af293] &gt;gi|159129741|gb|EDP54855.1| hypothetical protein AFUB_029140 [Aspergillus fumigatus A1163]	-	-	-	-
gene-AFUA_8G04220	903.465	1035.28	771.648	0.745351	-0.424008	0.00356688	0.0649667	NC_007201.1	934244	937052	-	2742	AFUA_8G04220	GO:0005634;GO:0032040	K14766	KOG2147;opiNOG01914	J	sp|Q6C2F4|NOP14_YARLI Probable nucleolar complex protein 14 OS=Yarrowia lipolytica (strain CLIB 122 / E 150) GN=NOP14 PE=3 SV=1	gi|70983404|ref|XP_747229.1| rRNA maturation protein (Nop14) [Aspergillus fumigatus Af293] &gt;gi|66844855|gb|EAL85191.1| rRNA maturation protein (Nop14), putative [Aspergillus fumigatus Af293] &gt;gi|159123765|gb|EDP48884.1| rRNA maturation protein (Nop14), putative [Aspergillus fumigatus A1163]	-	GO:0005634//nucleus;GO:0032040//small-subunit processome;	-	-
gene-AFUA_3G04150	1785.57	1530.19	2040.95	1.33379	0.415529	0.00358867	0.0651774	NC_007196.1	1171784	1173124	+	1272	AFUA_3G04150	GO:0008270;GO:0055114;GO:0005737;GO:0016491	K07512	COG0604;opiNOG08880	CK	sp|Q6CBE4|ETR1_YARLI Enoyl-[acyl-carrier-protein] reductase, mitochondrial OS=Yarrowia lipolytica (strain CLIB 122 / E 150) GN=ETR1 PE=3 SV=1	gi|70986476|ref|XP_748732.1| mitochondrial enoyl reductase [Aspergillus fumigatus Af293] &gt;gi|66846361|gb|EAL86694.1| mitochondrial enoyl reductase, putative [Aspergillus fumigatus Af293] &gt;gi|666432944|gb|KEY80510.1| mitochondrial enoyl reductase [Aspergillus fumigatus var. RP-2014]	GO:0055114//obsolete oxidation-reduction process;	GO:0005737//cytoplasm;	GO:0008270//zinc ion binding;GO:0016491//oxidoreductase activity;	ko00062(Fatty acid elongation);ko00061(Fatty acid biosynthesis)
gene-AFUA_3G06310	1829.47	2086.44	1572.5	0.753676	-0.407983	0.0035942	0.0651774	NC_007196.1	1563861	1564974	-	981	AFUA_3G06310	GO:0000166;GO:0003676	K14789	opiNOG38165;opiNOG42246;KOG0118	AR	sp|Q9Y7Y3|YGR4_SCHPO Uncharacterized RNA-binding protein C365.04c OS=Schizosaccharomyces pombe (strain 972 / ATCC 24843) GN=SPBC365.04c PE=4 SV=1	gi|159127989|gb|EDP53104.1| RNA binding protein [Aspergillus fumigatus A1163]	-	-	GO:0000166//nucleotide binding;GO:0003676//nucleic acid binding;	-
gene-AFUA_4G06880	815.805	614.706	1016.9	1.65429	0.726215	0.00360482	0.0651774	NC_007197.1	1771534	1772759	-	1161	AFUA_4G06880	GO:0043945;GO:0006355;GO:0046983	-	eurotNOG06764	L	-	gi|70994722|ref|XP_752138.1| HLH DNA binding domain protein [Aspergillus fumigatus Af293] &gt;gi|66849772|gb|EAL90100.1| HLH DNA binding domain protein, putative [Aspergillus fumigatus Af293] &gt;gi|159124947|gb|EDP50064.1| HLH DNA binding domain protein, putative [Aspergillus fumigatus A1163]	GO:0043945//positive regulation of asexual sporulation resulting in formation of a cellular spore;GO:0006355//regulation of transcription, DNA-templated;	-	GO:0046983//protein dimerization activity;	-
gene-AFUA_6G12050	1205.87	978.148	1433.59	1.46561	0.551505	0.00360603	0.0651774	NC_007199.1	3013593	3017507	+	3483	AFUA_6G12050	GO:0035690;GO:0016853;GO:0005737;GO:0016874;GO:1900778;GO:0009405;GO:1900809;GO:0019184;GO:1900781	-	COG1020	Q	sp|Q4WLW8|NRP11_ASPFU Nonribosomal peptide synthetase 11 OS=Neosartorya fumigata (strain ATCC MYA-4609 / Af293 / CBS 101355 / FGSC A1100) GN=NRPS11 PE=2 SV=1	gi|70992471|ref|XP_751084.1| nonribosomal peptide synthase [Aspergillus fumigatus Af293] &gt;gi|74670517|sp|Q4WLW8.1|NRP11_ASPFU RecName: Full=Nonribosomal peptide synthetase 11 &gt;gi|66848717|gb|EAL89046.1| nonribosomal peptide synthase, putative [Aspergillus fumigatus Af293]	GO:1900778//fumiquinazoline A biosynthetic process;GO:0009405//obsolete pathogenesis;GO:1900809//fumigaclavine C biosynthetic process;GO:0019184//nonribosomal peptide biosynthetic process;GO:1900781//fumiquinazoline C biosynthetic process;	GO:0005737//cytoplasm;	GO:0016853//isomerase activity;GO:0016874//ligase activity;	-
gene-AFUA_6G13970	840.821	612.053	1069.59	1.74754	0.805328	0.00366757	0.0661632	NC_007199.1	3565117	3566752	+	1398	AFUA_6G13970	GO:0018658;GO:1900563;GO:1900560;GO:0055114;GO:0071949	K18386	COG0654;opiNOG49518	SHC	sp|Q4WLD1|PYR5_ASPFU FAD-dependent monooxygenase pyr5 OS=Neosartorya fumigata (strain ATCC MYA-4609 / Af293 / CBS 101355 / FGSC A1100) GN=pyr5 PE=1 SV=1	gi|70992845|ref|XP_751271.1| FAD-dependent monooxygenase (PaxM) [Aspergillus fumigatus Af293] &gt;gi|66848904|gb|EAL89233.1| FAD-dependent monooxygenase (PaxM), putative [Aspergillus fumigatus Af293] &gt;gi|159130274|gb|EDP55387.1| FAD-dependent monooxygenase (PaxM), putative [Aspergillus fumigatus A1163]	GO:1900563//dehydroaustinol biosynthetic process;GO:1900560//austinol biosynthetic process;GO:0055114//obsolete oxidation-reduction process;	-	GO:0018658//salicylate 1-monooxygenase activity;GO:0071949//FAD binding;	ko00403(Indole diterpene alkaloid biosynthesis)
gene-AFUA_1G11740	329.942	385.273	274.611	0.712769	-0.488493	0.00368698	0.0663867	NC_007194.1	3088568	3089362	-	795	AFUA_1G11740	GO:0016021	-	NOG42349;opiNOG20377;opiNOG30734	S	-	gi|70995570|ref|XP_752540.1| conserved hypothetical protein [Aspergillus fumigatus Af293] &gt;gi|41581250|emb|CAE47899.1| hypothetical protein AfA28D10.040c [Aspergillus fumigatus] &gt;gi|66850175|gb|EAL90502.1| conserved hypothetical protein [Aspergillus fumigatus Af293] &gt;gi|159131295|gb|EDP56408.1| conserved hypothetical protein [Aspergillus fumigatus A1163]	-	GO:0016021//integral component of membrane;	-	-
gene-AFUA_4G06410	876.992	710.043	1043.94	1.47025	0.55606	0.00370715	0.066623	NC_007197.1	1639323	1640120	-	798	AFUA_4G06410	-	-	-	-	-	gi|70994812|ref|XP_752183.1| conserved hypothetical protein [Aspergillus fumigatus Af293] &gt;gi|66849817|gb|EAL90145.1| conserved hypothetical protein [Aspergillus fumigatus Af293] &gt;gi|159124904|gb|EDP50021.1| conserved hypothetical protein [Aspergillus fumigatus A1163] &gt;gi|846908412|gb|KMK54377.1| hypothetical protein Y699_06021 [Aspergillus fumigatus Z5]	-	-	-	-
gene-AFUA_3G07690	1353.28	1541.58	1164.98	0.755704	-0.404106	0.00374534	0.0671817	NC_007196.1	1941883	1942294	+	231	AFUA_3G07690	GO:0005758;GO:0016531;GO:0006825	K02260	opiNOG44267;KOG3496	O	sp|Q12287|COX17_YEAST Cytochrome c oxidase copper chaperone OS=Saccharomyces cerevisiae (strain ATCC 204508 / S288c) GN=COX17 PE=1 SV=3	gi|71000295|ref|XP_754842.1| cytochrome c oxidase copper chaperone Cox17 [Aspergillus fumigatus Af293] &gt;gi|66852479|gb|EAL92804.1| cytochrome c oxidase copper chaperone Cox17, putative [Aspergillus fumigatus Af293] &gt;gi|846914763|gb|KMK60581.1| cytochrome c oxidase copper chaperone Cox17 [Aspergillus fumigatus Z5]	GO:0006825//copper ion transport;	GO:0005758//mitochondrial intermembrane space;	GO:0016531//copper chaperone activity;	ko00190(Oxidative phosphorylation)
gene-AFUA_5G08360	653.414	553.673	753.156	1.36029	0.443915	0.00375811	0.0672829	NC_007198.1	2124073	2124924	+	672	AFUA_5G08360	GO:0005634;GO:0046872;GO:0000166;GO:0005829;GO:0005739;GO:0052856	K17759	opiNOG15065;COG0062	SG	sp|Q4WUG4|NNRE_ASPFU NAD(P)H-hydrate epimerase OS=Neosartorya fumigata (strain ATCC MYA-4609 / Af293 / CBS 101355 / FGSC A1100) GN=AFUA_5G08360 PE=3 SV=2	gi|380877095|sp|Q4WUG4.2|NNRE_ASPFU RecName: Full=NAD(P)H-hydrate epimerase; AltName: Full=NAD(P)HX epimerase	-	GO:0005634//nucleus;GO:0005829//cytosol;GO:0005739//mitochondrion;	GO:0046872//metal ion binding;GO:0000166//nucleotide binding;GO:0052856//NADHX epimerase activity;	-
gene-AFUA_2G01980	646.026	742.118	549.935	0.741035	-0.432387	0.0039008	0.0697056	NC_007195.1	493917	496521	-	2553	AFUA_2G01980	GO:0016070;GO:0003677;GO:0003723	K17583	opiNOG00250;fuNOG00884;eurotNOG00862;KOG2141;euroNOG05927	T	sp|O13971|SGD1_SCHPO Suppressor of glycerol defect protein 1 OS=Schizosaccharomyces pombe (strain 972 / ATCC 24843) GN=sgd1 PE=3 SV=1	gi|70988966|ref|XP_749333.1| nuclear protein (Sgd1) [Aspergillus fumigatus Af293] &gt;gi|66846964|gb|EAL87295.1| nuclear protein (Sgd1), putative [Aspergillus fumigatus Af293]	GO:0016070//RNA metabolic process;	-	GO:0003677//DNA binding;GO:0003723//RNA binding;	-
gene-AFUA_4G11970	1276.16	1455.06	1097.26	0.754103	-0.407167	0.00391515	0.06983	NC_007197.1	3148872	3149128	+	231	AFUA_4G11970	GO:0005665;GO:0003677;GO:0006360;GO:0005666;GO:0006366;GO:0003899;GO:0005829;GO:0005736;GO:0006383	K03009	COG1996;opiNOG41583	K	sp|P40422|RPAB4_YEAST DNA-directed RNA polymerases I, II, and III subunit RPABC4 OS=Saccharomyces cerevisiae (strain ATCC 204508 / S288c) GN=RPC10 PE=1 SV=1	gi|70993574|ref|XP_751634.1| metallothionein-I gene transcription activator [Aspergillus fumigatus Af293] &gt;gi|66849268|gb|EAL89596.1| metallothionein-I gene transcription activator [Aspergillus fumigatus Af293] &gt;gi|159125442|gb|EDP50559.1| metallothionein-I gene transcription activator [Aspergillus fumigatus A1163]	GO:0006360//transcription by RNA polymerase I;GO:0006366//transcription by RNA polymerase II;GO:0006383//transcription by RNA polymerase III;	GO:0005665//RNA polymerase II, core complex;GO:0005666//RNA polymerase III complex;GO:0005829//cytosol;GO:0005736//RNA polymerase I complex;	GO:0003677//DNA binding;GO:0003899//DNA-directed 5'-3' RNA polymerase activity;	ko03020(RNA polymerase)
gene-AFUA_3G14310	1206.45	1032.57	1380.33	1.33679	0.418775	0.00394343	0.0701809	NC_007196.1	3796123	3800439	-	3321	AFUA_3G14310	GO:0046872	-	opiNOG30159;NOG94098	SR	-	gi|146323504|ref|XP_754195.2| conserved hypothetical protein [Aspergillus fumigatus Af293] &gt;gi|129558257|gb|EAL92157.2| conserved hypothetical protein [Aspergillus fumigatus Af293]	-	-	GO:0046872//metal ion binding;	-
gene-AFUA_8G02050	1317.24	1506.84	1127.64	0.748348	-0.418219	0.00394967	0.0701809	NC_007201.1	532017	533837	-	1821	AFUA_8G02050	GO:0016757;GO:0016021	-	NOG21767;eurotNOG04774	S	sp|Q6U1Z4|CMT1_CRYNJ Alpha-1,3-mannosyltransferase CMT1 OS=Cryptococcus neoformans var. neoformans serotype D (strain JEC21 / ATCC MYA-565) GN=CMT1 PE=1 SV=1	gi|70982947|ref|XP_747001.1| conserved hypothetical protein [Aspergillus fumigatus Af293] &gt;gi|66844626|gb|EAL84963.1| conserved hypothetical protein [Aspergillus fumigatus Af293]	-	GO:0016021//integral component of membrane;	GO:0016757//glycosyltransferase activity;	-
gene-AFUA_7G04490	27953	31576.5	24329.6	0.770496	-0.37614	0.00396476	0.0703168	NC_007200.1	1025120	1025367	-	171	AFUA_7G04490	GO:0005840;GO:0006412;GO:0003735	K02979	opiNOG41729;COG2053	J	sp|Q7S6W5|RS28_NEUCR 40S ribosomal protein S28 OS=Neurospora crassa (strain ATCC 24698 / 74-OR23-1A / CBS 708.71 / DSM 1257 / FGSC 987) GN=rps-28 PE=3 SV=1	gi|70987162|ref|XP_749061.1| Ribosomal protein S28e [Aspergillus fumigatus Af293] &gt;gi|66846691|gb|EAL87023.1| Ribosomal protein S28e [Aspergillus fumigatus Af293] &gt;gi|159123168|gb|EDP48288.1| Ribosomal protein S28e [Aspergillus fumigatus A1163] &gt;gi|666429852|gb|KEY77486.1| ribosomal protein S28e [Aspergillus fumigatus var. RP-2014]	GO:0006412//translation;	GO:0005840//ribosome;	GO:0003735//structural constituent of ribosome;	ko03010(Ribosome)
gene-AFUA_2G05085	486.233	561.525	410.94	0.731829	-0.450421	0.00398604	0.0705212	NC_007195.1	1399547	1400447	-	792	AFUA_2G05085	GO:0008080	-	opiNOG12954	R	sp|Q09927|AZET_SCHPO L-azetidine-2-carboxylic acid acetyltransferase OS=Schizosaccharomyces pombe (strain 972 / ATCC 24843) GN=ppr1 PE=1 SV=1	gi|146322813|ref|XP_001481657.1| acetyltransferase, GNAT family [Aspergillus fumigatus Af293] &gt;gi|129556815|gb|EBA27319.1| acetyltransferase, GNAT family, putative [Aspergillus fumigatus Af293] &gt;gi|159129046|gb|EDP54160.1| conserved hypothetical protein [Aspergillus fumigatus A1163]	-	-	GO:0008080//N-acetyltransferase activity;	-
gene-AFUA_4G09580	530.631	731.973	329.289	0.449865	-1.15243	0.0039925	0.0705212	NC_007197.1	2494068	2495065	+	915	AFUA_4G09580	GO:0006508;GO:0008237;GO:0005576	-	opiNOG03523;eurotNOG05428	R	sp|P79017|ALL2_ASPFU Major allergen Asp f 2 OS=Neosartorya fumigata (strain ATCC MYA-4609 / Af293 / CBS 101355 / FGSC A1100) GN=AFUA_4G09580 PE=1 SV=2	gi|159125217|gb|EDP50334.1| major allergen Asp F2 [Aspergillus fumigatus A1163]	GO:0006508//proteolysis;	GO:0005576//extracellular region;	GO:0008237//metallopeptidase activity;	-
gene-AFUA_1G05370	731.974	619.673	844.275	1.36245	0.446206	0.00399866	0.0705212	NC_007194.1	1544738	1545862	+	1125	AFUA_1G05370	GO:0005829	-	opiNOG21090;NOG70871;opiNOG19852	S	sp|Q750U1|STB3_ASHGO Protein STB3 OS=Ashbya gossypii (strain ATCC 10895 / CBS 109.51 / FGSC 9923 / NRRL Y-1056) GN=STB3 PE=3 SV=1	gi|70990874|ref|XP_750286.1| conserved hypothetical protein [Aspergillus fumigatus Af293] &gt;gi|66847918|gb|EAL88248.1| conserved hypothetical protein [Aspergillus fumigatus Af293]	-	GO:0005829//cytosol;	-	-
gene-AFUA_5G00760	1321.85	1132.2	1511.5	1.33501	0.416853	0.00400734	0.0705426	NC_007198.1	211013	213795	+	2571	AFUA_5G00760	GO:0006031;GO:0004100;GO:0016021;GO:0071555;GO:0005886	K00698	COG1215;opiNOG00818	M	sp|Q92197|CHSC_ASPFU Chitin synthase C OS=Neosartorya fumigata (strain ATCC MYA-4609 / Af293 / CBS 101355 / FGSC A1100) GN=chsC PE=3 SV=2	gi|70985514|ref|XP_748263.1| chitin synthase C [Aspergillus fumigatus Af293] &gt;gi|66845891|gb|EAL86225.1| chitin synthase C [Aspergillus fumigatus Af293]	GO:0006031//chitin biosynthetic process;GO:0071555//cell wall organization;	GO:0016021//integral component of membrane;GO:0005886//plasma membrane;	GO:0004100//chitin synthase activity;	ko00520(Amino sugar and nucleotide sugar metabolism)
gene-AFUA_5G03490	43358.7	48921.6	37795.8	0.772579	-0.372246	0.00403161	0.0707174	NC_007198.1	943353	944280	-	462	AFUA_5G03490	GO:0005634;GO:0005524;GO:0006241;GO:0005758;GO:0004550;GO:0006228;GO:0046872;GO:0051211;GO:0005829;GO:0016021;GO:0061508;GO:0005576;GO:0006183	K00940	opiNOG30659;COG0105	F	sp|Q7Z8P9|NDK_ASPFU Nucleoside diphosphate kinase OS=Neosartorya fumigata (strain ATCC MYA-4609 / Af293 / CBS 101355 / FGSC A1100) GN=ndk1 PE=3 SV=1	gi|70984978|ref|XP_747995.1| nucleoside diphosphate kinase [Aspergillus fumigatus Af293] &gt;gi|74663184|sp|Q7Z8P9.1|NDK_ASPFU RecName: Full=Nucleoside diphosphate kinase; Short=NDK; Short=NDP kinase &gt;gi|32527512|gb|AAP85295.1| nucleoside diphosphate kinase [Aspergillus fumigatus] &gt;gi|66845623|gb|EAL85957.1| nucleoside diphosphate kinase [Aspergillus fumigatus Af293] &gt;gi|159126081|gb|EDP…	GO:0006241//CTP biosynthetic process;GO:0006228//UTP biosynthetic process;GO:0051211//anisotropic cell growth;GO:0061508//CDP phosphorylation;GO:0006183//GTP biosynthetic process;	GO:0005634//nucleus;GO:0005758//mitochondrial intermembrane space;GO:0005829//cytosol;GO:0016021//integral component of membrane;GO:0005576//extracellular region;	GO:0005524//ATP binding;GO:0004550//nucleoside diphosphate kinase activity;GO:0046872//metal ion binding;	ko00240(Pyrimidine metabolism);ko00230(Purine metabolism)
gene-AFUA_2G13160	1966.99	1614.78	2319.19	1.43622	0.522282	0.00403223	0.0707174	NC_007195.1	3385303	3387471	+	2064	AFUA_2G13160	-	-	opiNOG33659;opiNOG36767	S	-	gi|159129705|gb|EDP54819.1| conserved hypothetical protein [Aspergillus fumigatus A1163]	-	-	-	-
gene-AFUA_6G06535	187.514	150.059	224.969	1.4992	0.584198	0.00410374	0.0718382	NC_007199.1	1411676	1412254	-	579	AFUA_6G06535	GO:0005634;GO:0000981;GO:0006357;GO:0008270	-	eurotNOG02916	S	-	gi|146324367|ref|XP_001481456.1| conserved hypothetical protein [Aspergillus fumigatus Af293] &gt;gi|129557211|gb|EBA27351.1| conserved hypothetical protein [Aspergillus fumigatus Af293]	GO:0006357//regulation of transcription by RNA polymerase II;	GO:0005634//nucleus;	GO:0000981//DNA-binding transcription factor activity, RNA polymerase II-specific;GO:0008270//zinc ion binding;	-
gene-AFUA_2G00770	1699.43	1931.47	1467.39	0.75973	-0.396442	0.00412548	0.0720026	NC_007195.1	170852	172232	-	1329	AFUA_2G00770	GO:0018658;GO:0055114;GO:0071949	-	COG0654;opiNOG48816	HCR	sp|P23262|NHG1_PSEPU Salicylate hydroxylase OS=Pseudomonas putida GN=nahG PE=1 SV=4	gi|70988715|ref|XP_749214.1| salicylate hydroxylase [Aspergillus fumigatus Af293] &gt;gi|66846845|gb|EAL87176.1| salicylate hydroxylase [Aspergillus fumigatus Af293] &gt;gi|159128628|gb|EDP53742.1| salicylate hydroxylase [Aspergillus fumigatus A1163] &gt;gi|846916494|gb|KMK62264.1| salicylate hydroxylase [Aspergillus fumigatus Z5]	GO:0055114//obsolete oxidation-reduction process;	-	GO:0018658//salicylate 1-monooxygenase activity;GO:0071949//FAD binding;	-
gene-AFUA_2G04400	2180.74	1894.02	2467.46	1.30276	0.381571	0.00412836	0.0720026	NC_007195.1	1209384	1211470	-	1965	AFUA_2G04400	GO:0005887;GO:0071805;GO:0015079	-	eurotNOG01633;opiNOG19103	S	sp|P47114|YJ24_YEAST Uncharacterized vacuolar membrane protein YJR054W OS=Saccharomyces cerevisiae (strain ATCC 204508 / S288c) GN=YJR054W PE=1 SV=1	gi|159128980|gb|EDP54094.1| conserved hypothetical protein [Aspergillus fumigatus A1163]	GO:0071805//potassium ion transmembrane transport;	GO:0005887//integral component of plasma membrane;	GO:0015079//potassium ion transmembrane transporter activity;	-
gene-AFUA_1G07625	581.575	493.156	669.994	1.35859	0.442105	0.00415508	0.0723351	NC_007194.1	2150882	2152153	+	1272	AFUA_1G07625	-	-	opiNOG07982	R	-	gi|146322531|ref|XP_001481715.1| WD domain protein [Aspergillus fumigatus Af293] &gt;gi|129557062|gb|EBA27348.1| WD domain protein [Aspergillus fumigatus Af293] &gt;gi|159130981|gb|EDP56094.1| conserved hypothetical protein [Aspergillus fumigatus A1163]	-	-	-	-
gene-AFUA_4G06790	11375.8	12836.3	9915.32	0.772447	-0.372493	0.00417753	0.0725922	NC_007197.1	1751971	1752497	+	282	AFUA_4G06790	GO:0005750;GO:0006122	K00417	opiNOG39639;KOG3440	C	sp|Q751U4|QCR7_ASHGO Cytochrome b-c1 complex subunit 7 OS=Ashbya gossypii (strain ATCC 10895 / CBS 109.51 / FGSC 9923 / NRRL Y-1056) GN=QCR7 PE=3 SV=1	gi|146323719|ref|XP_752147.2| ubiquinol-cytochrome c reductase complex 14 kDa protein [Aspergillus fumigatus Af293] &gt;gi|129557570|gb|EAL90109.2| ubiquinol-cytochrome c reductase complex 14 kDa protein [Aspergillus fumigatus Af293] &gt;gi|159124938|gb|EDP50055.1| ubiquinol-cytochrome c reductase complex 14 kDa protein [Aspergillus fumigatus A1163]	GO:0006122//mitochondrial electron transport, ubiquinol to cytochrome c;	GO:0005750//mitochondrial respiratory chain complex III;	-	ko00190(Oxidative phosphorylation)
gene-AFUA_2G17290	25.0315	14.5252	35.5379	2.44664	1.2908	0.00418705	0.0726243	NC_007195.1	4626830	4627365	-	477	AFUA_2G17290	-	-	-	-	-	gi|71002764|ref|XP_756063.1| hypothetical protein AFUA_2G17290 [Aspergillus fumigatus Af293] &gt;gi|66853701|gb|EAL94025.1| hypothetical protein AFUA_2G17290 [Aspergillus fumigatus Af293]	-	-	-	-
gene-AFUA_1G02330	779.373	642.025	916.721	1.42786	0.513853	0.00420595	0.0728185	NC_007194.1	679650	680685	-	915	AFUA_1G02330	-	-	eurotNOG07194	S	-	gi|146322368|ref|XP_749983.2| conserved hypothetical protein [Aspergillus fumigatus Af293] &gt;gi|129556982|gb|EAL87945.2| conserved hypothetical protein [Aspergillus fumigatus Af293]	-	-	-	-
gene-AFUA_7G00360	638.982	541.074	736.89	1.3619	0.445622	0.00424705	0.0733955	NC_007200.1	102030	103064	-	1035	AFUA_7G00360	GO:0016853;GO:0005622;GO:0050662	-	opiNOG34276	R	sp|O66256|TLL_AGGAC dTDP-6-deoxy-L-talose 4-dehydrogenase (NAD(+)) OS=Aggregatibacter actinomycetemcomitans GN=tll PE=1 SV=1	gi|70982730|ref|XP_746893.1| UDP-galactose 4-epimerase [Aspergillus fumigatus Af293] &gt;gi|66844517|gb|EAL84855.1| UDP-galactose 4-epimerase, putative [Aspergillus fumigatus Af293]	-	GO:0005622//intracellular anatomical structure;	GO:0016853//isomerase activity;GO:0050662//obsolete coenzyme binding;	-
gene-AFUA_2G16200	1648.61	1425.1	1872.12	1.31367	0.393603	0.00427043	0.0736649	NC_007195.1	4290489	4291300	-	684	AFUA_2G16200	GO:0004845	K00761	COG0035;opiNOG20557	F	sp|Q9US43|UPP3_SCHPO Putative uracil phosphoribosyltransferase urg2 OS=Schizosaccharomyces pombe (strain 972 / ATCC 24843) GN=urg2 PE=3 SV=2	gi|71002550|ref|XP_755956.1| uracil phosphoribosyltransferase [Aspergillus fumigatus Af293] &gt;gi|66853594|gb|EAL93918.1| uracil phosphoribosyltransferase [Aspergillus fumigatus Af293] &gt;gi|159130012|gb|EDP55126.1| uracil phosphoribosyltransferase [Aspergillus fumigatus A1163] &gt;gi|666433426|gb|KEY80978.1| uracil phosphoribosyltransferase [Aspergillus fumigatus var. RP-2014] &gt;gi|846915629…	-	-	GO:0004845//uracil phosphoribosyltransferase activity;	ko00240(Pyrimidine metabolism)
gene-AFUA_4G03220	94.8438	68.406	121.282	1.77297	0.826167	0.00430144	0.0737754	NC_007197.1	902583	904357	+	1479	AFUA_4G03220	GO:0016021;GO:0003333;GO:0015171	K16261	COG0833;KOG1286;opiNOG05736	E	sp|P43548|AGP3_YEAST General amino acid permease AGP3 OS=Saccharomyces cerevisiae (strain ATCC 204508 / S288c) GN=AGP3 PE=1 SV=1	gi|70981959|ref|XP_746508.1| amino acid permease [Aspergillus fumigatus Af293] &gt;gi|66844131|gb|EAL84470.1| amino acid permease [Aspergillus fumigatus Af293] &gt;gi|159122266|gb|EDP47388.1| amino acid permease [Aspergillus fumigatus A1163] &gt;gi|666431559|gb|KEY79161.1| amino acid permease [Aspergillus fumigatus var. RP-2014]	GO:0003333//amino acid transmembrane transport;	GO:0016021//integral component of membrane;	GO:0015171//amino acid transmembrane transporter activity;	-
gene-AFUA_2G03990	2077.68	1793.04	2362.31	1.31749	0.397791	0.00430638	0.0737754	NC_007195.1	1084594	1085653	+	858	AFUA_2G03990	-	-	NOG163638;opiNOG47566;eurotNOG00604	S	-	gi|70989363|ref|XP_749531.1| conserved hypothetical protein [Aspergillus fumigatus Af293] &gt;gi|66847162|gb|EAL87493.1| conserved hypothetical protein [Aspergillus fumigatus Af293]	-	-	-	-
gene-AFUA_2G16620	356.143	416.46	295.825	0.710331	-0.493437	0.00431055	0.0737754	NC_007195.1	4439486	4441792	+	2307	AFUA_2G16620	GO:0004674;GO:0005524;GO:0006468	K08860	KOG1035;opiNOG25987	JT	sp|O13889|E2AK1_SCHPO Eukaryotic translation initiation factor 2-alpha kinase 1 OS=Schizosaccharomyces pombe (strain 972 / ATCC 24843) GN=hri1 PE=1 SV=1	gi|71002636|ref|XP_755999.1| protein kinase [Aspergillus fumigatus Af293] &gt;gi|66853637|gb|EAL93961.1| protein kinase, putative [Aspergillus fumigatus Af293] &gt;gi|159130053|gb|EDP55167.1| protein kinase, putative [Aspergillus fumigatus A1163]	GO:0006468//protein phosphorylation;	-	GO:0004674//protein serine/threonine kinase activity;GO:0005524//ATP binding;	ko04141(Protein processing in endoplasmic reticulum)
gene-AFUA_2G01570	1378.58	1566.74	1190.42	0.759804	-0.3963	0.00431084	0.0737754	NC_007195.1	375681	376344	-	447	AFUA_2G01570	GO:0008565;GO:0015031	-	COG5030;opiNOG12355	U	sp|Q9P7N2|AP1S1_SCHPO AP-1 complex subunit sigma-1 OS=Schizosaccharomyces pombe (strain 972 / ATCC 24843) GN=vas2 PE=1 SV=1	gi|70988881|ref|XP_749292.1| AP-1 adaptor complex subunit sigma [Aspergillus fumigatus Af293] &gt;gi|66846923|gb|EAL87254.1| AP-1 adaptor complex subunit sigma, putative [Aspergillus fumigatus Af293] &gt;gi|159128706|gb|EDP53820.1| AP-1 adaptor complex subunit sigma, putative [Aspergillus fumigatus A1163]	GO:0015031//protein transport;	-	GO:0008565//obsolete protein transporter activity;	-
gene-AFUA_4G01370	46.636	61.6004	31.6717	0.514147	-0.959746	0.00431586	0.0737754	NC_007197.1	361058	362971	-	1809	AFUA_4G01370	GO:0055114;GO:0051213	-	opiNOG22026;COG2175	SQ	sp|P21623|DIT1_YEAST Spore wall maturation protein DIT1 OS=Saccharomyces cerevisiae (strain ATCC 204508 / S288c) GN=DIT1 PE=1 SV=2	gi|70981584|ref|XP_746321.1| pyoverdine/dityrosine biosynthesis family protein [Aspergillus fumigatus Af293] &gt;gi|66843943|gb|EAL84283.1| pyoverdine/dityrosine biosynthesis family protein [Aspergillus fumigatus Af293]	GO:0055114//obsolete oxidation-reduction process;	-	GO:0051213//dioxygenase activity;	-
gene-AFUA_5G12980	88.8001	66.8891	110.711	1.65515	0.726959	0.00437467	0.0746458	NC_007198.1	3403146	3404152	-	951	AFUA_5G12980	-	-	opiNOG19824	S	-	gi|70997203|ref|XP_753355.1| conserved hypothetical protein [Aspergillus fumigatus Af293] &gt;gi|66850991|gb|EAL91317.1| conserved hypothetical protein [Aspergillus fumigatus Af293]	-	-	-	-
gene-AFUA_1G16810	861.8	739.063	984.538	1.33214	0.41375	0.0043968	0.0748882	NC_007194.1	4586396	4588253	-	1428	AFUA_1G16810	GO:0008483;GO:0030170	-	opiNOG04000;COG0161	E	sp|O94562|YGD3_SCHPO Uncharacterized aminotransferase C1771.03c OS=Schizosaccharomyces pombe (strain 972 / ATCC 24843) GN=SPBC1773.03c PE=3 SV=1	gi|70996588|ref|XP_753049.1| aminotransferase, class III [Aspergillus fumigatus Af293] &gt;gi|66850684|gb|EAL91011.1| aminotransferase, class III [Aspergillus fumigatus Af293] &gt;gi|159131785|gb|EDP56898.1| aminotransferase, class III [Aspergillus fumigatus A1163]	-	-	GO:0008483//transaminase activity;GO:0030170//pyridoxal phosphate binding;	-
gene-AFUA_2G03010	13947.1	15726.1	12168.1	0.773754	-0.370053	0.00440951	0.0749435	NC_007195.1	771517	772718	-	576	AFUA_2G03010	GO:0005740;GO:1902600;GO:0004129	K02265	opiNOG39356;KOG3352	C	sp|P06809|COX4_NEUCR Cytochrome c oxidase subunit 4, mitochondrial OS=Neurospora crassa (strain ATCC 24698 / 74-OR23-1A / CBS 708.71 / DSM 1257 / FGSC 987) GN=cox-4 PE=3 SV=2	gi|146322777|ref|XP_749436.2| cytochrome c subunit Vb [Aspergillus fumigatus Af293] &gt;gi|129556797|gb|EAL87398.2| cytochrome c subunit Vb, putative [Aspergillus fumigatus Af293]	GO:1902600//proton transmembrane transport;	GO:0005740//mitochondrial envelope;	GO:0004129//cytochrome-c oxidase activity;	ko00190(Oxidative phosphorylation)
gene-AFUA_1G01350	315.657	181.295	450.019	2.48225	1.31165	0.0044159	0.0749435	NC_007194.1	450255	450875	+	621	AFUA_1G01350	-	-	opiNOG45573	S	-	gi|146322337|ref|XP_749885.2| conserved hypothetical protein [Aspergillus fumigatus Af293] &gt;gi|129556967|gb|EAL87847.2| conserved hypothetical protein [Aspergillus fumigatus Af293] &gt;gi|159124793|gb|EDP49911.1| conserved hypothetical protein [Aspergillus fumigatus A1163]	-	-	-	-
gene-AFUA_5G03690	3788.78	4288.66	3288.89	0.766881	-0.382925	0.00447798	0.0758609	NC_007198.1	986454	987794	-	1275	AFUA_5G03690	GO:0031090;GO:0006869;GO:0005789	K19996	KOG1471;opiNOG13562	IU	sp|Q4WEP0|SFH5_ASPFU Phosphatidylinositol transfer protein sfh5 OS=Neosartorya fumigata (strain ATCC MYA-4609 / Af293 / CBS 101355 / FGSC A1100) GN=sfh5 PE=3 SV=1	gi|70984938|ref|XP_747975.1| CRAL/TRIO domain protein [Aspergillus fumigatus Af293] &gt;gi|74667999|sp|Q4WEP0.1|SFH5_ASPFU RecName: Full=Phosphatidylinositol transfer protein sfh5; Short=PITP sfh5 &gt;gi|66845603|gb|EAL85937.1| CRAL/TRIO domain protein [Aspergillus fumigatus Af293]	GO:0006869//lipid transport;	GO:0031090//organelle membrane;GO:0005789//endoplasmic reticulum membrane;	-	-
gene-AFUA_5G02750	13022.1	14657	11387.2	0.776913	-0.364175	0.00452162	0.0764631	NC_007198.1	719993	720857	-	477	AFUA_5G02750	GO:1902600;GO:0004129;GO:0005743	K02264	KOG4077;opiNOG34329	C	sp|Q01359|COX6_NEUCR Cytochrome c oxidase subunit 6, mitochondrial OS=Neurospora crassa (strain ATCC 24698 / 74-OR23-1A / CBS 708.71 / DSM 1257 / FGSC 987) GN=cox-6 PE=3 SV=2	gi|70985122|ref|XP_748067.1| cytochrome c oxidase subunit Va [Aspergillus fumigatus Af293] &gt;gi|66845695|gb|EAL86029.1| cytochrome c oxidase subunit Va, putative [Aspergillus fumigatus Af293] &gt;gi|159126010|gb|EDP51126.1| cytochrome c oxidase subunit Va, putative [Aspergillus fumigatus A1163] &gt;gi|666428077|gb|KEY75733.1| cytochrome c oxidase subunit Va [Aspergillus fumigatus var. RP-2014] …	GO:1902600//proton transmembrane transport;	GO:0005743//mitochondrial inner membrane;	GO:0004129//cytochrome-c oxidase activity;	ko00190(Oxidative phosphorylation)
gene-AFUA_7G04680	212.169	173.123	251.215	1.45107	0.537121	0.0045618	0.0770049	NC_007200.1	1075666	1078746	-	2970	AFUA_7G04680	-	-	opiNOG04217	R	-	gi|70987123|ref|XP_749042.1| conserved hypothetical protein [Aspergillus fumigatus Af293] &gt;gi|66846672|gb|EAL87004.1| conserved hypothetical protein [Aspergillus fumigatus Af293] &gt;gi|159123187|gb|EDP48307.1| conserved hypothetical protein [Aspergillus fumigatus A1163]	-	-	-	-
gene-AFUA_8G06470	179.331	144.194	214.469	1.48737	0.572765	0.00457021	0.0770092	NC_007201.1	1559926	1562469	+	2544	AFUA_8G06470	GO:0006546;GO:0004047;GO:0055114;GO:0005737;GO:0016491	-	opiNOG01078;COG0404	E	sp|Q9AGP8|DMGO_ARTGO Dimethylglycine oxidase OS=Arthrobacter globiformis GN=dmg PE=1 SV=1	gi|70983844|ref|XP_747448.1| N,N-dimethylglycine oxidase [Aspergillus fumigatus Af293] &gt;gi|66845074|gb|EAL85410.1| N,N-dimethylglycine oxidase, putative [Aspergillus fumigatus Af293] &gt;gi|159123573|gb|EDP48692.1| N,N-dimethylglycine oxidase, putative [Aspergillus fumigatus A1163]	GO:0006546//glycine catabolic process;GO:0055114//obsolete oxidation-reduction process;	GO:0005737//cytoplasm;	GO:0004047//aminomethyltransferase activity;GO:0016491//oxidoreductase activity;	-
gene-AFUA_3G12950	384.79	272.578	497.001	1.82333	0.866576	0.00457924	0.0770241	NC_007196.1	3442294	3443860	-	1407	AFUA_3G12950	GO:0008762;GO:0009277;GO:1900554;GO:0005576;GO:0050660;GO:0055114;GO:1900781	-	onyNOG07871;opiNOG49982;COG0277	CR	sp|G3XMC1|AZAG_ASPNA FAD-linked oxidoreductase azaG OS=Aspergillus niger (strain ATCC 1015 / CBS 113.46 / FGSC A1144 / LSHB Ac4 / NCTC 3858a / NRRL 328 / USDA 3528.7) GN=azaG PE=2 SV=1	gi|70999209|ref|XP_754326.1| FAD binding domain protein [Aspergillus fumigatus Af293] &gt;gi|66851963|gb|EAL92288.1| FAD binding domain protein [Aspergillus fumigatus Af293]	GO:1900554//asperfuranone biosynthetic process;GO:0055114//obsolete oxidation-reduction process;GO:1900781//fumiquinazoline C biosynthetic process;	GO:0009277//fungal-type cell wall;GO:0005576//extracellular region;	GO:0008762//UDP-N-acetylmuramate dehydrogenase activity;GO:0050660//flavin adenine dinucleotide binding;	-
gene-AFUA_3G06910	816.302	695.606	936.998	1.34702	0.429775	0.00459729	0.0771903	NC_007196.1	1721506	1723831	-	1971	AFUA_3G06910	-	K11801	COG2319;opiNOG01977	R	sp|Q40153|LE14B_LITER LEC14B protein OS=Lithospermum erythrorhizon PE=2 SV=1	gi|146323317|ref|XP_754915.2| WD repeat protein [Aspergillus fumigatus Af293] &gt;gi|129558350|gb|EAL92877.2| WD repeat protein [Aspergillus fumigatus Af293]	-	-	-	-
gene-AFUA_4G11340	7468.11	8439.49	6496.73	0.769801	-0.377442	0.00460579	0.0771959	NC_007197.1	2973300	2975071	-	1353	AFUA_4G11340	GO:0004754;GO:0055114	K00293	opiNOG02966;opiNOG77232;COG1748	E	sp|Q9P4R4|LYS9_MAGO7 Saccharopine dehydrogenase [NADP(+), L-glutamate-forming] OS=Magnaporthe oryzae (strain 70-15 / ATCC MYA-4617 / FGSC 8958) GN=LYS3 PE=1 SV=2	gi|70993696|ref|XP_751695.1| saccharopine dehydrogenase Lys9 [Aspergillus fumigatus Af293] &gt;gi|66849329|gb|EAL89657.1| saccharopine dehydrogenase Lys9, putative [Aspergillus fumigatus Af293] &gt;gi|159125383|gb|EDP50500.1| saccharopine dehydrogenase [Aspergillus fumigatus A1163] &gt;gi|666428181|gb|KEY75836.1| saccharopine dehydrogenase Lys9 [Aspergillus fumigatus var. RP-2014] &gt;gi|84690888…	GO:0055114//obsolete oxidation-reduction process;	-	GO:0004754//saccharopine dehydrogenase (NAD+, L-lysine-forming) activity;	ko00310(Lysine degradation);ko00300(Lysine biosynthesis)
gene-AFUA_3G07300	321.271	237.802	404.739	1.702	0.767229	0.0047128	0.0788497	NC_007196.1	1829701	1834164	-	4419	AFUA_3G07300	GO:0055085;GO:0005524;GO:0016021;GO:0042626	-	opiNOG00490;COG0842;COG1131	QV	sp|I1RL06|ZRA1_GIBZE ZEB2-regulated ABC transporter 1 OS=Gibberella zeae (strain PH-1 / ATCC MYA-4620 / FGSC 9075 / NRRL 31084) GN=ZRA1 PE=2 SV=1	gi|71000367|ref|XP_754878.1| ABC multidrug transporter [Aspergillus fumigatus Af293] &gt;gi|66852515|gb|EAL92840.1| ABC multidrug transporter, putative [Aspergillus fumigatus Af293]	GO:0055085//transmembrane transport;	GO:0016021//integral component of membrane;	GO:0005524//ATP binding;GO:0042626//ATPase-coupled transmembrane transporter activity;	-
gene-AFUA_4G04570	226.919	185.544	268.293	1.44598	0.532047	0.00473808	0.0790394	NC_007197.1	1284145	1285440	-	1026	AFUA_4G04570	GO:0016020	-	eurotNOG10916;eurotNOG10524	S	-	gi|70982229|ref|XP_746643.1| conserved hypothetical protein [Aspergillus fumigatus Af293] &gt;gi|66844266|gb|EAL84605.1| conserved hypothetical protein [Aspergillus fumigatus Af293] &gt;gi|159122122|gb|EDP47244.1| conserved hypothetical protein [Aspergillus fumigatus A1163]	-	GO:0016020//membrane;	-	-
gene-AFUA_2G14810	1829.55	2072.75	1586.35	0.765333	-0.385841	0.00474086	0.0790394	NC_007195.1	3910275	3911993	-	1719	AFUA_2G14810	GO:0016706;GO:0005506;GO:0055114;GO:0031418	-	COG3751;opiNOG01621	OB	sp|Q11120|OFD1_SCHPO Prolyl 3,4-dihydroxylase ofd1 OS=Schizosaccharomyces pombe (strain 972 / ATCC 24843) GN=ofd1 PE=1 SV=1	gi|71002264|ref|XP_755813.1| oxidoreductase [Aspergillus fumigatus Af293] &gt;gi|66853451|gb|EAL93775.1| oxidoreductase, putative [Aspergillus fumigatus Af293] &gt;gi|159129870|gb|EDP54984.1| oxidoreductase, putative [Aspergillus fumigatus A1163]	GO:0055114//obsolete oxidation-reduction process;	-	GO:0016706//2-oxoglutarate-dependent dioxygenase activity;GO:0005506//iron ion binding;GO:0031418//L-ascorbic acid binding;	-
gene-AFUA_7G00200	47.3907	19.2911	75.4903	3.91321	1.96835	0.00478242	0.079592	NC_007200.1	49143	50324	+	1182	AFUA_7G00200	GO:0016747	-	NOG168546;opiNOG49404;eurotNOG01869	S	sp|A0A1B4XBK2|SDNM_SORAA Transcriptional regulator sdnM OS=Sordaria araneosa GN=sdnM PE=4 SV=1	gi|159122848|gb|EDP47968.1| conserved hypothetical protein [Aspergillus fumigatus A1163] &gt;gi|846909800|gb|KMK55732.1| hypothetical protein Y699_08721 [Aspergillus fumigatus Z5]	-	-	GO:0016747//acyltransferase activity, transferring groups other than amino-acyl groups;	-
gene-AFUA_6G07340	1342.81	1526.09	1159.52	0.759795	-0.396318	0.00479895	0.0797267	NC_007199.1	1653175	1654992	+	1539	AFUA_6G07340	GO:0006569;GO:0005741;GO:0055114;GO:0004502;GO:0043420;GO:0016021;GO:0034354;GO:0019805;GO:0071949	K00486	opiNOG00255;COG0654	HC	sp|B0Y7C3|KMO_ASPFC Kynurenine 3-monooxygenase OS=Neosartorya fumigata (strain CEA10 / CBS 144.89 / FGSC A1163) GN=bna4 PE=3 SV=1	gi|70991557|ref|XP_750627.1| kynurenine 3-monooxygenase [Aspergillus fumigatus Af293] &gt;gi|74670972|sp|Q4WN75.1|KMO_ASPFU RecName: Full=Kynurenine 3-monooxygenase; AltName: Full=Biosynthesis of nicotinic acid protein 4; AltName: Full=Kynurenine 3-hydroxylase &gt;gi|223635225|sp|B0Y7C3.1|KMO_ASPFC RecName: Full=Kynurenine 3-monooxygenase; AltName: Full=Biosynthesis of nicotinic acid protein 4; A…	GO:0006569//tryptophan catabolic process;GO:0055114//obsolete oxidation-reduction process;GO:0043420//anthranilate metabolic process;GO:0034354//'de novo' NAD biosynthetic process from tryptophan;GO:0019805//quinolinate biosynthetic process;	GO:0005741//mitochondrial outer membrane;GO:0016021//integral component of membrane;	GO:0004502//kynurenine 3-monooxygenase activity;GO:0071949//FAD binding;	ko00380(Tryptophan metabolism)
gene-AFUA_3G06370	4015.73	4529.37	3502.09	0.773196	-0.371095	0.00484595	0.0803662	NC_007196.1	1572259	1573254	-	783	AFUA_3G06370	-	-	opiNOG42177;opiNOG40019;NOG68401	S	sp|Q03667|MIX17_YEAST Mitochondrial intermembrane space cysteine motif-containing protein MIX17 OS=Saccharomyces cerevisiae (strain ATCC 204508 / S288c) GN=MIX17 PE=1 SV=1	gi|71000571|ref|XP_754969.1| CHCH domain protein [Aspergillus fumigatus Af293] &gt;gi|66852606|gb|EAL92931.1| CHCH domain protein [Aspergillus fumigatus Af293] &gt;gi|159127983|gb|EDP53098.1| CHCH domain protein [Aspergillus fumigatus A1163]	-	-	-	-
gene-AFUA_3G03780	18.9653	27.6206	10.3101	0.373276	-1.42169	0.00486399	0.0805242	NC_007196.1	1091988	1093367	+	1380	AFUA_3G03780	-	-	opiNOG18280	R	-	gi|70986408|ref|XP_748698.1| conserved hypothetical protein [Aspergillus fumigatus Af293] &gt;gi|66846327|gb|EAL86660.1| conserved hypothetical protein [Aspergillus fumigatus Af293]	-	-	-	-
gene-AFUA_3G07130	1876.84	1629.76	2123.93	1.30322	0.382077	0.0049306	0.0814842	NC_007196.1	1786716	1790777	+	3828	AFUA_3G07130	GO:0016020;GO:0023014;GO:0005524;GO:0006355;GO:0005622;GO:0000155;GO:0000160;GO:0090593;GO:0000156	-	opiNOG14118;COG0642;opiNOG47980	T	sp|P48027|GACS_PSESY Sensor protein GacS OS=Pseudomonas syringae pv. syringae GN=gacS PE=3 SV=1	gi|71000397|ref|XP_754893.1| sensor histidine kinase/response regulator [Aspergillus fumigatus Af293] &gt;gi|66852530|gb|EAL92855.1| sensor histidine kinase/response regulator, putative [Aspergillus fumigatus Af293] &gt;gi|159127906|gb|EDP53021.1| sensor histidine kinase/response regulator, putative [Aspergillus fumigatus A1163]	GO:0006355//regulation of transcription, DNA-templated;GO:0000160//phosphorelay signal transduction system;GO:0090593//peptidyl-histidine autophosphorylation;	GO:0016020//membrane;GO:0005622//intracellular anatomical structure;	GO:0005524//ATP binding;GO:0000155//phosphorelay sensor kinase activity;GO:0000156//phosphorelay response regulator activity;	-
gene-AFUA_3G10790	1485.92	1286.66	1685.19	1.30975	0.389286	0.00496606	0.0818265	NC_007196.1	2803839	2805731	-	1659	AFUA_3G10790	GO:0005524	-	opiNOG17468	S	-	gi|70999646|ref|XP_754540.1| conserved hypothetical protein [Aspergillus fumigatus Af293] &gt;gi|66852177|gb|EAL92502.1| conserved hypothetical protein [Aspergillus fumigatus Af293] &gt;gi|846914453|gb|KMK60271.1| hypothetical protein Y699_01472 [Aspergillus fumigatus Z5]	-	-	GO:0005524//ATP binding;	-
gene-AFUA_4G00580	168.091	232.293	103.888	0.44723	-1.16091	0.00496863	0.0818265	NC_007197.1	159962	161200	-	1119	AFUA_4G00580	GO:0016021	-	opiNOG62666	S	-	gi|70981738|ref|XP_746398.1| hypothetical protein AFUA_4G00580 [Aspergillus fumigatus Af293] &gt;gi|66844020|gb|EAL84360.1| hypothetical protein AFUA_4G00580 [Aspergillus fumigatus Af293] &gt;gi|159121995|gb|EDP47118.1| hypothetical protein AFUB_101130 [Aspergillus fumigatus A1163]	-	GO:0016021//integral component of membrane;	-	-
gene-AFUA_1G03660	2494.03	2819.48	2168.58	0.769143	-0.378676	0.00500341	0.082256	NC_007194.1	1064070	1065233	+	1164	AFUA_1G03660	GO:0016787	-	opiNOG51636;COG0496	FO	sp|P38254|TTL_YEAST Probable tubulin--tyrosine ligase PBY1 OS=Saccharomyces cerevisiae (strain ATCC 204508 / S288c) GN=PBY1 PE=1 SV=2	gi|70990534|ref|XP_750116.1| acid phosphatase [Aspergillus fumigatus Af293] &gt;gi|66847748|gb|EAL88078.1| acid phosphatase, putative [Aspergillus fumigatus Af293] &gt;gi|159130597|gb|EDP55710.1| acid phosphatase, putative [Aspergillus fumigatus A1163]	-	-	GO:0016787//hydrolase activity;	-
gene-AFUA_5G14620	3.76533	0.323261	7.20739	22.2959	4.47871	0.00501594	0.0823189	NC_007198.1	3790328	3790915	-	588	AFUA_5G14620	GO:0005634;GO:0003677;GO:0000981;GO:0006357;GO:0008270	-	opiNOG52685	R	-	gi|70996881|ref|XP_753195.1| hypothetical protein AFUA_5G14620 [Aspergillus fumigatus Af293] &gt;gi|66850831|gb|EAL91157.1| hypothetical protein AFUA_5G14620 [Aspergillus fumigatus Af293]	GO:0006357//regulation of transcription by RNA polymerase II;	GO:0005634//nucleus;	GO:0003677//DNA binding;GO:0000981//DNA-binding transcription factor activity, RNA polymerase II-specific;GO:0008270//zinc ion binding;	-
gene-AFUA_6G10450	5614.14	6320.42	4907.87	0.77651	-0.364924	0.00502858	0.0823834	NC_007199.1	2589859	2590745	+	747	AFUA_6G10450	-	-	opiNOG75949;opiNOG67143	S	-	gi|70992169|ref|XP_750933.1| conserved hypothetical protein [Aspergillus fumigatus Af293] &gt;gi|66848566|gb|EAL88895.1| conserved hypothetical protein [Aspergillus fumigatus Af293] &gt;gi|159124502|gb|EDP49620.1| conserved hypothetical protein [Aspergillus fumigatus A1163]	-	-	-	-
gene-AFUA_3G06460	16487.8	18532.6	14443	0.779328	-0.359698	0.00506083	0.0827682	NC_007196.1	1595178	1595883	-	435	AFUA_3G06460	GO:0016021;GO:0005739	-	opiNOG37896	S	-	gi|119493176|ref|XP_001263807.1| hypothetical protein NFIA_070810 [Aspergillus fischeri NRRL 181] &gt;gi|146323293|ref|XP_754960.2| conserved hypothetical protein [Aspergillus fumigatus Af293] &gt;gi|119411967|gb|EAW21910.1| conserved hypothetical protein [Aspergillus fischeri NRRL 181] &gt;gi|129558362|gb|EAL92922.2| conserved hypothetical protein [Aspergillus fumigatus Af293] &gt;gi|666428785|g…	-	GO:0016021//integral component of membrane;GO:0005739//mitochondrion;	-	-
gene-AFUA_4G00860	361.514	161.82	561.207	3.46809	1.79414	0.0050954	0.0831897	NC_007197.1	239341	240186	+	741	AFUA_4G00860	GO:0045461;GO:0097308;GO:0005777;GO:0034605;GO:0070301	-	opiNOG43052;opiNOG60018;eurotNOG12208	SR	-	gi|70981682|ref|XP_746370.1| cell surface protein [Aspergillus fumigatus Af293] &gt;gi|66843992|gb|EAL84332.1| cell surface protein, putative [Aspergillus fumigatus Af293] &gt;gi|666435683|gb|KEY83114.1| cell surface protein [Aspergillus fumigatus var. RP-2014]	GO:0045461//sterigmatocystin biosynthetic process;GO:0097308//cellular response to farnesol;GO:0034605//cellular response to heat;GO:0070301//cellular response to hydrogen peroxide;	GO:0005777//peroxisome;	-	-
gene-AFUA_2G09960	12096	14187.8	10004.3	0.705132	-0.504035	0.00510565	0.0832132	NC_007195.1	2551872	2554095	-	2058	AFUA_2G09960	GO:0006457;GO:0005524;GO:0051082;GO:0005622;GO:0009847	K04043	opiNOG00748;KOG0102	O	sp|Q5B0C0|HSP7M_EMENI Heat shock 70 kDa protein OS=Emericella nidulans (strain FGSC A4 / ATCC 38163 / CBS 112.46 / NRRL 194 / M139) GN=AN6010 PE=1 SV=1	gi|71001294|ref|XP_755328.1| mitochondrial Hsp70 chaperone (Ssc70) [Aspergillus fumigatus Af293] &gt;gi|66852966|gb|EAL93290.1| mitochondrial Hsp70 chaperone (Ssc70), putative [Aspergillus fumigatus Af293]	GO:0006457//protein folding;GO:0009847//spore germination;	GO:0005622//intracellular anatomical structure;	GO:0005524//ATP binding;GO:0051082//unfolded protein binding;	ko03018(RNA degradation)
gene-AFUA_1G14720	582.539	495.032	670.045	1.35354	0.436737	0.00513467	0.0835423	NC_007194.1	3938557	3940410	-	1854	AFUA_1G14720	-	-	NOG27602;KOG0379;opiNOG04562	SR	sp|Q8RWD9|ACBP5_ARATH Acyl-CoA-binding domain-containing protein 5 OS=Arabidopsis thaliana GN=ACBP5 PE=1 SV=1	gi|70996172|ref|XP_752841.1| Kelch motif domain protein [Aspergillus fumigatus Af293] &gt;gi|66850476|gb|EAL90803.1| Kelch motif domain protein [Aspergillus fumigatus Af293] &gt;gi|666431731|gb|KEY79329.1| hypothetical protein Kelch repeat protein [Aspergillus fumigatus var. RP-2014]	-	-	-	-
gene-AFUA_7G05070	6344.33	7344.38	5344.28	0.727669	-0.458646	0.00518179	0.084164	NC_007200.1	1195618	1197069	-	1452	AFUA_7G05070	GO:0000104;GO:0005622;GO:0055114	K01593	COG1053;opiNOG01148	C	sp|O13755|OSM1_SCHPO Fumarate reductase OS=Schizosaccharomyces pombe (strain 972 / ATCC 24843) GN=osm1 PE=3 SV=1	gi|70987038|ref|XP_749003.1| FAD dependent oxidoreductase [Aspergillus fumigatus Af293] &gt;gi|66846633|gb|EAL86965.1| FAD dependent oxidoreductase, putative [Aspergillus fumigatus Af293]	GO:0055114//obsolete oxidation-reduction process;	GO:0005622//intracellular anatomical structure;	GO:0000104//succinate dehydrogenase activity;	ko00901(Indole alkaloid biosynthesis);ko00380(Tryptophan metabolism);ko00360(Phenylalanine metabolism);ko00350(Tyrosine metabolism)
gene-AFUA_4G09920	51.3112	33.8387	68.7836	2.03269	1.02339	0.00529269	0.0858179	NC_007197.1	2570567	2571536	+	855	AFUA_4G09920	GO:0005622;GO:0005576;GO:0055114;GO:0016491	K07078	opiNOG29738;COG3560	SR	sp|Q96VH4|HBN1_YEAST Putative nitroreductase HBN1 OS=Saccharomyces cerevisiae (strain ATCC 204508 / S288c) GN=HBN1 PE=1 SV=1	gi|70993974|ref|XP_751834.1| conserved hypothetical protein [Aspergillus fumigatus Af293] &gt;gi|66849468|gb|EAL89796.1| conserved hypothetical protein [Aspergillus fumigatus Af293]	GO:0055114//obsolete oxidation-reduction process;	GO:0005622//intracellular anatomical structure;GO:0005576//extracellular region;	GO:0016491//oxidoreductase activity;	-
gene-AFUA_7G06570	419.846	239.35	600.343	2.50822	1.32667	0.00534376	0.0864976	NC_007200.1	1600770	1602363	+	1206	AFUA_7G06570	GO:0098655;GO:0016021;GO:0008324	K14688	pleNOG02472;opiNOG03969;COG1230	P	sp|P20107|ZRC1_YEAST Zinc/cadmium resistance protein OS=Saccharomyces cerevisiae (strain ATCC 204508 / S288c) GN=ZRC1 PE=1 SV=2	gi|146324880|ref|XP_748854.2| cation diffusion facilitator family metal ion transporter, putative [Aspergillus fumigatus Af293] &gt;gi|129556613|gb|EAL86816.2| cation diffusion facilitator family metal ion transporter, putative [Aspergillus fumigatus Af293] &gt;gi|159123377|gb|EDP48497.1| metal ion resistance protein/transporter (Zrc1), putative [Aspergillus fumigatus A1163]	GO:0098655//cation transmembrane transport;	GO:0016021//integral component of membrane;	GO:0008324//cation transmembrane transporter activity;	-
gene-AFUA_5G11110	482.889	555.081	410.696	0.739884	-0.43463	0.00535507	0.0865324	NC_007198.1	2843106	2844123	+	969	AFUA_5G11110	GO:0016310;GO:0016787;GO:0016301	-	COG0494;opiNOG03484	FL	sp|P47173|YJ9J_YEAST Uncharacterized protein YJR142W OS=Saccharomyces cerevisiae (strain ATCC 204508 / S288c) GN=YJR142W PE=1 SV=1	gi|70997589|ref|XP_753537.1| thiamin pyrophosphokinase-related protein [Aspergillus fumigatus Af293] &gt;gi|66851173|gb|EAL91499.1| thiamin pyrophosphokinase-related protein [Aspergillus fumigatus Af293]	GO:0016310//phosphorylation;	-	GO:0016787//hydrolase activity;GO:0016301//kinase activity;	-
gene-AFUA_1G11540	1507.38	1709.07	1305.69	0.763982	-0.38839	0.00540671	0.0872178	NC_007194.1	3046567	3047668	+	945	AFUA_1G11540	-	-	opiNOG06073;KOG1667	R	sp|Q7T3F7|CHRD1_DANRE Cysteine and histidine-rich domain-containing protein 1 OS=Danio rerio GN=chordc1 PE=2 SV=1	gi|70995530|ref|XP_752520.1| CORD and CS domain protein [Aspergillus fumigatus Af293] &gt;gi|41581230|emb|CAE47879.1| chord containing protein homologue, putative [Aspergillus fumigatus] &gt;gi|66850155|gb|EAL90482.1| CORD and CS domain protein [Aspergillus fumigatus Af293] &gt;gi|159131275|gb|EDP56388.1| CORD and CS domain protein [Aspergillus fumigatus A1163] &gt;gi|846915167|gb|KMK60970.1| COR…	-	-	-	-
gene-AFUA_6G07855	892.636	701.582	1083.69	1.54464	0.627268	0.00543255	0.0874854	NC_007199.1	1807735	1808463	+	507	AFUA_6G07855	GO:0016021	-	eurotNOG11729;opiNOG41939	SR	sp|Q4WFV6|YA880_ASPFU UPF0619 GPI-anchored membrane protein AFUA_3G00880 OS=Neosartorya fumigata (strain ATCC MYA-4609 / Af293 / CBS 101355 / FGSC A1100) GN=AFUA_3G00880 PE=1 SV=1	gi|159124238|gb|EDP49356.1| threonine rich protein [Aspergillus fumigatus A1163] &gt;gi|846917368|gb|KMK63115.1| threonine rich protein [Aspergillus fumigatus Z5]	-	GO:0016021//integral component of membrane;	-	-
gene-AFUA_4G14560	27.8496	38.2349	17.4643	0.456763	-1.13048	0.00547187	0.0878695	NC_007197.1	3836931	3842461	-	5349	AFUA_4G14560	GO:0036184;GO:1900587;GO:0031177;GO:0045461;GO:1900793;GO:1900584;GO:1900602;GO:1900575;GO:0016740;GO:0009405;GO:1900815	K15415	opiNOG12863;opiNOG50237;COG3321	QI	sp|Q4WQZ5|TPCC_ASPFU Atrochrysone carboxylic acid synthase OS=Neosartorya fumigata (strain ATCC MYA-4609 / Af293 / CBS 101355 / FGSC A1100) GN=tpcC PE=2 SV=1	gi|70993058|ref|XP_751377.1| polyketide synthase [Aspergillus fumigatus Af293] &gt;gi|66849011|gb|EAL89339.1| polyketide synthase, putative [Aspergillus fumigatus Af293]	GO:0036184//asperthecin biosynthetic process;GO:1900587//arugosin biosynthetic process;GO:0045461//sterigmatocystin biosynthetic process;GO:1900793//shamixanthone biosynthetic process;GO:1900584//o-orsellinic acid biosynthetic process;GO:1900602//endocrocin biosynthetic process;GO:1900575//emodin biosynthetic process;GO:0009405//obsolete pathogenesis;GO:1900815//monodictyphenone biosynthetic proc…	-	GO:0031177//phosphopantetheine binding;GO:0016740//transferase activity;	-
gene-AFUA_4G12710	1367.5	1550.1	1184.91	0.764408	-0.387586	0.00548612	0.0878695	NC_007197.1	3331175	3332509	+	1224	AFUA_4G12710	GO:0055114;GO:0016491	-	opiNOG19958	HC	sp|A3KP77|OXND1_DANRE Oxidoreductase NAD-binding domain-containing protein 1 OS=Danio rerio GN=oxnad1 PE=2 SV=1	gi|70993428|ref|XP_751561.1| conserved hypothetical protein [Aspergillus fumigatus Af293] &gt;gi|66849195|gb|EAL89523.1| conserved hypothetical protein [Aspergillus fumigatus Af293]	GO:0055114//obsolete oxidation-reduction process;	-	GO:0016491//oxidoreductase activity;	-
gene-AFUA_5G02470	152399	171329	133469	0.779025	-0.360258	0.00548832	0.0878695	NC_007198.1	636920	638154	-	1029	AFUA_5G02470	GO:0009228;GO:0005622	K18278	opiNOG01423;COG0715	RP	sp|P42882|NMT1_ASPPA 4-amino-5-hydroxymethyl-2-methylpyrimidine phosphate synthase OS=Aspergillus parasiticus GN=nmt1 PE=2 SV=1	gi|70985178|ref|XP_748095.1| thiamine biosynthesis protein (Nmt1) [Aspergillus fumigatus Af293] &gt;gi|55743873|gb|AAV64845.1| thiamine biosynthesis protein [Aspergillus fumigatus] &gt;gi|66845723|gb|EAL86057.1| thiamine biosynthesis protein (Nmt1), putative [Aspergillus fumigatus Af293] &gt;gi|159125982|gb|EDP51098.1| thiamine biosynthesis protein (Nmt1), putative [Aspergillus fumigatus A1163] &…	GO:0009228//thiamine biosynthetic process;	GO:0005622//intracellular anatomical structure;	-	ko00730(Thiamine metabolism)
gene-AFUA_2G14020	372.149	312.952	431.345	1.37831	0.462901	0.00549359	0.0878695	NC_007195.1	3669093	3671377	-	1887	AFUA_2G14020	GO:0005524;GO:0016021;GO:0016887	-	opiNOG01294;COG1131	QV	sp|Q8RXN0|AB11G_ARATH ABC transporter G family member 11 OS=Arabidopsis thaliana GN=ABCG11 PE=1 SV=1	gi|146322996|ref|XP_755735.2| ABC transporter [Aspergillus fumigatus Af293] &gt;gi|129558564|gb|EAL93697.2| ABC transporter, putative [Aspergillus fumigatus Af293] &gt;gi|666429362|gb|KEY77004.1| ABC transporter [Aspergillus fumigatus var. RP-2014]	-	GO:0016021//integral component of membrane;	GO:0005524//ATP binding;GO:0016887//ATP hydrolysis activity;	-
[truncated: 8,862 more rows]
