# Supplementary material for: Distinct roles of phytochromes A and B in Aspergillus fumigatus in environmental sensing and pathogenicity
Source: mBio. 2025 Sep 23;16(11):e02204-25. doi: 10.1128/mbio.02204-25 (PMC12607886; doi:10.1128/mbio.02204-25)
Supplement: Table S7 — GO enrichment of A. fumigatus ∆fphA and WT. [file mbio.02204-25-s0006.xlsx]

## Sheet: Sheet1
Category	GO.ID	Term	Up	Down	DEG	Total	Pvalue	FDR	Up_Gene	Down_Gene
BP	GO:0006536	glutamate metabolic process	4	0	4	9	1.40343e-05	0.00672245	gene-AFUA_2G06000(AFUA_2G06000),gene-AFUA_5G06680(AFUA_5G06680),gene-AFUA_6G08750(AFUA_6G08750),gene-AFUA_6G08760(AFUA_6G08760)	-
MF	GO:0016903	oxidoreductase activity, acting on the aldehyde or oxo group of donors	6	1	7	47	3.74454e-05	0.00876222	gene-AFUA_4G01550(AFUA_4G01550),gene-AFUA_4G08170(AFUA_4G08170),gene-AFUA_4G12870(AFUA_4G12870),gene-AFUA_6G08750(AFUA_6G08750),gene-AFUA_6G08830(AFUA_6G08830),gene-AFUA_8G02560(AFUA_8G02560)	gene-AFUA_4G02830(AFUA_4G02830)
BP	GO:0043648	dicarboxylic acid metabolic process	5	1	6	36	4.81324e-05	0.0115277	gene-AFUA_2G06000(AFUA_2G06000),gene-AFUA_2G17440(AFUA_2G17440),gene-AFUA_5G06680(AFUA_5G06680),gene-AFUA_6G08750(AFUA_6G08750),gene-AFUA_6G08760(AFUA_6G08760)	gene-AFUA_4G01450(AFUA_4G01450)
BP	GO:0003333	amino acid transmembrane transport	7	0	7	56	7.56422e-05	0.0120775	gene-AFUA_1G15300(AFUA_1G15300),gene-AFUA_3G07990(AFUA_3G07990),gene-AFUA_4G03220(AFUA_4G03220),gene-AFUA_4G09040(AFUA_4G09040),gene-AFUA_8G02180(AFUA_8G02180),gene-AFUA_8G02200(AFUA_8G02200),gene-AFUA_8G06580(AFUA_8G06580)	-
MF	GO:0015171	amino acid transmembrane transporter activity	7	0	7	53	8.30356e-05	0.00971517	gene-AFUA_1G15300(AFUA_1G15300),gene-AFUA_3G07990(AFUA_3G07990),gene-AFUA_4G03220(AFUA_4G03220),gene-AFUA_4G09040(AFUA_4G09040),gene-AFUA_8G02180(AFUA_8G02180),gene-AFUA_8G02200(AFUA_8G02200),gene-AFUA_8G06580(AFUA_8G06580)	-
CC	GO:0016021	integral component of membrane	32	25	57	2096	9.29118e-05	0.00212571	gene-AFUA_1G01190(AFUA_1G01190),gene-AFUA_1G10770(AFUA_1G10770),gene-AFUA_1G15290(AFUA_1G15290),gene-AFUA_1G15300(AFUA_1G15300),gene-AFUA_2G09860(AFUA_2G09860),gene-AFUA_2G15000(AFUA_2G15000),gene-AFUA_2G15130(AFUA_2G15130),gene-AFUA_2G15240(AFUA_2G15240),gene-AFUA_2G17480(AFUA_2G17480),gene-AFUA_3G01030(AFUA_3G01030),gene-AFUA_3G07990(AFUA_3G07990),gene-AFUA_3G11790(AFUA_3G11790),gene-AFUA_3G138…	gene-AFUA_2G02630(AFUA_2G02630),gene-AFUA_2G02640(AFUA_2G02640),gene-AFUA_2G13615(AFUA_2G13615),gene-AFUA_2G14450(AFUA_2G14450),gene-AFUA_2G16440(AFUA_2G16440),gene-AFUA_2G17390(AFUA_2G17390),gene-AFUA_3G00200(AFUA_3G00200),gene-AFUA_3G01196(AFUA_3G01196),gene-AFUA_3G02150(AFUA_3G02150),gene-AFUA_3G12190(AFUA_3G12190),gene-AFUA_3G12760(AFUA_3G12760),gene-AFUA_4G01360(AFUA_4G01360),gene-AFUA_4G027…
CC	GO:0031224	intrinsic component of membrane	32	25	57	2117	0.000128831	0.00212571	gene-AFUA_1G01190(AFUA_1G01190),gene-AFUA_1G10770(AFUA_1G10770),gene-AFUA_1G15290(AFUA_1G15290),gene-AFUA_1G15300(AFUA_1G15300),gene-AFUA_2G09860(AFUA_2G09860),gene-AFUA_2G15000(AFUA_2G15000),gene-AFUA_2G15130(AFUA_2G15130),gene-AFUA_2G15240(AFUA_2G15240),gene-AFUA_2G17480(AFUA_2G17480),gene-AFUA_3G01030(AFUA_3G01030),gene-AFUA_3G07990(AFUA_3G07990),gene-AFUA_3G11790(AFUA_3G11790),gene-AFUA_3G138…	gene-AFUA_2G02630(AFUA_2G02630),gene-AFUA_2G02640(AFUA_2G02640),gene-AFUA_2G13615(AFUA_2G13615),gene-AFUA_2G14450(AFUA_2G14450),gene-AFUA_2G16440(AFUA_2G16440),gene-AFUA_2G17390(AFUA_2G17390),gene-AFUA_3G00200(AFUA_3G00200),gene-AFUA_3G01196(AFUA_3G01196),gene-AFUA_3G02150(AFUA_3G02150),gene-AFUA_3G12190(AFUA_3G12190),gene-AFUA_3G12760(AFUA_3G12760),gene-AFUA_4G01360(AFUA_4G01360),gene-AFUA_4G027…
BP	GO:0006865	amino acid transport	7	0	7	61	0.000131708	0.0142938	gene-AFUA_1G15300(AFUA_1G15300),gene-AFUA_3G07990(AFUA_3G07990),gene-AFUA_4G03220(AFUA_4G03220),gene-AFUA_4G09040(AFUA_4G09040),gene-AFUA_8G02180(AFUA_8G02180),gene-AFUA_8G02200(AFUA_8G02200),gene-AFUA_8G06580(AFUA_8G06580)	-
MF	GO:0016620	oxidoreductase activity, acting on the aldehyde or oxo group of donors, NAD or NADP as acceptor	5	1	6	40	0.000132598	0.0103427	gene-AFUA_4G01550(AFUA_4G01550),gene-AFUA_4G08170(AFUA_4G08170),gene-AFUA_4G12870(AFUA_4G12870),gene-AFUA_6G08750(AFUA_6G08750),gene-AFUA_8G02560(AFUA_8G02560)	gene-AFUA_4G02830(AFUA_4G02830)
BP	GO:1903825	organic acid transmembrane transport	7	0	7	64	0.000179045	0.0142938	gene-AFUA_1G15300(AFUA_1G15300),gene-AFUA_3G07990(AFUA_3G07990),gene-AFUA_4G03220(AFUA_4G03220),gene-AFUA_4G09040(AFUA_4G09040),gene-AFUA_8G02180(AFUA_8G02180),gene-AFUA_8G02200(AFUA_8G02200),gene-AFUA_8G06580(AFUA_8G06580)	-
BP	GO:1905039	carboxylic acid transmembrane transport	7	0	7	64	0.000179045	0.0142938	gene-AFUA_1G15300(AFUA_1G15300),gene-AFUA_3G07990(AFUA_3G07990),gene-AFUA_4G03220(AFUA_4G03220),gene-AFUA_4G09040(AFUA_4G09040),gene-AFUA_8G02180(AFUA_8G02180),gene-AFUA_8G02200(AFUA_8G02200),gene-AFUA_8G06580(AFUA_8G06580)	-
BP	GO:0043650	dicarboxylic acid biosynthetic process	3	1	4	17	0.000235909	0.0153628	gene-AFUA_2G17440(AFUA_2G17440),gene-AFUA_6G08750(AFUA_6G08750),gene-AFUA_6G08760(AFUA_6G08760)	gene-AFUA_4G01450(AFUA_4G01450)
MF	GO:0005342	organic acid transmembrane transporter activity	7	0	7	63	0.000252304	0.0118078	gene-AFUA_1G15300(AFUA_1G15300),gene-AFUA_3G07990(AFUA_3G07990),gene-AFUA_4G03220(AFUA_4G03220),gene-AFUA_4G09040(AFUA_4G09040),gene-AFUA_8G02180(AFUA_8G02180),gene-AFUA_8G02200(AFUA_8G02200),gene-AFUA_8G06580(AFUA_8G06580)	-
MF	GO:0046943	carboxylic acid transmembrane transporter activity	7	0	7	63	0.000252304	0.0118078	gene-AFUA_1G15300(AFUA_1G15300),gene-AFUA_3G07990(AFUA_3G07990),gene-AFUA_4G03220(AFUA_4G03220),gene-AFUA_4G09040(AFUA_4G09040),gene-AFUA_8G02180(AFUA_8G02180),gene-AFUA_8G02200(AFUA_8G02200),gene-AFUA_8G06580(AFUA_8G06580)	-
MF	GO:0008514	organic anion transmembrane transporter activity	7	0	7	65	0.000307085	0.0119763	gene-AFUA_1G15300(AFUA_1G15300),gene-AFUA_3G07990(AFUA_3G07990),gene-AFUA_4G03220(AFUA_4G03220),gene-AFUA_4G09040(AFUA_4G09040),gene-AFUA_8G02180(AFUA_8G02180),gene-AFUA_8G02200(AFUA_8G02200),gene-AFUA_8G06580(AFUA_8G06580)	-
BP	GO:0009063	cellular amino acid catabolic process	6	0	6	50	0.000317058	0.0153628	gene-AFUA_2G06000(AFUA_2G06000),gene-AFUA_4G08170(AFUA_4G08170),gene-AFUA_5G06680(AFUA_5G06680),gene-AFUA_5G08910(AFUA_5G08910),gene-AFUA_5G08940(AFUA_5G08940),gene-AFUA_6G08760(AFUA_6G08760)	-
BP	GO:0015849	organic acid transport	7	0	7	71	0.000344025	0.0153628	gene-AFUA_1G15300(AFUA_1G15300),gene-AFUA_3G07990(AFUA_3G07990),gene-AFUA_4G03220(AFUA_4G03220),gene-AFUA_4G09040(AFUA_4G09040),gene-AFUA_8G02180(AFUA_8G02180),gene-AFUA_8G02200(AFUA_8G02200),gene-AFUA_8G06580(AFUA_8G06580)	-
BP	GO:0046942	carboxylic acid transport	7	0	7	71	0.000344025	0.0153628	gene-AFUA_1G15300(AFUA_1G15300),gene-AFUA_3G07990(AFUA_3G07990),gene-AFUA_4G03220(AFUA_4G03220),gene-AFUA_4G09040(AFUA_4G09040),gene-AFUA_8G02180(AFUA_8G02180),gene-AFUA_8G02200(AFUA_8G02200),gene-AFUA_8G06580(AFUA_8G06580)	-
BP	GO:0006552	leucine catabolic process	2	0	2	2	0.000352798	0.0153628	gene-AFUA_5G08910(AFUA_5G08910),gene-AFUA_5G08940(AFUA_5G08940)	-
MF	GO:0004485	methylcrotonoyl-CoA carboxylase activity	2	0	2	2	0.000407324	0.0136162	gene-AFUA_5G08910(AFUA_5G08910),gene-AFUA_5G08940(AFUA_5G08940)	-
CC	GO:0016020	membrane	33	27	60	2368	0.000471615	0.00518776	gene-AFUA_1G01190(AFUA_1G01190),gene-AFUA_1G10770(AFUA_1G10770),gene-AFUA_1G15290(AFUA_1G15290),gene-AFUA_1G15300(AFUA_1G15300),gene-AFUA_2G09860(AFUA_2G09860),gene-AFUA_2G15000(AFUA_2G15000),gene-AFUA_2G15130(AFUA_2G15130),gene-AFUA_2G15240(AFUA_2G15240),gene-AFUA_2G17480(AFUA_2G17480),gene-AFUA_3G01030(AFUA_3G01030),gene-AFUA_3G07990(AFUA_3G07990),gene-AFUA_3G11790(AFUA_3G11790),gene-AFUA_3G138…	gene-AFUA_2G02630(AFUA_2G02630),gene-AFUA_2G02640(AFUA_2G02640),gene-AFUA_2G13615(AFUA_2G13615),gene-AFUA_2G14450(AFUA_2G14450),gene-AFUA_2G16440(AFUA_2G16440),gene-AFUA_2G17390(AFUA_2G17390),gene-AFUA_3G00200(AFUA_3G00200),gene-AFUA_3G01196(AFUA_3G01196),gene-AFUA_3G02150(AFUA_3G02150),gene-AFUA_3G12190(AFUA_3G12190),gene-AFUA_3G12760(AFUA_3G12760),gene-AFUA_4G00660(AFUA_4G00660),gene-AFUA_4G013…
BP	GO:0098656	anion transmembrane transport	7	0	7	75	0.000482717	0.0192685	gene-AFUA_1G15300(AFUA_1G15300),gene-AFUA_3G07990(AFUA_3G07990),gene-AFUA_4G03220(AFUA_4G03220),gene-AFUA_4G09040(AFUA_4G09040),gene-AFUA_8G02180(AFUA_8G02180),gene-AFUA_8G02200(AFUA_8G02200),gene-AFUA_8G06580(AFUA_8G06580)	-
BP	GO:0006520	cellular amino acid metabolic process	12	1	13	253	0.000860963	0.0317232	gene-AFUA_1G04160(AFUA_1G04160),gene-AFUA_2G06000(AFUA_2G06000),gene-AFUA_2G17440(AFUA_2G17440),gene-AFUA_4G07810(AFUA_4G07810),gene-AFUA_4G08170(AFUA_4G08170),gene-AFUA_5G06680(AFUA_5G06680),gene-AFUA_5G08910(AFUA_5G08910),gene-AFUA_5G08940(AFUA_5G08940),gene-AFUA_6G03190(AFUA_6G03190),gene-AFUA_6G08750(AFUA_6G08750),gene-AFUA_6G08760(AFUA_6G08760),gene-AFUA_7G06540(AFUA_7G06540)	gene-AFUA_4G01450(AFUA_4G01450)
BP	GO:0015711	organic anion transport	7	0	7	84	0.000958866	0.0328069	gene-AFUA_1G15300(AFUA_1G15300),gene-AFUA_3G07990(AFUA_3G07990),gene-AFUA_4G03220(AFUA_4G03220),gene-AFUA_4G09040(AFUA_4G09040),gene-AFUA_8G02180(AFUA_8G02180),gene-AFUA_8G02200(AFUA_8G02200),gene-AFUA_8G06580(AFUA_8G06580)	-
BP	GO:0009450	gamma-aminobutyric acid catabolic process	2	0	2	3	0.00104533	0.0333808	gene-AFUA_4G08170(AFUA_4G08170),gene-AFUA_5G06680(AFUA_5G06680)	-
BP	GO:0009064	glutamine family amino acid metabolic process	5	0	5	43	0.00118414	0.0354502	gene-AFUA_2G06000(AFUA_2G06000),gene-AFUA_5G06680(AFUA_5G06680),gene-AFUA_6G03190(AFUA_6G03190),gene-AFUA_6G08750(AFUA_6G08750),gene-AFUA_6G08760(AFUA_6G08760)	-
MF	GO:0008509	anion transmembrane transporter activity	7	0	7	82	0.00126427	0.0369799	gene-AFUA_1G15300(AFUA_1G15300),gene-AFUA_3G07990(AFUA_3G07990),gene-AFUA_4G03220(AFUA_4G03220),gene-AFUA_4G09040(AFUA_4G09040),gene-AFUA_8G02180(AFUA_8G02180),gene-AFUA_8G02200(AFUA_8G02200),gene-AFUA_8G06580(AFUA_8G06580)	-
BP	GO:0006537	glutamate biosynthetic process	2	0	2	4	0.00206488	0.0395632	gene-AFUA_6G08750(AFUA_6G08750),gene-AFUA_6G08760(AFUA_6G08760)	-
BP	GO:0009083	branched-chain amino acid catabolic process	2	0	2	4	0.00206488	0.0395632	gene-AFUA_5G08910(AFUA_5G08910),gene-AFUA_5G08940(AFUA_5G08940)	-
BP	GO:0009448	gamma-aminobutyric acid metabolic process	2	0	2	4	0.00206488	0.0395632	gene-AFUA_4G08170(AFUA_4G08170),gene-AFUA_5G06680(AFUA_5G06680)	-
BP	GO:0033993	response to lipid	0	2	2	4	0.00206488	0.0395632	-	gene-AFUA_4G00860(AFUA_4G00860),gene-AFUA_6G12180(AFUA_6G12180)
BP	GO:0071396	cellular response to lipid	0	2	2	4	0.00206488	0.0395632	-	gene-AFUA_4G00860(AFUA_4G00860),gene-AFUA_6G12180(AFUA_6G12180)
BP	GO:0097305	response to alcohol	0	2	2	4	0.00206488	0.0395632	-	gene-AFUA_4G00860(AFUA_4G00860),gene-AFUA_6G12180(AFUA_6G12180)
BP	GO:0097306	cellular response to alcohol	0	2	2	4	0.00206488	0.0395632	-	gene-AFUA_4G00860(AFUA_4G00860),gene-AFUA_6G12180(AFUA_6G12180)
BP	GO:0097307	response to farnesol	0	2	2	4	0.00206488	0.0395632	-	gene-AFUA_4G00860(AFUA_4G00860),gene-AFUA_6G12180(AFUA_6G12180)
BP	GO:0097308	cellular response to farnesol	0	2	2	4	0.00206488	0.0395632	-	gene-AFUA_4G00860(AFUA_4G00860),gene-AFUA_6G12180(AFUA_6G12180)
MF	GO:0016421	CoA carboxylase activity	2	0	2	4	0.00237954	0.0589044	gene-AFUA_5G08910(AFUA_5G08910),gene-AFUA_5G08940(AFUA_5G08940)	-
BP	GO:0055114	oxidation-reduction process	17	14	31	1001	0.00241657	0.0445207	gene-AFUA_1G17690(AFUA_1G17690),gene-AFUA_2G06000(AFUA_2G06000),gene-AFUA_3G15030(AFUA_3G15030),gene-AFUA_3G15040(AFUA_3G15040),gene-AFUA_4G01520(AFUA_4G01520),gene-AFUA_4G01550(AFUA_4G01550),gene-AFUA_4G08170(AFUA_4G08170),gene-AFUA_4G12870(AFUA_4G12870),gene-AFUA_5G00120(AFUA_5G00120),gene-AFUA_5G08930(AFUA_5G08930),gene-AFUA_6G00540(AFUA_6G00540),gene-AFUA_6G02210(AFUA_6G02210),gene-AFUA_6G087…	gene-AFUA_1G07480(AFUA_1G07480),gene-AFUA_1G17170(AFUA_1G17170),gene-AFUA_2G14470(AFUA_2G14470),gene-AFUA_3G03560(AFUA_3G03560),gene-AFUA_3G03570(AFUA_3G03570),gene-AFUA_4G01370(AFUA_4G01370),gene-AFUA_4G02830(AFUA_4G02830),gene-AFUA_6G00740(AFUA_6G00740),gene-AFUA_7G04540(AFUA_7G04540),gene-AFUA_7G06960(AFUA_7G06960),gene-AFUA_8G00560(AFUA_8G00560),gene-AFUA_8G02000(AFUA_8G02000),gene-AFUA_8G048…
MF	GO:0030170	pyridoxal phosphate binding	6	0	6	70	0.00276901	0.0589044	gene-AFUA_1G04160(AFUA_1G04160),gene-AFUA_4G07810(AFUA_4G07810),gene-AFUA_4G09140(AFUA_4G09140),gene-AFUA_5G06680(AFUA_5G06680),gene-AFUA_7G06540(AFUA_7G06540),gene-AFUA_8G02150(AFUA_8G02150)	-
MF	GO:0070279	vitamin B6 binding	6	0	6	70	0.00276901	0.0589044	gene-AFUA_1G04160(AFUA_1G04160),gene-AFUA_4G07810(AFUA_4G07810),gene-AFUA_4G09140(AFUA_4G09140),gene-AFUA_5G06680(AFUA_5G06680),gene-AFUA_7G06540(AFUA_7G06540),gene-AFUA_8G02150(AFUA_8G02150)	-
CC	GO:0005887	integral component of plasma membrane	1	1	2	5	0.00324696	0.0267874	gene-AFUA_8G02200(AFUA_8G02200)	gene-AFUA_4G13540(AFUA_4G13540)
MF	GO:0016885	ligase activity, forming carbon-carbon bonds	2	0	2	5	0.00391342	0.0763116	gene-AFUA_5G08910(AFUA_5G08910),gene-AFUA_5G08940(AFUA_5G08940)	-
BP	GO:0006820	anion transport	7	0	7	112	0.0049879	0.0831805	gene-AFUA_1G15300(AFUA_1G15300),gene-AFUA_3G07990(AFUA_3G07990),gene-AFUA_4G03220(AFUA_4G03220),gene-AFUA_4G09040(AFUA_4G09040),gene-AFUA_8G02180(AFUA_8G02180),gene-AFUA_8G02200(AFUA_8G02200),gene-AFUA_8G06580(AFUA_8G06580)	-
BP	GO:0044282	small molecule catabolic process	6	1	7	112	0.0049879	0.0831805	gene-AFUA_2G06000(AFUA_2G06000),gene-AFUA_4G08170(AFUA_4G08170),gene-AFUA_5G06680(AFUA_5G06680),gene-AFUA_5G08910(AFUA_5G08910),gene-AFUA_5G08940(AFUA_5G08940),gene-AFUA_6G08760(AFUA_6G08760)	gene-AFUA_8G02000(AFUA_8G02000)
BP	GO:0035672	oligopeptide transmembrane transport	2	0	2	6	0.00503598	0.0831805	gene-AFUA_2G15240(AFUA_2G15240),gene-AFUA_7G00910(AFUA_7G00910)	-
BP	GO:0034220	ion transmembrane transport	8	1	9	174	0.00530698	0.0847347	gene-AFUA_1G15300(AFUA_1G15300),gene-AFUA_2G15000(AFUA_2G15000),gene-AFUA_3G07990(AFUA_3G07990),gene-AFUA_4G03220(AFUA_4G03220),gene-AFUA_4G09040(AFUA_4G09040),gene-AFUA_8G02180(AFUA_8G02180),gene-AFUA_8G02200(AFUA_8G02200),gene-AFUA_8G06580(AFUA_8G06580)	gene-AFUA_4G13540(AFUA_4G13540)
MF	GO:0035673	oligopeptide transmembrane transporter activity	2	0	2	6	0.00579256	0.0968752	gene-AFUA_2G15240(AFUA_2G15240),gene-AFUA_7G00910(AFUA_7G00910)	-
MF	GO:0022857	transmembrane transporter activity	12	1	13	292	0.00579595	0.0968752	gene-AFUA_1G15300(AFUA_1G15300),gene-AFUA_2G09860(AFUA_2G09860),gene-AFUA_2G15000(AFUA_2G15000),gene-AFUA_2G15130(AFUA_2G15130),gene-AFUA_2G15240(AFUA_2G15240),gene-AFUA_3G07990(AFUA_3G07990),gene-AFUA_4G03220(AFUA_4G03220),gene-AFUA_4G09040(AFUA_4G09040),gene-AFUA_7G00910(AFUA_7G00910),gene-AFUA_8G02180(AFUA_8G02180),gene-AFUA_8G02200(AFUA_8G02200),gene-AFUA_8G06580(AFUA_8G06580)	gene-AFUA_4G13540(AFUA_4G13540)
BP	GO:0016054	organic acid catabolic process	6	0	6	90	0.00676813	0.0924306	gene-AFUA_2G06000(AFUA_2G06000),gene-AFUA_4G08170(AFUA_4G08170),gene-AFUA_5G06680(AFUA_5G06680),gene-AFUA_5G08910(AFUA_5G08910),gene-AFUA_5G08940(AFUA_5G08940),gene-AFUA_6G08760(AFUA_6G08760)	-
BP	GO:0046395	carboxylic acid catabolic process	6	0	6	90	0.00676813	0.0924306	gene-AFUA_2G06000(AFUA_2G06000),gene-AFUA_4G08170(AFUA_4G08170),gene-AFUA_5G06680(AFUA_5G06680),gene-AFUA_5G08910(AFUA_5G08910),gene-AFUA_5G08940(AFUA_5G08940),gene-AFUA_6G08760(AFUA_6G08760)	-
BP	GO:0006551	leucine metabolic process	2	0	2	7	0.00696383	0.0924306	gene-AFUA_5G08910(AFUA_5G08910),gene-AFUA_5G08940(AFUA_5G08940)	-
BP	GO:0006560	proline metabolic process	2	0	2	7	0.00696383	0.0924306	gene-AFUA_6G08750(AFUA_6G08750),gene-AFUA_6G08760(AFUA_6G08760)	-
BP	GO:0035384	thioester biosynthetic process	1	1	2	7	0.00696383	0.0924306	gene-AFUA_4G12010(AFUA_4G12010)	gene-AFUA_3G10750(AFUA_3G10750)
BP	GO:0071616	acyl-CoA biosynthetic process	1	1	2	7	0.00696383	0.0924306	gene-AFUA_4G12010(AFUA_4G12010)	gene-AFUA_3G10750(AFUA_3G10750)
BP	GO:0006082	organic acid metabolic process	12	5	17	475	0.00713973	0.0924306	gene-AFUA_1G04160(AFUA_1G04160),gene-AFUA_2G06000(AFUA_2G06000),gene-AFUA_2G17440(AFUA_2G17440),gene-AFUA_4G07810(AFUA_4G07810),gene-AFUA_4G08170(AFUA_4G08170),gene-AFUA_5G06680(AFUA_5G06680),gene-AFUA_5G08910(AFUA_5G08910),gene-AFUA_5G08940(AFUA_5G08940),gene-AFUA_6G03190(AFUA_6G03190),gene-AFUA_6G08750(AFUA_6G08750),gene-AFUA_6G08760(AFUA_6G08760),gene-AFUA_7G06540(AFUA_7G06540)	gene-AFUA_3G03570(AFUA_3G03570),gene-AFUA_3G10750(AFUA_3G10750),gene-AFUA_4G01450(AFUA_4G01450),gene-AFUA_4G02900(AFUA_4G02900),gene-AFUA_6G00740(AFUA_6G00740)
MF	GO:0008483	transaminase activity	4	0	4	39	0.00761961	0.111437	gene-AFUA_1G04160(AFUA_1G04160),gene-AFUA_4G09140(AFUA_4G09140),gene-AFUA_5G06680(AFUA_5G06680),gene-AFUA_8G02150(AFUA_8G02150)	-
MF	GO:0016769	transferase activity, transferring nitrogenous groups	4	0	4	39	0.00761961	0.111437	gene-AFUA_1G04160(AFUA_1G04160),gene-AFUA_4G09140(AFUA_4G09140),gene-AFUA_5G06680(AFUA_5G06680),gene-AFUA_8G02150(AFUA_8G02150)	-
BP	GO:1901606	alpha-amino acid catabolic process	4	0	4	43	0.008401	0.105897	gene-AFUA_2G06000(AFUA_2G06000),gene-AFUA_5G08910(AFUA_5G08910),gene-AFUA_5G08940(AFUA_5G08940),gene-AFUA_6G08760(AFUA_6G08760)	-
MF	GO:0016491	oxidoreductase activity	17	14	31	1008	0.00845218	0.116342	gene-AFUA_1G17690(AFUA_1G17690),gene-AFUA_2G06000(AFUA_2G06000),gene-AFUA_3G15030(AFUA_3G15030),gene-AFUA_3G15040(AFUA_3G15040),gene-AFUA_4G01520(AFUA_4G01520),gene-AFUA_4G01550(AFUA_4G01550),gene-AFUA_4G08170(AFUA_4G08170),gene-AFUA_4G12870(AFUA_4G12870),gene-AFUA_5G00120(AFUA_5G00120),gene-AFUA_5G08930(AFUA_5G08930),gene-AFUA_6G00540(AFUA_6G00540),gene-AFUA_6G02210(AFUA_6G02210),gene-AFUA_6G087…	gene-AFUA_1G07480(AFUA_1G07480),gene-AFUA_1G17170(AFUA_1G17170),gene-AFUA_2G14470(AFUA_2G14470),gene-AFUA_3G03560(AFUA_3G03560),gene-AFUA_3G03570(AFUA_3G03570),gene-AFUA_4G01370(AFUA_4G01370),gene-AFUA_4G02830(AFUA_4G02830),gene-AFUA_6G00740(AFUA_6G00740),gene-AFUA_7G04540(AFUA_7G04540),gene-AFUA_7G06960(AFUA_7G06960),gene-AFUA_8G00560(AFUA_8G00560),gene-AFUA_8G02000(AFUA_8G02000),gene-AFUA_8G048…
CC	GO:0031226	intrinsic component of plasma membrane	1	1	2	8	0.0087688	0.0578741	gene-AFUA_8G02200(AFUA_8G02200)	gene-AFUA_4G13540(AFUA_4G13540)
BP	GO:0009065	glutamine family amino acid catabolic process	2	0	2	8	0.00917131	0.109826	gene-AFUA_2G06000(AFUA_2G06000),gene-AFUA_6G08760(AFUA_6G08760)	-
BP	GO:0042135	neurotransmitter catabolic process	2	0	2	8	0.00917131	0.109826	gene-AFUA_4G08170(AFUA_4G08170),gene-AFUA_5G06680(AFUA_5G06680)	-
BP	GO:0033866	nucleoside bisphosphate biosynthetic process	1	1	2	9	0.0116474	0.129746	gene-AFUA_4G12010(AFUA_4G12010)	gene-AFUA_3G10750(AFUA_3G10750)
BP	GO:0034030	ribonucleoside bisphosphate biosynthetic process	1	1	2	9	0.0116474	0.129746	gene-AFUA_4G12010(AFUA_4G12010)	gene-AFUA_3G10750(AFUA_3G10750)
BP	GO:0034033	purine nucleoside bisphosphate biosynthetic process	1	1	2	9	0.0116474	0.129746	gene-AFUA_4G12010(AFUA_4G12010)	gene-AFUA_3G10750(AFUA_3G10750)
BP	GO:0019752	carboxylic acid metabolic process	12	4	16	463	0.0124651	0.135699	gene-AFUA_1G04160(AFUA_1G04160),gene-AFUA_2G06000(AFUA_2G06000),gene-AFUA_2G17440(AFUA_2G17440),gene-AFUA_4G07810(AFUA_4G07810),gene-AFUA_4G08170(AFUA_4G08170),gene-AFUA_5G06680(AFUA_5G06680),gene-AFUA_5G08910(AFUA_5G08910),gene-AFUA_5G08940(AFUA_5G08940),gene-AFUA_6G03190(AFUA_6G03190),gene-AFUA_6G08750(AFUA_6G08750),gene-AFUA_6G08760(AFUA_6G08760),gene-AFUA_7G06540(AFUA_7G06540)	gene-AFUA_3G03570(AFUA_3G03570),gene-AFUA_4G01450(AFUA_4G01450),gene-AFUA_4G02900(AFUA_4G02900),gene-AFUA_6G00740(AFUA_6G00740)
BP	GO:1901605	alpha-amino acid metabolic process	8	0	8	169	0.0140387	0.143855	gene-AFUA_2G06000(AFUA_2G06000),gene-AFUA_2G17440(AFUA_2G17440),gene-AFUA_5G06680(AFUA_5G06680),gene-AFUA_5G08910(AFUA_5G08910),gene-AFUA_5G08940(AFUA_5G08940),gene-AFUA_6G03190(AFUA_6G03190),gene-AFUA_6G08750(AFUA_6G08750),gene-AFUA_6G08760(AFUA_6G08760)	-
BP	GO:0043436	oxoacid metabolic process	12	4	16	472	0.0147894	0.143855	gene-AFUA_1G04160(AFUA_1G04160),gene-AFUA_2G06000(AFUA_2G06000),gene-AFUA_2G17440(AFUA_2G17440),gene-AFUA_4G07810(AFUA_4G07810),gene-AFUA_4G08170(AFUA_4G08170),gene-AFUA_5G06680(AFUA_5G06680),gene-AFUA_5G08910(AFUA_5G08910),gene-AFUA_5G08940(AFUA_5G08940),gene-AFUA_6G03190(AFUA_6G03190),gene-AFUA_6G08750(AFUA_6G08750),gene-AFUA_6G08760(AFUA_6G08760),gene-AFUA_7G06540(AFUA_7G06540)	gene-AFUA_3G03570(AFUA_3G03570),gene-AFUA_4G01450(AFUA_4G01450),gene-AFUA_4G02900(AFUA_4G02900),gene-AFUA_6G00740(AFUA_6G00740)
MF	GO:0050662	coenzyme binding	9	5	14	370	0.0166466	0.131773	gene-AFUA_1G04160(AFUA_1G04160),gene-AFUA_1G17690(AFUA_1G17690),gene-AFUA_4G07810(AFUA_4G07810),gene-AFUA_4G09140(AFUA_4G09140),gene-AFUA_5G06680(AFUA_5G06680),gene-AFUA_5G08930(AFUA_5G08930),gene-AFUA_7G06540(AFUA_7G06540),gene-AFUA_8G02150(AFUA_8G02150),gene-AFUA_8G02560(AFUA_8G02560)	gene-AFUA_2G14470(AFUA_2G14470),gene-AFUA_3G03560(AFUA_3G03560),gene-AFUA_3G03570(AFUA_3G03570),gene-AFUA_7G06960(AFUA_7G06960),gene-AFUA_8G06050(AFUA_8G06050)
BP	GO:0071310	cellular response to organic substance	0	3	3	29	0.0167145	0.143855	-	gene-AFUA_1G15270(AFUA_1G15270),gene-AFUA_4G00860(AFUA_4G00860),gene-AFUA_6G12180(AFUA_6G12180)
BP	GO:0006857	oligopeptide transport	2	0	2	11	0.0173626	0.143855	gene-AFUA_2G15240(AFUA_2G15240),gene-AFUA_7G00910(AFUA_7G00910)	-
MF	GO:0005215	transporter activity	12	1	13	336	0.0176433	0.131773	gene-AFUA_1G15300(AFUA_1G15300),gene-AFUA_2G09860(AFUA_2G09860),gene-AFUA_2G15000(AFUA_2G15000),gene-AFUA_2G15130(AFUA_2G15130),gene-AFUA_2G15240(AFUA_2G15240),gene-AFUA_3G07990(AFUA_3G07990),gene-AFUA_4G03220(AFUA_4G03220),gene-AFUA_4G09040(AFUA_4G09040),gene-AFUA_7G00910(AFUA_7G00910),gene-AFUA_8G02180(AFUA_8G02180),gene-AFUA_8G02200(AFUA_8G02200),gene-AFUA_8G06580(AFUA_8G06580)	gene-AFUA_4G13540(AFUA_4G13540)
MF	GO:0015318	inorganic molecular entity transmembrane transporter activity	8	1	9	197	0.0179164	0.131773	gene-AFUA_1G15300(AFUA_1G15300),gene-AFUA_2G15000(AFUA_2G15000),gene-AFUA_3G07990(AFUA_3G07990),gene-AFUA_4G03220(AFUA_4G03220),gene-AFUA_4G09040(AFUA_4G09040),gene-AFUA_8G02180(AFUA_8G02180),gene-AFUA_8G02200(AFUA_8G02200),gene-AFUA_8G06580(AFUA_8G06580)	gene-AFUA_4G13540(AFUA_4G13540)
CC	GO:0097038	perinuclear endoplasmic reticulum	1	0	1	1	0.0184458	0.101452	gene-AFUA_2G15000(AFUA_2G15000)	-
BP	GO:0006060	sorbitol metabolic process	0	1	1	1	0.0188713	0.143855	-	gene-AFUA_8G02000(AFUA_8G02000)
BP	GO:0006062	sorbitol catabolic process	0	1	1	1	0.0188713	0.143855	-	gene-AFUA_8G02000(AFUA_8G02000)
BP	GO:0006103	2-oxoglutarate metabolic process	1	0	1	1	0.0188713	0.143855	gene-AFUA_2G06000(AFUA_2G06000)	-
BP	GO:0015812	gamma-aminobutyric acid transport	1	0	1	1	0.0188713	0.143855	gene-AFUA_3G07990(AFUA_3G07990)	-
BP	GO:0019407	hexitol catabolic process	0	1	1	1	0.0188713	0.143855	-	gene-AFUA_8G02000(AFUA_8G02000)
BP	GO:0019551	glutamate catabolic process to 2-oxoglutarate	1	0	1	1	0.0188713	0.143855	gene-AFUA_2G06000(AFUA_2G06000)	-
BP	GO:0035337	fatty-acyl-CoA metabolic process	1	0	1	1	0.0188713	0.143855	gene-AFUA_4G12010(AFUA_4G12010)	-
BP	GO:0043335	protein unfolding	0	1	1	1	0.0188713	0.143855	-	gene-AFUA_1G15270(AFUA_1G15270)
BP	GO:0046949	fatty-acyl-CoA biosynthetic process	1	0	1	1	0.0188713	0.143855	gene-AFUA_4G12010(AFUA_4G12010)	-
BP	GO:1900609	F-9775A metabolic process	1	0	1	1	0.0188713	0.143855	gene-AFUA_2G17440(AFUA_2G17440)	-
BP	GO:1900611	F-9775A biosynthetic process	1	0	1	1	0.0188713	0.143855	gene-AFUA_2G17440(AFUA_2G17440)	-
BP	GO:1900612	F-9775B metabolic process	1	0	1	1	0.0188713	0.143855	gene-AFUA_2G17440(AFUA_2G17440)	-
BP	GO:1900614	F-9775B biosynthetic process	1	0	1	1	0.0188713	0.143855	gene-AFUA_2G17440(AFUA_2G17440)	-
BP	GO:1901583	tetrapeptide transmembrane transport	1	0	1	1	0.0188713	0.143855	gene-AFUA_2G15240(AFUA_2G15240)	-
BP	GO:0006811	ion transport	9	1	10	250	0.0189204	0.143855	gene-AFUA_1G15300(AFUA_1G15300),gene-AFUA_2G15000(AFUA_2G15000),gene-AFUA_3G07990(AFUA_3G07990),gene-AFUA_3G13810(AFUA_3G13810),gene-AFUA_4G03220(AFUA_4G03220),gene-AFUA_4G09040(AFUA_4G09040),gene-AFUA_8G02180(AFUA_8G02180),gene-AFUA_8G02200(AFUA_8G02200),gene-AFUA_8G06580(AFUA_8G06580)	gene-AFUA_4G13540(AFUA_4G13540)
MF	GO:0003842	1-pyrroline-5-carboxylate dehydrogenase activity	1	0	1	1	0.0202728	0.131773	gene-AFUA_6G08750(AFUA_6G08750)	-
MF	GO:0003863	3-methyl-2-oxobutanoate dehydrogenase (2-methylpropanoyl-transferring) activity	1	0	1	1	0.0202728	0.131773	gene-AFUA_6G08830(AFUA_6G08830)	-
MF	GO:0003867	4-aminobutyrate transaminase activity	1	0	1	1	0.0202728	0.131773	gene-AFUA_5G06680(AFUA_5G06680)	-
MF	GO:0003992	N2-acetyl-L-ornithine:2-oxoglutarate 5-aminotransferase activity	1	0	1	1	0.0202728	0.131773	gene-AFUA_8G02150(AFUA_8G02150)	-
MF	GO:0004109	coproporphyrinogen oxidase activity	0	1	1	1	0.0202728	0.131773	-	gene-AFUA_1G07480(AFUA_1G07480)
MF	GO:0004352	glutamate dehydrogenase (NAD+) activity	1	0	1	1	0.0202728	0.131773	gene-AFUA_2G06000(AFUA_2G06000)	-
MF	GO:0004491	methylmalonate-semialdehyde dehydrogenase (acylating) activity	1	0	1	1	0.0202728	0.131773	gene-AFUA_4G12870(AFUA_4G12870)	-
MF	GO:0004587	ornithine-oxo-acid transaminase activity	1	0	1	1	0.0202728	0.131773	gene-AFUA_4G09140(AFUA_4G09140)	-
MF	GO:0004867	serine-type endopeptidase inhibitor activity	1	0	1	1	0.0202728	0.131773	gene-AFUA_3G14940(AFUA_3G14940)	-
MF	GO:0008776	acetate kinase activity	0	1	1	1	0.0202728	0.131773	-	gene-AFUA_3G10750(AFUA_3G10750)
MF	GO:0009883	red or far-red light photoreceptor activity	0	1	1	1	0.0202728	0.131773	-	gene-AFUA_4G02900(AFUA_4G02900)
MF	GO:0030196	cyanide hydratase activity	0	1	1	1	0.0202728	0.131773	-	gene-AFUA_2G17500(AFUA_2G17500)
MF	GO:0031517	red light photoreceptor activity	0	1	1	1	0.0202728	0.131773	-	gene-AFUA_4G02900(AFUA_4G02900)
MF	GO:0043754	dihydrolipoyllysine-residue (2-methylpropanoyl)transferase activity	1	0	1	1	0.0202728	0.131773	gene-AFUA_4G12010(AFUA_4G12010)	-
MF	GO:0051787	misfolded protein binding	0	1	1	1	0.0202728	0.131773	-	gene-AFUA_1G15270(AFUA_1G15270)
MF	GO:1901584	tetrapeptide transmembrane transporter activity	1	0	1	1	0.0202728	0.131773	gene-AFUA_2G15240(AFUA_2G15240)	-
MF	GO:0015075	ion transmembrane transporter activity	8	1	9	205	0.0225965	0.142908	gene-AFUA_1G15300(AFUA_1G15300),gene-AFUA_2G15000(AFUA_2G15000),gene-AFUA_3G07990(AFUA_3G07990),gene-AFUA_4G03220(AFUA_4G03220),gene-AFUA_4G09040(AFUA_4G09040),gene-AFUA_8G02180(AFUA_8G02180),gene-AFUA_8G02200(AFUA_8G02200),gene-AFUA_8G06580(AFUA_8G06580)	gene-AFUA_4G13540(AFUA_4G13540)
MF	GO:1904680	peptide transmembrane transporter activity	2	0	2	12	0.0235428	0.144974	gene-AFUA_2G15240(AFUA_2G15240),gene-AFUA_7G00910(AFUA_7G00910)	-
BP	GO:0001505	regulation of neurotransmitter levels	2	0	2	13	0.0240274	0.176253	gene-AFUA_4G08170(AFUA_4G08170),gene-AFUA_5G06680(AFUA_5G06680)	-
BP	GO:0042133	neurotransmitter metabolic process	2	0	2	13	0.0240274	0.176253	gene-AFUA_4G08170(AFUA_4G08170),gene-AFUA_5G06680(AFUA_5G06680)	-
BP	GO:1901376	organic heteropentacyclic compound metabolic process	1	3	4	59	0.0246533	0.176253	gene-AFUA_2G17440(AFUA_2G17440)	gene-AFUA_4G00860(AFUA_4G00860),gene-AFUA_4G02900(AFUA_4G02900),gene-AFUA_6G12180(AFUA_6G12180)
BP	GO:1901378	organic heteropentacyclic compound biosynthetic process	1	3	4	59	0.0246533	0.176253	gene-AFUA_2G17440(AFUA_2G17440)	gene-AFUA_4G00860(AFUA_4G00860),gene-AFUA_4G02900(AFUA_4G02900),gene-AFUA_6G12180(AFUA_6G12180)
BP	GO:1901565	organonitrogen compound catabolic process	7	1	8	196	0.0310707	0.192578	gene-AFUA_2G06000(AFUA_2G06000),gene-AFUA_4G08170(AFUA_4G08170),gene-AFUA_5G01750(AFUA_5G01750),gene-AFUA_5G06680(AFUA_5G06680),gene-AFUA_5G08910(AFUA_5G08910),gene-AFUA_5G08940(AFUA_5G08940),gene-AFUA_6G08760(AFUA_6G08760)	gene-AFUA_3G03710(AFUA_3G03710)
BP	GO:0006637	acyl-CoA metabolic process	1	1	2	15	0.031564	0.192578	gene-AFUA_4G12010(AFUA_4G12010)	gene-AFUA_3G10750(AFUA_3G10750)
BP	GO:0035383	thioester metabolic process	1	1	2	15	0.031564	0.192578	gene-AFUA_4G12010(AFUA_4G12010)	gene-AFUA_3G10750(AFUA_3G10750)
MF	GO:0000155	phosphorelay sensor kinase activity	0	2	2	14	0.0316185	0.153973	-	gene-AFUA_4G00660(AFUA_4G00660),gene-AFUA_4G02900(AFUA_4G02900)
MF	GO:0000156	phosphorelay response regulator activity	0	2	2	14	0.0316185	0.153973	-	gene-AFUA_4G00660(AFUA_4G00660),gene-AFUA_4G02900(AFUA_4G02900)
MF	GO:0004673	protein histidine kinase activity	0	2	2	14	0.0316185	0.153973	-	gene-AFUA_4G00660(AFUA_4G00660),gene-AFUA_4G02900(AFUA_4G02900)
MF	GO:0016775	phosphotransferase activity, nitrogenous group as acceptor	0	2	2	14	0.0316185	0.153973	-	gene-AFUA_4G00660(AFUA_4G00660),gene-AFUA_4G02900(AFUA_4G02900)
MF	GO:0140299	small molecule sensor activity	0	2	2	14	0.0316185	0.153973	-	gene-AFUA_4G00660(AFUA_4G00660),gene-AFUA_4G02900(AFUA_4G02900)
BP	GO:0010033	response to organic substance	0	3	3	37	0.0319018	0.192578	-	gene-AFUA_1G15270(AFUA_1G15270),gene-AFUA_4G00860(AFUA_4G00860),gene-AFUA_6G12180(AFUA_6G12180)
BP	GO:0055085	transmembrane transport	14	5	19	647	0.0320588	0.192578	gene-AFUA_1G15300(AFUA_1G15300),gene-AFUA_2G09860(AFUA_2G09860),gene-AFUA_2G15000(AFUA_2G15000),gene-AFUA_2G15130(AFUA_2G15130),gene-AFUA_2G15240(AFUA_2G15240),gene-AFUA_3G07990(AFUA_3G07990),gene-AFUA_3G11790(AFUA_3G11790),gene-AFUA_4G03220(AFUA_4G03220),gene-AFUA_4G09040(AFUA_4G09040),gene-AFUA_5G01350(AFUA_5G01350),gene-AFUA_7G00910(AFUA_7G00910),gene-AFUA_8G02180(AFUA_8G02180),gene-AFUA_8G022…	gene-AFUA_3G00200(AFUA_3G00200),gene-AFUA_3G02150(AFUA_3G02150),gene-AFUA_4G01360(AFUA_4G01360),gene-AFUA_4G13540(AFUA_4G13540),gene-AFUA_7G00390(AFUA_7G00390)
MF	GO:0051213	dioxygenase activity	3	2	5	89	0.0337998	0.153973	gene-AFUA_4G01520(AFUA_4G01520),gene-AFUA_6G00540(AFUA_6G00540),gene-AFUA_8G02210(AFUA_8G02210)	gene-AFUA_1G17170(AFUA_1G17170),gene-AFUA_4G01370(AFUA_4G01370)
BP	GO:0044281	small molecule metabolic process	14	7	21	740	0.0340065	0.192578	gene-AFUA_1G04160(AFUA_1G04160),gene-AFUA_2G06000(AFUA_2G06000),gene-AFUA_2G17440(AFUA_2G17440),gene-AFUA_4G07810(AFUA_4G07810),gene-AFUA_4G08170(AFUA_4G08170),gene-AFUA_4G12010(AFUA_4G12010),gene-AFUA_5G06680(AFUA_5G06680),gene-AFUA_5G08910(AFUA_5G08910),gene-AFUA_5G08940(AFUA_5G08940),gene-AFUA_6G03190(AFUA_6G03190),gene-AFUA_6G08750(AFUA_6G08750),gene-AFUA_6G08760(AFUA_6G08760),gene-AFUA_7G065…	gene-AFUA_3G03570(AFUA_3G03570),gene-AFUA_3G10750(AFUA_3G10750),gene-AFUA_3G14580(AFUA_3G14580),gene-AFUA_4G01450(AFUA_4G01450),gene-AFUA_4G02900(AFUA_4G02900),gene-AFUA_6G00740(AFUA_6G00740),gene-AFUA_8G02000(AFUA_8G02000)
MF	GO:0019842	vitamin binding	6	0	6	120	0.0343037	0.153973	gene-AFUA_1G04160(AFUA_1G04160),gene-AFUA_4G07810(AFUA_4G07810),gene-AFUA_4G09140(AFUA_4G09140),gene-AFUA_5G06680(AFUA_5G06680),gene-AFUA_7G06540(AFUA_7G06540),gene-AFUA_8G02150(AFUA_8G02150)	-
MF	GO:0042887	amide transmembrane transporter activity	2	0	2	15	0.0360077	0.153973	gene-AFUA_2G15240(AFUA_2G15240),gene-AFUA_7G00910(AFUA_7G00910)	-
CC	GO:0048471	perinuclear region of cytoplasm	1	0	1	2	0.036555	0.172331	gene-AFUA_2G15000(AFUA_2G15000)	-
MF	GO:0000981	DNA-binding transcription factor activity, RNA polymerase II-specific	8	3	11	297	0.037279	0.153973	gene-AFUA_2G15250(AFUA_2G15250),gene-AFUA_2G15260(AFUA_2G15260),gene-AFUA_4G01470(AFUA_4G01470),gene-AFUA_5G00390(AFUA_5G00390),gene-AFUA_6G02330(AFUA_6G02330),gene-AFUA_6G06530(AFUA_6G06530),gene-AFUA_6G06535(AFUA_6G06535),gene-AFUA_7G00130(AFUA_7G00130)	gene-AFUA_4G14712(AFUA_4G14712),gene-AFUA_6G12160(AFUA_6G12160),gene-AFUA_6G14580(AFUA_6G14580)
MF	GO:0048037	cofactor binding	12	6	18	571	0.0373064	0.153973	gene-AFUA_1G04160(AFUA_1G04160),gene-AFUA_1G17690(AFUA_1G17690),gene-AFUA_4G07810(AFUA_4G07810),gene-AFUA_4G09140(AFUA_4G09140),gene-AFUA_4G12010(AFUA_4G12010),gene-AFUA_5G00120(AFUA_5G00120),gene-AFUA_5G06680(AFUA_5G06680),gene-AFUA_5G08930(AFUA_5G08930),gene-AFUA_6G02210(AFUA_6G02210),gene-AFUA_7G06540(AFUA_7G06540),gene-AFUA_8G02150(AFUA_8G02150),gene-AFUA_8G02560(AFUA_8G02560)	gene-AFUA_2G14470(AFUA_2G14470),gene-AFUA_3G03560(AFUA_3G03560),gene-AFUA_3G03570(AFUA_3G03570),gene-AFUA_7G06960(AFUA_7G06960),gene-AFUA_8G00560(AFUA_8G00560),gene-AFUA_8G06050(AFUA_8G06050)
BP	GO:0006538	glutamate catabolic process	1	0	1	2	0.0373898	0.192578	gene-AFUA_2G06000(AFUA_2G06000)	-
BP	GO:0006884	cell volume homeostasis	1	0	1	2	0.0373898	0.192578	gene-AFUA_2G15000(AFUA_2G15000)	-
BP	GO:0009581	detection of external stimulus	0	1	1	2	0.0373898	0.192578	-	gene-AFUA_4G02900(AFUA_4G02900)
BP	GO:0009582	detection of abiotic stimulus	0	1	1	2	0.0373898	0.192578	-	gene-AFUA_4G02900(AFUA_4G02900)
BP	GO:0009583	detection of light stimulus	0	1	1	2	0.0373898	0.192578	-	gene-AFUA_4G02900(AFUA_4G02900)
BP	GO:0009584	detection of visible light	0	1	1	2	0.0373898	0.192578	-	gene-AFUA_4G02900(AFUA_4G02900)
BP	GO:0009639	response to red or far red light	0	1	1	2	0.0373898	0.192578	-	gene-AFUA_4G02900(AFUA_4G02900)
BP	GO:0010114	response to red light	0	1	1	2	0.0373898	0.192578	-	gene-AFUA_4G02900(AFUA_4G02900)
BP	GO:0010466	negative regulation of peptidase activity	1	0	1	2	0.0373898	0.192578	gene-AFUA_3G14940(AFUA_3G14940)	-
BP	GO:0010951	negative regulation of endopeptidase activity	1	0	1	2	0.0373898	0.192578	gene-AFUA_3G14940(AFUA_3G14940)	-
BP	GO:0018298	protein-chromophore linkage	0	1	1	2	0.0373898	0.192578	-	gene-AFUA_4G02900(AFUA_4G02900)
BP	GO:0019499	cyanide metabolic process	0	1	1	2	0.0373898	0.192578	-	gene-AFUA_2G17500(AFUA_2G17500)
BP	GO:0019500	cyanide catabolic process	0	1	1	2	0.0373898	0.192578	-	gene-AFUA_2G17500(AFUA_2G17500)
BP	GO:0030007	cellular potassium ion homeostasis	0	1	1	2	0.0373898	0.192578	-	gene-AFUA_4G13540(AFUA_4G13540)
BP	GO:0043649	dicarboxylic acid catabolic process	1	0	1	2	0.0373898	0.192578	gene-AFUA_2G06000(AFUA_2G06000)	-
BP	GO:0045861	negative regulation of proteolysis	1	0	1	2	0.0373898	0.192578	gene-AFUA_3G14940(AFUA_3G14940)	-
BP	GO:0055075	potassium ion homeostasis	0	1	1	2	0.0373898	0.192578	-	gene-AFUA_4G13540(AFUA_4G13540)
BP	GO:0071489	cellular response to red or far red light	0	1	1	2	0.0373898	0.192578	-	gene-AFUA_4G02900(AFUA_4G02900)
BP	GO:0071491	cellular response to red light	0	1	1	2	0.0373898	0.192578	-	gene-AFUA_4G02900(AFUA_4G02900)
BP	GO:1904984	regulation of quinolinate biosynthetic process	1	0	1	2	0.0373898	0.192578	gene-AFUA_2G17440(AFUA_2G17440)	-
MF	GO:0050660	flavin adenine dinucleotide binding	2	5	7	157	0.0394458	0.153973	gene-AFUA_1G17690(AFUA_1G17690),gene-AFUA_5G08930(AFUA_5G08930)	gene-AFUA_2G14470(AFUA_2G14470),gene-AFUA_3G03560(AFUA_3G03560),gene-AFUA_3G03570(AFUA_3G03570),gene-AFUA_7G06960(AFUA_7G06960),gene-AFUA_8G06050(AFUA_8G06050)
BP	GO:0042542	response to hydrogen peroxide	0	2	2	17	0.0398994	0.201177	-	gene-AFUA_4G00860(AFUA_4G00860),gene-AFUA_6G12180(AFUA_6G12180)
BP	GO:0070301	cellular response to hydrogen peroxide	0	2	2	17	0.0398994	0.201177	-	gene-AFUA_4G00860(AFUA_4G00860),gene-AFUA_6G12180(AFUA_6G12180)
MF	GO:0001760	aminocarboxymuconate-semialdehyde decarboxylase activity	1	0	1	2	0.0401382	0.153973	gene-AFUA_2G17440(AFUA_2G17440)	-
MF	GO:0004353	glutamate dehydrogenase [NAD(P)+] activity	1	0	1	2	0.0401382	0.153973	gene-AFUA_2G06000(AFUA_2G06000)	-
MF	GO:0004658	propionyl-CoA carboxylase activity	1	0	1	2	0.0401382	0.153973	gene-AFUA_5G08940(AFUA_5G08940)	-
MF	GO:0004777	succinate-semialdehyde dehydrogenase (NAD+) activity	1	0	1	2	0.0401382	0.153973	gene-AFUA_4G08170(AFUA_4G08170)	-
MF	GO:0004866	endopeptidase inhibitor activity	1	0	1	2	0.0401382	0.153973	gene-AFUA_3G14940(AFUA_3G14940)	-
MF	GO:0008381	mechanosensitive ion channel activity	1	0	1	2	0.0401382	0.153973	gene-AFUA_2G15000(AFUA_2G15000)	-
MF	GO:0009881	photoreceptor activity	0	1	1	2	0.0401382	0.153973	-	gene-AFUA_4G02900(AFUA_4G02900)
MF	GO:0015275	stretch-activated, cation-selective, calcium channel activity	1	0	1	2	0.0401382	0.153973	gene-AFUA_2G15000(AFUA_2G15000)	-
MF	GO:0016985	mannan endo-1,4-beta-mannosidase activity	1	0	1	2	0.0401382	0.153973	gene-AFUA_7G01070(AFUA_7G01070)	-
MF	GO:0030414	peptidase inhibitor activity	1	0	1	2	0.0401382	0.153973	gene-AFUA_3G14940(AFUA_3G14940)	-
MF	GO:0050151	oleate hydratase activity	0	1	1	2	0.0401382	0.153973	-	gene-AFUA_3G03570(AFUA_3G03570)
MF	GO:0140135	mechanosensitive cation channel activity	1	0	1	2	0.0401382	0.153973	gene-AFUA_2G15000(AFUA_2G15000)	-
BP	GO:0000160	phosphorelay signal transduction system	0	2	2	18	0.0443448	0.218981	-	gene-AFUA_4G00660(AFUA_4G00660),gene-AFUA_4G02900(AFUA_4G02900)
BP	GO:0071236	cellular response to antibiotic	0	2	2	18	0.0443448	0.218981	-	gene-AFUA_4G00860(AFUA_4G00860),gene-AFUA_6G12180(AFUA_6G12180)
MF	GO:0015923	mannosidase activity	1	1	2	17	0.0454346	0.171479	gene-AFUA_7G01070(AFUA_7G01070)	gene-AFUA_4G02720(AFUA_4G02720)
BP	GO:0046677	response to antibiotic	0	2	2	19	0.0489643	0.233458	-	gene-AFUA_4G00860(AFUA_4G00860),gene-AFUA_6G12180(AFUA_6G12180)
BP	GO:0033865	nucleoside bisphosphate metabolic process	1	1	2	20	0.0537498	0.233458	gene-AFUA_4G12010(AFUA_4G12010)	gene-AFUA_3G10750(AFUA_3G10750)
BP	GO:0033875	ribonucleoside bisphosphate metabolic process	1	1	2	20	0.0537498	0.233458	gene-AFUA_4G12010(AFUA_4G12010)	gene-AFUA_3G10750(AFUA_3G10750)
BP	GO:0034032	purine nucleoside bisphosphate metabolic process	1	1	2	20	0.0537498	0.233458	gene-AFUA_4G12010(AFUA_4G12010)	gene-AFUA_3G10750(AFUA_3G10750)
BP	GO:0043386	mycotoxin biosynthetic process	1	3	4	76	0.0546516	0.233458	gene-AFUA_6G09650(AFUA_6G09650)	gene-AFUA_4G00860(AFUA_4G00860),gene-AFUA_4G02900(AFUA_4G02900),gene-AFUA_6G12180(AFUA_6G12180)
BP	GO:0006106	fumarate metabolic process	1	0	1	3	0.0555621	0.233458	gene-AFUA_2G06000(AFUA_2G06000)	-
BP	GO:0006562	proline catabolic process	1	0	1	3	0.0555621	0.233458	gene-AFUA_6G08760(AFUA_6G08760)	-
BP	GO:0006836	neurotransmitter transport	1	0	1	3	0.0555621	0.233458	gene-AFUA_3G07990(AFUA_3G07990)	-
BP	GO:0006863	purine nucleobase transport	1	0	1	3	0.0555621	0.233458	gene-AFUA_2G09860(AFUA_2G09860)	-
BP	GO:0009211	pyrimidine deoxyribonucleoside triphosphate metabolic process	0	1	1	3	0.0555621	0.233458	-	gene-AFUA_3G14580(AFUA_3G14580)
BP	GO:0019405	alditol catabolic process	0	1	1	3	0.0555621	0.233458	-	gene-AFUA_8G02000(AFUA_8G02000)
BP	GO:0042026	protein refolding	0	1	1	3	0.0555621	0.233458	-	gene-AFUA_1G15270(AFUA_1G15270)
BP	GO:0046080	dUTP metabolic process	0	1	1	3	0.0555621	0.233458	-	gene-AFUA_3G14580(AFUA_3G14580)
BP	GO:0046618	drug export	1	0	1	3	0.0555621	0.233458	gene-AFUA_2G15130(AFUA_2G15130)	-
BP	GO:0051606	detection of stimulus	0	1	1	3	0.0555621	0.233458	-	gene-AFUA_4G02900(AFUA_4G02900)
BP	GO:0052547	regulation of peptidase activity	1	0	1	3	0.0555621	0.233458	gene-AFUA_3G14940(AFUA_3G14940)	-
BP	GO:0052548	regulation of endopeptidase activity	1	0	1	3	0.0555621	0.233458	gene-AFUA_3G14940(AFUA_3G14940)	-
BP	GO:0042493	response to drug	1	3	4	77	0.0568418	0.236759	gene-AFUA_2G15130(AFUA_2G15130)	gene-AFUA_3G02150(AFUA_3G02150),gene-AFUA_4G00860(AFUA_4G00860),gene-AFUA_6G12180(AFUA_6G12180)
BP	GO:0043385	mycotoxin metabolic process	1	3	4	78	0.059079	0.243955	gene-AFUA_6G09650(AFUA_6G09650)	gene-AFUA_4G00860(AFUA_4G00860),gene-AFUA_4G02900(AFUA_4G02900),gene-AFUA_6G12180(AFUA_6G12180)
MF	GO:0003877	ATP adenylyltransferase activity	0	1	1	3	0.0596044	0.208171	-	gene-AFUA_7G06981(AFUA_7G06981)
MF	GO:0004657	proline dehydrogenase activity	1	0	1	3	0.0596044	0.208171	gene-AFUA_6G08760(AFUA_6G08760)	-
MF	GO:0016639	oxidoreductase activity, acting on the CH-NH2 group of donors, NAD or NADP as acceptor	1	0	1	3	0.0596044	0.208171	gene-AFUA_2G06000(AFUA_2G06000)	-
MF	GO:0061134	peptidase regulator activity	1	0	1	3	0.0596044	0.208171	gene-AFUA_3G14940(AFUA_3G14940)	-
MF	GO:0061135	endopeptidase regulator activity	1	0	1	3	0.0596044	0.208171	gene-AFUA_3G14940(AFUA_3G14940)	-
BP	GO:0009403	toxin biosynthetic process	1	3	4	79	0.0613627	0.25122	gene-AFUA_6G09650(AFUA_6G09650)	gene-AFUA_4G00860(AFUA_4G00860),gene-AFUA_4G02900(AFUA_4G02900),gene-AFUA_6G12180(AFUA_6G12180)
BP	GO:0009081	branched-chain amino acid metabolic process	2	0	2	22	0.0637882	0.255031	gene-AFUA_5G08910(AFUA_5G08910),gene-AFUA_5G08940(AFUA_5G08940)	-
BP	GO:0043086	negative regulation of catalytic activity	1	1	2	22	0.0637882	0.255031	gene-AFUA_3G14940(AFUA_3G14940)	gene-AFUA_7G04930(AFUA_7G04930)
BP	GO:0045460	sterigmatocystin metabolic process	0	3	3	49	0.0644233	0.255031	-	gene-AFUA_4G00860(AFUA_4G00860),gene-AFUA_4G02900(AFUA_4G02900),gene-AFUA_6G12180(AFUA_6G12180)
BP	GO:0045461	sterigmatocystin biosynthetic process	0	3	3	49	0.0644233	0.255031	-	gene-AFUA_4G00860(AFUA_4G00860),gene-AFUA_4G02900(AFUA_4G02900),gene-AFUA_6G12180(AFUA_6G12180)
MF	GO:0060089	molecular transducer activity	0	2	2	21	0.0665985	0.229177	-	gene-AFUA_4G00660(AFUA_4G00660),gene-AFUA_4G02900(AFUA_4G02900)
BP	GO:0009404	toxin metabolic process	1	3	4	82	0.0684917	0.268366	gene-AFUA_6G09650(AFUA_6G09650)	gene-AFUA_4G00860(AFUA_4G00860),gene-AFUA_4G02900(AFUA_4G02900),gene-AFUA_6G12180(AFUA_6G12180)
BP	GO:0009084	glutamine family amino acid biosynthetic process	2	0	2	23	0.0690262	0.268366	gene-AFUA_6G08750(AFUA_6G08750),gene-AFUA_6G08760(AFUA_6G08760)	-
BP	GO:0006059	hexitol metabolic process	0	1	1	4	0.0733945	0.268366	-	gene-AFUA_8G02000(AFUA_8G02000)
BP	GO:0008361	regulation of cell size	1	0	1	4	0.0733945	0.268366	gene-AFUA_2G15000(AFUA_2G15000)	-
BP	GO:0009200	deoxyribonucleoside triphosphate metabolic process	0	1	1	4	0.0733945	0.268366	-	gene-AFUA_3G14580(AFUA_3G14580)
BP	GO:0010412	mannan metabolic process	1	0	1	4	0.0733945	0.268366	gene-AFUA_7G01070(AFUA_7G01070)	-
BP	GO:0046174	polyol catabolic process	0	1	1	4	0.0733945	0.268366	-	gene-AFUA_8G02000(AFUA_8G02000)
BP	GO:0046355	mannan catabolic process	1	0	1	4	0.0733945	0.268366	gene-AFUA_7G01070(AFUA_7G01070)	-
BP	GO:0090593	peptidyl-histidine autophosphorylation	0	1	1	4	0.0733945	0.268366	-	gene-AFUA_4G00660(AFUA_4G00660)
BP	GO:1901570	fatty acid derivative biosynthetic process	1	0	1	4	0.0733945	0.268366	gene-AFUA_4G12010(AFUA_4G12010)	-
BP	GO:0044092	negative regulation of molecular function	1	1	2	24	0.0744005	0.269983	gene-AFUA_3G14940(AFUA_3G14940)	gene-AFUA_7G04930(AFUA_7G04930)
MF	GO:0016645	oxidoreductase activity, acting on the CH-NH group of donors	2	0	2	23	0.0781847	0.236038	gene-AFUA_6G08750(AFUA_6G08750),gene-AFUA_6G08760(AFUA_6G08760)	-
BP	GO:0071705	nitrogen compound transport	10	0	10	320	0.0785115	0.28276	gene-AFUA_1G15300(AFUA_1G15300),gene-AFUA_2G09860(AFUA_2G09860),gene-AFUA_2G15240(AFUA_2G15240),gene-AFUA_3G07990(AFUA_3G07990),gene-AFUA_4G03220(AFUA_4G03220),gene-AFUA_4G09040(AFUA_4G09040),gene-AFUA_7G00910(AFUA_7G00910),gene-AFUA_8G02180(AFUA_8G02180),gene-AFUA_8G02200(AFUA_8G02200),gene-AFUA_8G06580(AFUA_8G06580)	-
MF	GO:0000257	nitrilase activity	0	1	1	4	0.0786794	0.236038	-	gene-AFUA_2G17500(AFUA_2G17500)
MF	GO:0004365	glyceraldehyde-3-phosphate dehydrogenase (NAD+) (phosphorylating) activity	1	0	1	4	0.0786794	0.236038	gene-AFUA_8G02560(AFUA_8G02560)	-
MF	GO:0004567	beta-mannosidase activity	1	0	1	4	0.0786794	0.236038	gene-AFUA_7G01070(AFUA_7G01070)	-
MF	GO:0005262	calcium channel activity	1	0	1	4	0.0786794	0.236038	gene-AFUA_2G15000(AFUA_2G15000)	-
MF	GO:0009013	succinate-semialdehyde dehydrogenase [NAD(P)+] activity	1	0	1	4	0.0786794	0.236038	gene-AFUA_4G08170(AFUA_4G08170)	-
MF	GO:0016634	oxidoreductase activity, acting on the CH-CH group of donors, oxygen as acceptor	0	1	1	4	0.0786794	0.236038	-	gene-AFUA_1G07480(AFUA_1G07480)
MF	GO:0016805	dipeptidase activity	1	0	1	4	0.0786794	0.236038	gene-AFUA_6G09650(AFUA_6G09650)	-
MF	GO:0016815	hydrolase activity, acting on carbon-nitrogen (but not peptide) bonds, in nitriles	0	1	1	4	0.0786794	0.236038	-	gene-AFUA_2G17500(AFUA_2G17500)
MF	GO:0043891	glyceraldehyde-3-phosphate dehydrogenase (NAD(P)+) (phosphorylating) activity	1	0	1	4	0.0786794	0.236038	gene-AFUA_8G02560(AFUA_8G02560)	-
BP	GO:0000302	response to reactive oxygen species	0	2	2	25	0.0799041	0.283512	-	gene-AFUA_4G00860(AFUA_4G00860),gene-AFUA_6G12180(AFUA_6G12180)
BP	GO:0034614	cellular response to reactive oxygen species	0	2	2	25	0.0799041	0.283512	-	gene-AFUA_4G00860(AFUA_4G00860),gene-AFUA_6G12180(AFUA_6G12180)
MF	GO:0071949	FAD binding	0	3	3	50	0.0800645	0.237153	-	gene-AFUA_3G03570(AFUA_3G03570),gene-AFUA_7G06960(AFUA_7G06960),gene-AFUA_8G06050(AFUA_8G06050)
BP	GO:0044550	secondary metabolite biosynthetic process	3	4	7	200	0.082784	0.29157	gene-AFUA_2G17440(AFUA_2G17440),gene-AFUA_6G09650(AFUA_6G09650),gene-AFUA_7G00130(AFUA_7G00130)	gene-AFUA_3G02150(AFUA_3G02150),gene-AFUA_4G00860(AFUA_4G00860),gene-AFUA_4G02900(AFUA_4G02900),gene-AFUA_6G12180(AFUA_6G12180)
MF	GO:0004252	serine-type endopeptidase activity	0	2	2	24	0.0841982	0.24628	-	gene-AFUA_6G10250(AFUA_6G10250),gene-AFUA_7G04930(AFUA_7G04930)
BP	GO:0006561	proline biosynthetic process	1	0	1	5	0.0908933	0.30361	gene-AFUA_6G08750(AFUA_6G08750)	-
BP	GO:0009219	pyrimidine deoxyribonucleotide metabolic process	0	1	1	5	0.0908933	0.30361	-	gene-AFUA_3G14580(AFUA_3G14580)
BP	GO:0009394	2'-deoxyribonucleotide metabolic process	0	1	1	5	0.0908933	0.30361	-	gene-AFUA_3G14580(AFUA_3G14580)
BP	GO:0009423	chorismate biosynthetic process	0	1	1	5	0.0908933	0.30361	-	gene-AFUA_4G01450(AFUA_4G01450)
BP	GO:0019692	deoxyribose phosphate metabolic process	0	1	1	5	0.0908933	0.30361	-	gene-AFUA_3G14580(AFUA_3G14580)
BP	GO:0051788	response to misfolded protein	0	1	1	5	0.0908933	0.30361	-	gene-AFUA_1G15270(AFUA_1G15270)
BP	GO:0071218	cellular response to misfolded protein	0	1	1	5	0.0908933	0.30361	-	gene-AFUA_1G15270(AFUA_1G15270)
BP	GO:0034605	cellular response to heat	0	2	2	27	0.0912731	0.30361	-	gene-AFUA_4G00860(AFUA_4G00860),gene-AFUA_6G12180(AFUA_6G12180)
MF	GO:0004497	monooxygenase activity	3	3	6	154	0.0916484	0.261894	gene-AFUA_3G15040(AFUA_3G15040),gene-AFUA_5G00120(AFUA_5G00120),gene-AFUA_6G02210(AFUA_6G02210)	gene-AFUA_7G06960(AFUA_7G06960),gene-AFUA_8G00560(AFUA_8G00560),gene-AFUA_8G06050(AFUA_8G06050)
MF	GO:0000908	taurine dioxygenase activity	1	0	1	5	0.0973709	0.261894	gene-AFUA_8G02210(AFUA_8G02210)	-
MF	GO:0003849	3-deoxy-7-phosphoheptulonate synthase activity	0	1	1	5	0.0973709	0.261894	-	gene-AFUA_4G01450(AFUA_4G01450)
MF	GO:0003939	L-iditol 2-dehydrogenase activity	0	1	1	5	0.0973709	0.261894	-	gene-AFUA_8G02000(AFUA_8G02000)
MF	GO:0004075	biotin carboxylase activity	1	0	1	5	0.0973709	0.261894	gene-AFUA_5G08910(AFUA_5G08910)	-
MF	GO:0004794	L-threonine ammonia-lyase activity	1	0	1	5	0.0973709	0.261894	gene-AFUA_4G07810(AFUA_4G07810)	-
MF	GO:0008239	dipeptidyl-peptidase activity	1	0	1	5	0.0973709	0.261894	gene-AFUA_6G09650(AFUA_6G09650)	-
MF	GO:0008762	UDP-N-acetylmuramate dehydrogenase activity	1	1	2	27	0.103023	0.273949	gene-AFUA_1G17690(AFUA_1G17690)	gene-AFUA_2G14470(AFUA_2G14470)
BP	GO:0009408	response to heat	0	2	2	29	0.103082	0.340526	-	gene-AFUA_4G00860(AFUA_4G00860),gene-AFUA_6G12180(AFUA_6G12180)
BP	GO:0009628	response to abiotic stimulus	1	3	4	96	0.107039	0.345087	gene-AFUA_3G07990(AFUA_3G07990)	gene-AFUA_4G00860(AFUA_4G00860),gene-AFUA_4G02900(AFUA_4G02900),gene-AFUA_6G12180(AFUA_6G12180)
BP	GO:0006085	acetyl-CoA biosynthetic process	0	1	1	6	0.108065	0.345087	-	gene-AFUA_3G10750(AFUA_3G10750)
BP	GO:0009147	pyrimidine nucleoside triphosphate metabolic process	0	1	1	6	0.108065	0.345087	-	gene-AFUA_3G14580(AFUA_3G14580)
BP	GO:0046164	alcohol catabolic process	0	1	1	6	0.108065	0.345087	-	gene-AFUA_8G02000(AFUA_8G02000)
BP	GO:0046417	chorismate metabolic process	0	1	1	6	0.108065	0.345087	-	gene-AFUA_4G01450(AFUA_4G01450)
BP	GO:0071702	organic substance transport	11	0	11	386	0.110023	0.349014	gene-AFUA_1G15300(AFUA_1G15300),gene-AFUA_2G09860(AFUA_2G09860),gene-AFUA_2G15240(AFUA_2G15240),gene-AFUA_3G07990(AFUA_3G07990),gene-AFUA_3G11790(AFUA_3G11790),gene-AFUA_4G03220(AFUA_4G03220),gene-AFUA_4G09040(AFUA_4G09040),gene-AFUA_7G00910(AFUA_7G00910),gene-AFUA_8G02180(AFUA_8G02180),gene-AFUA_8G02200(AFUA_8G02200),gene-AFUA_8G06580(AFUA_8G06580)	-
BP	GO:0035690	cellular response to drug	0	3	3	62	0.111369	0.35096	-	gene-AFUA_3G02150(AFUA_3G02150),gene-AFUA_4G00860(AFUA_4G00860),gene-AFUA_6G12180(AFUA_6G12180)
MF	GO:0016705	oxidoreductase activity, acting on paired donors, with incorporation or reduction of molecular oxygen	4	2	6	163	0.112396	0.292254	gene-AFUA_3G15040(AFUA_3G15040),gene-AFUA_5G00120(AFUA_5G00120),gene-AFUA_6G02210(AFUA_6G02210),gene-AFUA_8G02210(AFUA_8G02210)	gene-AFUA_8G00560(AFUA_8G00560),gene-AFUA_8G06050(AFUA_8G06050)
MF	GO:0004069	L-aspartate:2-oxoglutarate aminotransferase activity	1	0	1	6	0.115687	0.292254	gene-AFUA_1G04160(AFUA_1G04160)	-
MF	GO:0008496	mannan endo-1,6-alpha-mannosidase activity	0	1	1	6	0.115687	0.292254	-	gene-AFUA_4G02720(AFUA_4G02720)
MF	GO:0016624	oxidoreductase activity, acting on the aldehyde or oxo group of donors, disulfide as acceptor	1	0	1	6	0.115687	0.292254	gene-AFUA_6G08830(AFUA_6G08830)	-
MF	GO:0004177	aminopeptidase activity	1	1	2	29	0.116152	0.292254	gene-AFUA_6G09650(AFUA_6G09650)	gene-AFUA_3G03710(AFUA_3G03710)
BP	GO:0006357	regulation of transcription by RNA polymerase II	8	3	11	394	0.122191	0.369347	gene-AFUA_2G15250(AFUA_2G15250),gene-AFUA_2G15260(AFUA_2G15260),gene-AFUA_4G01470(AFUA_4G01470),gene-AFUA_5G00390(AFUA_5G00390),gene-AFUA_6G02330(AFUA_6G02330),gene-AFUA_6G06530(AFUA_6G06530),gene-AFUA_6G06535(AFUA_6G06535),gene-AFUA_7G00130(AFUA_7G00130)	gene-AFUA_4G14712(AFUA_4G14712),gene-AFUA_6G12160(AFUA_6G12160),gene-AFUA_6G14580(AFUA_6G14580)
CC	GO:0005615	extracellular space	0	1	1	7	0.122259	0.50432	-	gene-AFUA_6G10250(AFUA_6G10250)
BP	GO:0009262	deoxyribonucleotide metabolic process	0	1	1	7	0.124915	0.369347	-	gene-AFUA_3G14580(AFUA_3G14580)
BP	GO:0015718	monocarboxylic acid transport	1	0	1	7	0.124915	0.369347	gene-AFUA_3G07990(AFUA_3G07990)	-
BP	GO:0019805	quinolinate biosynthetic process	1	0	1	7	0.124915	0.369347	gene-AFUA_2G17440(AFUA_2G17440)	-
BP	GO:0035967	cellular response to topologically incorrect protein	0	1	1	7	0.124915	0.369347	-	gene-AFUA_1G15270(AFUA_1G15270)
BP	GO:0046874	quinolinate metabolic process	1	0	1	7	0.124915	0.369347	gene-AFUA_2G17440(AFUA_2G17440)	-
BP	GO:0051346	negative regulation of hydrolase activity	1	0	1	7	0.124915	0.369347	gene-AFUA_3G14940(AFUA_3G14940)	-
BP	GO:1900198	positive regulation of penicillin biosynthetic process	0	1	1	7	0.124915	0.369347	-	gene-AFUA_4G02900(AFUA_4G02900)
BP	GO:1901568	fatty acid derivative metabolic process	1	0	1	7	0.124915	0.369347	gene-AFUA_4G12010(AFUA_4G12010)	-
BP	GO:1902475	L-alpha-amino acid transmembrane transport	1	0	1	7	0.124915	0.369347	gene-AFUA_8G02200(AFUA_8G02200)	-
MF	GO:0003700	DNA-binding transcription factor activity	8	3	11	369	0.126217	0.314199	gene-AFUA_2G15250(AFUA_2G15250),gene-AFUA_2G15260(AFUA_2G15260),gene-AFUA_4G01470(AFUA_4G01470),gene-AFUA_5G00390(AFUA_5G00390),gene-AFUA_6G02330(AFUA_6G02330),gene-AFUA_6G06530(AFUA_6G06530),gene-AFUA_6G06535(AFUA_6G06535),gene-AFUA_7G00130(AFUA_7G00130)	gene-AFUA_4G14712(AFUA_4G14712),gene-AFUA_6G12160(AFUA_6G12160),gene-AFUA_6G14580(AFUA_6G14580)
BP	GO:0009266	response to temperature stimulus	0	2	2	33	0.12783	0.375649	-	gene-AFUA_4G00860(AFUA_4G00860),gene-AFUA_6G12180(AFUA_6G12180)
MF	GO:0008793	aromatic-amino-acid:2-oxoglutarate aminotransferase activity	1	0	1	7	0.133634	0.319085	gene-AFUA_1G04160(AFUA_1G04160)	-
MF	GO:0016774	phosphotransferase activity, carboxyl group as acceptor	0	1	1	7	0.133634	0.319085	-	gene-AFUA_3G10750(AFUA_3G10750)
MF	GO:0070546	L-phenylalanine aminotransferase activity	1	0	1	7	0.133634	0.319085	gene-AFUA_1G04160(AFUA_1G04160)	-
MF	GO:0080130	L-phenylalanine:2-oxoglutarate aminotransferase activity	1	0	1	7	0.133634	0.319085	gene-AFUA_1G04160(AFUA_1G04160)	-
BP	GO:1900378	positive regulation of secondary metabolite biosynthetic process	1	1	2	35	0.140682	0.4033	gene-AFUA_7G00130(AFUA_7G00130)	gene-AFUA_4G02900(AFUA_4G02900)
BP	GO:0006813	potassium ion transport	0	1	1	8	0.14145	0.4033	-	gene-AFUA_4G13540(AFUA_4G13540)
BP	GO:0015807	L-amino acid transport	1	0	1	8	0.14145	0.4033	gene-AFUA_8G02200(AFUA_8G02200)	-
BP	GO:0015851	nucleobase transport	1	0	1	8	0.14145	0.4033	gene-AFUA_2G09860(AFUA_2G09860)	-
BP	GO:0071805	potassium ion transmembrane transport	0	1	1	8	0.14145	0.4033	-	gene-AFUA_4G13540(AFUA_4G13540)
MF	GO:0070011	peptidase activity, acting on L-amino acid peptides	2	4	6	176	0.146212	0.333826	gene-AFUA_5G01750(AFUA_5G01750),gene-AFUA_6G09650(AFUA_6G09650)	gene-AFUA_3G03710(AFUA_3G03710),gene-AFUA_4G13750(AFUA_4G13750),gene-AFUA_6G10250(AFUA_6G10250),gene-AFUA_7G04930(AFUA_7G04930)
BP	GO:0023014	signal transduction by protein phosphorylation	0	2	2	36	0.14721	0.414786	-	gene-AFUA_4G00660(AFUA_4G00660),gene-AFUA_4G02900(AFUA_4G02900)
BP	GO:1901701	cellular response to oxygen-containing compound	0	2	2	36	0.14721	0.414786	-	gene-AFUA_4G00860(AFUA_4G00860),gene-AFUA_6G12180(AFUA_6G12180)
MF	GO:0140110	transcription regulator activity	8	3	11	382	0.149606	0.333826	gene-AFUA_2G15250(AFUA_2G15250),gene-AFUA_2G15260(AFUA_2G15260),gene-AFUA_4G01470(AFUA_4G01470),gene-AFUA_5G00390(AFUA_5G00390),gene-AFUA_6G02330(AFUA_6G02330),gene-AFUA_6G06530(AFUA_6G06530),gene-AFUA_6G06535(AFUA_6G06535),gene-AFUA_7G00130(AFUA_7G00130)	gene-AFUA_4G14712(AFUA_4G14712),gene-AFUA_6G12160(AFUA_6G12160),gene-AFUA_6G14580(AFUA_6G14580)
MF	GO:0008874	gluconate 5-dehydrogenase activity	0	1	1	8	0.15122	0.333826	-	gene-AFUA_7G04540(AFUA_7G04540)
MF	GO:0008875	gluconate dehydrogenase activity	0	1	1	8	0.15122	0.333826	-	gene-AFUA_7G04540(AFUA_7G04540)
MF	GO:0015179	L-amino acid transmembrane transporter activity	1	0	1	8	0.15122	0.333826	gene-AFUA_8G02200(AFUA_8G02200)	-
MF	GO:0015205	nucleobase transmembrane transporter activity	1	0	1	8	0.15122	0.333826	gene-AFUA_2G09860(AFUA_2G09860)	-
MF	GO:0016841	ammonia-lyase activity	1	0	1	8	0.15122	0.333826	gene-AFUA_4G07810(AFUA_4G07810)	-
MF	GO:0038023	signaling receptor activity	0	1	1	8	0.15122	0.333826	-	gene-AFUA_4G02900(AFUA_4G02900)
BP	GO:1901700	response to oxygen-containing compound	0	2	2	37	0.153799	0.426703	-	gene-AFUA_4G00860(AFUA_4G00860),gene-AFUA_6G12180(AFUA_6G12180)
BP	GO:0006084	acetyl-CoA metabolic process	0	1	1	9	0.157675	0.426703	-	gene-AFUA_3G10750(AFUA_3G10750)
BP	GO:0030004	cellular monovalent inorganic cation homeostasis	0	1	1	9	0.157675	0.426703	-	gene-AFUA_4G13540(AFUA_4G13540)
BP	GO:0030162	regulation of proteolysis	1	0	1	9	0.157675	0.426703	gene-AFUA_3G14940(AFUA_3G14940)	-
BP	GO:0030639	polyketide biosynthetic process	1	0	1	9	0.157675	0.426703	gene-AFUA_2G17440(AFUA_2G17440)	-
BP	GO:0035966	response to topologically incorrect protein	0	1	1	9	0.157675	0.426703	-	gene-AFUA_1G15270(AFUA_1G15270)
BP	GO:1900196	regulation of penicillin biosynthetic process	0	1	1	9	0.157675	0.426703	-	gene-AFUA_4G02900(AFUA_4G02900)
CC	GO:0005886	plasma membrane	3	1	4	116	0.165407	0.567361	gene-AFUA_2G15130(AFUA_2G15130),gene-AFUA_2G15240(AFUA_2G15240),gene-AFUA_8G02200(AFUA_8G02200)	gene-AFUA_4G13540(AFUA_4G13540)
BP	GO:0006508	proteolysis	3	4	7	240	0.166564	0.448226	gene-AFUA_3G14940(AFUA_3G14940),gene-AFUA_5G01750(AFUA_5G01750),gene-AFUA_6G09650(AFUA_6G09650)	gene-AFUA_3G03710(AFUA_3G03710),gene-AFUA_4G13750(AFUA_4G13750),gene-AFUA_6G10250(AFUA_6G10250),gene-AFUA_7G04930(AFUA_7G04930)
MF	GO:0004557	alpha-galactosidase activity	0	1	1	9	0.168453	0.355116	-	gene-AFUA_8G01100(AFUA_8G01100)
MF	GO:0004857	enzyme inhibitor activity	1	0	1	9	0.168453	0.355116	gene-AFUA_3G14940(AFUA_3G14940)	-
MF	GO:0022836	gated channel activity	1	0	1	9	0.168453	0.355116	gene-AFUA_2G15000(AFUA_2G15000)	-
MF	GO:0052692	raffinose alpha-galactosidase activity	0	1	1	9	0.168453	0.355116	-	gene-AFUA_8G01100(AFUA_8G01100)
MF	GO:0070566	adenylyltransferase activity	0	1	1	9	0.168453	0.355116	-	gene-AFUA_7G06981(AFUA_7G06981)
BP	GO:0006366	transcription by RNA polymerase II	8	3	11	423	0.172359	0.457655	gene-AFUA_2G15250(AFUA_2G15250),gene-AFUA_2G15260(AFUA_2G15260),gene-AFUA_4G01470(AFUA_4G01470),gene-AFUA_5G00390(AFUA_5G00390),gene-AFUA_6G02330(AFUA_6G02330),gene-AFUA_6G06530(AFUA_6G06530),gene-AFUA_6G06535(AFUA_6G06535),gene-AFUA_7G00130(AFUA_7G00130)	gene-AFUA_4G14712(AFUA_4G14712),gene-AFUA_6G12160(AFUA_6G12160),gene-AFUA_6G14580(AFUA_6G14580)
BP	GO:0030638	polyketide metabolic process	1	0	1	10	0.173597	0.457655	gene-AFUA_2G17440(AFUA_2G17440)	-
BP	GO:0055067	monovalent inorganic cation homeostasis	0	1	1	10	0.173597	0.457655	-	gene-AFUA_4G13540(AFUA_4G13540)
BP	GO:0072329	monocarboxylic acid catabolic process	2	0	2	40	0.17389	0.457655	gene-AFUA_4G08170(AFUA_4G08170),gene-AFUA_5G06680(AFUA_5G06680)	-
MF	GO:0004175	endopeptidase activity	0	3	3	72	0.178766	0.373493	-	gene-AFUA_4G13750(AFUA_4G13750),gene-AFUA_6G10250(AFUA_6G10250),gene-AFUA_7G04930(AFUA_7G04930)
BP	GO:0010035	response to inorganic substance	0	2	2	41	0.18068	0.472812	-	gene-AFUA_4G00860(AFUA_4G00860),gene-AFUA_6G12180(AFUA_6G12180)
BP	GO:0019748	secondary metabolic process	3	4	7	246	0.181623	0.472812	gene-AFUA_2G17440(AFUA_2G17440),gene-AFUA_6G09650(AFUA_6G09650),gene-AFUA_7G00130(AFUA_7G00130)	gene-AFUA_3G02150(AFUA_3G02150),gene-AFUA_4G00860(AFUA_4G00860),gene-AFUA_4G02900(AFUA_4G02900),gene-AFUA_6G12180(AFUA_6G12180)
MF	GO:0004364	glutathione transferase activity	0	1	1	10	0.185338	0.377123	-	gene-AFUA_2G00590(AFUA_2G00590)
MF	GO:0008235	metalloexopeptidase activity	1	0	1	10	0.185338	0.377123	gene-AFUA_6G09650(AFUA_6G09650)	-
MF	GO:0015079	potassium ion transmembrane transporter activity	0	1	1	10	0.185338	0.377123	-	gene-AFUA_4G13540(AFUA_4G13540)
BP	GO:0044248	cellular catabolic process	8	3	11	430	0.185815	0.48111	gene-AFUA_2G06000(AFUA_2G06000),gene-AFUA_4G08170(AFUA_4G08170),gene-AFUA_5G01750(AFUA_5G01750),gene-AFUA_5G06680(AFUA_5G06680),gene-AFUA_5G08910(AFUA_5G08910),gene-AFUA_5G08940(AFUA_5G08940),gene-AFUA_6G08760(AFUA_6G08760),gene-AFUA_7G01070(AFUA_7G01070)	gene-AFUA_2G17500(AFUA_2G17500),gene-AFUA_3G03710(AFUA_3G03710),gene-AFUA_8G02000(AFUA_8G02000)
BP	GO:0006783	heme biosynthetic process	0	1	1	11	0.18922	0.482108	-	gene-AFUA_1G07480(AFUA_1G07480)
BP	GO:0033246	positive regulation of penicillin metabolic process	0	1	1	11	0.18922	0.482108	-	gene-AFUA_4G02900(AFUA_4G02900)
BP	GO:0042168	heme metabolic process	0	1	1	11	0.18922	0.482108	-	gene-AFUA_1G07480(AFUA_1G07480)
BP	GO:1901575	organic substance catabolic process	8	4	12	484	0.199564	0.502461	gene-AFUA_2G06000(AFUA_2G06000),gene-AFUA_4G08170(AFUA_4G08170),gene-AFUA_5G01750(AFUA_5G01750),gene-AFUA_5G06680(AFUA_5G06680),gene-AFUA_5G08910(AFUA_5G08910),gene-AFUA_5G08940(AFUA_5G08940),gene-AFUA_6G08760(AFUA_6G08760),gene-AFUA_7G01070(AFUA_7G01070)	gene-AFUA_2G17500(AFUA_2G17500),gene-AFUA_3G03710(AFUA_3G03710),gene-AFUA_4G02720(AFUA_4G02720),gene-AFUA_8G02000(AFUA_8G02000)
CC	GO:0005777	peroxisome	0	2	2	45	0.201157	0.567361	-	gene-AFUA_4G00860(AFUA_4G00860),gene-AFUA_6G12180(AFUA_6G12180)
CC	GO:0042579	microbody	0	2	2	45	0.201157	0.567361	-	gene-AFUA_4G00860(AFUA_4G00860),gene-AFUA_6G12180(AFUA_6G12180)
BP	GO:0062012	regulation of small molecule metabolic process	1	1	2	44	0.201275	0.502461	gene-AFUA_2G17440(AFUA_2G17440)	gene-AFUA_4G02900(AFUA_4G02900)
BP	GO:0006778	porphyrin-containing compound metabolic process	0	1	1	12	0.204551	0.502461	-	gene-AFUA_1G07480(AFUA_1G07480)
BP	GO:0006779	porphyrin-containing compound biosynthetic process	0	1	1	12	0.204551	0.502461	-	gene-AFUA_1G07480(AFUA_1G07480)
BP	GO:0019400	alditol metabolic process	0	1	1	12	0.204551	0.502461	-	gene-AFUA_8G02000(AFUA_8G02000)
BP	GO:0046777	protein autophosphorylation	0	1	1	12	0.204551	0.502461	-	gene-AFUA_4G00660(AFUA_4G00660)
BP	GO:0070588	calcium ion transmembrane transport	1	0	1	12	0.204551	0.502461	gene-AFUA_2G15000(AFUA_2G15000)	-
MF	GO:0008233	peptidase activity	2	4	6	196	0.206043	0.415638	gene-AFUA_5G01750(AFUA_5G01750),gene-AFUA_6G09650(AFUA_6G09650)	gene-AFUA_3G03710(AFUA_3G03710),gene-AFUA_4G13750(AFUA_4G13750),gene-AFUA_6G10250(AFUA_6G10250),gene-AFUA_7G04930(AFUA_7G04930)
CC	GO:0005576	extracellular region	3	5	8	308	0.206313	0.567361	gene-AFUA_3G14940(AFUA_3G14940),gene-AFUA_7G01070(AFUA_7G01070),gene-AFUA_8G02560(AFUA_8G02560)	gene-AFUA_1G07480(AFUA_1G07480),gene-AFUA_2G14470(AFUA_2G14470),gene-AFUA_4G13750(AFUA_4G13750),gene-AFUA_4G13760(AFUA_4G13760),gene-AFUA_6G10250(AFUA_6G10250)
BP	GO:0009152	purine ribonucleotide biosynthetic process	1	1	2	45	0.208203	0.508822	gene-AFUA_4G12010(AFUA_4G12010)	gene-AFUA_3G10750(AFUA_3G10750)
BP	GO:0044272	sulfur compound biosynthetic process	1	2	3	84	0.210926	0.512861	gene-AFUA_4G12010(AFUA_4G12010)	gene-AFUA_3G10750(AFUA_3G10750),gene-AFUA_4G02900(AFUA_4G02900)
BP	GO:0006355	regulation of transcription, DNA-templated	9	5	14	587	0.213686	0.516946	gene-AFUA_2G15250(AFUA_2G15250),gene-AFUA_2G15260(AFUA_2G15260),gene-AFUA_4G01470(AFUA_4G01470),gene-AFUA_4G10110(AFUA_4G10110),gene-AFUA_5G00390(AFUA_5G00390),gene-AFUA_6G02330(AFUA_6G02330),gene-AFUA_6G06530(AFUA_6G06530),gene-AFUA_6G06535(AFUA_6G06535),gene-AFUA_7G00130(AFUA_7G00130)	gene-AFUA_4G00660(AFUA_4G00660),gene-AFUA_4G02900(AFUA_4G02900),gene-AFUA_4G14712(AFUA_4G14712),gene-AFUA_6G12160(AFUA_6G12160),gene-AFUA_6G14580(AFUA_6G14580)
MF	GO:0016627	oxidoreductase activity, acting on the CH-CH group of donors	1	1	2	43	0.216475	0.432498	gene-AFUA_5G08930(AFUA_5G08930)	gene-AFUA_1G07480(AFUA_1G07480)
MF	GO:0015085	calcium ion transmembrane transporter activity	1	0	1	12	0.218097	0.432498	gene-AFUA_2G15000(AFUA_2G15000)	-
BP	GO:1903506	regulation of nucleic acid-templated transcription	9	5	14	590	0.219199	0.524983	gene-AFUA_2G15250(AFUA_2G15250),gene-AFUA_2G15260(AFUA_2G15260),gene-AFUA_4G01470(AFUA_4G01470),gene-AFUA_4G10110(AFUA_4G10110),gene-AFUA_5G00390(AFUA_5G00390),gene-AFUA_6G02330(AFUA_6G02330),gene-AFUA_6G06530(AFUA_6G06530),gene-AFUA_6G06535(AFUA_6G06535),gene-AFUA_7G00130(AFUA_7G00130)	gene-AFUA_4G00660(AFUA_4G00660),gene-AFUA_4G02900(AFUA_4G02900),gene-AFUA_4G14712(AFUA_4G14712),gene-AFUA_6G12160(AFUA_6G12160),gene-AFUA_6G14580(AFUA_6G14580)
BP	GO:2001141	regulation of RNA biosynthetic process	9	5	14	590	0.219199	0.524983	gene-AFUA_2G15250(AFUA_2G15250),gene-AFUA_2G15260(AFUA_2G15260),gene-AFUA_4G01470(AFUA_4G01470),gene-AFUA_4G10110(AFUA_4G10110),gene-AFUA_5G00390(AFUA_5G00390),gene-AFUA_6G02330(AFUA_6G02330),gene-AFUA_6G06530(AFUA_6G06530),gene-AFUA_6G06535(AFUA_6G06535),gene-AFUA_7G00130(AFUA_7G00130)	gene-AFUA_4G00660(AFUA_4G00660),gene-AFUA_4G02900(AFUA_4G02900),gene-AFUA_4G14712(AFUA_4G14712),gene-AFUA_6G12160(AFUA_6G12160),gene-AFUA_6G14580(AFUA_6G14580)
BP	GO:0006164	purine nucleotide biosynthetic process	1	1	2	47	0.22213	0.529355	gene-AFUA_4G12010(AFUA_4G12010)	gene-AFUA_3G10750(AFUA_3G10750)
BP	GO:0019438	aromatic compound biosynthetic process	11	10	21	937	0.225276	0.534195	gene-AFUA_2G15250(AFUA_2G15250),gene-AFUA_2G15260(AFUA_2G15260),gene-AFUA_2G17440(AFUA_2G17440),gene-AFUA_4G01470(AFUA_4G01470),gene-AFUA_4G10110(AFUA_4G10110),gene-AFUA_4G12010(AFUA_4G12010),gene-AFUA_5G00390(AFUA_5G00390),gene-AFUA_6G02330(AFUA_6G02330),gene-AFUA_6G06530(AFUA_6G06530),gene-AFUA_6G06535(AFUA_6G06535),gene-AFUA_7G00130(AFUA_7G00130)	gene-AFUA_1G07480(AFUA_1G07480),gene-AFUA_3G10750(AFUA_3G10750),gene-AFUA_4G00660(AFUA_4G00660),gene-AFUA_4G00860(AFUA_4G00860),gene-AFUA_4G01450(AFUA_4G01450),gene-AFUA_4G02900(AFUA_4G02900),gene-AFUA_4G14712(AFUA_4G14712),gene-AFUA_6G12160(AFUA_6G12160),gene-AFUA_6G12180(AFUA_6G12180),gene-AFUA_6G14580(AFUA_6G14580)
BP	GO:0006875	cellular metal ion homeostasis	1	1	2	48	0.229123	0.534555	gene-AFUA_2G15000(AFUA_2G15000)	gene-AFUA_4G13540(AFUA_4G13540)
MF	GO:0008236	serine-type peptidase activity	0	2	2	45	0.231498	0.44514	-	gene-AFUA_6G10250(AFUA_6G10250),gene-AFUA_7G04930(AFUA_7G04930)
MF	GO:0016825	hydrolase activity, acting on acid phosphorus-nitrogen bonds	0	2	2	45	0.231498	0.44514	-	gene-AFUA_6G10250(AFUA_6G10250),gene-AFUA_7G04930(AFUA_7G04930)
MF	GO:0017171	serine hydrolase activity	0	2	2	45	0.231498	0.44514	-	gene-AFUA_6G10250(AFUA_6G10250),gene-AFUA_7G04930(AFUA_7G04930)
MF	GO:0004559	alpha-mannosidase activity	0	1	1	13	0.233984	0.44514	-	gene-AFUA_4G02720(AFUA_4G02720)
MF	GO:0030983	mismatched DNA binding	0	1	1	13	0.233984	0.44514	-	gene-AFUA_1G11180(AFUA_1G11180)
BP	GO:0051252	regulation of RNA metabolic process	9	5	14	598	0.23421	0.534555	gene-AFUA_2G15250(AFUA_2G15250),gene-AFUA_2G15260(AFUA_2G15260),gene-AFUA_4G01470(AFUA_4G01470),gene-AFUA_4G10110(AFUA_4G10110),gene-AFUA_5G00390(AFUA_5G00390),gene-AFUA_6G02330(AFUA_6G02330),gene-AFUA_6G06530(AFUA_6G06530),gene-AFUA_6G06535(AFUA_6G06535),gene-AFUA_7G00130(AFUA_7G00130)	gene-AFUA_4G00660(AFUA_4G00660),gene-AFUA_4G02900(AFUA_4G02900),gene-AFUA_4G14712(AFUA_4G14712),gene-AFUA_6G12160(AFUA_6G12160),gene-AFUA_6G14580(AFUA_6G14580)
BP	GO:0006220	pyrimidine nucleotide metabolic process	0	1	1	14	0.234356	0.534555	-	gene-AFUA_3G14580(AFUA_3G14580)
BP	GO:0006298	mismatch repair	0	1	1	14	0.234356	0.534555	-	gene-AFUA_1G11180(AFUA_1G11180)
BP	GO:0006874	cellular calcium ion homeostasis	1	0	1	14	0.234356	0.534555	gene-AFUA_2G15000(AFUA_2G15000)	-
BP	GO:0009268	response to pH	1	0	1	14	0.234356	0.534555	gene-AFUA_3G07990(AFUA_3G07990)	-
BP	GO:0071467	cellular response to pH	1	0	1	14	0.234356	0.534555	gene-AFUA_3G07990(AFUA_3G07990)	-
BP	GO:1901616	organic hydroxy compound catabolic process	0	1	1	14	0.234356	0.534555	-	gene-AFUA_8G02000(AFUA_8G02000)
BP	GO:0016053	organic acid biosynthetic process	3	3	6	222	0.241043	0.542252	gene-AFUA_2G17440(AFUA_2G17440),gene-AFUA_6G08750(AFUA_6G08750),gene-AFUA_6G08760(AFUA_6G08760)	gene-AFUA_4G01450(AFUA_4G01450),gene-AFUA_4G02900(AFUA_4G02900),gene-AFUA_6G00740(AFUA_6G00740)
BP	GO:0046394	carboxylic acid biosynthetic process	3	3	6	222	0.241043	0.542252	gene-AFUA_2G17440(AFUA_2G17440),gene-AFUA_6G08750(AFUA_6G08750),gene-AFUA_6G08760(AFUA_6G08760)	gene-AFUA_4G01450(AFUA_4G01450),gene-AFUA_4G02900(AFUA_4G02900),gene-AFUA_6G00740(AFUA_6G00740)
BP	GO:0009260	ribonucleotide biosynthetic process	1	1	2	50	0.243152	0.542252	gene-AFUA_4G12010(AFUA_4G12010)	gene-AFUA_3G10750(AFUA_3G10750)
BP	GO:0046390	ribose phosphate biosynthetic process	1	1	2	50	0.243152	0.542252	gene-AFUA_4G12010(AFUA_4G12010)	gene-AFUA_3G10750(AFUA_3G10750)
MF	GO:0005509	calcium ion binding	1	1	2	47	0.246588	0.463451	gene-AFUA_2G15000(AFUA_2G15000)	gene-AFUA_5G13750(AFUA_5G13750)
BP	GO:0033013	tetrapyrrole metabolic process	0	1	1	15	0.248841	0.542252	-	gene-AFUA_1G07480(AFUA_1G07480)
BP	GO:0033014	tetrapyrrole biosynthetic process	0	1	1	15	0.248841	0.542252	-	gene-AFUA_1G07480(AFUA_1G07480)
BP	GO:0033240	positive regulation of cellular amine metabolic process	0	1	1	15	0.248841	0.542252	-	gene-AFUA_4G02900(AFUA_4G02900)
BP	GO:0055074	calcium ion homeostasis	1	0	1	15	0.248841	0.542252	gene-AFUA_2G15000(AFUA_2G15000)	-
MF	GO:0005261	cation channel activity	1	0	1	14	0.24955	0.463451	gene-AFUA_2G15000(AFUA_2G15000)	-
MF	GO:0016840	carbon-nitrogen lyase activity	1	0	1	14	0.24955	0.463451	gene-AFUA_4G07810(AFUA_4G07810)	-
BP	GO:0034599	cellular response to oxidative stress	0	2	2	51	0.250183	0.542252	-	gene-AFUA_4G00860(AFUA_4G00860),gene-AFUA_6G12180(AFUA_6G12180)
BP	GO:0055065	metal ion homeostasis	1	1	2	51	0.250183	0.542252	gene-AFUA_2G15000(AFUA_2G15000)	gene-AFUA_4G13540(AFUA_4G13540)
BP	GO:0072522	purine-containing compound biosynthetic process	1	1	2	51	0.250183	0.542252	gene-AFUA_4G12010(AFUA_4G12010)	gene-AFUA_3G10750(AFUA_3G10750)
BP	GO:0019219	regulation of nucleobase-containing compound metabolic process	9	5	14	612	0.261481	0.555081	gene-AFUA_2G15250(AFUA_2G15250),gene-AFUA_2G15260(AFUA_2G15260),gene-AFUA_4G01470(AFUA_4G01470),gene-AFUA_4G10110(AFUA_4G10110),gene-AFUA_5G00390(AFUA_5G00390),gene-AFUA_6G02330(AFUA_6G02330),gene-AFUA_6G06530(AFUA_6G06530),gene-AFUA_6G06535(AFUA_6G06535),gene-AFUA_7G00130(AFUA_7G00130)	gene-AFUA_4G00660(AFUA_4G00660),gene-AFUA_4G02900(AFUA_4G02900),gene-AFUA_4G14712(AFUA_4G14712),gene-AFUA_6G12160(AFUA_6G12160),gene-AFUA_6G14580(AFUA_6G14580)
BP	GO:0006006	glucose metabolic process	1	0	1	16	0.263055	0.555081	gene-AFUA_8G02560(AFUA_8G02560)	-
BP	GO:0006541	glutamine metabolic process	1	0	1	16	0.263055	0.555081	gene-AFUA_6G03190(AFUA_6G03190)	-
BP	GO:0015893	drug transport	1	0	1	16	0.263055	0.555081	gene-AFUA_2G15130(AFUA_2G15130)	-
BP	GO:0033244	regulation of penicillin metabolic process	0	1	1	16	0.263055	0.555081	-	gene-AFUA_4G02900(AFUA_4G02900)
BP	GO:0051176	positive regulation of sulfur metabolic process	0	1	1	16	0.263055	0.555081	-	gene-AFUA_4G02900(AFUA_4G02900)
MF	GO:0046872	metal ion binding	16	11	27	1177	0.264444	0.484094	gene-AFUA_2G15000(AFUA_2G15000),gene-AFUA_2G15250(AFUA_2G15250),gene-AFUA_2G15260(AFUA_2G15260),gene-AFUA_3G13810(AFUA_3G13810),gene-AFUA_3G15030(AFUA_3G15030),gene-AFUA_4G01470(AFUA_4G01470),gene-AFUA_5G00120(AFUA_5G00120),gene-AFUA_5G00390(AFUA_5G00390),gene-AFUA_5G01750(AFUA_5G01750),gene-AFUA_5G08910(AFUA_5G08910),gene-AFUA_6G02210(AFUA_6G02210),gene-AFUA_6G02330(AFUA_6G02330),gene-AFUA_6G065…	gene-AFUA_3G10750(AFUA_3G10750),gene-AFUA_3G12190(AFUA_3G12190),gene-AFUA_4G13750(AFUA_4G13750),gene-AFUA_4G14712(AFUA_4G14712),gene-AFUA_5G13750(AFUA_5G13750),gene-AFUA_6G00740(AFUA_6G00740),gene-AFUA_6G10250(AFUA_6G10250),gene-AFUA_6G12160(AFUA_6G12160),gene-AFUA_6G14580(AFUA_6G14580),gene-AFUA_8G00560(AFUA_8G00560),gene-AFUA_8G02000(AFUA_8G02000)
MF	GO:0004040	amidase activity	0	1	1	15	0.264803	0.484094	-	gene-AFUA_2G00410(AFUA_2G00410)
BP	GO:0030003	cellular cation homeostasis	1	1	2	54	0.271303	0.567348	gene-AFUA_2G15000(AFUA_2G15000)	gene-AFUA_4G13540(AFUA_4G13540)
MF	GO:0008238	exopeptidase activity	1	1	2	51	0.276851	0.49219	gene-AFUA_6G09650(AFUA_6G09650)	gene-AFUA_3G03710(AFUA_3G03710)
BP	GO:0006816	calcium ion transport	1	0	1	17	0.277002	0.567348	gene-AFUA_2G15000(AFUA_2G15000)	-
BP	GO:0030654	beta-lactam antibiotic biosynthetic process	0	1	1	17	0.277002	0.567348	-	gene-AFUA_4G02900(AFUA_4G02900)
BP	GO:0042318	penicillin biosynthetic process	0	1	1	17	0.277002	0.567348	-	gene-AFUA_4G02900(AFUA_4G02900)
BP	GO:0072339	cellular lactam biosynthetic process	0	1	1	17	0.277002	0.567348	-	gene-AFUA_4G02900(AFUA_4G02900)
BP	GO:0072503	cellular divalent inorganic cation homeostasis	1	0	1	17	0.277002	0.567348	gene-AFUA_2G15000(AFUA_2G15000)	-
BP	GO:0006457	protein folding	0	2	2	55	0.278344	0.567348	-	gene-AFUA_1G15270(AFUA_1G15270),gene-AFUA_5G07340(AFUA_5G07340)
BP	GO:0097237	cellular response to toxic substance	0	2	2	55	0.278344	0.567348	-	gene-AFUA_4G00860(AFUA_4G00860),gene-AFUA_6G12180(AFUA_6G12180)
MF	GO:0003995	acyl-CoA dehydrogenase activity	1	0	1	16	0.279749	0.49219	gene-AFUA_5G08930(AFUA_5G08930)	-
MF	GO:0015297	antiporter activity	1	0	1	16	0.279749	0.49219	gene-AFUA_8G02200(AFUA_8G02200)	-
MF	GO:0016646	oxidoreductase activity, acting on the CH-NH group of donors, NAD or NADP as acceptor	1	0	1	16	0.279749	0.49219	gene-AFUA_6G08750(AFUA_6G08750)	-
MF	GO:0018658	salicylate 1-monooxygenase activity	0	1	1	16	0.279749	0.49219	-	gene-AFUA_8G06050(AFUA_8G06050)
MF	GO:0043169	cation binding	16	11	27	1188	0.28202	0.492482	gene-AFUA_2G15000(AFUA_2G15000),gene-AFUA_2G15250(AFUA_2G15250),gene-AFUA_2G15260(AFUA_2G15260),gene-AFUA_3G13810(AFUA_3G13810),gene-AFUA_3G15030(AFUA_3G15030),gene-AFUA_4G01470(AFUA_4G01470),gene-AFUA_5G00120(AFUA_5G00120),gene-AFUA_5G00390(AFUA_5G00390),gene-AFUA_5G01750(AFUA_5G01750),gene-AFUA_5G08910(AFUA_5G08910),gene-AFUA_6G02210(AFUA_6G02210),gene-AFUA_6G02330(AFUA_6G02330),gene-AFUA_6G065…	gene-AFUA_3G10750(AFUA_3G10750),gene-AFUA_3G12190(AFUA_3G12190),gene-AFUA_4G13750(AFUA_4G13750),gene-AFUA_4G14712(AFUA_4G14712),gene-AFUA_5G13750(AFUA_5G13750),gene-AFUA_6G00740(AFUA_6G00740),gene-AFUA_6G10250(AFUA_6G10250),gene-AFUA_6G12160(AFUA_6G12160),gene-AFUA_6G14580(AFUA_6G14580),gene-AFUA_8G00560(AFUA_8G00560),gene-AFUA_8G02000(AFUA_8G02000)
BP	GO:0008652	cellular amino acid biosynthetic process	2	1	3	99	0.286994	0.580165	gene-AFUA_6G08750(AFUA_6G08750),gene-AFUA_6G08760(AFUA_6G08760)	gene-AFUA_4G01450(AFUA_4G01450)
BP	GO:0032787	monocarboxylic acid metabolic process	2	3	5	190	0.288555	0.580165	gene-AFUA_4G08170(AFUA_4G08170),gene-AFUA_5G06680(AFUA_5G06680)	gene-AFUA_3G03570(AFUA_3G03570),gene-AFUA_4G02900(AFUA_4G02900),gene-AFUA_6G00740(AFUA_6G00740)
BP	GO:0006568	tryptophan metabolic process	1	0	1	18	0.290688	0.580165	gene-AFUA_2G17440(AFUA_2G17440)	-
BP	GO:0006586	indolalkylamine metabolic process	1	0	1	18	0.290688	0.580165	gene-AFUA_2G17440(AFUA_2G17440)	-
BP	GO:0032269	negative regulation of cellular protein metabolic process	1	0	1	18	0.290688	0.580165	gene-AFUA_3G14940(AFUA_3G14940)	-
MF	GO:0008237	metallopeptidase activity	1	1	2	53	0.291973	0.502366	gene-AFUA_6G09650(AFUA_6G09650)	gene-AFUA_4G13750(AFUA_4G13750)
MF	GO:0016836	hydro-lyase activity	0	2	2	53	0.291973	0.502366	-	gene-AFUA_2G17500(AFUA_2G17500),gene-AFUA_3G03570(AFUA_3G03570)
BP	GO:0051171	regulation of nitrogen compound metabolic process	11	5	16	729	0.29658	0.580686	gene-AFUA_2G15250(AFUA_2G15250),gene-AFUA_2G15260(AFUA_2G15260),gene-AFUA_2G17440(AFUA_2G17440),gene-AFUA_3G14940(AFUA_3G14940),gene-AFUA_4G01470(AFUA_4G01470),gene-AFUA_4G10110(AFUA_4G10110),gene-AFUA_5G00390(AFUA_5G00390),gene-AFUA_6G02330(AFUA_6G02330),gene-AFUA_6G06530(AFUA_6G06530),gene-AFUA_6G06535(AFUA_6G06535),gene-AFUA_7G00130(AFUA_7G00130)	gene-AFUA_4G00660(AFUA_4G00660),gene-AFUA_4G02900(AFUA_4G02900),gene-AFUA_4G14712(AFUA_4G14712),gene-AFUA_6G12160(AFUA_6G12160),gene-AFUA_6G14580(AFUA_6G14580)
BP	GO:0009056	catabolic process	8	4	12	531	0.298519	0.580686	gene-AFUA_2G06000(AFUA_2G06000),gene-AFUA_4G08170(AFUA_4G08170),gene-AFUA_5G01750(AFUA_5G01750),gene-AFUA_5G06680(AFUA_5G06680),gene-AFUA_5G08910(AFUA_5G08910),gene-AFUA_5G08940(AFUA_5G08940),gene-AFUA_6G08760(AFUA_6G08760),gene-AFUA_7G01070(AFUA_7G01070)	gene-AFUA_2G17500(AFUA_2G17500),gene-AFUA_3G03710(AFUA_3G03710),gene-AFUA_4G02720(AFUA_4G02720),gene-AFUA_8G02000(AFUA_8G02000)
BP	GO:0031326	regulation of cellular biosynthetic process	10	5	15	680	0.298525	0.580686	gene-AFUA_2G15250(AFUA_2G15250),gene-AFUA_2G15260(AFUA_2G15260),gene-AFUA_2G17440(AFUA_2G17440),gene-AFUA_4G01470(AFUA_4G01470),gene-AFUA_4G10110(AFUA_4G10110),gene-AFUA_5G00390(AFUA_5G00390),gene-AFUA_6G02330(AFUA_6G02330),gene-AFUA_6G06530(AFUA_6G06530),gene-AFUA_6G06535(AFUA_6G06535),gene-AFUA_7G00130(AFUA_7G00130)	gene-AFUA_4G00660(AFUA_4G00660),gene-AFUA_4G02900(AFUA_4G02900),gene-AFUA_4G14712(AFUA_4G14712),gene-AFUA_6G12160(AFUA_6G12160),gene-AFUA_6G14580(AFUA_6G14580)
BP	GO:0009636	response to toxic substance	0	2	2	58	0.299435	0.580686	-	gene-AFUA_4G00860(AFUA_4G00860),gene-AFUA_6G12180(AFUA_6G12180)
BP	GO:0071214	cellular response to abiotic stimulus	1	1	2	58	0.299435	0.580686	gene-AFUA_3G07990(AFUA_3G07990)	gene-AFUA_4G02900(AFUA_4G02900)
BP	GO:0104004	cellular response to environmental stimulus	1	1	2	58	0.299435	0.580686	gene-AFUA_3G07990(AFUA_3G07990)	gene-AFUA_4G02900(AFUA_4G02900)
BP	GO:1900376	regulation of secondary metabolite biosynthetic process	1	1	2	58	0.299435	0.580686	gene-AFUA_7G00130(AFUA_7G00130)	gene-AFUA_4G02900(AFUA_4G02900)
BP	GO:0019725	cellular homeostasis	1	2	3	102	0.30255	0.582493	gene-AFUA_2G15000(AFUA_2G15000)	gene-AFUA_3G03560(AFUA_3G03560),gene-AFUA_4G13540(AFUA_4G13540)
BP	GO:0072507	divalent inorganic cation homeostasis	1	0	1	19	0.304117	0.582493	gene-AFUA_2G15000(AFUA_2G15000)	-
BP	GO:0018130	heterocycle biosynthetic process	12	9	21	986	0.305555	0.582493	gene-AFUA_2G15250(AFUA_2G15250),gene-AFUA_2G15260(AFUA_2G15260),gene-AFUA_2G17440(AFUA_2G17440),gene-AFUA_4G01470(AFUA_4G01470),gene-AFUA_4G10110(AFUA_4G10110),gene-AFUA_4G12010(AFUA_4G12010),gene-AFUA_5G00390(AFUA_5G00390),gene-AFUA_6G02330(AFUA_6G02330),gene-AFUA_6G06530(AFUA_6G06530),gene-AFUA_6G06535(AFUA_6G06535),gene-AFUA_6G08750(AFUA_6G08750),gene-AFUA_7G00130(AFUA_7G00130)	gene-AFUA_1G07480(AFUA_1G07480),gene-AFUA_3G10750(AFUA_3G10750),gene-AFUA_4G00660(AFUA_4G00660),gene-AFUA_4G00860(AFUA_4G00860),gene-AFUA_4G02900(AFUA_4G02900),gene-AFUA_4G14712(AFUA_4G14712),gene-AFUA_6G12160(AFUA_6G12160),gene-AFUA_6G12180(AFUA_6G12180),gene-AFUA_6G14580(AFUA_6G14580)
BP	GO:0006873	cellular ion homeostasis	1	1	2	59	0.306447	0.582493	gene-AFUA_2G15000(AFUA_2G15000)	gene-AFUA_4G13540(AFUA_4G13540)
BP	GO:0044275	cellular carbohydrate catabolic process	1	1	2	59	0.306447	0.582493	gene-AFUA_7G01070(AFUA_7G01070)	gene-AFUA_8G02000(AFUA_8G02000)
MF	GO:0016765	transferase activity, transferring alkyl or aryl (other than methyl) groups	0	2	2	55	0.307057	0.524463	-	gene-AFUA_2G00590(AFUA_2G00590),gene-AFUA_4G01450(AFUA_4G01450)
BP	GO:0009889	regulation of biosynthetic process	10	5	15	686	0.310696	0.585829	gene-AFUA_2G15250(AFUA_2G15250),gene-AFUA_2G15260(AFUA_2G15260),gene-AFUA_2G17440(AFUA_2G17440),gene-AFUA_4G01470(AFUA_4G01470),gene-AFUA_4G10110(AFUA_4G10110),gene-AFUA_5G00390(AFUA_5G00390),gene-AFUA_6G02330(AFUA_6G02330),gene-AFUA_6G06530(AFUA_6G06530),gene-AFUA_6G06535(AFUA_6G06535),gene-AFUA_7G00130(AFUA_7G00130)	gene-AFUA_4G00660(AFUA_4G00660),gene-AFUA_4G02900(AFUA_4G02900),gene-AFUA_4G14712(AFUA_4G14712),gene-AFUA_6G12160(AFUA_6G12160),gene-AFUA_6G14580(AFUA_6G14580)
MF	GO:0005506	iron ion binding	2	2	4	139	0.311018	0.527315	gene-AFUA_5G00120(AFUA_5G00120),gene-AFUA_6G02210(AFUA_6G02210)	gene-AFUA_6G00740(AFUA_6G00740),gene-AFUA_8G00560(AFUA_8G00560)
MF	GO:0043167	ion binding	25	21	46	2124	0.313234	0.527315	gene-AFUA_1G04160(AFUA_1G04160),gene-AFUA_1G17690(AFUA_1G17690),gene-AFUA_2G15000(AFUA_2G15000),gene-AFUA_2G15130(AFUA_2G15130),gene-AFUA_2G15250(AFUA_2G15250),gene-AFUA_2G15260(AFUA_2G15260),gene-AFUA_3G13810(AFUA_3G13810),gene-AFUA_3G15030(AFUA_3G15030),gene-AFUA_4G01470(AFUA_4G01470),gene-AFUA_4G07810(AFUA_4G07810),gene-AFUA_4G09140(AFUA_4G09140),gene-AFUA_5G00120(AFUA_5G00120),gene-AFUA_5G003…	gene-AFUA_1G11180(AFUA_1G11180),gene-AFUA_1G15270(AFUA_1G15270),gene-AFUA_2G02610(AFUA_2G02610),gene-AFUA_2G14470(AFUA_2G14470),gene-AFUA_3G03560(AFUA_3G03560),gene-AFUA_3G03570(AFUA_3G03570),gene-AFUA_3G10750(AFUA_3G10750),gene-AFUA_3G12190(AFUA_3G12190),gene-AFUA_4G00660(AFUA_4G00660),gene-AFUA_4G02900(AFUA_4G02900),gene-AFUA_4G13750(AFUA_4G13750),gene-AFUA_4G14712(AFUA_4G14712),gene-AFUA_5G137…
BP	GO:0044106	cellular amine metabolic process	1	1	2	60	0.313447	0.585829	gene-AFUA_2G17440(AFUA_2G17440)	gene-AFUA_4G02900(AFUA_4G02900)
BP	GO:0055080	cation homeostasis	1	1	2	60	0.313447	0.585829	gene-AFUA_2G15000(AFUA_2G15000)	gene-AFUA_4G13540(AFUA_4G13540)
BP	GO:1901362	organic cyclic compound biosynthetic process	12	10	22	1042	0.314437	0.585829	gene-AFUA_2G15250(AFUA_2G15250),gene-AFUA_2G15260(AFUA_2G15260),gene-AFUA_2G17440(AFUA_2G17440),gene-AFUA_4G01470(AFUA_4G01470),gene-AFUA_4G10110(AFUA_4G10110),gene-AFUA_4G12010(AFUA_4G12010),gene-AFUA_5G00390(AFUA_5G00390),gene-AFUA_6G02330(AFUA_6G02330),gene-AFUA_6G06530(AFUA_6G06530),gene-AFUA_6G06535(AFUA_6G06535),gene-AFUA_6G08750(AFUA_6G08750),gene-AFUA_7G00130(AFUA_7G00130)	gene-AFUA_1G07480(AFUA_1G07480),gene-AFUA_3G10750(AFUA_3G10750),gene-AFUA_4G00660(AFUA_4G00660),gene-AFUA_4G00860(AFUA_4G00860),gene-AFUA_4G01450(AFUA_4G01450),gene-AFUA_4G02900(AFUA_4G02900),gene-AFUA_4G14712(AFUA_4G14712),gene-AFUA_6G12160(AFUA_6G12160),gene-AFUA_6G12180(AFUA_6G12180),gene-AFUA_6G14580(AFUA_6G14580)
MF	GO:0003824	catalytic activity	36	42	78	3707	0.316786	0.528224	gene-AFUA_1G04160(AFUA_1G04160),gene-AFUA_1G17690(AFUA_1G17690),gene-AFUA_2G01390(AFUA_2G01390),gene-AFUA_2G06000(AFUA_2G06000),gene-AFUA_2G17440(AFUA_2G17440),gene-AFUA_3G01450(AFUA_3G01450),gene-AFUA_3G13810(AFUA_3G13810),gene-AFUA_3G15030(AFUA_3G15030),gene-AFUA_3G15040(AFUA_3G15040),gene-AFUA_4G01490(AFUA_4G01490),gene-AFUA_4G01520(AFUA_4G01520),gene-AFUA_4G01550(AFUA_4G01550),gene-AFUA_4G078…	gene-AFUA_1G07480(AFUA_1G07480),gene-AFUA_1G11180(AFUA_1G11180),gene-AFUA_1G15270(AFUA_1G15270),gene-AFUA_1G17170(AFUA_1G17170),gene-AFUA_2G00410(AFUA_2G00410),gene-AFUA_2G00590(AFUA_2G00590),gene-AFUA_2G13615(AFUA_2G13615),gene-AFUA_2G14470(AFUA_2G14470),gene-AFUA_2G14520(AFUA_2G14520),gene-AFUA_2G17500(AFUA_2G17500),gene-AFUA_3G02790(AFUA_3G02790),gene-AFUA_3G03560(AFUA_3G03560),gene-AFUA_3G035…
BP	GO:0032535	regulation of cellular component size	1	0	1	20	0.317294	0.585829	gene-AFUA_2G15000(AFUA_2G15000)	-
BP	GO:0051248	negative regulation of protein metabolic process	1	0	1	20	0.317294	0.585829	gene-AFUA_3G14940(AFUA_3G14940)	-
BP	GO:0090066	regulation of anatomical structure size	1	0	1	20	0.317294	0.585829	gene-AFUA_2G15000(AFUA_2G15000)	-
BP	GO:0006979	response to oxidative stress	0	2	2	61	0.320433	0.585829	-	gene-AFUA_4G00860(AFUA_4G00860),gene-AFUA_6G12180(AFUA_6G12180)
BP	GO:0043455	regulation of secondary metabolic process	1	1	2	61	0.320433	0.585829	gene-AFUA_7G00130(AFUA_7G00130)	gene-AFUA_4G02900(AFUA_4G02900)
BP	GO:0098771	inorganic ion homeostasis	1	1	2	61	0.320433	0.585829	gene-AFUA_2G15000(AFUA_2G15000)	gene-AFUA_4G13540(AFUA_4G13540)
MF	GO:0004222	metalloendopeptidase activity	0	1	1	19	0.322804	0.528224	-	gene-AFUA_4G13750(AFUA_4G13750)
MF	GO:0015925	galactosidase activity	0	1	1	19	0.322804	0.528224	-	gene-AFUA_8G01100(AFUA_8G01100)
MF	GO:0016638	oxidoreductase activity, acting on the CH-NH2 group of donors	1	0	1	19	0.322804	0.528224	gene-AFUA_2G06000(AFUA_2G06000)	-
BP	GO:2000112	regulation of cellular macromolecule biosynthetic process	9	5	14	642	0.323532	0.589247	gene-AFUA_2G15250(AFUA_2G15250),gene-AFUA_2G15260(AFUA_2G15260),gene-AFUA_4G01470(AFUA_4G01470),gene-AFUA_4G10110(AFUA_4G10110),gene-AFUA_5G00390(AFUA_5G00390),gene-AFUA_6G02330(AFUA_6G02330),gene-AFUA_6G06530(AFUA_6G06530),gene-AFUA_6G06535(AFUA_6G06535),gene-AFUA_7G00130(AFUA_7G00130)	gene-AFUA_4G00660(AFUA_4G00660),gene-AFUA_4G02900(AFUA_4G02900),gene-AFUA_4G14712(AFUA_4G14712),gene-AFUA_6G12160(AFUA_6G12160),gene-AFUA_6G14580(AFUA_6G14580)
BP	GO:0016579	protein deubiquitination	1	0	1	21	0.330224	0.596896	gene-AFUA_5G01750(AFUA_5G01750)	-
BP	GO:0042430	indole-containing compound metabolic process	1	0	1	21	0.330224	0.596896	gene-AFUA_2G17440(AFUA_2G17440)	-
BP	GO:0065008	regulation of biological quality	3	2	5	202	0.333354	0.599779	gene-AFUA_2G15000(AFUA_2G15000),gene-AFUA_4G08170(AFUA_4G08170),gene-AFUA_5G06680(AFUA_5G06680)	gene-AFUA_3G03560(AFUA_3G03560),gene-AFUA_4G13540(AFUA_4G13540)
BP	GO:0031323	regulation of cellular metabolic process	11	5	16	748	0.334324	0.599779	gene-AFUA_2G15250(AFUA_2G15250),gene-AFUA_2G15260(AFUA_2G15260),gene-AFUA_2G17440(AFUA_2G17440),gene-AFUA_3G14940(AFUA_3G14940),gene-AFUA_4G01470(AFUA_4G01470),gene-AFUA_4G10110(AFUA_4G10110),gene-AFUA_5G00390(AFUA_5G00390),gene-AFUA_6G02330(AFUA_6G02330),gene-AFUA_6G06530(AFUA_6G06530),gene-AFUA_6G06535(AFUA_6G06535),gene-AFUA_7G00130(AFUA_7G00130)	gene-AFUA_4G00660(AFUA_4G00660),gene-AFUA_4G02900(AFUA_4G02900),gene-AFUA_4G14712(AFUA_4G14712),gene-AFUA_6G12160(AFUA_6G12160),gene-AFUA_6G14580(AFUA_6G14580)
BP	GO:0010556	regulation of macromolecule biosynthetic process	9	5	14	648	0.336415	0.60128	gene-AFUA_2G15250(AFUA_2G15250),gene-AFUA_2G15260(AFUA_2G15260),gene-AFUA_4G01470(AFUA_4G01470),gene-AFUA_4G10110(AFUA_4G10110),gene-AFUA_5G00390(AFUA_5G00390),gene-AFUA_6G02330(AFUA_6G02330),gene-AFUA_6G06530(AFUA_6G06530),gene-AFUA_6G06535(AFUA_6G06535),gene-AFUA_7G00130(AFUA_7G00130)	gene-AFUA_4G00660(AFUA_4G00660),gene-AFUA_4G02900(AFUA_4G02900),gene-AFUA_4G14712(AFUA_4G14712),gene-AFUA_6G12160(AFUA_6G12160),gene-AFUA_6G14580(AFUA_6G14580)
BP	GO:0042762	regulation of sulfur metabolic process	0	1	1	22	0.342912	0.606106	-	gene-AFUA_4G02900(AFUA_4G02900)
BP	GO:0071478	cellular response to radiation	0	1	1	22	0.342912	0.606106	-	gene-AFUA_4G02900(AFUA_4G02900)
BP	GO:0071482	cellular response to light stimulus	0	1	1	22	0.342912	0.606106	-	gene-AFUA_4G02900(AFUA_4G02900)
MF	GO:0016810	hydrolase activity, acting on carbon-nitrogen (but not peptide) bonds	0	3	3	103	0.34756	0.563005	-	gene-AFUA_2G00410(AFUA_2G00410),gene-AFUA_2G17500(AFUA_2G17500),gene-AFUA_3G02790(AFUA_3G02790)
BP	GO:0050801	ion homeostasis	1	1	2	65	0.348191	0.613174	gene-AFUA_2G15000(AFUA_2G15000)	gene-AFUA_4G13540(AFUA_4G13540)
MF	GO:0005216	ion channel activity	1	0	1	21	0.35008	0.563005	gene-AFUA_2G15000(AFUA_2G15000)	-
MF	GO:0046873	metal ion transmembrane transporter activity	1	1	2	61	0.351879	0.563005	gene-AFUA_2G15000(AFUA_2G15000)	gene-AFUA_4G13540(AFUA_4G13540)
BP	GO:0010468	regulation of gene expression	9	5	14	656	0.353782	0.618974	gene-AFUA_2G15250(AFUA_2G15250),gene-AFUA_2G15260(AFUA_2G15260),gene-AFUA_4G01470(AFUA_4G01470),gene-AFUA_4G10110(AFUA_4G10110),gene-AFUA_5G00390(AFUA_5G00390),gene-AFUA_6G02330(AFUA_6G02330),gene-AFUA_6G06530(AFUA_6G06530),gene-AFUA_6G06535(AFUA_6G06535),gene-AFUA_7G00130(AFUA_7G00130)	gene-AFUA_4G00660(AFUA_4G00660),gene-AFUA_4G02900(AFUA_4G02900),gene-AFUA_4G14712(AFUA_4G14712),gene-AFUA_6G12160(AFUA_6G12160),gene-AFUA_6G14580(AFUA_6G14580)
BP	GO:0072525	pyridine-containing compound biosynthetic process	1	0	1	23	0.355361	0.618974	gene-AFUA_2G17440(AFUA_2G17440)	-
BP	GO:0072527	pyrimidine-containing compound metabolic process	0	1	1	23	0.355361	0.618974	-	gene-AFUA_3G14580(AFUA_3G14580)
MF	GO:0046914	transition metal ion binding	12	7	19	850	0.358794	0.563005	gene-AFUA_2G15250(AFUA_2G15250),gene-AFUA_2G15260(AFUA_2G15260),gene-AFUA_3G15030(AFUA_3G15030),gene-AFUA_4G01470(AFUA_4G01470),gene-AFUA_5G00120(AFUA_5G00120),gene-AFUA_5G00390(AFUA_5G00390),gene-AFUA_5G01750(AFUA_5G01750),gene-AFUA_6G02210(AFUA_6G02210),gene-AFUA_6G02330(AFUA_6G02330),gene-AFUA_6G06530(AFUA_6G06530),gene-AFUA_6G06535(AFUA_6G06535),gene-AFUA_7G00130(AFUA_7G00130)	gene-AFUA_3G12190(AFUA_3G12190),gene-AFUA_4G14712(AFUA_4G14712),gene-AFUA_6G00740(AFUA_6G00740),gene-AFUA_6G12160(AFUA_6G12160),gene-AFUA_6G14580(AFUA_6G14580),gene-AFUA_8G00560(AFUA_8G00560),gene-AFUA_8G02000(AFUA_8G02000)
MF	GO:0015267	channel activity	1	0	1	22	0.363306	0.563005	gene-AFUA_2G15000(AFUA_2G15000)	-
MF	GO:0016866	intramolecular transferase activity	1	0	1	22	0.363306	0.563005	gene-AFUA_5G00110(AFUA_5G00110)	-
MF	GO:0022803	passive transmembrane transporter activity	1	0	1	22	0.363306	0.563005	gene-AFUA_2G15000(AFUA_2G15000)	-
MF	GO:0042802	identical protein binding	0	1	1	22	0.363306	0.563005	-	gene-AFUA_7G04930(AFUA_7G04930)
BP	GO:0042221	response to chemical	1	4	5	211	0.367411	0.630858	gene-AFUA_2G15130(AFUA_2G15130)	gene-AFUA_1G15270(AFUA_1G15270),gene-AFUA_3G02150(AFUA_3G02150),gene-AFUA_4G00860(AFUA_4G00860),gene-AFUA_6G12180(AFUA_6G12180)
BP	GO:0033238	regulation of cellular amine metabolic process	0	1	1	24	0.367577	0.630858	-	gene-AFUA_4G02900(AFUA_4G02900)
BP	GO:0072524	pyridine-containing compound metabolic process	1	0	1	24	0.367577	0.630858	gene-AFUA_2G17440(AFUA_2G17440)	-
BP	GO:0009072	aromatic amino acid family metabolic process	1	1	2	68	0.368769	0.630858	gene-AFUA_2G17440(AFUA_2G17440)	gene-AFUA_4G01450(AFUA_4G01450)
BP	GO:0009308	amine metabolic process	1	1	2	68	0.368769	0.630858	gene-AFUA_2G17440(AFUA_2G17440)	gene-AFUA_4G02900(AFUA_4G02900)
CC	GO:0005623	cell	0	1	1	25	0.372845	0.850237	-	gene-AFUA_3G03560(AFUA_3G03560)
MF	GO:0035091	phosphatidylinositol binding	0	1	1	23	0.376267	0.576691	-	gene-AFUA_2G02610(AFUA_2G02610)
MF	GO:0008270	zinc ion binding	10	5	15	668	0.377067	0.576691	gene-AFUA_2G15250(AFUA_2G15250),gene-AFUA_2G15260(AFUA_2G15260),gene-AFUA_3G15030(AFUA_3G15030),gene-AFUA_4G01470(AFUA_4G01470),gene-AFUA_5G00390(AFUA_5G00390),gene-AFUA_5G01750(AFUA_5G01750),gene-AFUA_6G02330(AFUA_6G02330),gene-AFUA_6G06530(AFUA_6G06530),gene-AFUA_6G06535(AFUA_6G06535),gene-AFUA_7G00130(AFUA_7G00130)	gene-AFUA_3G12190(AFUA_3G12190),gene-AFUA_4G14712(AFUA_4G14712),gene-AFUA_6G12160(AFUA_6G12160),gene-AFUA_6G14580(AFUA_6G14580),gene-AFUA_8G02000(AFUA_8G02000)
BP	GO:0006351	transcription, DNA-templated	9	5	14	667	0.377949	0.633487	gene-AFUA_2G15250(AFUA_2G15250),gene-AFUA_2G15260(AFUA_2G15260),gene-AFUA_4G01470(AFUA_4G01470),gene-AFUA_4G10110(AFUA_4G10110),gene-AFUA_5G00390(AFUA_5G00390),gene-AFUA_6G02330(AFUA_6G02330),gene-AFUA_6G06530(AFUA_6G06530),gene-AFUA_6G06535(AFUA_6G06535),gene-AFUA_7G00130(AFUA_7G00130)	gene-AFUA_4G00660(AFUA_4G00660),gene-AFUA_4G02900(AFUA_4G02900),gene-AFUA_4G14712(AFUA_4G14712),gene-AFUA_6G12160(AFUA_6G12160),gene-AFUA_6G14580(AFUA_6G14580)
BP	GO:0009073	aromatic amino acid family biosynthetic process	0	1	1	25	0.379563	0.633487	-	gene-AFUA_4G01450(AFUA_4G01450)
BP	GO:0030653	beta-lactam antibiotic metabolic process	0	1	1	25	0.379563	0.633487	-	gene-AFUA_4G02900(AFUA_4G02900)
BP	GO:0034250	positive regulation of cellular amide metabolic process	0	1	1	25	0.379563	0.633487	-	gene-AFUA_4G02900(AFUA_4G02900)
BP	GO:0042316	penicillin metabolic process	0	1	1	25	0.379563	0.633487	-	gene-AFUA_4G02900(AFUA_4G02900)
BP	GO:0070646	protein modification by small protein removal	1	0	1	25	0.379563	0.633487	gene-AFUA_5G01750(AFUA_5G01750)	-
BP	GO:0072338	cellular lactam metabolic process	0	1	1	25	0.379563	0.633487	-	gene-AFUA_4G02900(AFUA_4G02900)
CC	GO:0005635	nuclear envelope	0	2	2	72	0.384953	0.850237	-	gene-AFUA_1G15270(AFUA_1G15270),gene-AFUA_5G11100(AFUA_5G11100)
CC	GO:0071944	cell periphery	4	1	5	221	0.386471	0.850237	gene-AFUA_2G15130(AFUA_2G15130),gene-AFUA_2G15240(AFUA_2G15240),gene-AFUA_3G09690(AFUA_3G09690),gene-AFUA_8G02200(AFUA_8G02200)	gene-AFUA_4G13540(AFUA_4G13540)
BP	GO:0097659	nucleic acid-templated transcription	9	5	14	671	0.386804	0.64333	gene-AFUA_2G15250(AFUA_2G15250),gene-AFUA_2G15260(AFUA_2G15260),gene-AFUA_4G01470(AFUA_4G01470),gene-AFUA_4G10110(AFUA_4G10110),gene-AFUA_5G00390(AFUA_5G00390),gene-AFUA_6G02330(AFUA_6G02330),gene-AFUA_6G06530(AFUA_6G06530),gene-AFUA_6G06535(AFUA_6G06535),gene-AFUA_7G00130(AFUA_7G00130)	gene-AFUA_4G00660(AFUA_4G00660),gene-AFUA_4G02900(AFUA_4G02900),gene-AFUA_4G14712(AFUA_4G14712),gene-AFUA_6G12160(AFUA_6G12160),gene-AFUA_6G14580(AFUA_6G14580)
BP	GO:0062013	positive regulation of small molecule metabolic process	0	1	1	26	0.391324	0.645392	-	gene-AFUA_4G02900(AFUA_4G02900)
BP	GO:0062197	cellular response to chemical stress	0	2	2	72	0.395809	0.645392	-	gene-AFUA_4G00860(AFUA_4G00860),gene-AFUA_6G12180(AFUA_6G12180)
BP	GO:0080090	regulation of primary metabolic process	10	5	15	727	0.397081	0.645392	gene-AFUA_2G15250(AFUA_2G15250),gene-AFUA_2G15260(AFUA_2G15260),gene-AFUA_3G14940(AFUA_3G14940),gene-AFUA_4G01470(AFUA_4G01470),gene-AFUA_4G10110(AFUA_4G10110),gene-AFUA_5G00390(AFUA_5G00390),gene-AFUA_6G02330(AFUA_6G02330),gene-AFUA_6G06530(AFUA_6G06530),gene-AFUA_6G06535(AFUA_6G06535),gene-AFUA_7G00130(AFUA_7G00130)	gene-AFUA_4G00660(AFUA_4G00660),gene-AFUA_4G02900(AFUA_4G02900),gene-AFUA_4G14712(AFUA_4G14712),gene-AFUA_6G12160(AFUA_6G12160),gene-AFUA_6G14580(AFUA_6G14580)
MF	GO:0016616	oxidoreductase activity, acting on the CH-OH group of donors, NAD or NADP as acceptor	1	3	4	158	0.399225	0.602111	gene-AFUA_1G17690(AFUA_1G17690)	gene-AFUA_2G14470(AFUA_2G14470),gene-AFUA_7G04540(AFUA_7G04540),gene-AFUA_8G02000(AFUA_8G02000)
BP	GO:0006790	sulfur compound metabolic process	1	2	3	121	0.401052	0.645392	gene-AFUA_4G12010(AFUA_4G12010)	gene-AFUA_3G10750(AFUA_3G10750),gene-AFUA_4G02900(AFUA_4G02900)
MF	GO:0036459	thiol-dependent ubiquitinyl hydrolase activity	1	0	1	25	0.401408	0.602111	gene-AFUA_5G01750(AFUA_5G01750)	-
MF	GO:0101005	ubiquitinyl hydrolase activity	1	0	1	25	0.401408	0.602111	gene-AFUA_5G01750(AFUA_5G01750)	-
BP	GO:0032774	RNA biosynthetic process	9	5	14	678	0.402364	0.645392	gene-AFUA_2G15250(AFUA_2G15250),gene-AFUA_2G15260(AFUA_2G15260),gene-AFUA_4G01470(AFUA_4G01470),gene-AFUA_4G10110(AFUA_4G10110),gene-AFUA_5G00390(AFUA_5G00390),gene-AFUA_6G02330(AFUA_6G02330),gene-AFUA_6G06530(AFUA_6G06530),gene-AFUA_6G06535(AFUA_6G06535),gene-AFUA_7G00130(AFUA_7G00130)	gene-AFUA_4G00660(AFUA_4G00660),gene-AFUA_4G02900(AFUA_4G02900),gene-AFUA_4G14712(AFUA_4G14712),gene-AFUA_6G12160(AFUA_6G12160),gene-AFUA_6G14580(AFUA_6G14580)
BP	GO:0019222	regulation of metabolic process	11	5	16	781	0.40242	0.645392	gene-AFUA_2G15250(AFUA_2G15250),gene-AFUA_2G15260(AFUA_2G15260),gene-AFUA_2G17440(AFUA_2G17440),gene-AFUA_3G14940(AFUA_3G14940),gene-AFUA_4G01470(AFUA_4G01470),gene-AFUA_4G10110(AFUA_4G10110),gene-AFUA_5G00390(AFUA_5G00390),gene-AFUA_6G02330(AFUA_6G02330),gene-AFUA_6G06530(AFUA_6G06530),gene-AFUA_6G06535(AFUA_6G06535),gene-AFUA_7G00130(AFUA_7G00130)	gene-AFUA_4G00660(AFUA_4G00660),gene-AFUA_4G02900(AFUA_4G02900),gene-AFUA_4G14712(AFUA_4G14712),gene-AFUA_6G12160(AFUA_6G12160),gene-AFUA_6G14580(AFUA_6G14580)
BP	GO:0006576	cellular biogenic amine metabolic process	1	0	1	27	0.402865	0.645392	gene-AFUA_2G17440(AFUA_2G17440)	-
BP	GO:0009141	nucleoside triphosphate metabolic process	0	1	1	27	0.402865	0.645392	-	gene-AFUA_3G14580(AFUA_3G14580)
BP	GO:0009416	response to light stimulus	0	1	1	27	0.402865	0.645392	-	gene-AFUA_4G02900(AFUA_4G02900)
BP	GO:0010913	regulation of sterigmatocystin biosynthetic process	0	1	1	27	0.402865	0.645392	-	gene-AFUA_4G02900(AFUA_4G02900)
BP	GO:0045454	cell redox homeostasis	0	1	1	27	0.402865	0.645392	-	gene-AFUA_3G03560(AFUA_3G03560)
BP	GO:0055082	cellular chemical homeostasis	1	1	2	74	0.409135	0.653253	gene-AFUA_2G15000(AFUA_2G15000)	gene-AFUA_4G13540(AFUA_4G13540)
BP	GO:0009314	response to radiation	0	1	1	28	0.414189	0.656941	-	gene-AFUA_4G02900(AFUA_4G02900)
BP	GO:0019751	polyol metabolic process	0	1	1	28	0.414189	0.656941	-	gene-AFUA_8G02000(AFUA_8G02000)
BP	GO:0006631	fatty acid metabolic process	0	2	2	75	0.415746	0.657235	-	gene-AFUA_3G03570(AFUA_3G03570),gene-AFUA_6G00740(AFUA_6G00740)
BP	GO:0060255	regulation of macromolecule metabolic process	10	5	15	738	0.420853	0.663121	gene-AFUA_2G15250(AFUA_2G15250),gene-AFUA_2G15260(AFUA_2G15260),gene-AFUA_3G14940(AFUA_3G14940),gene-AFUA_4G01470(AFUA_4G01470),gene-AFUA_4G10110(AFUA_4G10110),gene-AFUA_5G00390(AFUA_5G00390),gene-AFUA_6G02330(AFUA_6G02330),gene-AFUA_6G06530(AFUA_6G06530),gene-AFUA_6G06535(AFUA_6G06535),gene-AFUA_7G00130(AFUA_7G00130)	gene-AFUA_4G00660(AFUA_4G00660),gene-AFUA_4G02900(AFUA_4G02900),gene-AFUA_4G14712(AFUA_4G14712),gene-AFUA_6G12160(AFUA_6G12160),gene-AFUA_6G14580(AFUA_6G14580)
BP	GO:0070838	divalent metal ion transport	1	0	1	29	0.4253	0.667631	gene-AFUA_2G15000(AFUA_2G15000)	-
MF	GO:0051082	unfolded protein binding	0	1	1	27	0.425544	0.63425	-	gene-AFUA_5G07340(AFUA_5G07340)
BP	GO:0009117	nucleotide metabolic process	1	2	3	126	0.426503	0.667631	gene-AFUA_4G12010(AFUA_4G12010)	gene-AFUA_3G10750(AFUA_3G10750),gene-AFUA_3G14580(AFUA_3G14580)
BP	GO:0009165	nucleotide biosynthetic process	1	1	2	77	0.428857	0.669129	gene-AFUA_4G12010(AFUA_4G12010)	gene-AFUA_3G10750(AFUA_3G10750)
BP	GO:0042592	homeostatic process	1	2	3	127	0.431552	0.669681	gene-AFUA_2G15000(AFUA_2G15000)	gene-AFUA_3G03560(AFUA_3G03560),gene-AFUA_4G13540(AFUA_4G13540)
BP	GO:0009150	purine ribonucleotide metabolic process	1	1	2	78	0.435356	0.669681	gene-AFUA_4G12010(AFUA_4G12010)	gene-AFUA_3G10750(AFUA_3G10750)
BP	GO:0009405	pathogenesis	0	2	2	78	0.435356	0.669681	-	gene-AFUA_4G13750(AFUA_4G13750),gene-AFUA_6G10250(AFUA_6G10250)
BP	GO:0044347	cell wall polysaccharide catabolic process	1	0	1	30	0.436202	0.669681	gene-AFUA_7G01070(AFUA_7G01070)	-
BP	GO:0072511	divalent inorganic cation transport	1	0	1	30	0.436202	0.669681	gene-AFUA_2G15000(AFUA_2G15000)	-
MF	GO:0016706	2-oxoglutarate-dependent dioxygenase activity	1	0	1	28	0.437248	0.644815	gene-AFUA_8G02210(AFUA_8G02210)	-
MF	GO:0016835	carbon-oxygen lyase activity	0	2	2	73	0.438143	0.644815	-	gene-AFUA_2G17500(AFUA_2G17500),gene-AFUA_3G03570(AFUA_3G03570)
BP	GO:0051188	cofactor biosynthetic process	1	2	3	129	0.441601	0.675805	gene-AFUA_4G12010(AFUA_4G12010)	gene-AFUA_1G07480(AFUA_1G07480),gene-AFUA_3G10750(AFUA_3G10750)
MF	GO:0020037	heme binding	2	1	3	121	0.44655	0.652171	gene-AFUA_5G00120(AFUA_5G00120),gene-AFUA_6G02210(AFUA_6G02210)	gene-AFUA_8G00560(AFUA_8G00560)
BP	GO:0006753	nucleoside phosphate metabolic process	1	2	3	130	0.446602	0.681281	gene-AFUA_4G12010(AFUA_4G12010)	gene-AFUA_3G10750(AFUA_3G10750),gene-AFUA_3G14580(AFUA_3G14580)
BP	GO:0006163	purine nucleotide metabolic process	1	1	2	80	0.448235	0.681601	gene-AFUA_4G12010(AFUA_4G12010)	gene-AFUA_3G10750(AFUA_3G10750)
MF	GO:0019783	ubiquitin-like protein-specific protease activity	1	0	1	29	0.448716	0.652171	gene-AFUA_5G01750(AFUA_5G01750)	-
BP	GO:0034654	nucleobase-containing compound biosynthetic process	10	6	16	804	0.450833	0.683384	gene-AFUA_2G15250(AFUA_2G15250),gene-AFUA_2G15260(AFUA_2G15260),gene-AFUA_4G01470(AFUA_4G01470),gene-AFUA_4G10110(AFUA_4G10110),gene-AFUA_4G12010(AFUA_4G12010),gene-AFUA_5G00390(AFUA_5G00390),gene-AFUA_6G02330(AFUA_6G02330),gene-AFUA_6G06530(AFUA_6G06530),gene-AFUA_6G06535(AFUA_6G06535),gene-AFUA_7G00130(AFUA_7G00130)	gene-AFUA_3G10750(AFUA_3G10750),gene-AFUA_4G00660(AFUA_4G00660),gene-AFUA_4G02900(AFUA_4G02900),gene-AFUA_4G14712(AFUA_4G14712),gene-AFUA_6G12160(AFUA_6G12160),gene-AFUA_6G14580(AFUA_6G14580)
MF	GO:0046906	tetrapyrrole binding	2	1	3	122	0.451903	0.652748	gene-AFUA_5G00120(AFUA_5G00120),gene-AFUA_6G02210(AFUA_6G02210)	gene-AFUA_8G00560(AFUA_8G00560)
BP	GO:0048878	chemical homeostasis	1	1	2	81	0.454613	0.686939	gene-AFUA_2G15000(AFUA_2G15000)	gene-AFUA_4G13540(AFUA_4G13540)
BP	GO:1901293	nucleoside phosphate biosynthetic process	1	1	2	82	0.46095	0.694324	gene-AFUA_4G12010(AFUA_4G12010)	gene-AFUA_3G10750(AFUA_3G10750)
BP	GO:0009259	ribonucleotide metabolic process	1	1	2	83	0.467245	0.69462	gene-AFUA_4G12010(AFUA_4G12010)	gene-AFUA_3G10750(AFUA_3G10750)
BP	GO:0019693	ribose phosphate metabolic process	1	1	2	83	0.467245	0.69462	gene-AFUA_4G12010(AFUA_4G12010)	gene-AFUA_3G10750(AFUA_3G10750)
BP	GO:0044419	interspecies interaction between organisms	0	2	2	83	0.467245	0.69462	-	gene-AFUA_4G13750(AFUA_4G13750),gene-AFUA_6G10250(AFUA_6G10250)
BP	GO:1901607	alpha-amino acid biosynthetic process	2	0	2	83	0.467245	0.69462	gene-AFUA_6G08750(AFUA_6G08750),gene-AFUA_6G08760(AFUA_6G08760)	-
BP	GO:0070887	cellular response to chemical stimulus	0	4	4	186	0.468397	0.69462	-	gene-AFUA_1G15270(AFUA_1G15270),gene-AFUA_3G02150(AFUA_3G02150),gene-AFUA_4G00860(AFUA_4G00860),gene-AFUA_6G12180(AFUA_6G12180)
MF	GO:0016829	lyase activity	3	2	5	222	0.470892	0.676005	gene-AFUA_2G17440(AFUA_2G17440),gene-AFUA_4G07810(AFUA_4G07810),gene-AFUA_7G06540(AFUA_7G06540)	gene-AFUA_2G17500(AFUA_2G17500),gene-AFUA_3G03570(AFUA_3G03570)
BP	GO:0030001	metal ion transport	1	1	2	84	0.473496	0.699896	gene-AFUA_2G15000(AFUA_2G15000)	gene-AFUA_4G13540(AFUA_4G13540)
BP	GO:0010565	regulation of cellular ketone metabolic process	0	1	1	34	0.477799	0.699896	-	gene-AFUA_4G02900(AFUA_4G02900)
BP	GO:0019318	hexose metabolic process	1	0	1	34	0.477799	0.699896	gene-AFUA_8G02560(AFUA_8G02560)	-
BP	GO:0046148	pigment biosynthetic process	0	1	1	34	0.477799	0.699896	-	gene-AFUA_1G07480(AFUA_1G07480)
BP	GO:0006633	fatty acid biosynthetic process	0	1	1	35	0.487715	0.712242	-	gene-AFUA_6G00740(AFUA_6G00740)
BP	GO:0044257	cellular protein catabolic process	1	1	2	87	0.491987	0.714127	gene-AFUA_5G01750(AFUA_5G01750)	gene-AFUA_3G03710(AFUA_3G03710)
BP	GO:0098662	inorganic cation transmembrane transport	1	1	2	87	0.491987	0.714127	gene-AFUA_2G15000(AFUA_2G15000)	gene-AFUA_4G13540(AFUA_4G13540)
BP	GO:0044247	cellular polysaccharide catabolic process	1	0	1	36	0.497443	0.719865	gene-AFUA_7G01070(AFUA_7G01070)	-
CC	GO:0009277	fungal-type cell wall	1	0	1	37	0.499094	1	gene-AFUA_3G09690(AFUA_3G09690)	-
MF	GO:0016831	carboxy-lyase activity	1	0	1	34	0.502672	0.717227	gene-AFUA_2G17440(AFUA_2G17440)	-
BP	GO:0016998	cell wall macromolecule catabolic process	1	0	1	37	0.506989	0.729272	gene-AFUA_7G01070(AFUA_7G01070)	-
BP	GO:0042440	pigment metabolic process	0	1	1	37	0.506989	0.729272	-	gene-AFUA_1G07480(AFUA_1G07480)
BP	GO:0098660	inorganic ion transmembrane transport	1	1	2	90	0.510071	0.73151	gene-AFUA_2G15000(AFUA_2G15000)	gene-AFUA_4G13540(AFUA_4G13540)
MF	GO:0015291	secondary active transmembrane transporter activity	1	0	1	35	0.512817	0.718856	gene-AFUA_8G02200(AFUA_8G02200)	-
MF	GO:0016884	carbon-nitrogen ligase activity, with glutamine as amido-N-donor	0	1	1	35	0.512817	0.718856	-	gene-AFUA_2G00410(AFUA_2G00410)
MF	GO:0043168	anion binding	11	11	22	1072	0.51303	0.718856	gene-AFUA_1G04160(AFUA_1G04160),gene-AFUA_1G17690(AFUA_1G17690),gene-AFUA_2G15130(AFUA_2G15130),gene-AFUA_3G13810(AFUA_3G13810),gene-AFUA_4G07810(AFUA_4G07810),gene-AFUA_4G09140(AFUA_4G09140),gene-AFUA_5G06680(AFUA_5G06680),gene-AFUA_5G08910(AFUA_5G08910),gene-AFUA_5G08930(AFUA_5G08930),gene-AFUA_7G06540(AFUA_7G06540),gene-AFUA_8G02150(AFUA_8G02150)	gene-AFUA_1G11180(AFUA_1G11180),gene-AFUA_1G15270(AFUA_1G15270),gene-AFUA_2G02610(AFUA_2G02610),gene-AFUA_2G14470(AFUA_2G14470),gene-AFUA_3G03560(AFUA_3G03560),gene-AFUA_3G03570(AFUA_3G03570),gene-AFUA_3G10750(AFUA_3G10750),gene-AFUA_4G00660(AFUA_4G00660),gene-AFUA_4G02900(AFUA_4G02900),gene-AFUA_7G06960(AFUA_7G06960),gene-AFUA_8G06050(AFUA_8G06050)
BP	GO:0006810	transport	15	5	20	1047	0.515842	0.735617	gene-AFUA_1G15300(AFUA_1G15300),gene-AFUA_2G09860(AFUA_2G09860),gene-AFUA_2G15000(AFUA_2G15000),gene-AFUA_2G15130(AFUA_2G15130),gene-AFUA_2G15240(AFUA_2G15240),gene-AFUA_3G07990(AFUA_3G07990),gene-AFUA_3G11790(AFUA_3G11790),gene-AFUA_3G13810(AFUA_3G13810),gene-AFUA_4G03220(AFUA_4G03220),gene-AFUA_4G09040(AFUA_4G09040),gene-AFUA_5G01350(AFUA_5G01350),gene-AFUA_7G00910(AFUA_7G00910),gene-AFUA_8G021…	gene-AFUA_3G00200(AFUA_3G00200),gene-AFUA_3G02150(AFUA_3G02150),gene-AFUA_4G01360(AFUA_4G01360),gene-AFUA_4G13540(AFUA_4G13540),gene-AFUA_7G00390(AFUA_7G00390)
BP	GO:0009108	coenzyme biosynthetic process	1	1	2	91	0.516007	0.735617	gene-AFUA_4G12010(AFUA_4G12010)	gene-AFUA_3G10750(AFUA_3G10750)
MF	GO:0016879	ligase activity, forming carbon-nitrogen bonds	1	1	2	85	0.517925	0.721396	gene-AFUA_5G08910(AFUA_5G08910)	gene-AFUA_2G00410(AFUA_2G00410)
BP	GO:0009891	positive regulation of biosynthetic process	1	1	2	92	0.521895	0.741803	gene-AFUA_7G00130(AFUA_7G00130)	gene-AFUA_4G02900(AFUA_4G02900)
MF	GO:0016887	ATPase activity	1	1	2	86	0.524233	0.725862	gene-AFUA_3G13810(AFUA_3G13810)	gene-AFUA_1G15270(AFUA_1G15270)
MF	GO:0008234	cysteine-type peptidase activity	1	0	1	37	0.532498	0.732967	gene-AFUA_5G01750(AFUA_5G01750)	-
BP	GO:0050896	response to stimulus	4	8	12	631	0.535087	0.758304	gene-AFUA_2G15130(AFUA_2G15130),gene-AFUA_3G01030(AFUA_3G01030),gene-AFUA_3G07990(AFUA_3G07990),gene-AFUA_8G01840(AFUA_8G01840)	gene-AFUA_1G11180(AFUA_1G11180),gene-AFUA_1G15270(AFUA_1G15270),gene-AFUA_1G17370(AFUA_1G17370),gene-AFUA_3G02150(AFUA_3G02150),gene-AFUA_4G00660(AFUA_4G00660),gene-AFUA_4G00860(AFUA_4G00860),gene-AFUA_4G02900(AFUA_4G02900),gene-AFUA_6G12180(AFUA_6G12180)
MF	GO:0008144	drug binding	9	5	14	688	0.537852	0.736008	gene-AFUA_1G04160(AFUA_1G04160),gene-AFUA_2G15130(AFUA_2G15130),gene-AFUA_3G13810(AFUA_3G13810),gene-AFUA_4G07810(AFUA_4G07810),gene-AFUA_4G09140(AFUA_4G09140),gene-AFUA_5G06680(AFUA_5G06680),gene-AFUA_5G08910(AFUA_5G08910),gene-AFUA_7G06540(AFUA_7G06540),gene-AFUA_8G02150(AFUA_8G02150)	gene-AFUA_1G11180(AFUA_1G11180),gene-AFUA_1G15270(AFUA_1G15270),gene-AFUA_3G10750(AFUA_3G10750),gene-AFUA_4G00660(AFUA_4G00660),gene-AFUA_4G02900(AFUA_4G02900)
BP	GO:0072521	purine-containing compound metabolic process	1	1	2	95	0.539275	0.761984	gene-AFUA_4G12010(AFUA_4G12010)	gene-AFUA_3G10750(AFUA_3G10750)
MF	GO:0004721	phosphoprotein phosphatase activity	0	1	1	38	0.54204	0.737204	-	gene-AFUA_5G13750(AFUA_5G13750)
BP	GO:0051234	establishment of localization	15	5	20	1061	0.542293	0.763995	gene-AFUA_1G15300(AFUA_1G15300),gene-AFUA_2G09860(AFUA_2G09860),gene-AFUA_2G15000(AFUA_2G15000),gene-AFUA_2G15130(AFUA_2G15130),gene-AFUA_2G15240(AFUA_2G15240),gene-AFUA_3G07990(AFUA_3G07990),gene-AFUA_3G11790(AFUA_3G11790),gene-AFUA_3G13810(AFUA_3G13810),gene-AFUA_4G03220(AFUA_4G03220),gene-AFUA_4G09040(AFUA_4G09040),gene-AFUA_5G01350(AFUA_5G01350),gene-AFUA_7G00910(AFUA_7G00910),gene-AFUA_8G021…	gene-AFUA_3G00200(AFUA_3G00200),gene-AFUA_3G02150(AFUA_3G02150),gene-AFUA_4G01360(AFUA_4G01360),gene-AFUA_4G13540(AFUA_4G13540),gene-AFUA_7G00390(AFUA_7G00390)
BP	GO:0072330	monocarboxylic acid biosynthetic process	0	2	2	96	0.544972	0.765518	-	gene-AFUA_4G02900(AFUA_4G02900),gene-AFUA_6G00740(AFUA_6G00740)
MF	GO:0016614	oxidoreductase activity, acting on CH-OH group of donors	1	3	4	191	0.546062	0.737204	gene-AFUA_1G17690(AFUA_1G17690)	gene-AFUA_2G14470(AFUA_2G14470),gene-AFUA_7G04540(AFUA_7G04540),gene-AFUA_8G02000(AFUA_8G02000)
BP	GO:0006812	cation transport	2	1	3	151	0.546894	0.765971	gene-AFUA_2G15000(AFUA_2G15000),gene-AFUA_3G13810(AFUA_3G13810)	gene-AFUA_4G13540(AFUA_4G13540)
MF	GO:0004553	hydrolase activity, hydrolyzing O-glycosyl compounds	1	4	5	242	0.548177	0.737204	gene-AFUA_7G01070(AFUA_7G01070)	gene-AFUA_2G14520(AFUA_2G14520),gene-AFUA_4G02720(AFUA_4G02720),gene-AFUA_4G13770(AFUA_4G13770),gene-AFUA_8G01100(AFUA_8G01100)
MF	GO:0050661	NADP binding	1	0	1	39	0.55139	0.737287	gene-AFUA_8G02560(AFUA_8G02560)	-
BP	GO:0006470	protein dephosphorylation	0	1	1	42	0.552089	0.770993	-	gene-AFUA_5G13750(AFUA_5G13750)
BP	GO:0006950	response to stress	2	5	7	373	0.562871	0.783765	gene-AFUA_3G01030(AFUA_3G01030),gene-AFUA_8G01840(AFUA_8G01840)	gene-AFUA_1G11180(AFUA_1G11180),gene-AFUA_1G15270(AFUA_1G15270),gene-AFUA_1G17370(AFUA_1G17370),gene-AFUA_4G00860(AFUA_4G00860),gene-AFUA_6G12180(AFUA_6G12180)
BP	GO:0098655	cation transmembrane transport	1	1	2	100	0.567274	0.787606	gene-AFUA_2G15000(AFUA_2G15000)	gene-AFUA_4G13540(AFUA_4G13540)
BP	GO:0010383	cell wall polysaccharide metabolic process	1	0	1	44	0.568963	0.787668	gene-AFUA_7G01070(AFUA_7G01070)	-
MF	GO:0003690	double-stranded DNA binding	0	1	1	41	0.569525	0.75721	-	gene-AFUA_1G11180(AFUA_1G11180)
BP	GO:0030163	protein catabolic process	1	1	2	101	0.572726	0.789502	gene-AFUA_5G01750(AFUA_5G01750)	gene-AFUA_3G03710(AFUA_3G03710)
BP	GO:0008152	metabolic process	42	39	81	4303	0.573584	0.789502	gene-AFUA_1G04160(AFUA_1G04160),gene-AFUA_1G17690(AFUA_1G17690),gene-AFUA_2G01390(AFUA_2G01390),gene-AFUA_2G06000(AFUA_2G06000),gene-AFUA_2G15250(AFUA_2G15250),gene-AFUA_2G15260(AFUA_2G15260),gene-AFUA_2G17440(AFUA_2G17440),gene-AFUA_3G01450(AFUA_3G01450),gene-AFUA_3G14940(AFUA_3G14940),gene-AFUA_3G15030(AFUA_3G15030),gene-AFUA_3G15040(AFUA_3G15040),gene-AFUA_4G01470(AFUA_4G01470),gene-AFUA_4G014…	gene-AFUA_1G07480(AFUA_1G07480),gene-AFUA_1G11180(AFUA_1G11180),gene-AFUA_1G15270(AFUA_1G15270),gene-AFUA_1G17170(AFUA_1G17170),gene-AFUA_2G13615(AFUA_2G13615),gene-AFUA_2G14470(AFUA_2G14470),gene-AFUA_2G14520(AFUA_2G14520),gene-AFUA_2G17500(AFUA_2G17500),gene-AFUA_3G02150(AFUA_3G02150),gene-AFUA_3G03560(AFUA_3G03560),gene-AFUA_3G03570(AFUA_3G03570),gene-AFUA_3G03710(AFUA_3G03710),gene-AFUA_3G107…
BP	GO:0065007	biological regulation	14	8	22	1186	0.575537	0.78992	gene-AFUA_2G15000(AFUA_2G15000),gene-AFUA_2G15250(AFUA_2G15250),gene-AFUA_2G15260(AFUA_2G15260),gene-AFUA_2G17440(AFUA_2G17440),gene-AFUA_3G14940(AFUA_3G14940),gene-AFUA_4G01470(AFUA_4G01470),gene-AFUA_4G08170(AFUA_4G08170),gene-AFUA_4G10110(AFUA_4G10110),gene-AFUA_5G00390(AFUA_5G00390),gene-AFUA_5G06680(AFUA_5G06680),gene-AFUA_6G02330(AFUA_6G02330),gene-AFUA_6G06530(AFUA_6G06530),gene-AFUA_6G065…	gene-AFUA_3G03560(AFUA_3G03560),gene-AFUA_4G00660(AFUA_4G00660),gene-AFUA_4G02900(AFUA_4G02900),gene-AFUA_4G13540(AFUA_4G13540),gene-AFUA_4G14712(AFUA_4G14712),gene-AFUA_6G12160(AFUA_6G12160),gene-AFUA_6G14580(AFUA_6G14580),gene-AFUA_7G04930(AFUA_7G04930)
MF	GO:0016709	oxidoreductase activity, acting on paired donors, with incorporation or reduction of molecular oxygen, NAD(P)H as one donor, and incorporation of one atom of oxygen	0	1	1	42	0.578319	0.764557	-	gene-AFUA_8G06050(AFUA_8G06050)
BP	GO:0044283	small molecule biosynthetic process	3	3	6	325	0.582495	0.79409	gene-AFUA_2G17440(AFUA_2G17440),gene-AFUA_6G08750(AFUA_6G08750),gene-AFUA_6G08760(AFUA_6G08760)	gene-AFUA_4G01450(AFUA_4G01450),gene-AFUA_4G02900(AFUA_4G02900),gene-AFUA_6G00740(AFUA_6G00740)
BP	GO:1901564	organonitrogen compound metabolic process	16	12	28	1512	0.584411	0.79409	gene-AFUA_1G04160(AFUA_1G04160),gene-AFUA_2G06000(AFUA_2G06000),gene-AFUA_2G17440(AFUA_2G17440),gene-AFUA_3G14940(AFUA_3G14940),gene-AFUA_4G07810(AFUA_4G07810),gene-AFUA_4G08170(AFUA_4G08170),gene-AFUA_4G12010(AFUA_4G12010),gene-AFUA_5G01750(AFUA_5G01750),gene-AFUA_5G06680(AFUA_5G06680),gene-AFUA_5G08910(AFUA_5G08910),gene-AFUA_5G08940(AFUA_5G08940),gene-AFUA_6G03190(AFUA_6G03190),gene-AFUA_6G087…	gene-AFUA_1G07480(AFUA_1G07480),gene-AFUA_1G15270(AFUA_1G15270),gene-AFUA_3G03710(AFUA_3G03710),gene-AFUA_3G10750(AFUA_3G10750),gene-AFUA_3G14580(AFUA_3G14580),gene-AFUA_4G00660(AFUA_4G00660),gene-AFUA_4G01450(AFUA_4G01450),gene-AFUA_4G02900(AFUA_4G02900),gene-AFUA_4G13750(AFUA_4G13750),gene-AFUA_5G13750(AFUA_5G13750),gene-AFUA_6G10250(AFUA_6G10250),gene-AFUA_7G04930(AFUA_7G04930)
BP	GO:0000909	sporocarp development involved in sexual reproduction	0	1	1	46	0.585206	0.79409	-	gene-AFUA_4G02900(AFUA_4G02900)
BP	GO:0005996	monosaccharide metabolic process	1	0	1	46	0.585206	0.79409	gene-AFUA_8G02560(AFUA_8G02560)	-
BP	GO:0051186	cofactor metabolic process	1	2	3	162	0.595111	0.805249	gene-AFUA_4G12010(AFUA_4G12010)	gene-AFUA_1G07480(AFUA_1G07480),gene-AFUA_3G10750(AFUA_3G10750)
BP	GO:0044265	cellular macromolecule catabolic process	2	1	3	164	0.60352	0.814326	gene-AFUA_5G01750(AFUA_5G01750),gene-AFUA_7G01070(AFUA_7G01070)	gene-AFUA_3G03710(AFUA_3G03710)
BP	GO:0046189	phenol-containing compound biosynthetic process	1	0	1	49	0.608441	0.818661	gene-AFUA_2G17440(AFUA_2G17440)	-
BP	GO:0006732	coenzyme metabolic process	1	1	2	109	0.614568	0.824062	gene-AFUA_4G12010(AFUA_4G12010)	gene-AFUA_3G10750(AFUA_3G10750)
BP	GO:0051336	regulation of hydrolase activity	1	0	1	50	0.615896	0.824062	gene-AFUA_3G14940(AFUA_3G14940)	-
MF	GO:0009055	electron transfer activity	2	0	2	102	0.617524	0.810092	gene-AFUA_5G00120(AFUA_5G00120),gene-AFUA_6G02210(AFUA_6G02210)	-
MF	GO:0016811	hydrolase activity, acting on carbon-nitrogen (but not peptide) bonds, in linear amides	0	1	1	47	0.619686	0.810092	-	gene-AFUA_2G00410(AFUA_2G00410)
CC	GO:0005618	cell wall	1	0	1	52	0.622077	1	gene-AFUA_3G09690(AFUA_3G09690)	-
BP	GO:0044036	cell wall macromolecule metabolic process	1	0	1	51	0.623211	0.831526	gene-AFUA_7G01070(AFUA_7G01070)	-
MF	GO:0000287	magnesium ion binding	0	1	1	48	0.627463	0.811195	-	gene-AFUA_3G10750(AFUA_3G10750)
MF	GO:0005543	phospholipid binding	0	1	1	48	0.627463	0.811195	-	gene-AFUA_2G02610(AFUA_2G02610)
BP	GO:0055086	nucleobase-containing small molecule metabolic process	1	2	3	170	0.62806	0.835669	gene-AFUA_4G12010(AFUA_4G12010)	gene-AFUA_3G10750(AFUA_3G10750),gene-AFUA_3G14580(AFUA_3G14580)
CC	GO:0030312	external encapsulating structure	1	0	1	53	0.62912	1	gene-AFUA_3G09690(AFUA_3G09690)	-
BP	GO:0008643	carbohydrate transport	1	0	1	52	0.630387	0.836441	gene-AFUA_3G11790(AFUA_3G11790)	-
BP	GO:0030584	sporocarp development	0	1	1	53	0.637428	0.843447	-	gene-AFUA_4G02900(AFUA_4G02900)
MF	GO:0140096	catalytic activity, acting on a protein	2	7	9	478	0.642674	0.826296	gene-AFUA_5G01750(AFUA_5G01750),gene-AFUA_6G09650(AFUA_6G09650)	gene-AFUA_3G03710(AFUA_3G03710),gene-AFUA_4G00660(AFUA_4G00660),gene-AFUA_4G02900(AFUA_4G02900),gene-AFUA_4G13750(AFUA_4G13750),gene-AFUA_5G13750(AFUA_5G13750),gene-AFUA_6G10250(AFUA_6G10250),gene-AFUA_7G04930(AFUA_7G04930)
BP	GO:0030582	reproductive fruiting body development	0	1	1	54	0.644336	0.849051	-	gene-AFUA_4G02900(AFUA_4G02900)
BP	GO:0051179	localization	15	5	20	1118	0.645208	0.849051	gene-AFUA_1G15300(AFUA_1G15300),gene-AFUA_2G09860(AFUA_2G09860),gene-AFUA_2G15000(AFUA_2G15000),gene-AFUA_2G15130(AFUA_2G15130),gene-AFUA_2G15240(AFUA_2G15240),gene-AFUA_3G07990(AFUA_3G07990),gene-AFUA_3G11790(AFUA_3G11790),gene-AFUA_3G13810(AFUA_3G13810),gene-AFUA_4G03220(AFUA_4G03220),gene-AFUA_4G09040(AFUA_4G09040),gene-AFUA_5G01350(AFUA_5G01350),gene-AFUA_7G00910(AFUA_7G00910),gene-AFUA_8G021…	gene-AFUA_3G00200(AFUA_3G00200),gene-AFUA_3G02150(AFUA_3G02150),gene-AFUA_4G01360(AFUA_4G01360),gene-AFUA_4G13540(AFUA_4G13540),gene-AFUA_7G00390(AFUA_7G00390)
MF	GO:0022804	active transmembrane transporter activity	2	0	2	108	0.648745	0.829542	gene-AFUA_2G15130(AFUA_2G15130),gene-AFUA_8G02200(AFUA_8G02200)	-
MF	GO:0036094	small molecule binding	13	10	23	1197	0.652692	0.830054	gene-AFUA_1G04160(AFUA_1G04160),gene-AFUA_1G17690(AFUA_1G17690),gene-AFUA_2G15130(AFUA_2G15130),gene-AFUA_3G13810(AFUA_3G13810),gene-AFUA_4G07810(AFUA_4G07810),gene-AFUA_4G09140(AFUA_4G09140),gene-AFUA_5G06680(AFUA_5G06680),gene-AFUA_5G08910(AFUA_5G08910),gene-AFUA_5G08930(AFUA_5G08930),gene-AFUA_6G11030(AFUA_6G11030),gene-AFUA_7G06540(AFUA_7G06540),gene-AFUA_8G02150(AFUA_8G02150),gene-AFUA_8G025…	gene-AFUA_1G11180(AFUA_1G11180),gene-AFUA_1G15270(AFUA_1G15270),gene-AFUA_2G14470(AFUA_2G14470),gene-AFUA_3G03560(AFUA_3G03560),gene-AFUA_3G03570(AFUA_3G03570),gene-AFUA_3G10750(AFUA_3G10750),gene-AFUA_4G00660(AFUA_4G00660),gene-AFUA_4G02900(AFUA_4G02900),gene-AFUA_7G06960(AFUA_7G06960),gene-AFUA_8G06050(AFUA_8G06050)
BP	GO:0017000	antibiotic biosynthetic process	0	1	1	56	0.657763	0.860843	-	gene-AFUA_4G02900(AFUA_4G02900)
BP	GO:0018958	phenol-containing compound metabolic process	1	0	1	56	0.657763	0.860843	gene-AFUA_2G17440(AFUA_2G17440)	-
MF	GO:0016798	hydrolase activity, acting on glycosyl bonds	1	4	5	274	0.659561	0.834255	gene-AFUA_7G01070(AFUA_7G01070)	gene-AFUA_2G14520(AFUA_2G14520),gene-AFUA_4G02720(AFUA_4G02720),gene-AFUA_4G13770(AFUA_4G13770),gene-AFUA_8G01100(AFUA_8G01100)
MF	GO:0008289	lipid binding	0	1	1	53	0.664048	0.835415	-	gene-AFUA_2G02610(AFUA_2G02610)
BP	GO:0015672	monovalent inorganic cation transport	0	1	1	58	0.670688	0.875367	-	gene-AFUA_4G13540(AFUA_4G13540)
MF	GO:0051287	NAD binding	1	0	1	54	0.670926	0.839554	gene-AFUA_8G02560(AFUA_8G02560)	-
BP	GO:0016052	carbohydrate catabolic process	1	2	3	183	0.677629	0.882022	gene-AFUA_7G01070(AFUA_7G01070)	gene-AFUA_4G02720(AFUA_4G02720),gene-AFUA_8G02000(AFUA_8G02000)
MF	GO:0022890	inorganic cation transmembrane transporter activity	1	1	2	114	0.677935	0.843812	gene-AFUA_2G15000(AFUA_2G15000)	gene-AFUA_4G13540(AFUA_4G13540)
BP	GO:0009605	response to external stimulus	0	1	1	60	0.68313	0.886187	-	gene-AFUA_4G02900(AFUA_4G02900)
BP	GO:1901137	carbohydrate derivative biosynthetic process	1	1	2	124	0.684529	0.886187	gene-AFUA_4G12010(AFUA_4G12010)	gene-AFUA_3G10750(AFUA_3G10750)
MF	GO:0016830	carbon-carbon lyase activity	1	0	1	58	0.697069	0.863038	gene-AFUA_2G17440(AFUA_2G17440)	-
BP	GO:0050790	regulation of catalytic activity	1	1	2	128	0.701358	0.905527	gene-AFUA_3G14940(AFUA_3G14940)	gene-AFUA_7G04930(AFUA_7G04930)
BP	GO:0034248	regulation of cellular amide metabolic process	0	1	1	67	0.723119	0.928938	-	gene-AFUA_4G02900(AFUA_4G02900)
BP	GO:0009893	positive regulation of metabolic process	1	1	2	134	0.725215	0.928938	gene-AFUA_7G00130(AFUA_7G00130)	gene-AFUA_4G02900(AFUA_4G02900)
MF	GO:0030234	enzyme regulator activity	1	0	1	63	0.726872	0.8952	gene-AFUA_3G14940(AFUA_3G14940)	-
CC	GO:0005783	endoplasmic reticulum	2	0	2	139	0.732685	1	gene-AFUA_2G15000(AFUA_2G15000),gene-AFUA_2G15240(AFUA_2G15240)	-
BP	GO:0005975	carbohydrate metabolic process	2	5	7	439	0.733224	0.928938	gene-AFUA_7G01070(AFUA_7G01070),gene-AFUA_8G02560(AFUA_8G02560)	gene-AFUA_2G14520(AFUA_2G14520),gene-AFUA_4G02720(AFUA_4G02720),gene-AFUA_4G13770(AFUA_4G13770),gene-AFUA_8G01100(AFUA_8G01100),gene-AFUA_8G02000(AFUA_8G02000)
BP	GO:0065009	regulation of molecular function	1	1	2	137	0.736535	0.928938	gene-AFUA_3G14940(AFUA_3G14940)	gene-AFUA_7G04930(AFUA_7G04930)
BP	GO:0050794	regulation of cellular process	11	6	17	1010	0.738564	0.928938	gene-AFUA_2G15250(AFUA_2G15250),gene-AFUA_2G15260(AFUA_2G15260),gene-AFUA_2G17440(AFUA_2G17440),gene-AFUA_3G14940(AFUA_3G14940),gene-AFUA_4G01470(AFUA_4G01470),gene-AFUA_4G10110(AFUA_4G10110),gene-AFUA_5G00390(AFUA_5G00390),gene-AFUA_6G02330(AFUA_6G02330),gene-AFUA_6G06530(AFUA_6G06530),gene-AFUA_6G06535(AFUA_6G06535),gene-AFUA_7G00130(AFUA_7G00130)	gene-AFUA_3G03560(AFUA_3G03560),gene-AFUA_4G00660(AFUA_4G00660),gene-AFUA_4G02900(AFUA_4G02900),gene-AFUA_4G14712(AFUA_4G14712),gene-AFUA_6G12160(AFUA_6G12160),gene-AFUA_6G14580(AFUA_6G14580)
BP	GO:0006511	ubiquitin-dependent protein catabolic process	1	0	1	70	0.738687	0.928938	gene-AFUA_5G01750(AFUA_5G01750)	-
BP	GO:0006066	alcohol metabolic process	0	1	1	71	0.743681	0.928938	-	gene-AFUA_8G02000(AFUA_8G02000)
BP	GO:0019941	modification-dependent protein catabolic process	1	0	1	71	0.743681	0.928938	gene-AFUA_5G01750(AFUA_5G01750)	-
BP	GO:0043632	modification-dependent macromolecule catabolic process	1	0	1	71	0.743681	0.928938	gene-AFUA_5G01750(AFUA_5G01750)	-
BP	GO:0007275	multicellular organism development	0	1	1	72	0.74858	0.928938	-	gene-AFUA_4G02900(AFUA_4G02900)
BP	GO:0032501	multicellular organismal process	0	1	1	72	0.74858	0.928938	-	gene-AFUA_4G02900(AFUA_4G02900)
BP	GO:0048608	reproductive structure development	0	1	1	72	0.74858	0.928938	-	gene-AFUA_4G02900(AFUA_4G02900)
BP	GO:0048731	system development	0	1	1	72	0.74858	0.928938	-	gene-AFUA_4G02900(AFUA_4G02900)
BP	GO:0061458	reproductive system development	0	1	1	72	0.74858	0.928938	-	gene-AFUA_4G02900(AFUA_4G02900)
BP	GO:0075259	spore-bearing structure development	0	1	1	72	0.74858	0.928938	-	gene-AFUA_4G02900(AFUA_4G02900)
MF	GO:0015077	monovalent inorganic cation transmembrane transporter activity	0	1	1	67	0.748606	0.914176	-	gene-AFUA_4G13540(AFUA_4G13540)
MF	GO:0008324	cation transmembrane transporter activity	1	1	2	131	0.750093	0.914176	gene-AFUA_2G15000(AFUA_2G15000)	gene-AFUA_4G13540(AFUA_4G13540)
MF	GO:0042626	ATPase-coupled transmembrane transporter activity	1	0	1	69	0.758821	0.920022	gene-AFUA_2G15130(AFUA_2G15130)	-
BP	GO:0070647	protein modification by small protein conjugation or removal	1	0	1	75	0.762729	0.94405	gene-AFUA_5G01750(AFUA_5G01750)	-
MF	GO:0017111	nucleoside-triphosphatase activity	1	2	3	195	0.763271	0.920499	gene-AFUA_3G13810(AFUA_3G13810)	gene-AFUA_1G11180(AFUA_1G11180),gene-AFUA_1G15270(AFUA_1G15270)
MF	GO:0016740	transferase activity	8	11	19	1063	0.767082	0.920499	gene-AFUA_1G04160(AFUA_1G04160),gene-AFUA_2G01390(AFUA_2G01390),gene-AFUA_4G09140(AFUA_4G09140),gene-AFUA_4G12010(AFUA_4G12010),gene-AFUA_5G00110(AFUA_5G00110),gene-AFUA_5G06680(AFUA_5G06680),gene-AFUA_6G03190(AFUA_6G03190),gene-AFUA_8G02150(AFUA_8G02150)	gene-AFUA_2G00590(AFUA_2G00590),gene-AFUA_3G03580(AFUA_3G03580),gene-AFUA_3G10750(AFUA_3G10750),gene-AFUA_3G13140(AFUA_3G13140),gene-AFUA_4G00660(AFUA_4G00660),gene-AFUA_4G01440(AFUA_4G01440),gene-AFUA_4G01450(AFUA_4G01450),gene-AFUA_4G02900(AFUA_4G02900),gene-AFUA_5G14780(AFUA_5G14780),gene-AFUA_7G06981(AFUA_7G06981),gene-AFUA_8G02070(AFUA_8G02070)
BP	GO:0035556	intracellular signal transduction	0	2	2	146	0.76816	0.945884	-	gene-AFUA_4G00660(AFUA_4G00660),gene-AFUA_4G02900(AFUA_4G02900)
BP	GO:1901615	organic hydroxy compound metabolic process	1	1	2	146	0.76816	0.945884	gene-AFUA_2G17440(AFUA_2G17440)	gene-AFUA_8G02000(AFUA_8G02000)
MF	GO:0015399	primary active transmembrane transporter activity	1	0	1	73	0.778034	0.922315	gene-AFUA_2G15130(AFUA_2G15130)	-
MF	GO:0008168	methyltransferase activity	1	1	2	140	0.782414	0.922315	gene-AFUA_2G01390(AFUA_2G01390)	gene-AFUA_3G13140(AFUA_3G13140)
BP	GO:0032259	methylation	1	1	2	151	0.784281	0.963258	gene-AFUA_2G01390(AFUA_2G01390)	gene-AFUA_3G13140(AFUA_3G13140)
BP	GO:0090407	organophosphate biosynthetic process	1	1	2	153	0.790452	0.966227	gene-AFUA_4G12010(AFUA_4G12010)	gene-AFUA_3G10750(AFUA_3G10750)
BP	GO:0042180	cellular ketone metabolic process	0	1	1	82	0.79275	0.966227	-	gene-AFUA_4G02900(AFUA_4G02900)
BP	GO:0051603	proteolysis involved in cellular protein catabolic process	1	0	1	82	0.79275	0.966227	gene-AFUA_5G01750(AFUA_5G01750)	-
MF	GO:0030246	carbohydrate binding	0	1	1	77	0.795729	0.922315	-	gene-AFUA_5G14740(AFUA_5G14740)
MF	GO:0004672	protein kinase activity	0	2	2	145	0.798757	0.922315	-	gene-AFUA_4G00660(AFUA_4G00660),gene-AFUA_4G02900(AFUA_4G02900)
BP	GO:0016999	antibiotic metabolic process	0	1	1	84	0.800614	0.968419	-	gene-AFUA_4G02900(AFUA_4G02900)
BP	GO:0044264	cellular polysaccharide metabolic process	1	0	1	84	0.800614	0.968419	gene-AFUA_7G01070(AFUA_7G01070)	-
BP	GO:0046700	heterocycle catabolic process	1	0	1	84	0.800614	0.968419	gene-AFUA_6G08760(AFUA_6G08760)	-
BP	GO:0016311	dephosphorylation	0	1	1	85	0.804434	0.97059	-	gene-AFUA_5G13750(AFUA_5G13750)
MF	GO:0016741	transferase activity, transferring one-carbon groups	1	1	2	147	0.804987	0.922315	gene-AFUA_2G01390(AFUA_2G01390)	gene-AFUA_3G13140(AFUA_3G13140)
MF	GO:0016747	transferase activity, transferring acyl groups other than amino-acyl groups	1	1	2	147	0.804987	0.922315	gene-AFUA_4G12010(AFUA_4G12010)	gene-AFUA_3G03580(AFUA_3G03580)
MF	GO:0016462	pyrophosphatase activity	1	2	3	210	0.805839	0.922315	gene-AFUA_3G13810(AFUA_3G13810)	gene-AFUA_1G11180(AFUA_1G11180),gene-AFUA_1G15270(AFUA_1G15270)
MF	GO:0016817	hydrolase activity, acting on acid anhydrides	1	2	3	210	0.805839	0.922315	gene-AFUA_3G13810(AFUA_3G13810)	gene-AFUA_1G11180(AFUA_1G11180),gene-AFUA_1G15270(AFUA_1G15270)
MF	GO:0016818	hydrolase activity, acting on acid anhydrides, in phosphorus-containing anhydrides	1	2	3	210	0.805839	0.922315	gene-AFUA_3G13810(AFUA_3G13810)	gene-AFUA_1G11180(AFUA_1G11180),gene-AFUA_1G15270(AFUA_1G15270)
BP	GO:0050789	regulation of biological process	11	6	17	1061	0.810074	0.972753	gene-AFUA_2G15250(AFUA_2G15250),gene-AFUA_2G15260(AFUA_2G15260),gene-AFUA_2G17440(AFUA_2G17440),gene-AFUA_3G14940(AFUA_3G14940),gene-AFUA_4G01470(AFUA_4G01470),gene-AFUA_4G10110(AFUA_4G10110),gene-AFUA_5G00390(AFUA_5G00390),gene-AFUA_6G02330(AFUA_6G02330),gene-AFUA_6G06530(AFUA_6G06530),gene-AFUA_6G06535(AFUA_6G06535),gene-AFUA_7G00130(AFUA_7G00130)	gene-AFUA_3G03560(AFUA_3G03560),gene-AFUA_4G00660(AFUA_4G00660),gene-AFUA_4G02900(AFUA_4G02900),gene-AFUA_4G14712(AFUA_4G14712),gene-AFUA_6G12160(AFUA_6G12160),gene-AFUA_6G14580(AFUA_6G14580)
BP	GO:0031328	positive regulation of cellular biosynthetic process	0	1	1	87	0.811859	0.972753	-	gene-AFUA_4G02900(AFUA_4G02900)
MF	GO:0098772	molecular function regulator	1	0	1	81	0.812025	0.922315	gene-AFUA_3G14940(AFUA_3G14940)	-
MF	GO:0016874	ligase activity	2	1	3	213	0.813545	0.922315	gene-AFUA_5G08910(AFUA_5G08910),gene-AFUA_5G08940(AFUA_5G08940)	gene-AFUA_2G00410(AFUA_2G00410)
BP	GO:0044262	cellular carbohydrate metabolic process	1	1	2	161	0.813621	0.972753	gene-AFUA_7G01070(AFUA_7G01070)	gene-AFUA_8G02000(AFUA_8G02000)
BP	GO:0044270	cellular nitrogen compound catabolic process	0	1	1	88	0.815466	0.972753	-	gene-AFUA_2G17500(AFUA_2G17500)
MF	GO:0016791	phosphatase activity	0	1	1	82	0.815894	0.922315	-	gene-AFUA_5G13750(AFUA_5G13750)
BP	GO:0007154	cell communication	0	3	3	230	0.816381	0.972753	-	gene-AFUA_2G02610(AFUA_2G02610),gene-AFUA_4G00660(AFUA_4G00660),gene-AFUA_4G02900(AFUA_4G02900)
MF	GO:0003677	DNA binding	4	4	8	517	0.836062	0.937682	gene-AFUA_2G15250(AFUA_2G15250),gene-AFUA_2G15260(AFUA_2G15260),gene-AFUA_4G10110(AFUA_4G10110),gene-AFUA_7G00130(AFUA_7G00130)	gene-AFUA_1G11180(AFUA_1G11180),gene-AFUA_4G13050(AFUA_4G13050),gene-AFUA_4G14712(AFUA_4G14712),gene-AFUA_6G12160(AFUA_6G12160)
MF	GO:0016779	nucleotidyltransferase activity	0	1	1	88	0.837503	0.937682	-	gene-AFUA_7G06981(AFUA_7G06981)
BP	GO:0051716	cellular response to stimulus	1	7	8	563	0.847405	1	gene-AFUA_3G07990(AFUA_3G07990)	gene-AFUA_1G11180(AFUA_1G11180),gene-AFUA_1G15270(AFUA_1G15270),gene-AFUA_3G02150(AFUA_3G02150),gene-AFUA_4G00660(AFUA_4G00660),gene-AFUA_4G00860(AFUA_4G00860),gene-AFUA_4G02900(AFUA_4G02900),gene-AFUA_6G12180(AFUA_6G12180)
BP	GO:0019637	organophosphate metabolic process	1	2	3	245	0.848557	1	gene-AFUA_4G12010(AFUA_4G12010)	gene-AFUA_3G10750(AFUA_3G10750),gene-AFUA_3G14580(AFUA_3G14580)
BP	GO:1901135	carbohydrate derivative metabolic process	1	2	3	246	0.850519	1	gene-AFUA_4G12010(AFUA_4G12010)	gene-AFUA_3G10750(AFUA_3G10750),gene-AFUA_3G14580(AFUA_3G14580)
BP	GO:0033554	cellular response to stress	0	4	4	314	0.85234	1	-	gene-AFUA_1G11180(AFUA_1G11180),gene-AFUA_1G15270(AFUA_1G15270),gene-AFUA_4G00860(AFUA_4G00860),gene-AFUA_6G12180(AFUA_6G12180)
BP	GO:0051172	negative regulation of nitrogen compound metabolic process	1	0	1	100	0.853757	1	gene-AFUA_3G14940(AFUA_3G14940)	-
BP	GO:1901617	organic hydroxy compound biosynthetic process	1	0	1	100	0.853757	1	gene-AFUA_2G17440(AFUA_2G17440)	-
BP	GO:1901361	organic cyclic compound catabolic process	1	0	1	102	0.859324	1	gene-AFUA_6G08760(AFUA_6G08760)	-
BP	GO:0051173	positive regulation of nitrogen compound metabolic process	0	1	1	103	0.862028	1	-	gene-AFUA_4G02900(AFUA_4G02900)
BP	GO:0031324	negative regulation of cellular metabolic process	1	0	1	104	0.864681	1	gene-AFUA_3G14940(AFUA_3G14940)	-
MF	GO:0016746	transferase activity, transferring acyl groups	1	1	2	170	0.865272	0.964161	gene-AFUA_4G12010(AFUA_4G12010)	gene-AFUA_3G03580(AFUA_3G03580)
BP	GO:0007165	signal transduction	0	2	2	184	0.868087	1	-	gene-AFUA_4G00660(AFUA_4G00660),gene-AFUA_4G02900(AFUA_4G02900)
BP	GO:0023052	signaling	0	2	2	184	0.868087	1	-	gene-AFUA_4G00660(AFUA_4G00660),gene-AFUA_4G02900(AFUA_4G02900)
MF	GO:0016787	hydrolase activity	6	16	22	1307	0.871104	0.966058	gene-AFUA_2G17440(AFUA_2G17440),gene-AFUA_3G13810(AFUA_3G13810),gene-AFUA_4G01490(AFUA_4G01490),gene-AFUA_5G01750(AFUA_5G01750),gene-AFUA_6G09650(AFUA_6G09650),gene-AFUA_7G01070(AFUA_7G01070)	gene-AFUA_1G11180(AFUA_1G11180),gene-AFUA_1G15270(AFUA_1G15270),gene-AFUA_2G00410(AFUA_2G00410),gene-AFUA_2G14520(AFUA_2G14520),gene-AFUA_2G17500(AFUA_2G17500),gene-AFUA_3G02790(AFUA_3G02790),gene-AFUA_3G03710(AFUA_3G03710),gene-AFUA_3G14580(AFUA_3G14580),gene-AFUA_4G02720(AFUA_4G02720),gene-AFUA_4G03730(AFUA_4G03730),gene-AFUA_4G13750(AFUA_4G13750),gene-AFUA_4G13770(AFUA_4G13770),gene-AFUA_5G137…
BP	GO:0006468	protein phosphorylation	0	2	2	188	0.875934	1	-	gene-AFUA_4G00660(AFUA_4G00660),gene-AFUA_4G02900(AFUA_4G02900)
CC	GO:0031967	organelle envelope	0	2	2	194	0.879463	1	-	gene-AFUA_1G15270(AFUA_1G15270),gene-AFUA_5G11100(AFUA_5G11100)
CC	GO:0031975	envelope	0	2	2	195	0.881273	1	-	gene-AFUA_1G15270(AFUA_1G15270),gene-AFUA_5G11100(AFUA_5G11100)
BP	GO:0032268	regulation of cellular protein metabolic process	1	0	1	111	0.881888	1	gene-AFUA_3G14940(AFUA_3G14940)	-
BP	GO:0006807	nitrogen compound metabolic process	25	17	42	2522	0.886433	1	gene-AFUA_1G04160(AFUA_1G04160),gene-AFUA_2G06000(AFUA_2G06000),gene-AFUA_2G15250(AFUA_2G15250),gene-AFUA_2G15260(AFUA_2G15260),gene-AFUA_2G17440(AFUA_2G17440),gene-AFUA_3G14940(AFUA_3G14940),gene-AFUA_4G01470(AFUA_4G01470),gene-AFUA_4G07810(AFUA_4G07810),gene-AFUA_4G08170(AFUA_4G08170),gene-AFUA_4G10110(AFUA_4G10110),gene-AFUA_4G12010(AFUA_4G12010),gene-AFUA_5G00390(AFUA_5G00390),gene-AFUA_5G017…	gene-AFUA_1G07480(AFUA_1G07480),gene-AFUA_1G11180(AFUA_1G11180),gene-AFUA_1G15270(AFUA_1G15270),gene-AFUA_2G17500(AFUA_2G17500),gene-AFUA_3G03710(AFUA_3G03710),gene-AFUA_3G10750(AFUA_3G10750),gene-AFUA_3G14580(AFUA_3G14580),gene-AFUA_4G00660(AFUA_4G00660),gene-AFUA_4G01450(AFUA_4G01450),gene-AFUA_4G02900(AFUA_4G02900),gene-AFUA_4G13750(AFUA_4G13750),gene-AFUA_4G14712(AFUA_4G14712),gene-AFUA_5G137…
BP	GO:0044238	primary metabolic process	27	22	49	2898	0.888845	1	gene-AFUA_1G04160(AFUA_1G04160),gene-AFUA_2G06000(AFUA_2G06000),gene-AFUA_2G15250(AFUA_2G15250),gene-AFUA_2G15260(AFUA_2G15260),gene-AFUA_2G17440(AFUA_2G17440),gene-AFUA_3G14940(AFUA_3G14940),gene-AFUA_4G01470(AFUA_4G01470),gene-AFUA_4G07810(AFUA_4G07810),gene-AFUA_4G08170(AFUA_4G08170),gene-AFUA_4G10110(AFUA_4G10110),gene-AFUA_4G12010(AFUA_4G12010),gene-AFUA_5G00390(AFUA_5G00390),gene-AFUA_5G017…	gene-AFUA_1G11180(AFUA_1G11180),gene-AFUA_1G15270(AFUA_1G15270),gene-AFUA_2G14520(AFUA_2G14520),gene-AFUA_3G03570(AFUA_3G03570),gene-AFUA_3G03710(AFUA_3G03710),gene-AFUA_3G10750(AFUA_3G10750),gene-AFUA_3G14580(AFUA_3G14580),gene-AFUA_4G00660(AFUA_4G00660),gene-AFUA_4G01450(AFUA_4G01450),gene-AFUA_4G02720(AFUA_4G02720),gene-AFUA_4G02900(AFUA_4G02900),gene-AFUA_4G13750(AFUA_4G13750),gene-AFUA_4G137…
BP	GO:0046483	heterocycle metabolic process	13	11	24	1538	0.889882	1	gene-AFUA_2G15250(AFUA_2G15250),gene-AFUA_2G15260(AFUA_2G15260),gene-AFUA_2G17440(AFUA_2G17440),gene-AFUA_4G01470(AFUA_4G01470),gene-AFUA_4G10110(AFUA_4G10110),gene-AFUA_4G12010(AFUA_4G12010),gene-AFUA_5G00390(AFUA_5G00390),gene-AFUA_6G02330(AFUA_6G02330),gene-AFUA_6G06530(AFUA_6G06530),gene-AFUA_6G06535(AFUA_6G06535),gene-AFUA_6G08750(AFUA_6G08750),gene-AFUA_6G08760(AFUA_6G08760),gene-AFUA_7G001…	gene-AFUA_1G07480(AFUA_1G07480),gene-AFUA_1G11180(AFUA_1G11180),gene-AFUA_3G10750(AFUA_3G10750),gene-AFUA_3G14580(AFUA_3G14580),gene-AFUA_4G00660(AFUA_4G00660),gene-AFUA_4G00860(AFUA_4G00860),gene-AFUA_4G02900(AFUA_4G02900),gene-AFUA_4G14712(AFUA_4G14712),gene-AFUA_6G12160(AFUA_6G12160),gene-AFUA_6G12180(AFUA_6G12180),gene-AFUA_6G14580(AFUA_6G14580)
MF	GO:0000166	nucleotide binding	7	10	17	1072	0.900236	0.979043	gene-AFUA_1G17690(AFUA_1G17690),gene-AFUA_2G15130(AFUA_2G15130),gene-AFUA_3G13810(AFUA_3G13810),gene-AFUA_5G08910(AFUA_5G08910),gene-AFUA_5G08930(AFUA_5G08930),gene-AFUA_6G11030(AFUA_6G11030),gene-AFUA_8G02560(AFUA_8G02560)	gene-AFUA_1G11180(AFUA_1G11180),gene-AFUA_1G15270(AFUA_1G15270),gene-AFUA_2G14470(AFUA_2G14470),gene-AFUA_3G03560(AFUA_3G03560),gene-AFUA_3G03570(AFUA_3G03570),gene-AFUA_3G10750(AFUA_3G10750),gene-AFUA_4G00660(AFUA_4G00660),gene-AFUA_4G02900(AFUA_4G02900),gene-AFUA_7G06960(AFUA_7G06960),gene-AFUA_8G06050(AFUA_8G06050)
MF	GO:1901265	nucleoside phosphate binding	7	10	17	1072	0.900236	0.979043	gene-AFUA_1G17690(AFUA_1G17690),gene-AFUA_2G15130(AFUA_2G15130),gene-AFUA_3G13810(AFUA_3G13810),gene-AFUA_5G08910(AFUA_5G08910),gene-AFUA_5G08930(AFUA_5G08930),gene-AFUA_6G11030(AFUA_6G11030),gene-AFUA_8G02560(AFUA_8G02560)	gene-AFUA_1G11180(AFUA_1G11180),gene-AFUA_1G15270(AFUA_1G15270),gene-AFUA_2G14470(AFUA_2G14470),gene-AFUA_3G03560(AFUA_3G03560),gene-AFUA_3G03570(AFUA_3G03570),gene-AFUA_3G10750(AFUA_3G10750),gene-AFUA_4G00660(AFUA_4G00660),gene-AFUA_4G02900(AFUA_4G02900),gene-AFUA_7G06960(AFUA_7G06960),gene-AFUA_8G06050(AFUA_8G06050)
BP	GO:0000272	polysaccharide catabolic process	1	0	1	120	0.900862	1	gene-AFUA_7G01070(AFUA_7G01070)	-
BP	GO:0051246	regulation of protein metabolic process	1	0	1	120	0.900862	1	gene-AFUA_3G14940(AFUA_3G14940)	-
MF	GO:0005515	protein binding	0	3	3	259	0.902918	0.979043	-	gene-AFUA_1G15270(AFUA_1G15270),gene-AFUA_5G07340(AFUA_5G07340),gene-AFUA_7G04930(AFUA_7G04930)
BP	GO:0009057	macromolecule catabolic process	2	1	3	279	0.904044	1	gene-AFUA_5G01750(AFUA_5G01750),gene-AFUA_7G01070(AFUA_7G01070)	gene-AFUA_3G03710(AFUA_3G03710)
BP	GO:0010605	negative regulation of macromolecule metabolic process	1	0	1	122	0.90465	1	gene-AFUA_3G14940(AFUA_3G14940)	-
BP	GO:0019953	sexual reproduction	0	1	1	122	0.90465	1	-	gene-AFUA_4G02900(AFUA_4G02900)
BP	GO:0044703	multi-organism reproductive process	0	1	1	122	0.90465	1	-	gene-AFUA_4G02900(AFUA_4G02900)
BP	GO:0051704	multi-organism process	0	1	1	122	0.90465	1	-	gene-AFUA_4G02900(AFUA_4G02900)
BP	GO:0009058	biosynthetic process	15	12	27	1732	0.907765	1	gene-AFUA_1G04160(AFUA_1G04160),gene-AFUA_2G15250(AFUA_2G15250),gene-AFUA_2G15260(AFUA_2G15260),gene-AFUA_2G17440(AFUA_2G17440),gene-AFUA_4G01470(AFUA_4G01470),gene-AFUA_4G10110(AFUA_4G10110),gene-AFUA_4G12010(AFUA_4G12010),gene-AFUA_5G00390(AFUA_5G00390),gene-AFUA_6G02330(AFUA_6G02330),gene-AFUA_6G06530(AFUA_6G06530),gene-AFUA_6G06535(AFUA_6G06535),gene-AFUA_6G08750(AFUA_6G08750),gene-AFUA_6G087…	gene-AFUA_1G07480(AFUA_1G07480),gene-AFUA_3G02150(AFUA_3G02150),gene-AFUA_3G10750(AFUA_3G10750),gene-AFUA_4G00660(AFUA_4G00660),gene-AFUA_4G00860(AFUA_4G00860),gene-AFUA_4G01450(AFUA_4G01450),gene-AFUA_4G02900(AFUA_4G02900),gene-AFUA_4G14712(AFUA_4G14712),gene-AFUA_6G00740(AFUA_6G00740),gene-AFUA_6G12160(AFUA_6G12160),gene-AFUA_6G12180(AFUA_6G12180),gene-AFUA_6G14580(AFUA_6G14580)
BP	GO:1901360	organic cyclic compound metabolic process	13	12	25	1620	0.908112	1	gene-AFUA_2G15250(AFUA_2G15250),gene-AFUA_2G15260(AFUA_2G15260),gene-AFUA_2G17440(AFUA_2G17440),gene-AFUA_4G01470(AFUA_4G01470),gene-AFUA_4G10110(AFUA_4G10110),gene-AFUA_4G12010(AFUA_4G12010),gene-AFUA_5G00390(AFUA_5G00390),gene-AFUA_6G02330(AFUA_6G02330),gene-AFUA_6G06530(AFUA_6G06530),gene-AFUA_6G06535(AFUA_6G06535),gene-AFUA_6G08750(AFUA_6G08750),gene-AFUA_6G08760(AFUA_6G08760),gene-AFUA_7G001…	gene-AFUA_1G07480(AFUA_1G07480),gene-AFUA_1G11180(AFUA_1G11180),gene-AFUA_3G10750(AFUA_3G10750),gene-AFUA_3G14580(AFUA_3G14580),gene-AFUA_4G00660(AFUA_4G00660),gene-AFUA_4G00860(AFUA_4G00860),gene-AFUA_4G01450(AFUA_4G01450),gene-AFUA_4G02900(AFUA_4G02900),gene-AFUA_4G14712(AFUA_4G14712),gene-AFUA_6G12160(AFUA_6G12160),gene-AFUA_6G12180(AFUA_6G12180),gene-AFUA_6G14580(AFUA_6G14580)
CC	GO:0005794	Golgi apparatus	1	0	1	127	0.908782	1	gene-AFUA_2G15240(AFUA_2G15240)	-
BP	GO:0044255	cellular lipid metabolic process	0	2	2	208	0.909142	1	-	gene-AFUA_3G03570(AFUA_3G03570),gene-AFUA_6G00740(AFUA_6G00740)
MF	GO:0042578	phosphoric ester hydrolase activity	0	1	1	116	0.909428	0.979043	-	gene-AFUA_5G13750(AFUA_5G13750)
BP	GO:0016070	RNA metabolic process	9	5	14	986	0.910178	1	gene-AFUA_2G15250(AFUA_2G15250),gene-AFUA_2G15260(AFUA_2G15260),gene-AFUA_4G01470(AFUA_4G01470),gene-AFUA_4G10110(AFUA_4G10110),gene-AFUA_5G00390(AFUA_5G00390),gene-AFUA_6G02330(AFUA_6G02330),gene-AFUA_6G06530(AFUA_6G06530),gene-AFUA_6G06535(AFUA_6G06535),gene-AFUA_7G00130(AFUA_7G00130)	gene-AFUA_4G00660(AFUA_4G00660),gene-AFUA_4G02900(AFUA_4G02900),gene-AFUA_4G14712(AFUA_4G14712),gene-AFUA_6G12160(AFUA_6G12160),gene-AFUA_6G14580(AFUA_6G14580)
MF	GO:0016301	kinase activity	0	3	3	265	0.911194	0.979043	-	gene-AFUA_3G10750(AFUA_3G10750),gene-AFUA_4G00660(AFUA_4G00660),gene-AFUA_4G02900(AFUA_4G02900)
BP	GO:0031325	positive regulation of cellular metabolic process	0	1	1	126	0.9118	1	-	gene-AFUA_4G02900(AFUA_4G02900)
BP	GO:0044271	cellular nitrogen compound biosynthetic process	11	7	18	1229	0.915135	1	gene-AFUA_2G15250(AFUA_2G15250),gene-AFUA_2G15260(AFUA_2G15260),gene-AFUA_2G17440(AFUA_2G17440),gene-AFUA_4G01470(AFUA_4G01470),gene-AFUA_4G10110(AFUA_4G10110),gene-AFUA_4G12010(AFUA_4G12010),gene-AFUA_5G00390(AFUA_5G00390),gene-AFUA_6G02330(AFUA_6G02330),gene-AFUA_6G06530(AFUA_6G06530),gene-AFUA_6G06535(AFUA_6G06535),gene-AFUA_7G00130(AFUA_7G00130)	gene-AFUA_1G07480(AFUA_1G07480),gene-AFUA_3G10750(AFUA_3G10750),gene-AFUA_4G00660(AFUA_4G00660),gene-AFUA_4G02900(AFUA_4G02900),gene-AFUA_4G14712(AFUA_4G14712),gene-AFUA_6G12160(AFUA_6G12160),gene-AFUA_6G14580(AFUA_6G14580)
MF	GO:0005488	binding	29	25	54	2990	0.915609	0.979043	gene-AFUA_1G04160(AFUA_1G04160),gene-AFUA_1G17690(AFUA_1G17690),gene-AFUA_2G15000(AFUA_2G15000),gene-AFUA_2G15130(AFUA_2G15130),gene-AFUA_2G15250(AFUA_2G15250),gene-AFUA_2G15260(AFUA_2G15260),gene-AFUA_3G13810(AFUA_3G13810),gene-AFUA_3G15030(AFUA_3G15030),gene-AFUA_4G01470(AFUA_4G01470),gene-AFUA_4G07810(AFUA_4G07810),gene-AFUA_4G09140(AFUA_4G09140),gene-AFUA_4G10110(AFUA_4G10110),gene-AFUA_4G120…	gene-AFUA_1G11180(AFUA_1G11180),gene-AFUA_1G15270(AFUA_1G15270),gene-AFUA_2G02610(AFUA_2G02610),gene-AFUA_2G14470(AFUA_2G14470),gene-AFUA_3G03560(AFUA_3G03560),gene-AFUA_3G03570(AFUA_3G03570),gene-AFUA_3G10750(AFUA_3G10750),gene-AFUA_3G12190(AFUA_3G12190),gene-AFUA_4G00660(AFUA_4G00660),gene-AFUA_4G02900(AFUA_4G02900),gene-AFUA_4G13050(AFUA_4G13050),gene-AFUA_4G13750(AFUA_4G13750),gene-AFUA_4G147…
BP	GO:0044249	cellular biosynthetic process	14	11	25	1634	0.917021	1	gene-AFUA_2G15250(AFUA_2G15250),gene-AFUA_2G15260(AFUA_2G15260),gene-AFUA_2G17440(AFUA_2G17440),gene-AFUA_4G01470(AFUA_4G01470),gene-AFUA_4G10110(AFUA_4G10110),gene-AFUA_4G12010(AFUA_4G12010),gene-AFUA_5G00390(AFUA_5G00390),gene-AFUA_6G02330(AFUA_6G02330),gene-AFUA_6G06530(AFUA_6G06530),gene-AFUA_6G06535(AFUA_6G06535),gene-AFUA_6G08750(AFUA_6G08750),gene-AFUA_6G08760(AFUA_6G08760),gene-AFUA_6G096…	gene-AFUA_1G07480(AFUA_1G07480),gene-AFUA_3G10750(AFUA_3G10750),gene-AFUA_4G00660(AFUA_4G00660),gene-AFUA_4G00860(AFUA_4G00860),gene-AFUA_4G01450(AFUA_4G01450),gene-AFUA_4G02900(AFUA_4G02900),gene-AFUA_4G14712(AFUA_4G14712),gene-AFUA_6G00740(AFUA_6G00740),gene-AFUA_6G12160(AFUA_6G12160),gene-AFUA_6G12180(AFUA_6G12180),gene-AFUA_6G14580(AFUA_6G14580)
MF	GO:0016757	transferase activity, transferring glycosyl groups	0	1	1	122	0.920123	0.979043	-	gene-AFUA_5G14780(AFUA_5G14780)
BP	GO:0006725	cellular aromatic compound metabolic process	11	12	23	1526	0.920479	1	gene-AFUA_2G15250(AFUA_2G15250),gene-AFUA_2G15260(AFUA_2G15260),gene-AFUA_2G17440(AFUA_2G17440),gene-AFUA_4G01470(AFUA_4G01470),gene-AFUA_4G10110(AFUA_4G10110),gene-AFUA_4G12010(AFUA_4G12010),gene-AFUA_5G00390(AFUA_5G00390),gene-AFUA_6G02330(AFUA_6G02330),gene-AFUA_6G06530(AFUA_6G06530),gene-AFUA_6G06535(AFUA_6G06535),gene-AFUA_7G00130(AFUA_7G00130)	gene-AFUA_1G07480(AFUA_1G07480),gene-AFUA_1G11180(AFUA_1G11180),gene-AFUA_3G10750(AFUA_3G10750),gene-AFUA_3G14580(AFUA_3G14580),gene-AFUA_4G00660(AFUA_4G00660),gene-AFUA_4G00860(AFUA_4G00860),gene-AFUA_4G01450(AFUA_4G01450),gene-AFUA_4G02900(AFUA_4G02900),gene-AFUA_4G14712(AFUA_4G14712),gene-AFUA_6G12160(AFUA_6G12160),gene-AFUA_6G12180(AFUA_6G12180),gene-AFUA_6G14580(AFUA_6G14580)
BP	GO:0009892	negative regulation of metabolic process	1	0	1	133	0.923058	1	gene-AFUA_3G14940(AFUA_3G14940)	-
MF	GO:0016853	isomerase activity	1	0	1	124	0.923402	0.979043	gene-AFUA_5G00110(AFUA_5G00110)	-
BP	GO:0003006	developmental process involved in reproduction	0	1	1	134	0.924546	1	-	gene-AFUA_4G02900(AFUA_4G02900)
MF	GO:0005524	ATP binding	3	5	8	597	0.928856	0.979043	gene-AFUA_2G15130(AFUA_2G15130),gene-AFUA_3G13810(AFUA_3G13810),gene-AFUA_5G08910(AFUA_5G08910)	gene-AFUA_1G11180(AFUA_1G11180),gene-AFUA_1G15270(AFUA_1G15270),gene-AFUA_3G10750(AFUA_3G10750),gene-AFUA_4G00660(AFUA_4G00660),gene-AFUA_4G02900(AFUA_4G02900)
BP	GO:0048518	positive regulation of biological process	1	1	2	224	0.929562	1	gene-AFUA_7G00130(AFUA_7G00130)	gene-AFUA_4G02900(AFUA_4G02900)
MF	GO:0016773	phosphotransferase activity, alcohol group as acceptor	0	2	2	211	0.932475	0.979043	-	gene-AFUA_4G00660(AFUA_4G00660),gene-AFUA_4G02900(AFUA_4G02900)
BP	GO:0015833	peptide transport	2	0	2	227	0.932879	1	gene-AFUA_2G15240(AFUA_2G15240),gene-AFUA_7G00910(AFUA_7G00910)	-
MF	GO:0032559	adenyl ribonucleotide binding	3	5	8	606	0.935737	0.979043	gene-AFUA_2G15130(AFUA_2G15130),gene-AFUA_3G13810(AFUA_3G13810),gene-AFUA_5G08910(AFUA_5G08910)	gene-AFUA_1G11180(AFUA_1G11180),gene-AFUA_1G15270(AFUA_1G15270),gene-AFUA_3G10750(AFUA_3G10750),gene-AFUA_4G00660(AFUA_4G00660),gene-AFUA_4G02900(AFUA_4G02900)
MF	GO:0030554	adenyl nucleotide binding	3	5	8	607	0.936465	0.979043	gene-AFUA_2G15130(AFUA_2G15130),gene-AFUA_3G13810(AFUA_3G13810),gene-AFUA_5G08910(AFUA_5G08910)	gene-AFUA_1G11180(AFUA_1G11180),gene-AFUA_1G15270(AFUA_1G15270),gene-AFUA_3G10750(AFUA_3G10750),gene-AFUA_4G00660(AFUA_4G00660),gene-AFUA_4G02900(AFUA_4G02900)
BP	GO:0042886	amide transport	2	0	2	231	0.937073	1	gene-AFUA_2G15240(AFUA_2G15240),gene-AFUA_7G00910(AFUA_7G00910)	-
BP	GO:0008610	lipid biosynthetic process	0	1	1	144	0.93794	1	-	gene-AFUA_6G00740(AFUA_6G00740)
CC	GO:0110165	cellular anatomical entity	47	39	86	4825	0.939087	1	gene-AFUA_1G01190(AFUA_1G01190),gene-AFUA_1G10770(AFUA_1G10770),gene-AFUA_1G15290(AFUA_1G15290),gene-AFUA_1G15300(AFUA_1G15300),gene-AFUA_2G06000(AFUA_2G06000),gene-AFUA_2G09860(AFUA_2G09860),gene-AFUA_2G15000(AFUA_2G15000),gene-AFUA_2G15130(AFUA_2G15130),gene-AFUA_2G15240(AFUA_2G15240),gene-AFUA_2G15250(AFUA_2G15250),gene-AFUA_2G15260(AFUA_2G15260),gene-AFUA_2G17480(AFUA_2G17480),gene-AFUA_3G010…	gene-AFUA_1G07480(AFUA_1G07480),gene-AFUA_1G15270(AFUA_1G15270),gene-AFUA_2G02630(AFUA_2G02630),gene-AFUA_2G02640(AFUA_2G02640),gene-AFUA_2G13615(AFUA_2G13615),gene-AFUA_2G14450(AFUA_2G14450),gene-AFUA_2G14470(AFUA_2G14470),gene-AFUA_2G16440(AFUA_2G16440),gene-AFUA_2G17390(AFUA_2G17390),gene-AFUA_3G00200(AFUA_3G00200),gene-AFUA_3G01196(AFUA_3G01196),gene-AFUA_3G02150(AFUA_3G02150),gene-AFUA_3G121…
MF	GO:1901363	heterocyclic compound binding	19	14	33	1985	0.940918	0.979043	gene-AFUA_1G04160(AFUA_1G04160),gene-AFUA_1G17690(AFUA_1G17690),gene-AFUA_2G15130(AFUA_2G15130),gene-AFUA_2G15250(AFUA_2G15250),gene-AFUA_2G15260(AFUA_2G15260),gene-AFUA_3G13810(AFUA_3G13810),gene-AFUA_4G07810(AFUA_4G07810),gene-AFUA_4G09140(AFUA_4G09140),gene-AFUA_4G10110(AFUA_4G10110),gene-AFUA_5G00120(AFUA_5G00120),gene-AFUA_5G06680(AFUA_5G06680),gene-AFUA_5G08910(AFUA_5G08910),gene-AFUA_5G089…	gene-AFUA_1G11180(AFUA_1G11180),gene-AFUA_1G15270(AFUA_1G15270),gene-AFUA_2G14470(AFUA_2G14470),gene-AFUA_3G03560(AFUA_3G03560),gene-AFUA_3G03570(AFUA_3G03570),gene-AFUA_3G10750(AFUA_3G10750),gene-AFUA_4G00660(AFUA_4G00660),gene-AFUA_4G02900(AFUA_4G02900),gene-AFUA_4G13050(AFUA_4G13050),gene-AFUA_4G14712(AFUA_4G14712),gene-AFUA_6G12160(AFUA_6G12160),gene-AFUA_7G06960(AFUA_7G06960),gene-AFUA_8G005…
BP	GO:0071704	organic substance metabolic process	27	26	53	3199	0.940999	1	gene-AFUA_1G04160(AFUA_1G04160),gene-AFUA_2G06000(AFUA_2G06000),gene-AFUA_2G15250(AFUA_2G15250),gene-AFUA_2G15260(AFUA_2G15260),gene-AFUA_2G17440(AFUA_2G17440),gene-AFUA_3G14940(AFUA_3G14940),gene-AFUA_4G01470(AFUA_4G01470),gene-AFUA_4G07810(AFUA_4G07810),gene-AFUA_4G08170(AFUA_4G08170),gene-AFUA_4G10110(AFUA_4G10110),gene-AFUA_4G12010(AFUA_4G12010),gene-AFUA_5G00390(AFUA_5G00390),gene-AFUA_5G017…	gene-AFUA_1G07480(AFUA_1G07480),gene-AFUA_1G11180(AFUA_1G11180),gene-AFUA_1G15270(AFUA_1G15270),gene-AFUA_2G14520(AFUA_2G14520),gene-AFUA_2G17500(AFUA_2G17500),gene-AFUA_3G03570(AFUA_3G03570),gene-AFUA_3G03710(AFUA_3G03710),gene-AFUA_3G10750(AFUA_3G10750),gene-AFUA_3G14580(AFUA_3G14580),gene-AFUA_4G00660(AFUA_4G00660),gene-AFUA_4G00860(AFUA_4G00860),gene-AFUA_4G01450(AFUA_4G01450),gene-AFUA_4G027…
MF	GO:0097159	organic cyclic compound binding	19	14	33	1986	0.941387	0.979043	gene-AFUA_1G04160(AFUA_1G04160),gene-AFUA_1G17690(AFUA_1G17690),gene-AFUA_2G15130(AFUA_2G15130),gene-AFUA_2G15250(AFUA_2G15250),gene-AFUA_2G15260(AFUA_2G15260),gene-AFUA_3G13810(AFUA_3G13810),gene-AFUA_4G07810(AFUA_4G07810),gene-AFUA_4G09140(AFUA_4G09140),gene-AFUA_4G10110(AFUA_4G10110),gene-AFUA_5G00120(AFUA_5G00120),gene-AFUA_5G06680(AFUA_5G06680),gene-AFUA_5G08910(AFUA_5G08910),gene-AFUA_5G089…	gene-AFUA_1G11180(AFUA_1G11180),gene-AFUA_1G15270(AFUA_1G15270),gene-AFUA_2G14470(AFUA_2G14470),gene-AFUA_3G03560(AFUA_3G03560),gene-AFUA_3G03570(AFUA_3G03570),gene-AFUA_3G10750(AFUA_3G10750),gene-AFUA_4G00660(AFUA_4G00660),gene-AFUA_4G02900(AFUA_4G02900),gene-AFUA_4G13050(AFUA_4G13050),gene-AFUA_4G14712(AFUA_4G14712),gene-AFUA_6G12160(AFUA_6G12160),gene-AFUA_7G06960(AFUA_7G06960),gene-AFUA_8G005…
BP	GO:0005976	polysaccharide metabolic process	1	0	1	147	0.941478	1	gene-AFUA_7G01070(AFUA_7G01070)	-
BP	GO:0071554	cell wall organization or biogenesis	1	0	1	152	0.946936	1	gene-AFUA_7G01070(AFUA_7G01070)	-
BP	GO:0016310	phosphorylation	0	3	3	322	0.947913	1	-	gene-AFUA_3G10750(AFUA_3G10750),gene-AFUA_4G00660(AFUA_4G00660),gene-AFUA_4G02900(AFUA_4G02900)
BP	GO:0017144	drug metabolic process	1	1	2	249	0.953079	1	gene-AFUA_2G17440(AFUA_2G17440)	gene-AFUA_4G02900(AFUA_4G02900)
BP	GO:1901576	organic substance biosynthetic process	13	11	24	1652	0.953934	1	gene-AFUA_2G15250(AFUA_2G15250),gene-AFUA_2G15260(AFUA_2G15260),gene-AFUA_2G17440(AFUA_2G17440),gene-AFUA_4G01470(AFUA_4G01470),gene-AFUA_4G10110(AFUA_4G10110),gene-AFUA_4G12010(AFUA_4G12010),gene-AFUA_5G00390(AFUA_5G00390),gene-AFUA_6G02330(AFUA_6G02330),gene-AFUA_6G06530(AFUA_6G06530),gene-AFUA_6G06535(AFUA_6G06535),gene-AFUA_6G08750(AFUA_6G08750),gene-AFUA_6G08760(AFUA_6G08760),gene-AFUA_7G001…	gene-AFUA_1G07480(AFUA_1G07480),gene-AFUA_3G10750(AFUA_3G10750),gene-AFUA_4G00660(AFUA_4G00660),gene-AFUA_4G00860(AFUA_4G00860),gene-AFUA_4G01450(AFUA_4G01450),gene-AFUA_4G02900(AFUA_4G02900),gene-AFUA_4G14712(AFUA_4G14712),gene-AFUA_6G00740(AFUA_6G00740),gene-AFUA_6G12160(AFUA_6G12160),gene-AFUA_6G12180(AFUA_6G12180),gene-AFUA_6G14580(AFUA_6G14580)
CC	GO:0012505	endomembrane system	2	2	4	414	0.954105	1	gene-AFUA_2G15000(AFUA_2G15000),gene-AFUA_2G15240(AFUA_2G15240)	gene-AFUA_1G15270(AFUA_1G15270),gene-AFUA_5G11100(AFUA_5G11100)
BP	GO:0034645	cellular macromolecule biosynthetic process	9	5	14	1070	0.957982	1	gene-AFUA_2G15250(AFUA_2G15250),gene-AFUA_2G15260(AFUA_2G15260),gene-AFUA_4G01470(AFUA_4G01470),gene-AFUA_4G10110(AFUA_4G10110),gene-AFUA_5G00390(AFUA_5G00390),gene-AFUA_6G02330(AFUA_6G02330),gene-AFUA_6G06530(AFUA_6G06530),gene-AFUA_6G06535(AFUA_6G06535),gene-AFUA_7G00130(AFUA_7G00130)	gene-AFUA_4G00660(AFUA_4G00660),gene-AFUA_4G02900(AFUA_4G02900),gene-AFUA_4G14712(AFUA_4G14712),gene-AFUA_6G12160(AFUA_6G12160),gene-AFUA_6G14580(AFUA_6G14580)
BP	GO:0006281	DNA repair	0	1	1	169	0.961987	1	-	gene-AFUA_1G11180(AFUA_1G11180)
MF	GO:0016772	transferase activity, transferring phosphorus-containing groups	0	4	4	392	0.962703	0.996781	-	gene-AFUA_3G10750(AFUA_3G10750),gene-AFUA_4G00660(AFUA_4G00660),gene-AFUA_4G02900(AFUA_4G02900),gene-AFUA_7G06981(AFUA_7G06981)
BP	GO:0009059	macromolecule biosynthetic process	9	5	14	1091	0.965762	1	gene-AFUA_2G15250(AFUA_2G15250),gene-AFUA_2G15260(AFUA_2G15260),gene-AFUA_4G01470(AFUA_4G01470),gene-AFUA_4G10110(AFUA_4G10110),gene-AFUA_5G00390(AFUA_5G00390),gene-AFUA_6G02330(AFUA_6G02330),gene-AFUA_6G06530(AFUA_6G06530),gene-AFUA_6G06535(AFUA_6G06535),gene-AFUA_7G00130(AFUA_7G00130)	gene-AFUA_4G00660(AFUA_4G00660),gene-AFUA_4G02900(AFUA_4G02900),gene-AFUA_4G14712(AFUA_4G14712),gene-AFUA_6G12160(AFUA_6G12160),gene-AFUA_6G14580(AFUA_6G14580)
BP	GO:0006796	phosphate-containing compound metabolic process	1	5	6	576	0.967861	1	gene-AFUA_4G12010(AFUA_4G12010)	gene-AFUA_3G10750(AFUA_3G10750),gene-AFUA_3G14580(AFUA_3G14580),gene-AFUA_4G00660(AFUA_4G00660),gene-AFUA_4G02900(AFUA_4G02900),gene-AFUA_5G13750(AFUA_5G13750)
BP	GO:1901566	organonitrogen compound biosynthetic process	4	4	8	714	0.968347	1	gene-AFUA_2G17440(AFUA_2G17440),gene-AFUA_4G12010(AFUA_4G12010),gene-AFUA_6G08750(AFUA_6G08750),gene-AFUA_6G08760(AFUA_6G08760)	gene-AFUA_1G07480(AFUA_1G07480),gene-AFUA_3G10750(AFUA_3G10750),gene-AFUA_4G01450(AFUA_4G01450),gene-AFUA_4G02900(AFUA_4G02900)
BP	GO:0006793	phosphorus metabolic process	1	5	6	579	0.969051	1	gene-AFUA_4G12010(AFUA_4G12010)	gene-AFUA_3G10750(AFUA_3G10750),gene-AFUA_3G14580(AFUA_3G14580),gene-AFUA_4G00660(AFUA_4G00660),gene-AFUA_4G02900(AFUA_4G02900),gene-AFUA_5G13750(AFUA_5G13750)
BP	GO:0006139	nucleobase-containing compound metabolic process	10	8	18	1345	0.969057	1	gene-AFUA_2G15250(AFUA_2G15250),gene-AFUA_2G15260(AFUA_2G15260),gene-AFUA_4G01470(AFUA_4G01470),gene-AFUA_4G10110(AFUA_4G10110),gene-AFUA_4G12010(AFUA_4G12010),gene-AFUA_5G00390(AFUA_5G00390),gene-AFUA_6G02330(AFUA_6G02330),gene-AFUA_6G06530(AFUA_6G06530),gene-AFUA_6G06535(AFUA_6G06535),gene-AFUA_7G00130(AFUA_7G00130)	gene-AFUA_1G11180(AFUA_1G11180),gene-AFUA_3G10750(AFUA_3G10750),gene-AFUA_3G14580(AFUA_3G14580),gene-AFUA_4G00660(AFUA_4G00660),gene-AFUA_4G02900(AFUA_4G02900),gene-AFUA_4G14712(AFUA_4G14712),gene-AFUA_6G12160(AFUA_6G12160),gene-AFUA_6G14580(AFUA_6G14580)
BP	GO:0006629	lipid metabolic process	0	2	2	279	0.97153	1	-	gene-AFUA_3G03570(AFUA_3G03570),gene-AFUA_6G00740(AFUA_6G00740)
BP	GO:0090304	nucleic acid metabolic process	9	6	15	1175	0.972562	1	gene-AFUA_2G15250(AFUA_2G15250),gene-AFUA_2G15260(AFUA_2G15260),gene-AFUA_4G01470(AFUA_4G01470),gene-AFUA_4G10110(AFUA_4G10110),gene-AFUA_5G00390(AFUA_5G00390),gene-AFUA_6G02330(AFUA_6G02330),gene-AFUA_6G06530(AFUA_6G06530),gene-AFUA_6G06535(AFUA_6G06535),gene-AFUA_7G00130(AFUA_7G00130)	gene-AFUA_1G11180(AFUA_1G11180),gene-AFUA_4G00660(AFUA_4G00660),gene-AFUA_4G02900(AFUA_4G02900),gene-AFUA_4G14712(AFUA_4G14712),gene-AFUA_6G12160(AFUA_6G12160),gene-AFUA_6G14580(AFUA_6G14580)
BP	GO:0006974	cellular response to DNA damage stimulus	0	1	1	192	0.975834	1	-	gene-AFUA_1G11180(AFUA_1G11180)
BP	GO:0022414	reproductive process	0	1	1	193	0.976306	1	-	gene-AFUA_4G02900(AFUA_4G02900)
MF	GO:0035639	purine ribonucleoside triphosphate binding	3	5	8	696	0.978514	1	gene-AFUA_2G15130(AFUA_2G15130),gene-AFUA_3G13810(AFUA_3G13810),gene-AFUA_5G08910(AFUA_5G08910)	gene-AFUA_1G11180(AFUA_1G11180),gene-AFUA_1G15270(AFUA_1G15270),gene-AFUA_3G10750(AFUA_3G10750),gene-AFUA_4G00660(AFUA_4G00660),gene-AFUA_4G02900(AFUA_4G02900)
BP	GO:0043604	amide biosynthetic process	1	2	3	381	0.978601	1	gene-AFUA_4G12010(AFUA_4G12010)	gene-AFUA_3G10750(AFUA_3G10750),gene-AFUA_4G02900(AFUA_4G02900)
MF	GO:0032555	purine ribonucleotide binding	3	5	8	705	0.980885	1	gene-AFUA_2G15130(AFUA_2G15130),gene-AFUA_3G13810(AFUA_3G13810),gene-AFUA_5G08910(AFUA_5G08910)	gene-AFUA_1G11180(AFUA_1G11180),gene-AFUA_1G15270(AFUA_1G15270),gene-AFUA_3G10750(AFUA_3G10750),gene-AFUA_4G00660(AFUA_4G00660),gene-AFUA_4G02900(AFUA_4G02900)
MF	GO:0017076	purine nucleotide binding	3	5	8	706	0.981133	1	gene-AFUA_2G15130(AFUA_2G15130),gene-AFUA_3G13810(AFUA_3G13810),gene-AFUA_5G08910(AFUA_5G08910)	gene-AFUA_1G11180(AFUA_1G11180),gene-AFUA_1G15270(AFUA_1G15270),gene-AFUA_3G10750(AFUA_3G10750),gene-AFUA_4G00660(AFUA_4G00660),gene-AFUA_4G02900(AFUA_4G02900)
BP	GO:0019538	protein metabolic process	3	8	11	964	0.982509	1	gene-AFUA_3G14940(AFUA_3G14940),gene-AFUA_5G01750(AFUA_5G01750),gene-AFUA_6G09650(AFUA_6G09650)	gene-AFUA_1G15270(AFUA_1G15270),gene-AFUA_3G03710(AFUA_3G03710),gene-AFUA_4G00660(AFUA_4G00660),gene-AFUA_4G02900(AFUA_4G02900),gene-AFUA_4G13750(AFUA_4G13750),gene-AFUA_5G13750(AFUA_5G13750),gene-AFUA_6G10250(AFUA_6G10250),gene-AFUA_7G04930(AFUA_7G04930)
BP	GO:0006464	cellular protein modification process	1	3	4	476	0.983037	1	gene-AFUA_5G01750(AFUA_5G01750)	gene-AFUA_4G00660(AFUA_4G00660),gene-AFUA_4G02900(AFUA_4G02900),gene-AFUA_5G13750(AFUA_5G13750)
BP	GO:0036211	protein modification process	1	3	4	476	0.983037	1	gene-AFUA_5G01750(AFUA_5G01750)	gene-AFUA_4G00660(AFUA_4G00660),gene-AFUA_4G02900(AFUA_4G02900),gene-AFUA_5G13750(AFUA_5G13750)
BP	GO:0048522	positive regulation of cellular process	0	1	1	211	0.983402	1	-	gene-AFUA_4G02900(AFUA_4G02900)
BP	GO:0048523	negative regulation of cellular process	1	0	1	211	0.983402	1	gene-AFUA_3G14940(AFUA_3G14940)	-
BP	GO:0048856	anatomical structure development	0	1	1	216	0.984968	1	-	gene-AFUA_4G02900(AFUA_4G02900)
BP	GO:0006259	DNA metabolic process	0	1	1	224	0.987174	1	-	gene-AFUA_1G11180(AFUA_1G11180)
BP	GO:0010467	gene expression	9	5	14	1187	0.987508	1	gene-AFUA_2G15250(AFUA_2G15250),gene-AFUA_2G15260(AFUA_2G15260),gene-AFUA_4G01470(AFUA_4G01470),gene-AFUA_4G10110(AFUA_4G10110),gene-AFUA_5G00390(AFUA_5G00390),gene-AFUA_6G02330(AFUA_6G02330),gene-AFUA_6G06530(AFUA_6G06530),gene-AFUA_6G06535(AFUA_6G06535),gene-AFUA_7G00130(AFUA_7G00130)	gene-AFUA_4G00660(AFUA_4G00660),gene-AFUA_4G02900(AFUA_4G02900),gene-AFUA_4G14712(AFUA_4G14712),gene-AFUA_6G12160(AFUA_6G12160),gene-AFUA_6G14580(AFUA_6G14580)
MF	GO:0032553	ribonucleotide binding	3	5	8	741	0.988176	1	gene-AFUA_2G15130(AFUA_2G15130),gene-AFUA_3G13810(AFUA_3G13810),gene-AFUA_5G08910(AFUA_5G08910)	gene-AFUA_1G11180(AFUA_1G11180),gene-AFUA_1G15270(AFUA_1G15270),gene-AFUA_3G10750(AFUA_3G10750),gene-AFUA_4G00660(AFUA_4G00660),gene-AFUA_4G02900(AFUA_4G02900)
BP	GO:0043603	cellular amide metabolic process	1	2	3	427	0.98967	1	gene-AFUA_4G12010(AFUA_4G12010)	gene-AFUA_3G10750(AFUA_3G10750),gene-AFUA_4G02900(AFUA_4G02900)
BP	GO:0044237	cellular metabolic process	26	18	44	2936	0.990611	1	gene-AFUA_1G04160(AFUA_1G04160),gene-AFUA_2G06000(AFUA_2G06000),gene-AFUA_2G15250(AFUA_2G15250),gene-AFUA_2G15260(AFUA_2G15260),gene-AFUA_2G17440(AFUA_2G17440),gene-AFUA_3G14940(AFUA_3G14940),gene-AFUA_4G01470(AFUA_4G01470),gene-AFUA_4G07810(AFUA_4G07810),gene-AFUA_4G08170(AFUA_4G08170),gene-AFUA_4G10110(AFUA_4G10110),gene-AFUA_4G12010(AFUA_4G12010),gene-AFUA_5G00390(AFUA_5G00390),gene-AFUA_5G017…	gene-AFUA_1G07480(AFUA_1G07480),gene-AFUA_1G11180(AFUA_1G11180),gene-AFUA_2G17500(AFUA_2G17500),gene-AFUA_3G03570(AFUA_3G03570),gene-AFUA_3G03710(AFUA_3G03710),gene-AFUA_3G10750(AFUA_3G10750),gene-AFUA_3G14580(AFUA_3G14580),gene-AFUA_4G00660(AFUA_4G00660),gene-AFUA_4G00860(AFUA_4G00860),gene-AFUA_4G01450(AFUA_4G01450),gene-AFUA_4G02900(AFUA_4G02900),gene-AFUA_4G14712(AFUA_4G14712),gene-AFUA_5G137…
MF	GO:0097367	carbohydrate derivative binding	3	5	8	761	0.991022	1	gene-AFUA_2G15130(AFUA_2G15130),gene-AFUA_3G13810(AFUA_3G13810),gene-AFUA_5G08910(AFUA_5G08910)	gene-AFUA_1G11180(AFUA_1G11180),gene-AFUA_1G15270(AFUA_1G15270),gene-AFUA_3G10750(AFUA_3G10750),gene-AFUA_4G00660(AFUA_4G00660),gene-AFUA_4G02900(AFUA_4G02900)
BP	GO:0043412	macromolecule modification	1	3	4	521	0.991361	1	gene-AFUA_5G01750(AFUA_5G01750)	gene-AFUA_4G00660(AFUA_4G00660),gene-AFUA_4G02900(AFUA_4G02900),gene-AFUA_5G13750(AFUA_5G13750)
BP	GO:0048519	negative regulation of biological process	1	0	1	245	0.991555	1	gene-AFUA_3G14940(AFUA_3G14940)	-
BP	GO:0032502	developmental process	0	1	1	255	0.993082	1	-	gene-AFUA_4G02900(AFUA_4G02900)
BP	GO:0000003	reproduction	0	1	1	261	0.993864	1	-	gene-AFUA_4G02900(AFUA_4G02900)
BP	GO:0009987	cellular process	40	27	67	4171	0.996325	1	gene-AFUA_1G04160(AFUA_1G04160),gene-AFUA_1G15300(AFUA_1G15300),gene-AFUA_2G06000(AFUA_2G06000),gene-AFUA_2G09860(AFUA_2G09860),gene-AFUA_2G15000(AFUA_2G15000),gene-AFUA_2G15130(AFUA_2G15130),gene-AFUA_2G15240(AFUA_2G15240),gene-AFUA_2G15250(AFUA_2G15250),gene-AFUA_2G15260(AFUA_2G15260),gene-AFUA_2G17440(AFUA_2G17440),gene-AFUA_3G07990(AFUA_3G07990),gene-AFUA_3G11790(AFUA_3G11790),gene-AFUA_3G149…	gene-AFUA_1G07480(AFUA_1G07480),gene-AFUA_1G11180(AFUA_1G11180),gene-AFUA_1G15270(AFUA_1G15270),gene-AFUA_2G02610(AFUA_2G02610),gene-AFUA_2G17500(AFUA_2G17500),gene-AFUA_3G00200(AFUA_3G00200),gene-AFUA_3G02150(AFUA_3G02150),gene-AFUA_3G03560(AFUA_3G03560),gene-AFUA_3G03570(AFUA_3G03570),gene-AFUA_3G03710(AFUA_3G03710),gene-AFUA_3G10750(AFUA_3G10750),gene-AFUA_3G14580(AFUA_3G14580),gene-AFUA_4G006…
BP	GO:0034641	cellular nitrogen compound metabolic process	11	10	21	1754	0.99723	1	gene-AFUA_2G15250(AFUA_2G15250),gene-AFUA_2G15260(AFUA_2G15260),gene-AFUA_2G17440(AFUA_2G17440),gene-AFUA_4G01470(AFUA_4G01470),gene-AFUA_4G10110(AFUA_4G10110),gene-AFUA_4G12010(AFUA_4G12010),gene-AFUA_5G00390(AFUA_5G00390),gene-AFUA_6G02330(AFUA_6G02330),gene-AFUA_6G06530(AFUA_6G06530),gene-AFUA_6G06535(AFUA_6G06535),gene-AFUA_7G00130(AFUA_7G00130)	gene-AFUA_1G07480(AFUA_1G07480),gene-AFUA_1G11180(AFUA_1G11180),gene-AFUA_2G17500(AFUA_2G17500),gene-AFUA_3G10750(AFUA_3G10750),gene-AFUA_3G14580(AFUA_3G14580),gene-AFUA_4G00660(AFUA_4G00660),gene-AFUA_4G02900(AFUA_4G02900),gene-AFUA_4G14712(AFUA_4G14712),gene-AFUA_6G12160(AFUA_6G12160),gene-AFUA_6G14580(AFUA_6G14580)
BP	GO:0044260	cellular macromolecule metabolic process	12	8	20	1706	0.99763	1	gene-AFUA_2G15250(AFUA_2G15250),gene-AFUA_2G15260(AFUA_2G15260),gene-AFUA_3G14940(AFUA_3G14940),gene-AFUA_4G01470(AFUA_4G01470),gene-AFUA_4G10110(AFUA_4G10110),gene-AFUA_5G00390(AFUA_5G00390),gene-AFUA_5G01750(AFUA_5G01750),gene-AFUA_6G02330(AFUA_6G02330),gene-AFUA_6G06530(AFUA_6G06530),gene-AFUA_6G06535(AFUA_6G06535),gene-AFUA_7G00130(AFUA_7G00130),gene-AFUA_7G01070(AFUA_7G01070)	gene-AFUA_1G11180(AFUA_1G11180),gene-AFUA_3G03710(AFUA_3G03710),gene-AFUA_4G00660(AFUA_4G00660),gene-AFUA_4G02900(AFUA_4G02900),gene-AFUA_4G14712(AFUA_4G14712),gene-AFUA_5G13750(AFUA_5G13750),gene-AFUA_6G12160(AFUA_6G12160),gene-AFUA_6G14580(AFUA_6G14580)
MF	GO:0016788	hydrolase activity, acting on ester bonds	0	1	1	306	0.998423	1	-	gene-AFUA_5G13750(AFUA_5G13750)
MF	GO:0003676	nucleic acid binding	5	4	9	957	0.998646	1	gene-AFUA_2G15250(AFUA_2G15250),gene-AFUA_2G15260(AFUA_2G15260),gene-AFUA_4G10110(AFUA_4G10110),gene-AFUA_6G11030(AFUA_6G11030),gene-AFUA_7G00130(AFUA_7G00130)	gene-AFUA_1G11180(AFUA_1G11180),gene-AFUA_4G13050(AFUA_4G13050),gene-AFUA_4G14712(AFUA_4G14712),gene-AFUA_6G12160(AFUA_6G12160)
BP	GO:0044267	cellular protein metabolic process	2	4	6	824	0.999056	1	gene-AFUA_3G14940(AFUA_3G14940),gene-AFUA_5G01750(AFUA_5G01750)	gene-AFUA_3G03710(AFUA_3G03710),gene-AFUA_4G00660(AFUA_4G00660),gene-AFUA_4G02900(AFUA_4G02900),gene-AFUA_5G13750(AFUA_5G13750)
CC	GO:0005634	nucleus	9	6	15	1537	0.999557	1	gene-AFUA_2G15250(AFUA_2G15250),gene-AFUA_2G15260(AFUA_2G15260),gene-AFUA_4G01470(AFUA_4G01470),gene-AFUA_4G10110(AFUA_4G10110),gene-AFUA_5G00390(AFUA_5G00390),gene-AFUA_6G02330(AFUA_6G02330),gene-AFUA_6G06530(AFUA_6G06530),gene-AFUA_6G06535(AFUA_6G06535),gene-AFUA_7G00130(AFUA_7G00130)	gene-AFUA_1G15270(AFUA_1G15270),gene-AFUA_4G02900(AFUA_4G02900),gene-AFUA_4G14712(AFUA_4G14712),gene-AFUA_5G11100(AFUA_5G11100),gene-AFUA_6G12160(AFUA_6G12160),gene-AFUA_6G14580(AFUA_6G14580)
BP	GO:0043170	macromolecule metabolic process	13	12	25	2164	0.999674	1	gene-AFUA_2G15250(AFUA_2G15250),gene-AFUA_2G15260(AFUA_2G15260),gene-AFUA_3G14940(AFUA_3G14940),gene-AFUA_4G01470(AFUA_4G01470),gene-AFUA_4G10110(AFUA_4G10110),gene-AFUA_5G00390(AFUA_5G00390),gene-AFUA_5G01750(AFUA_5G01750),gene-AFUA_6G02330(AFUA_6G02330),gene-AFUA_6G06530(AFUA_6G06530),gene-AFUA_6G06535(AFUA_6G06535),gene-AFUA_6G09650(AFUA_6G09650),gene-AFUA_7G00130(AFUA_7G00130),gene-AFUA_7G010…	gene-AFUA_1G11180(AFUA_1G11180),gene-AFUA_1G15270(AFUA_1G15270),gene-AFUA_3G03710(AFUA_3G03710),gene-AFUA_4G00660(AFUA_4G00660),gene-AFUA_4G02900(AFUA_4G02900),gene-AFUA_4G13750(AFUA_4G13750),gene-AFUA_4G14712(AFUA_4G14712),gene-AFUA_5G13750(AFUA_5G13750),gene-AFUA_6G10250(AFUA_6G10250),gene-AFUA_6G12160(AFUA_6G12160),gene-AFUA_6G14580(AFUA_6G14580),gene-AFUA_7G04930(AFUA_7G04930)
CC	GO:0005829	cytosol	2	2	4	767	0.999821	1	gene-AFUA_2G06000(AFUA_2G06000),gene-AFUA_5G06680(AFUA_5G06680)	gene-AFUA_1G15270(AFUA_1G15270),gene-AFUA_5G11100(AFUA_5G11100)
BP	GO:0016043	cellular component organization	1	0	1	615	0.999996	1	gene-AFUA_2G15000(AFUA_2G15000)	-
CC	GO:0043231	intracellular membrane-bounded organelle	11	8	19	2103	0.999996	1	gene-AFUA_2G15000(AFUA_2G15000),gene-AFUA_2G15240(AFUA_2G15240),gene-AFUA_2G15250(AFUA_2G15250),gene-AFUA_2G15260(AFUA_2G15260),gene-AFUA_4G01470(AFUA_4G01470),gene-AFUA_4G10110(AFUA_4G10110),gene-AFUA_5G00390(AFUA_5G00390),gene-AFUA_6G02330(AFUA_6G02330),gene-AFUA_6G06530(AFUA_6G06530),gene-AFUA_6G06535(AFUA_6G06535),gene-AFUA_7G00130(AFUA_7G00130)	gene-AFUA_1G15270(AFUA_1G15270),gene-AFUA_4G00860(AFUA_4G00860),gene-AFUA_4G02900(AFUA_4G02900),gene-AFUA_4G14712(AFUA_4G14712),gene-AFUA_5G11100(AFUA_5G11100),gene-AFUA_6G12160(AFUA_6G12160),gene-AFUA_6G12180(AFUA_6G12180),gene-AFUA_6G14580(AFUA_6G14580)
CC	GO:0043227	membrane-bounded organelle	11	8	19	2188	0.999999	1	gene-AFUA_2G15000(AFUA_2G15000),gene-AFUA_2G15240(AFUA_2G15240),gene-AFUA_2G15250(AFUA_2G15250),gene-AFUA_2G15260(AFUA_2G15260),gene-AFUA_4G01470(AFUA_4G01470),gene-AFUA_4G10110(AFUA_4G10110),gene-AFUA_5G00390(AFUA_5G00390),gene-AFUA_6G02330(AFUA_6G02330),gene-AFUA_6G06530(AFUA_6G06530),gene-AFUA_6G06535(AFUA_6G06535),gene-AFUA_7G00130(AFUA_7G00130)	gene-AFUA_1G15270(AFUA_1G15270),gene-AFUA_4G00860(AFUA_4G00860),gene-AFUA_4G02900(AFUA_4G02900),gene-AFUA_4G14712(AFUA_4G14712),gene-AFUA_5G11100(AFUA_5G11100),gene-AFUA_6G12160(AFUA_6G12160),gene-AFUA_6G12180(AFUA_6G12180),gene-AFUA_6G14580(AFUA_6G14580)
BP	GO:0071840	cellular component organization or biogenesis	1	0	1	708	0.999999	1	gene-AFUA_2G15000(AFUA_2G15000)	-
CC	GO:0043229	intracellular organelle	11	8	19	2336	1	1	gene-AFUA_2G15000(AFUA_2G15000),gene-AFUA_2G15240(AFUA_2G15240),gene-AFUA_2G15250(AFUA_2G15250),gene-AFUA_2G15260(AFUA_2G15260),gene-AFUA_4G01470(AFUA_4G01470),gene-AFUA_4G10110(AFUA_4G10110),gene-AFUA_5G00390(AFUA_5G00390),gene-AFUA_6G02330(AFUA_6G02330),gene-AFUA_6G06530(AFUA_6G06530),gene-AFUA_6G06535(AFUA_6G06535),gene-AFUA_7G00130(AFUA_7G00130)	gene-AFUA_1G15270(AFUA_1G15270),gene-AFUA_4G00860(AFUA_4G00860),gene-AFUA_4G02900(AFUA_4G02900),gene-AFUA_4G14712(AFUA_4G14712),gene-AFUA_5G11100(AFUA_5G11100),gene-AFUA_6G12160(AFUA_6G12160),gene-AFUA_6G12180(AFUA_6G12180),gene-AFUA_6G14580(AFUA_6G14580)
CC	GO:0005622	intracellular	15	15	30	3033	1	1	gene-AFUA_2G06000(AFUA_2G06000),gene-AFUA_2G15000(AFUA_2G15000),gene-AFUA_2G15240(AFUA_2G15240),gene-AFUA_2G15250(AFUA_2G15250),gene-AFUA_2G15260(AFUA_2G15260),gene-AFUA_4G01470(AFUA_4G01470),gene-AFUA_4G09140(AFUA_4G09140),gene-AFUA_4G10110(AFUA_4G10110),gene-AFUA_5G00390(AFUA_5G00390),gene-AFUA_5G06680(AFUA_5G06680),gene-AFUA_6G02330(AFUA_6G02330),gene-AFUA_6G06530(AFUA_6G06530),gene-AFUA_6G065…	gene-AFUA_1G15270(AFUA_1G15270),gene-AFUA_3G00640(AFUA_3G00640),gene-AFUA_3G10750(AFUA_3G10750),gene-AFUA_3G13140(AFUA_3G13140),gene-AFUA_3G14540(AFUA_3G14540),gene-AFUA_4G00660(AFUA_4G00660),gene-AFUA_4G00860(AFUA_4G00860),gene-AFUA_4G02900(AFUA_4G02900),gene-AFUA_4G14712(AFUA_4G14712),gene-AFUA_5G11100(AFUA_5G11100),gene-AFUA_5G14680(AFUA_5G14680),gene-AFUA_6G06470(AFUA_6G06470),gene-AFUA_6G121…
CC	GO:0043226	organelle	11	8	19	2396	1	1	gene-AFUA_2G15000(AFUA_2G15000),gene-AFUA_2G15240(AFUA_2G15240),gene-AFUA_2G15250(AFUA_2G15250),gene-AFUA_2G15260(AFUA_2G15260),gene-AFUA_4G01470(AFUA_4G01470),gene-AFUA_4G10110(AFUA_4G10110),gene-AFUA_5G00390(AFUA_5G00390),gene-AFUA_6G02330(AFUA_6G02330),gene-AFUA_6G06530(AFUA_6G06530),gene-AFUA_6G06535(AFUA_6G06535),gene-AFUA_7G00130(AFUA_7G00130)	gene-AFUA_1G15270(AFUA_1G15270),gene-AFUA_4G00860(AFUA_4G00860),gene-AFUA_4G02900(AFUA_4G02900),gene-AFUA_4G14712(AFUA_4G14712),gene-AFUA_5G11100(AFUA_5G11100),gene-AFUA_6G12160(AFUA_6G12160),gene-AFUA_6G12180(AFUA_6G12180),gene-AFUA_6G14580(AFUA_6G14580)
CC	GO:0005737	cytoplasm	4	5	9	1715	1	1	gene-AFUA_2G06000(AFUA_2G06000),gene-AFUA_2G15000(AFUA_2G15000),gene-AFUA_2G15240(AFUA_2G15240),gene-AFUA_5G06680(AFUA_5G06680)	gene-AFUA_1G15270(AFUA_1G15270),gene-AFUA_4G00860(AFUA_4G00860),gene-AFUA_4G02900(AFUA_4G02900),gene-AFUA_5G11100(AFUA_5G11100),gene-AFUA_6G12180(AFUA_6G12180)
MF	GO:0003674	molecular_function	59	51	110	5426	1	1	gene-AFUA_1G04160(AFUA_1G04160),gene-AFUA_1G15300(AFUA_1G15300),gene-AFUA_1G17690(AFUA_1G17690),gene-AFUA_2G01390(AFUA_2G01390),gene-AFUA_2G06000(AFUA_2G06000),gene-AFUA_2G09860(AFUA_2G09860),gene-AFUA_2G15000(AFUA_2G15000),gene-AFUA_2G15130(AFUA_2G15130),gene-AFUA_2G15240(AFUA_2G15240),gene-AFUA_2G15250(AFUA_2G15250),gene-AFUA_2G15260(AFUA_2G15260),gene-AFUA_2G17440(AFUA_2G17440),gene-AFUA_3G014…	gene-AFUA_1G07480(AFUA_1G07480),gene-AFUA_1G11180(AFUA_1G11180),gene-AFUA_1G15270(AFUA_1G15270),gene-AFUA_1G17170(AFUA_1G17170),gene-AFUA_2G00410(AFUA_2G00410),gene-AFUA_2G00590(AFUA_2G00590),gene-AFUA_2G02610(AFUA_2G02610),gene-AFUA_2G13615(AFUA_2G13615),gene-AFUA_2G14470(AFUA_2G14470),gene-AFUA_2G14520(AFUA_2G14520),gene-AFUA_2G17500(AFUA_2G17500),gene-AFUA_3G02790(AFUA_3G02790),gene-AFUA_3G035…
BP	GO:0008150	biological_process	59	46	105	5564	1	1	gene-AFUA_1G04160(AFUA_1G04160),gene-AFUA_1G15300(AFUA_1G15300),gene-AFUA_1G17690(AFUA_1G17690),gene-AFUA_2G01390(AFUA_2G01390),gene-AFUA_2G06000(AFUA_2G06000),gene-AFUA_2G09860(AFUA_2G09860),gene-AFUA_2G15000(AFUA_2G15000),gene-AFUA_2G15130(AFUA_2G15130),gene-AFUA_2G15240(AFUA_2G15240),gene-AFUA_2G15250(AFUA_2G15250),gene-AFUA_2G15260(AFUA_2G15260),gene-AFUA_2G17440(AFUA_2G17440),gene-AFUA_3G010…	gene-AFUA_1G07480(AFUA_1G07480),gene-AFUA_1G11180(AFUA_1G11180),gene-AFUA_1G15270(AFUA_1G15270),gene-AFUA_1G17170(AFUA_1G17170),gene-AFUA_1G17370(AFUA_1G17370),gene-AFUA_2G02610(AFUA_2G02610),gene-AFUA_2G13615(AFUA_2G13615),gene-AFUA_2G14470(AFUA_2G14470),gene-AFUA_2G14520(AFUA_2G14520),gene-AFUA_2G17500(AFUA_2G17500),gene-AFUA_3G00200(AFUA_3G00200),gene-AFUA_3G02150(AFUA_3G02150),gene-AFUA_3G035…
CC	GO:0005575	cellular_component	48	46	94	5096	1	1	gene-AFUA_1G01190(AFUA_1G01190),gene-AFUA_1G10770(AFUA_1G10770),gene-AFUA_1G15290(AFUA_1G15290),gene-AFUA_1G15300(AFUA_1G15300),gene-AFUA_2G06000(AFUA_2G06000),gene-AFUA_2G09860(AFUA_2G09860),gene-AFUA_2G15000(AFUA_2G15000),gene-AFUA_2G15130(AFUA_2G15130),gene-AFUA_2G15240(AFUA_2G15240),gene-AFUA_2G15250(AFUA_2G15250),gene-AFUA_2G15260(AFUA_2G15260),gene-AFUA_2G17480(AFUA_2G17480),gene-AFUA_3G010…	gene-AFUA_1G07480(AFUA_1G07480),gene-AFUA_1G15270(AFUA_1G15270),gene-AFUA_2G02630(AFUA_2G02630),gene-AFUA_2G02640(AFUA_2G02640),gene-AFUA_2G13615(AFUA_2G13615),gene-AFUA_2G14450(AFUA_2G14450),gene-AFUA_2G14470(AFUA_2G14470),gene-AFUA_2G16440(AFUA_2G16440),gene-AFUA_2G17390(AFUA_2G17390),gene-AFUA_3G00200(AFUA_3G00200),gene-AFUA_3G00640(AFUA_3G00640),gene-AFUA_3G01196(AFUA_3G01196),gene-AFUA_3G021…
