# Supplementary material for: Distinct roles of phytochromes A and B in Aspergillus fumigatus in environmental sensing and pathogenicity
Source: mBio. 2025 Sep 23;16(11):e02204-25. doi: 10.1128/mbio.02204-25 (PMC12607886; doi:10.1128/mbio.02204-25)
Supplement: Table S8 — GO enrichment of A. fumigatus ∆fphB and WT. [file mbio.02204-25-s0007.xlsx]

## Sheet: Sheet1
Category	GO.ID	Term	Up	Down	DEG	Total	Pvalue	FDR	Up_Gene	Down_Gene
BP	GO:1900791	shamixanthone metabolic process	3	1	4	8	1.85273e-05	0.00597505	gene-AFUA_3G12930(AFUA_3G12930),gene-AFUA_7G00160(AFUA_7G00160),gene-AFUA_7G00170(AFUA_7G00170)	gene-AFUA_4G14560(AFUA_4G14560)
BP	GO:1900793	shamixanthone biosynthetic process	3	1	4	8	1.85273e-05	0.00597505	gene-AFUA_3G12930(AFUA_3G12930),gene-AFUA_7G00160(AFUA_7G00160),gene-AFUA_7G00170(AFUA_7G00170)	gene-AFUA_4G14560(AFUA_4G14560)
BP	GO:1901376	organic heteropentacyclic compound metabolic process	7	1	8	59	5.82983e-05	0.0074828	gene-AFUA_2G17440(AFUA_2G17440),gene-AFUA_3G05780(AFUA_3G05780),gene-AFUA_3G12930(AFUA_3G12930),gene-AFUA_4G00860(AFUA_4G00860),gene-AFUA_6G12180(AFUA_6G12180),gene-AFUA_7G00160(AFUA_7G00160),gene-AFUA_7G00170(AFUA_7G00170)	gene-AFUA_4G14560(AFUA_4G14560)
BP	GO:1901378	organic heteropentacyclic compound biosynthetic process	7	1	8	59	5.82983e-05	0.0074828	gene-AFUA_2G17440(AFUA_2G17440),gene-AFUA_3G05780(AFUA_3G05780),gene-AFUA_3G12930(AFUA_3G12930),gene-AFUA_4G00860(AFUA_4G00860),gene-AFUA_6G12180(AFUA_6G12180),gene-AFUA_7G00160(AFUA_7G00160),gene-AFUA_7G00170(AFUA_7G00170)	gene-AFUA_4G14560(AFUA_4G14560)
BP	GO:0043386	mycotoxin biosynthetic process	8	1	9	76	5.96383e-05	0.0074828	gene-AFUA_3G05780(AFUA_3G05780),gene-AFUA_3G12920(AFUA_3G12920),gene-AFUA_3G12930(AFUA_3G12930),gene-AFUA_3G12960(AFUA_3G12960),gene-AFUA_4G00860(AFUA_4G00860),gene-AFUA_6G12180(AFUA_6G12180),gene-AFUA_7G00160(AFUA_7G00160),gene-AFUA_7G00170(AFUA_7G00170)	gene-AFUA_4G14560(AFUA_4G14560)
BP	GO:0043385	mycotoxin metabolic process	8	1	9	78	7.33892e-05	0.0074828	gene-AFUA_3G05780(AFUA_3G05780),gene-AFUA_3G12920(AFUA_3G12920),gene-AFUA_3G12930(AFUA_3G12930),gene-AFUA_3G12960(AFUA_3G12960),gene-AFUA_4G00860(AFUA_4G00860),gene-AFUA_6G12180(AFUA_6G12180),gene-AFUA_7G00160(AFUA_7G00160),gene-AFUA_7G00170(AFUA_7G00170)	gene-AFUA_4G14560(AFUA_4G14560)
BP	GO:0009403	toxin biosynthetic process	8	1	9	79	8.12087e-05	0.0074828	gene-AFUA_3G05780(AFUA_3G05780),gene-AFUA_3G12920(AFUA_3G12920),gene-AFUA_3G12930(AFUA_3G12930),gene-AFUA_3G12960(AFUA_3G12960),gene-AFUA_4G00860(AFUA_4G00860),gene-AFUA_6G12180(AFUA_6G12180),gene-AFUA_7G00160(AFUA_7G00160),gene-AFUA_7G00170(AFUA_7G00170)	gene-AFUA_4G14560(AFUA_4G14560)
BP	GO:0009404	toxin metabolic process	8	1	9	82	0.000108995	0.00878771	gene-AFUA_3G05780(AFUA_3G05780),gene-AFUA_3G12920(AFUA_3G12920),gene-AFUA_3G12930(AFUA_3G12930),gene-AFUA_3G12960(AFUA_3G12960),gene-AFUA_4G00860(AFUA_4G00860),gene-AFUA_6G12180(AFUA_6G12180),gene-AFUA_7G00160(AFUA_7G00160),gene-AFUA_7G00170(AFUA_7G00170)	gene-AFUA_4G14560(AFUA_4G14560)
BP	GO:0044550	secondary metabolite biosynthetic process	13	1	14	200	0.000210293	0.015071	gene-AFUA_2G17440(AFUA_2G17440),gene-AFUA_3G05780(AFUA_3G05780),gene-AFUA_3G12910(AFUA_3G12910),gene-AFUA_3G12920(AFUA_3G12920),gene-AFUA_3G12930(AFUA_3G12930),gene-AFUA_3G12960(AFUA_3G12960),gene-AFUA_4G00860(AFUA_4G00860),gene-AFUA_6G12180(AFUA_6G12180),gene-AFUA_7G00120(AFUA_7G00120),gene-AFUA_7G00130(AFUA_7G00130),gene-AFUA_7G00160(AFUA_7G00160),gene-AFUA_7G00170(AFUA_7G00170),gene-AFUA_7G001…	gene-AFUA_4G14560(AFUA_4G14560)
CC	GO:0016021	integral component of membrane	46	14	60	2096	0.000297747	0.0102227	gene-AFUA_1G03090(AFUA_1G03090),gene-AFUA_1G06040(AFUA_1G06040),gene-AFUA_1G07350(AFUA_1G07350),gene-AFUA_1G09980(AFUA_1G09980),gene-AFUA_1G10160(AFUA_1G10160),gene-AFUA_1G13210(AFUA_1G13210),gene-AFUA_2G02480(AFUA_2G02480),gene-AFUA_2G05060(AFUA_2G05060),gene-AFUA_2G12710(AFUA_2G12710),gene-AFUA_2G13615(AFUA_2G13615),gene-AFUA_2G14040(AFUA_2G14040),gene-AFUA_2G15130(AFUA_2G15130),gene-AFUA_3G010…	gene-AFUA_2G17660(AFUA_2G17660),gene-AFUA_3G00200(AFUA_3G00200),gene-AFUA_3G00500(AFUA_3G00500),gene-AFUA_3G01630(AFUA_3G01630),gene-AFUA_3G01890(AFUA_3G01890),gene-AFUA_4G00580(AFUA_4G00580),gene-AFUA_4G01360(AFUA_4G01360),gene-AFUA_4G03010(AFUA_4G03010),gene-AFUA_4G13540(AFUA_4G13540),gene-AFUA_5G00620(AFUA_5G00620),gene-AFUA_6G00740(AFUA_6G00740),gene-AFUA_8G01690(AFUA_8G01690),gene-AFUA_8G018…
BP	GO:0009628	response to abiotic stimulus	8	1	9	96	0.000366061	0.023611	gene-AFUA_1G01600(AFUA_1G01600),gene-AFUA_3G05780(AFUA_3G05780),gene-AFUA_3G07990(AFUA_3G07990),gene-AFUA_4G00860(AFUA_4G00860),gene-AFUA_6G03890(AFUA_6G03890),gene-AFUA_6G10900(AFUA_6G10900),gene-AFUA_6G12180(AFUA_6G12180),gene-AFUA_7G04520(AFUA_7G04520)	gene-AFUA_6G09260(AFUA_6G09260)
CC	GO:0031224	intrinsic component of membrane	46	14	60	2117	0.000408909	0.0102227	gene-AFUA_1G03090(AFUA_1G03090),gene-AFUA_1G06040(AFUA_1G06040),gene-AFUA_1G07350(AFUA_1G07350),gene-AFUA_1G09980(AFUA_1G09980),gene-AFUA_1G10160(AFUA_1G10160),gene-AFUA_1G13210(AFUA_1G13210),gene-AFUA_2G02480(AFUA_2G02480),gene-AFUA_2G05060(AFUA_2G05060),gene-AFUA_2G12710(AFUA_2G12710),gene-AFUA_2G13615(AFUA_2G13615),gene-AFUA_2G14040(AFUA_2G14040),gene-AFUA_2G15130(AFUA_2G15130),gene-AFUA_3G010…	gene-AFUA_2G17660(AFUA_2G17660),gene-AFUA_3G00200(AFUA_3G00200),gene-AFUA_3G00500(AFUA_3G00500),gene-AFUA_3G01630(AFUA_3G01630),gene-AFUA_3G01890(AFUA_3G01890),gene-AFUA_4G00580(AFUA_4G00580),gene-AFUA_4G01360(AFUA_4G01360),gene-AFUA_4G03010(AFUA_4G03010),gene-AFUA_4G13540(AFUA_4G13540),gene-AFUA_5G00620(AFUA_5G00620),gene-AFUA_6G00740(AFUA_6G00740),gene-AFUA_8G01690(AFUA_8G01690),gene-AFUA_8G018…
MF	GO:0005342	organic acid transmembrane transporter activity	6	1	7	63	0.000500411	0.0511514	gene-AFUA_3G07990(AFUA_3G07990),gene-AFUA_4G08870(AFUA_4G08870),gene-AFUA_5G06230(AFUA_5G06230),gene-AFUA_8G00800(AFUA_8G00800),gene-AFUA_8G02180(AFUA_8G02180),gene-AFUA_8G02200(AFUA_8G02200)	gene-AFUA_2G17660(AFUA_2G17660)
MF	GO:0046943	carboxylic acid transmembrane transporter activity	6	1	7	63	0.000500411	0.0511514	gene-AFUA_3G07990(AFUA_3G07990),gene-AFUA_4G08870(AFUA_4G08870),gene-AFUA_5G06230(AFUA_5G06230),gene-AFUA_8G00800(AFUA_8G00800),gene-AFUA_8G02180(AFUA_8G02180),gene-AFUA_8G02200(AFUA_8G02200)	gene-AFUA_2G17660(AFUA_2G17660)
BP	GO:0006290	pyrimidine dimer repair	2	0	2	2	0.000541797	0.0298828	gene-AFUA_1G01600(AFUA_1G01600),gene-AFUA_6G10900(AFUA_6G10900)	-
BP	GO:0019748	secondary metabolic process	13	2	15	246	0.00055596	0.0298828	gene-AFUA_2G17440(AFUA_2G17440),gene-AFUA_3G05780(AFUA_3G05780),gene-AFUA_3G12910(AFUA_3G12910),gene-AFUA_3G12920(AFUA_3G12920),gene-AFUA_3G12930(AFUA_3G12930),gene-AFUA_3G12960(AFUA_3G12960),gene-AFUA_4G00860(AFUA_4G00860),gene-AFUA_6G12180(AFUA_6G12180),gene-AFUA_7G00120(AFUA_7G00120),gene-AFUA_7G00130(AFUA_7G00130),gene-AFUA_7G00160(AFUA_7G00160),gene-AFUA_7G00170(AFUA_7G00170),gene-AFUA_7G001…	gene-AFUA_3G03350(AFUA_3G03350),gene-AFUA_4G14560(AFUA_4G14560)
MF	GO:0008514	organic anion transmembrane transporter activity	6	1	7	65	0.000606539	0.0511514	gene-AFUA_3G07990(AFUA_3G07990),gene-AFUA_4G08870(AFUA_4G08870),gene-AFUA_5G06230(AFUA_5G06230),gene-AFUA_8G00800(AFUA_8G00800),gene-AFUA_8G02180(AFUA_8G02180),gene-AFUA_8G02200(AFUA_8G02200)	gene-AFUA_2G17660(AFUA_2G17660)
BP	GO:1903825	organic acid transmembrane transport	6	1	7	64	0.000663329	0.0305605	gene-AFUA_3G07990(AFUA_3G07990),gene-AFUA_4G08870(AFUA_4G08870),gene-AFUA_5G06230(AFUA_5G06230),gene-AFUA_8G00800(AFUA_8G00800),gene-AFUA_8G02180(AFUA_8G02180),gene-AFUA_8G02200(AFUA_8G02200)	gene-AFUA_2G17660(AFUA_2G17660)
BP	GO:1905039	carboxylic acid transmembrane transport	6	1	7	64	0.000663329	0.0305605	gene-AFUA_3G07990(AFUA_3G07990),gene-AFUA_4G08870(AFUA_4G08870),gene-AFUA_5G06230(AFUA_5G06230),gene-AFUA_8G00800(AFUA_8G00800),gene-AFUA_8G02180(AFUA_8G02180),gene-AFUA_8G02200(AFUA_8G02200)	gene-AFUA_2G17660(AFUA_2G17660)
BP	GO:0046189	phenol-containing compound biosynthetic process	5	1	6	49	0.00088884	0.0358347	gene-AFUA_2G17440(AFUA_2G17440),gene-AFUA_3G12930(AFUA_3G12930),gene-AFUA_7G00120(AFUA_7G00120),gene-AFUA_7G00160(AFUA_7G00160),gene-AFUA_7G00170(AFUA_7G00170)	gene-AFUA_4G14560(AFUA_4G14560)
BP	GO:1900600	endocrocin metabolic process	2	1	3	9	0.00094448	0.0358347	gene-AFUA_7G00120(AFUA_7G00120),gene-AFUA_7G00160(AFUA_7G00160)	gene-AFUA_4G14560(AFUA_4G14560)
BP	GO:1900602	endocrocin biosynthetic process	2	1	3	9	0.00094448	0.0358347	gene-AFUA_7G00120(AFUA_7G00120),gene-AFUA_7G00160(AFUA_7G00160)	gene-AFUA_4G14560(AFUA_4G14560)
MF	GO:0015171	amino acid transmembrane transporter activity	6	0	6	53	0.00115338	0.0729513	gene-AFUA_3G07990(AFUA_3G07990),gene-AFUA_4G08870(AFUA_4G08870),gene-AFUA_5G06230(AFUA_5G06230),gene-AFUA_8G00800(AFUA_8G00800),gene-AFUA_8G02180(AFUA_8G02180),gene-AFUA_8G02200(AFUA_8G02200)	-
BP	GO:0015849	organic acid transport	6	1	7	71	0.00124036	0.0421071	gene-AFUA_3G07990(AFUA_3G07990),gene-AFUA_4G08870(AFUA_4G08870),gene-AFUA_5G06230(AFUA_5G06230),gene-AFUA_8G00800(AFUA_8G00800),gene-AFUA_8G02180(AFUA_8G02180),gene-AFUA_8G02200(AFUA_8G02200)	gene-AFUA_2G17660(AFUA_2G17660)
BP	GO:0046942	carboxylic acid transport	6	1	7	71	0.00124036	0.0421071	gene-AFUA_3G07990(AFUA_3G07990),gene-AFUA_4G08870(AFUA_4G08870),gene-AFUA_5G06230(AFUA_5G06230),gene-AFUA_8G00800(AFUA_8G00800),gene-AFUA_8G02180(AFUA_8G02180),gene-AFUA_8G02200(AFUA_8G02200)	gene-AFUA_2G17660(AFUA_2G17660)
BP	GO:1900573	emodin metabolic process	1	1	2	3	0.00160045	0.0448066	gene-AFUA_7G00160(AFUA_7G00160)	gene-AFUA_4G14560(AFUA_4G14560)
BP	GO:1900575	emodin biosynthetic process	1	1	2	3	0.00160045	0.0448066	gene-AFUA_7G00160(AFUA_7G00160)	gene-AFUA_4G14560(AFUA_4G14560)
BP	GO:1900585	arugosin metabolic process	1	1	2	3	0.00160045	0.0448066	gene-AFUA_7G00160(AFUA_7G00160)	gene-AFUA_4G14560(AFUA_4G14560)
BP	GO:1900587	arugosin biosynthetic process	1	1	2	3	0.00160045	0.0448066	gene-AFUA_7G00160(AFUA_7G00160)	gene-AFUA_4G14560(AFUA_4G14560)
BP	GO:0098656	anion transmembrane transport	6	1	7	75	0.00171368	0.0448066	gene-AFUA_3G07990(AFUA_3G07990),gene-AFUA_4G08870(AFUA_4G08870),gene-AFUA_5G06230(AFUA_5G06230),gene-AFUA_8G00800(AFUA_8G00800),gene-AFUA_8G02180(AFUA_8G02180),gene-AFUA_8G02200(AFUA_8G02200)	gene-AFUA_2G17660(AFUA_2G17660)
BP	GO:0003333	amino acid transmembrane transport	6	0	6	56	0.00180616	0.0448066	gene-AFUA_3G07990(AFUA_3G07990),gene-AFUA_4G08870(AFUA_4G08870),gene-AFUA_5G06230(AFUA_5G06230),gene-AFUA_8G00800(AFUA_8G00800),gene-AFUA_8G02180(AFUA_8G02180),gene-AFUA_8G02200(AFUA_8G02200)	-
BP	GO:0018958	phenol-containing compound metabolic process	5	1	6	56	0.00180616	0.0448066	gene-AFUA_2G17440(AFUA_2G17440),gene-AFUA_3G12930(AFUA_3G12930),gene-AFUA_7G00120(AFUA_7G00120),gene-AFUA_7G00160(AFUA_7G00160),gene-AFUA_7G00170(AFUA_7G00170)	gene-AFUA_4G14560(AFUA_4G14560)
MF	GO:0008509	anion transmembrane transporter activity	6	1	7	82	0.0024111	0.122002	gene-AFUA_3G07990(AFUA_3G07990),gene-AFUA_4G08870(AFUA_4G08870),gene-AFUA_5G06230(AFUA_5G06230),gene-AFUA_8G00800(AFUA_8G00800),gene-AFUA_8G02180(AFUA_8G02180),gene-AFUA_8G02200(AFUA_8G02200)	gene-AFUA_2G17660(AFUA_2G17660)
BP	GO:0006865	amino acid transport	6	0	6	61	0.00280875	0.0573665	gene-AFUA_3G07990(AFUA_3G07990),gene-AFUA_4G08870(AFUA_4G08870),gene-AFUA_5G06230(AFUA_5G06230),gene-AFUA_8G00800(AFUA_8G00800),gene-AFUA_8G02180(AFUA_8G02180),gene-AFUA_8G02200(AFUA_8G02200)	-
MF	GO:0009013	succinate-semialdehyde dehydrogenase [NAD(P)+] activity	2	0	2	4	0.00296847	0.125171	gene-AFUA_4G08170(AFUA_4G08170),gene-AFUA_8G02160(AFUA_8G02160)	-
BP	GO:0009637	response to blue light	2	0	2	4	0.00315189	0.0573665	gene-AFUA_1G01600(AFUA_1G01600),gene-AFUA_3G05780(AFUA_3G05780)	-
BP	GO:0033993	response to lipid	2	0	2	4	0.00315189	0.0573665	gene-AFUA_4G00860(AFUA_4G00860),gene-AFUA_6G12180(AFUA_6G12180)	-
BP	GO:0071396	cellular response to lipid	2	0	2	4	0.00315189	0.0573665	gene-AFUA_4G00860(AFUA_4G00860),gene-AFUA_6G12180(AFUA_6G12180)	-
BP	GO:0071483	cellular response to blue light	2	0	2	4	0.00315189	0.0573665	gene-AFUA_1G01600(AFUA_1G01600),gene-AFUA_3G05780(AFUA_3G05780)	-
BP	GO:0097305	response to alcohol	2	0	2	4	0.00315189	0.0573665	gene-AFUA_4G00860(AFUA_4G00860),gene-AFUA_6G12180(AFUA_6G12180)	-
BP	GO:0097306	cellular response to alcohol	2	0	2	4	0.00315189	0.0573665	gene-AFUA_4G00860(AFUA_4G00860),gene-AFUA_6G12180(AFUA_6G12180)	-
BP	GO:0097307	response to farnesol	2	0	2	4	0.00315189	0.0573665	gene-AFUA_4G00860(AFUA_4G00860),gene-AFUA_6G12180(AFUA_6G12180)	-
BP	GO:0097308	cellular response to farnesol	2	0	2	4	0.00315189	0.0573665	gene-AFUA_4G00860(AFUA_4G00860),gene-AFUA_6G12180(AFUA_6G12180)	-
BP	GO:0015711	organic anion transport	6	1	7	84	0.00328803	0.0573665	gene-AFUA_3G07990(AFUA_3G07990),gene-AFUA_4G08870(AFUA_4G08870),gene-AFUA_5G06230(AFUA_5G06230),gene-AFUA_8G00800(AFUA_8G00800),gene-AFUA_8G02180(AFUA_8G02180),gene-AFUA_8G02200(AFUA_8G02200)	gene-AFUA_2G17660(AFUA_2G17660)
BP	GO:0009416	response to light stimulus	3	1	4	27	0.00329079	0.0573665	gene-AFUA_1G01600(AFUA_1G01600),gene-AFUA_3G05780(AFUA_3G05780),gene-AFUA_6G10900(AFUA_6G10900)	gene-AFUA_6G09260(AFUA_6G09260)
BP	GO:0036184	asperthecin biosynthetic process	2	1	3	14	0.00375676	0.0623617	gene-AFUA_7G00120(AFUA_7G00120),gene-AFUA_7G00160(AFUA_7G00160)	gene-AFUA_4G14560(AFUA_4G14560)
BP	GO:0009314	response to radiation	3	1	4	28	0.00377071	0.0623617	gene-AFUA_1G01600(AFUA_1G01600),gene-AFUA_3G05780(AFUA_3G05780),gene-AFUA_6G10900(AFUA_6G10900)	gene-AFUA_6G09260(AFUA_6G09260)
CC	GO:0005887	integral component of plasma membrane	1	1	2	5	0.00388825	0.0648041	gene-AFUA_8G02200(AFUA_8G02200)	gene-AFUA_4G13540(AFUA_4G13540)
BP	GO:0006820	anion transport	6	2	8	112	0.00444437	0.0716654	gene-AFUA_3G07990(AFUA_3G07990),gene-AFUA_4G08870(AFUA_4G08870),gene-AFUA_5G06230(AFUA_5G06230),gene-AFUA_8G00800(AFUA_8G00800),gene-AFUA_8G02180(AFUA_8G02180),gene-AFUA_8G02200(AFUA_8G02200)	gene-AFUA_2G17660(AFUA_2G17660),gene-AFUA_8G01850(AFUA_8G01850)
BP	GO:0036182	asperthecin metabolic process	2	1	3	15	0.00461644	0.0726245	gene-AFUA_7G00120(AFUA_7G00120),gene-AFUA_7G00160(AFUA_7G00160)	gene-AFUA_4G14560(AFUA_4G14560)
BP	GO:0042126	nitrate metabolic process	2	0	2	5	0.00517285	0.0740351	gene-AFUA_5G02190(AFUA_5G02190),gene-AFUA_5G10420(AFUA_5G10420)	-
BP	GO:0042128	nitrate assimilation	2	0	2	5	0.00517285	0.0740351	gene-AFUA_5G02190(AFUA_5G02190),gene-AFUA_5G10420(AFUA_5G10420)	-
BP	GO:2001057	reactive nitrogen species metabolic process	2	0	2	5	0.00517285	0.0740351	gene-AFUA_5G02190(AFUA_5G02190),gene-AFUA_5G10420(AFUA_5G10420)	-
BP	GO:0042181	ketone biosynthetic process	4	1	5	49	0.00539481	0.0740351	gene-AFUA_3G12930(AFUA_3G12930),gene-AFUA_7G00120(AFUA_7G00120),gene-AFUA_7G00160(AFUA_7G00160),gene-AFUA_7G00170(AFUA_7G00170)	gene-AFUA_4G14560(AFUA_4G14560)
BP	GO:0045460	sterigmatocystin metabolic process	4	1	5	49	0.00539481	0.0740351	gene-AFUA_3G05780(AFUA_3G05780),gene-AFUA_4G00860(AFUA_4G00860),gene-AFUA_6G12180(AFUA_6G12180),gene-AFUA_7G00160(AFUA_7G00160)	gene-AFUA_4G14560(AFUA_4G14560)
BP	GO:0045461	sterigmatocystin biosynthetic process	4	1	5	49	0.00539481	0.0740351	gene-AFUA_3G05780(AFUA_3G05780),gene-AFUA_4G00860(AFUA_4G00860),gene-AFUA_6G12180(AFUA_6G12180),gene-AFUA_7G00160(AFUA_7G00160)	gene-AFUA_4G14560(AFUA_4G14560)
CC	GO:0016020	membrane	46	15	61	2368	0.00585395	0.0731744	gene-AFUA_1G03090(AFUA_1G03090),gene-AFUA_1G06040(AFUA_1G06040),gene-AFUA_1G07350(AFUA_1G07350),gene-AFUA_1G09980(AFUA_1G09980),gene-AFUA_1G10160(AFUA_1G10160),gene-AFUA_1G13210(AFUA_1G13210),gene-AFUA_2G02480(AFUA_2G02480),gene-AFUA_2G05060(AFUA_2G05060),gene-AFUA_2G12710(AFUA_2G12710),gene-AFUA_2G13615(AFUA_2G13615),gene-AFUA_2G14040(AFUA_2G14040),gene-AFUA_2G15130(AFUA_2G15130),gene-AFUA_3G010…	gene-AFUA_2G17660(AFUA_2G17660),gene-AFUA_3G00200(AFUA_3G00200),gene-AFUA_3G00500(AFUA_3G00500),gene-AFUA_3G01630(AFUA_3G01630),gene-AFUA_3G01890(AFUA_3G01890),gene-AFUA_4G00580(AFUA_4G00580),gene-AFUA_4G01360(AFUA_4G01360),gene-AFUA_4G03010(AFUA_4G03010),gene-AFUA_4G13540(AFUA_4G13540),gene-AFUA_5G00620(AFUA_5G00620),gene-AFUA_6G00740(AFUA_6G00740),gene-AFUA_6G09260(AFUA_6G09260),gene-AFUA_8G016…
BP	GO:0042542	response to hydrogen peroxide	3	0	3	17	0.00666802	0.0877729	gene-AFUA_4G00860(AFUA_4G00860),gene-AFUA_6G03890(AFUA_6G03890),gene-AFUA_6G12180(AFUA_6G12180)	-
BP	GO:0070301	cellular response to hydrogen peroxide	3	0	3	17	0.00666802	0.0877729	gene-AFUA_4G00860(AFUA_4G00860),gene-AFUA_6G03890(AFUA_6G03890),gene-AFUA_6G12180(AFUA_6G12180)	-
BP	GO:0009266	response to temperature stimulus	4	0	4	33	0.00688811	0.0888566	gene-AFUA_4G00860(AFUA_4G00860),gene-AFUA_6G03890(AFUA_6G03890),gene-AFUA_6G12180(AFUA_6G12180),gene-AFUA_7G04520(AFUA_7G04520)	-
MF	GO:0004161	dimethylallyltranstransferase activity	2	0	2	6	0.00720304	0.188224	gene-AFUA_3G12930(AFUA_3G12930),gene-AFUA_7G00170(AFUA_7G00170)	-
MF	GO:0016682	oxidoreductase activity, acting on diphenols and related substances as donors, oxygen as acceptor	1	1	2	6	0.00720304	0.188224	gene-AFUA_2G05060(AFUA_2G05060)	gene-AFUA_3G01070(AFUA_3G01070)
BP	GO:0055082	cellular chemical homeostasis	3	3	6	74	0.00732536	0.0926443	gene-AFUA_3G05780(AFUA_3G05780),gene-AFUA_4G12530(AFUA_4G12530),gene-AFUA_8G02670(AFUA_8G02670)	gene-AFUA_2G00450(AFUA_2G00450),gene-AFUA_3G03350(AFUA_3G03350),gene-AFUA_4G13540(AFUA_4G13540)
BP	GO:0071236	cellular response to antibiotic	3	0	3	18	0.00786659	0.097576	gene-AFUA_4G00860(AFUA_4G00860),gene-AFUA_6G03890(AFUA_6G03890),gene-AFUA_6G12180(AFUA_6G12180)	-
MF	GO:0005215	transporter activity	12	3	15	336	0.00850411	0.188224	gene-AFUA_1G13210(AFUA_1G13210),gene-AFUA_2G15130(AFUA_2G15130),gene-AFUA_3G07990(AFUA_3G07990),gene-AFUA_4G00680(AFUA_4G00680),gene-AFUA_4G08870(AFUA_4G08870),gene-AFUA_5G06230(AFUA_5G06230),gene-AFUA_5G09480(AFUA_5G09480),gene-AFUA_6G08020(AFUA_6G08020),gene-AFUA_7G06570(AFUA_7G06570),gene-AFUA_8G00800(AFUA_8G00800),gene-AFUA_8G02180(AFUA_8G02180),gene-AFUA_8G02200(AFUA_8G02200)	gene-AFUA_2G17660(AFUA_2G17660),gene-AFUA_4G13540(AFUA_4G13540),gene-AFUA_8G01850(AFUA_8G01850)
BP	GO:1901617	organic hydroxy compound biosynthetic process	6	1	7	100	0.00854697	0.104015	gene-AFUA_2G17440(AFUA_2G17440),gene-AFUA_3G12930(AFUA_3G12930),gene-AFUA_4G03630(AFUA_4G03630),gene-AFUA_7G00120(AFUA_7G00120),gene-AFUA_7G00160(AFUA_7G00160),gene-AFUA_7G00170(AFUA_7G00170)	gene-AFUA_4G14560(AFUA_4G14560)
BP	GO:0046677	response to antibiotic	3	0	3	19	0.00918411	0.109699	gene-AFUA_4G00860(AFUA_4G00860),gene-AFUA_6G03890(AFUA_6G03890),gene-AFUA_6G12180(AFUA_6G12180)	-
BP	GO:1901701	cellular response to oxygen-containing compound	4	0	4	36	0.00939648	0.110195	gene-AFUA_3G05780(AFUA_3G05780),gene-AFUA_4G00860(AFUA_4G00860),gene-AFUA_6G03890(AFUA_6G03890),gene-AFUA_6G12180(AFUA_6G12180)	-
MF	GO:0050364	tryptophan dimethylallyltransferase activity	2	0	2	7	0.00993534	0.188224	gene-AFUA_3G12930(AFUA_3G12930),gene-AFUA_7G00170(AFUA_7G00170)	-
BP	GO:1901700	response to oxygen-containing compound	4	0	4	37	0.0103486	0.114196	gene-AFUA_3G05780(AFUA_3G05780),gene-AFUA_4G00860(AFUA_4G00860),gene-AFUA_6G03890(AFUA_6G03890),gene-AFUA_6G12180(AFUA_6G12180)	-
CC	GO:0031226	intrinsic component of plasma membrane	1	1	2	8	0.0104636	0.104636	gene-AFUA_8G02200(AFUA_8G02200)	gene-AFUA_4G13540(AFUA_4G13540)
BP	GO:0019805	quinolinate biosynthetic process	2	0	2	7	0.0105343	0.114196	gene-AFUA_2G17440(AFUA_2G17440),gene-AFUA_2G17450(AFUA_2G17450)	-
BP	GO:0046874	quinolinate metabolic process	2	0	2	7	0.0105343	0.114196	gene-AFUA_2G17440(AFUA_2G17440),gene-AFUA_2G17450(AFUA_2G17450)	-
BP	GO:1900813	monodictyphenone metabolic process	2	1	3	20	0.0106229	0.114196	gene-AFUA_7G00120(AFUA_7G00120),gene-AFUA_7G00160(AFUA_7G00160)	gene-AFUA_4G14560(AFUA_4G14560)
BP	GO:1900815	monodictyphenone biosynthetic process	2	1	3	20	0.0106229	0.114196	gene-AFUA_7G00120(AFUA_7G00120),gene-AFUA_7G00160(AFUA_7G00160)	gene-AFUA_4G14560(AFUA_4G14560)
BP	GO:0048878	chemical homeostasis	3	3	6	81	0.0112453	0.118906	gene-AFUA_3G05780(AFUA_3G05780),gene-AFUA_4G12530(AFUA_4G12530),gene-AFUA_8G02670(AFUA_8G02670)	gene-AFUA_2G00450(AFUA_2G00450),gene-AFUA_3G03350(AFUA_3G03350),gene-AFUA_4G13540(AFUA_4G13540)
BP	GO:0042180	cellular ketone metabolic process	5	1	6	82	0.0119067	0.123868	gene-AFUA_3G05780(AFUA_3G05780),gene-AFUA_3G12930(AFUA_3G12930),gene-AFUA_7G00120(AFUA_7G00120),gene-AFUA_7G00160(AFUA_7G00160),gene-AFUA_7G00170(AFUA_7G00170)	gene-AFUA_4G14560(AFUA_4G14560)
MF	GO:0004659	prenyltransferase activity	3	0	3	22	0.0127803	0.188224	gene-AFUA_1G10160(AFUA_1G10160),gene-AFUA_3G12930(AFUA_3G12930),gene-AFUA_7G00170(AFUA_7G00170)	-
BP	GO:0055085	transmembrane transport	17	7	24	647	0.0137733	0.124269	gene-AFUA_1G13210(AFUA_1G13210),gene-AFUA_2G00810(AFUA_2G00810),gene-AFUA_2G12710(AFUA_2G12710),gene-AFUA_2G15130(AFUA_2G15130),gene-AFUA_3G01360(AFUA_3G01360),gene-AFUA_3G07990(AFUA_3G07990),gene-AFUA_4G01340(AFUA_4G01340),gene-AFUA_4G08870(AFUA_4G08870),gene-AFUA_4G09410(AFUA_4G09410),gene-AFUA_5G02390(AFUA_5G02390),gene-AFUA_5G06230(AFUA_5G06230),gene-AFUA_5G13160(AFUA_5G13160),gene-AFUA_6G080…	gene-AFUA_2G17660(AFUA_2G17660),gene-AFUA_3G00200(AFUA_3G00200),gene-AFUA_3G01890(AFUA_3G01890),gene-AFUA_4G01360(AFUA_4G01360),gene-AFUA_4G13540(AFUA_4G13540),gene-AFUA_8G01850(AFUA_8G01850),gene-AFUA_8G06610(AFUA_8G06610)
BP	GO:0018342	protein prenylation	2	0	2	8	0.0138322	0.124269	gene-AFUA_3G12930(AFUA_3G12930),gene-AFUA_7G00170(AFUA_7G00170)	-
BP	GO:0071941	nitrogen cycle metabolic process	2	0	2	8	0.0138322	0.124269	gene-AFUA_5G02190(AFUA_5G02190),gene-AFUA_5G10420(AFUA_5G10420)	-
BP	GO:0097354	prenylation	2	0	2	8	0.0138322	0.124269	gene-AFUA_3G12930(AFUA_3G12930),gene-AFUA_7G00170(AFUA_7G00170)	-
BP	GO:1900582	o-orsellinic acid metabolic process	1	1	2	8	0.0138322	0.124269	gene-AFUA_7G00160(AFUA_7G00160)	gene-AFUA_4G14560(AFUA_4G14560)
BP	GO:1900584	o-orsellinic acid biosynthetic process	1	1	2	8	0.0138322	0.124269	gene-AFUA_7G00160(AFUA_7G00160)	gene-AFUA_4G14560(AFUA_4G14560)
BP	GO:1900770	fumitremorgin B metabolic process	2	0	2	8	0.0138322	0.124269	gene-AFUA_3G12930(AFUA_3G12930),gene-AFUA_7G00170(AFUA_7G00170)	-
BP	GO:1900772	fumitremorgin B biosynthetic process	2	0	2	8	0.0138322	0.124269	gene-AFUA_3G12930(AFUA_3G12930),gene-AFUA_7G00170(AFUA_7G00170)	-
BP	GO:0071478	cellular response to radiation	3	0	3	22	0.0138718	0.124269	gene-AFUA_1G01600(AFUA_1G01600),gene-AFUA_3G05780(AFUA_3G05780),gene-AFUA_6G10900(AFUA_6G10900)	-
BP	GO:0071482	cellular response to light stimulus	3	0	3	22	0.0138718	0.124269	gene-AFUA_1G01600(AFUA_1G01600),gene-AFUA_3G05780(AFUA_3G05780),gene-AFUA_6G10900(AFUA_6G10900)	-
MF	GO:0022857	transmembrane transporter activity	10	3	13	292	0.0143842	0.188224	gene-AFUA_1G13210(AFUA_1G13210),gene-AFUA_2G15130(AFUA_2G15130),gene-AFUA_3G07990(AFUA_3G07990),gene-AFUA_4G08870(AFUA_4G08870),gene-AFUA_5G06230(AFUA_5G06230),gene-AFUA_6G08020(AFUA_6G08020),gene-AFUA_7G06570(AFUA_7G06570),gene-AFUA_8G00800(AFUA_8G00800),gene-AFUA_8G02180(AFUA_8G02180),gene-AFUA_8G02200(AFUA_8G02200)	gene-AFUA_2G17660(AFUA_2G17660),gene-AFUA_4G13540(AFUA_4G13540),gene-AFUA_8G01850(AFUA_8G01850)
BP	GO:0042537	benzene-containing compound metabolic process	3	1	4	41	0.0147738	0.130536	gene-AFUA_2G17450(AFUA_2G17450),gene-AFUA_7G00120(AFUA_7G00120),gene-AFUA_7G00160(AFUA_7G00160)	gene-AFUA_4G14560(AFUA_4G14560)
MF	GO:0030151	molybdenum ion binding	2	0	2	9	0.016534	0.188224	gene-AFUA_5G02190(AFUA_5G02190),gene-AFUA_5G10420(AFUA_5G10420)	-
BP	GO:0000302	response to reactive oxygen species	3	0	3	25	0.0196932	0.150701	gene-AFUA_4G00860(AFUA_4G00860),gene-AFUA_6G03890(AFUA_6G03890),gene-AFUA_6G12180(AFUA_6G12180)	-
BP	GO:0034614	cellular response to reactive oxygen species	3	0	3	25	0.0196932	0.150701	gene-AFUA_4G00860(AFUA_4G00860),gene-AFUA_6G03890(AFUA_6G03890),gene-AFUA_6G12180(AFUA_6G12180)	-
BP	GO:0034220	ion transmembrane transport	7	2	9	174	0.0200466	0.150701	gene-AFUA_3G07990(AFUA_3G07990),gene-AFUA_4G08870(AFUA_4G08870),gene-AFUA_5G06230(AFUA_5G06230),gene-AFUA_7G06570(AFUA_7G06570),gene-AFUA_8G00800(AFUA_8G00800),gene-AFUA_8G02180(AFUA_8G02180),gene-AFUA_8G02200(AFUA_8G02200)	gene-AFUA_2G17660(AFUA_2G17660),gene-AFUA_4G13540(AFUA_4G13540)
BP	GO:1901615	organic hydroxy compound metabolic process	6	2	8	146	0.0204024	0.150701	gene-AFUA_2G17440(AFUA_2G17440),gene-AFUA_3G12930(AFUA_3G12930),gene-AFUA_4G03630(AFUA_4G03630),gene-AFUA_7G00120(AFUA_7G00120),gene-AFUA_7G00160(AFUA_7G00160),gene-AFUA_7G00170(AFUA_7G00170)	gene-AFUA_4G14560(AFUA_4G14560),gene-AFUA_8G02000(AFUA_8G02000)
BP	GO:2001307	xanthone-containing compound biosynthetic process	2	0	2	10	0.0215615	0.150701	gene-AFUA_3G12930(AFUA_3G12930),gene-AFUA_7G00170(AFUA_7G00170)	-
BP	GO:1901663	quinone biosynthetic process	2	1	3	26	0.0218896	0.150701	gene-AFUA_7G00120(AFUA_7G00120),gene-AFUA_7G00160(AFUA_7G00160)	gene-AFUA_4G14560(AFUA_4G14560)
MF	GO:0000404	heteroduplex DNA loop binding	1	0	1	1	0.0226686	0.188224	gene-AFUA_6G10900(AFUA_6G10900)	-
MF	GO:0003844	1,4-alpha-glucan branching enzyme activity	1	0	1	1	0.0226686	0.188224	gene-AFUA_5G10540(AFUA_5G10540)	-
MF	GO:0003904	deoxyribodipyrimidine photo-lyase activity	1	0	1	1	0.0226686	0.188224	gene-AFUA_1G01600(AFUA_1G01600)	-
MF	GO:0003913	DNA photolyase activity	1	0	1	1	0.0226686	0.188224	gene-AFUA_1G01600(AFUA_1G01600)	-
MF	GO:0003992	N2-acetyl-L-ornithine:2-oxoglutarate 5-aminotransferase activity	1	0	1	1	0.0226686	0.188224	gene-AFUA_8G02150(AFUA_8G02150)	-
MF	GO:0004097	catechol oxidase activity	0	1	1	1	0.0226686	0.188224	-	gene-AFUA_3G01070(AFUA_3G01070)
MF	GO:0004611	phosphoenolpyruvate carboxykinase activity	1	0	1	1	0.0226686	0.188224	gene-AFUA_6G07720(AFUA_6G07720)	-
MF	GO:0004612	phosphoenolpyruvate carboxykinase (ATP) activity	1	0	1	1	0.0226686	0.188224	gene-AFUA_6G07720(AFUA_6G07720)	-
MF	GO:0004867	serine-type endopeptidase inhibitor activity	1	0	1	1	0.0226686	0.188224	gene-AFUA_3G14940(AFUA_3G14940)	-
MF	GO:0008482	sulfite oxidase activity	1	0	1	1	0.0226686	0.188224	gene-AFUA_5G02190(AFUA_5G02190)	-
MF	GO:0009027	tartrate dehydrogenase activity	1	0	1	1	0.0226686	0.188224	gene-AFUA_1G04150(AFUA_1G04150)	-
MF	GO:0009916	alternative oxidase activity	1	0	1	1	0.0226686	0.188224	gene-AFUA_2G05060(AFUA_2G05060)	-
MF	GO:0016890	site-specific endodeoxyribonuclease activity, specific for altered base	1	0	1	1	0.0226686	0.188224	gene-AFUA_6G10900(AFUA_6G10900)	-
MF	GO:0032135	DNA insertion or deletion binding	1	0	1	1	0.0226686	0.188224	gene-AFUA_6G10900(AFUA_6G10900)	-
MF	GO:0033892	deoxyribonuclease (pyrimidine dimer) activity	1	0	1	1	0.0226686	0.188224	gene-AFUA_6G10900(AFUA_6G10900)	-
MF	GO:0045148	tripeptide aminopeptidase activity	1	0	1	1	0.0226686	0.188224	gene-AFUA_4G14000(AFUA_4G14000)	-
MF	GO:1990043	5' deoxyribonuclease (pyrimidine dimer) activity	1	0	1	1	0.0226686	0.188224	gene-AFUA_6G10900(AFUA_6G10900)	-
BP	GO:0000719	photoreactive repair	1	0	1	1	0.0233645	0.150701	gene-AFUA_1G01600(AFUA_1G01600)	-
BP	GO:0006060	sorbitol metabolic process	0	1	1	1	0.0233645	0.150701	-	gene-AFUA_8G02000(AFUA_8G02000)
BP	GO:0006062	sorbitol catabolic process	0	1	1	1	0.0233645	0.150701	-	gene-AFUA_8G02000(AFUA_8G02000)
BP	GO:0009409	response to cold	1	0	1	1	0.0233645	0.150701	gene-AFUA_7G04520(AFUA_7G04520)	-
BP	GO:0009442	allantoin assimilation pathway	1	0	1	1	0.0233645	0.150701	gene-AFUA_1G13210(AFUA_1G13210)	-
BP	GO:0010230	alternative respiration	1	0	1	1	0.0233645	0.150701	gene-AFUA_2G05060(AFUA_2G05060)	-
BP	GO:0015720	allantoin transport	1	0	1	1	0.0233645	0.150701	gene-AFUA_1G13210(AFUA_1G13210)	-
BP	GO:0015812	gamma-aminobutyric acid transport	1	0	1	1	0.0233645	0.150701	gene-AFUA_3G07990(AFUA_3G07990)	-
BP	GO:0019407	hexitol catabolic process	0	1	1	1	0.0233645	0.150701	-	gene-AFUA_8G02000(AFUA_8G02000)
BP	GO:0032042	mitochondrial DNA metabolic process	1	0	1	1	0.0233645	0.150701	gene-AFUA_6G10900(AFUA_6G10900)	-
BP	GO:0043504	mitochondrial DNA repair	1	0	1	1	0.0233645	0.150701	gene-AFUA_6G10900(AFUA_6G10900)	-
BP	GO:0050826	response to freezing	1	0	1	1	0.0233645	0.150701	gene-AFUA_7G04520(AFUA_7G04520)	-
BP	GO:0070141	response to UV-A	1	0	1	1	0.0233645	0.150701	gene-AFUA_1G01600(AFUA_1G01600)	-
BP	GO:0070417	cellular response to cold	1	0	1	1	0.0233645	0.150701	gene-AFUA_7G04520(AFUA_7G04520)	-
BP	GO:0071492	cellular response to UV-A	1	0	1	1	0.0233645	0.150701	gene-AFUA_1G01600(AFUA_1G01600)	-
BP	GO:0071497	cellular response to freezing	1	0	1	1	0.0233645	0.150701	gene-AFUA_7G04520(AFUA_7G04520)	-
BP	GO:1900609	F-9775A metabolic process	1	0	1	1	0.0233645	0.150701	gene-AFUA_2G17440(AFUA_2G17440)	-
BP	GO:1900611	F-9775A biosynthetic process	1	0	1	1	0.0233645	0.150701	gene-AFUA_2G17440(AFUA_2G17440)	-
BP	GO:1900612	F-9775B metabolic process	1	0	1	1	0.0233645	0.150701	gene-AFUA_2G17440(AFUA_2G17440)	-
BP	GO:1900614	F-9775B biosynthetic process	1	0	1	1	0.0233645	0.150701	gene-AFUA_2G17440(AFUA_2G17440)	-
BP	GO:1990731	UV-damage excision repair, DNA incision	1	0	1	1	0.0233645	0.150701	gene-AFUA_6G10900(AFUA_6G10900)	-
BP	GO:0006879	cellular iron ion homeostasis	2	1	3	27	0.0242145	0.151634	gene-AFUA_4G12530(AFUA_4G12530),gene-AFUA_8G02670(AFUA_8G02670)	gene-AFUA_3G03350(AFUA_3G03350)
BP	GO:0034605	cellular response to heat	3	0	3	27	0.0242145	0.151634	gene-AFUA_4G00860(AFUA_4G00860),gene-AFUA_6G03890(AFUA_6G03890),gene-AFUA_6G12180(AFUA_6G12180)	-
BP	GO:1901661	quinone metabolic process	2	1	3	27	0.0242145	0.151634	gene-AFUA_7G00120(AFUA_7G00120),gene-AFUA_7G00160(AFUA_7G00160)	gene-AFUA_4G14560(AFUA_4G14560)
MF	GO:0016679	oxidoreductase activity, acting on diphenols and related substances as donors	1	1	2	11	0.0245244	0.188224	gene-AFUA_2G05060(AFUA_2G05060)	gene-AFUA_3G01070(AFUA_3G01070)
MF	GO:0046912	transferase activity, transferring acyl groups, acyl groups converted into alkyl on transfer	1	1	2	11	0.0245244	0.188224	gene-AFUA_2G15312(AFUA_2G15312)	gene-AFUA_8G07210(AFUA_8G07210)
MF	GO:0016491	oxidoreductase activity	25	7	32	1008	0.0245509	0.188224	gene-AFUA_1G00500(AFUA_1G00500),gene-AFUA_1G04150(AFUA_1G04150),gene-AFUA_1G14040(AFUA_1G14040),gene-AFUA_2G01400(AFUA_2G01400),gene-AFUA_2G05060(AFUA_2G05060),gene-AFUA_2G05290(AFUA_2G05290),gene-AFUA_2G17450(AFUA_2G17450),gene-AFUA_3G01790(AFUA_3G01790),gene-AFUA_3G12960(AFUA_3G12960),gene-AFUA_4G08170(AFUA_4G08170),gene-AFUA_4G09920(AFUA_4G09920),gene-AFUA_5G02190(AFUA_5G02190),gene-AFUA_5G039…	gene-AFUA_1G17170(AFUA_1G17170),gene-AFUA_3G00180(AFUA_3G00180),gene-AFUA_3G01070(AFUA_3G01070),gene-AFUA_3G01690(AFUA_3G01690),gene-AFUA_6G00740(AFUA_6G00740),gene-AFUA_7G06960(AFUA_7G06960),gene-AFUA_8G02000(AFUA_8G02000)
BP	GO:0006875	cellular metal ion homeostasis	2	2	4	48	0.0250637	0.155443	gene-AFUA_4G12530(AFUA_4G12530),gene-AFUA_8G02670(AFUA_8G02670)	gene-AFUA_3G03350(AFUA_3G03350),gene-AFUA_4G13540(AFUA_4G13540)
BP	GO:2001305	xanthone-containing compound metabolic process	2	0	2	11	0.0259545	0.159435	gene-AFUA_3G12930(AFUA_3G12930),gene-AFUA_7G00170(AFUA_7G00170)	-
BP	GO:0006950	response to stress	11	4	15	373	0.026535	0.160754	gene-AFUA_1G01600(AFUA_1G01600),gene-AFUA_2G05060(AFUA_2G05060),gene-AFUA_3G01030(AFUA_3G01030),gene-AFUA_4G00860(AFUA_4G00860),gene-AFUA_6G03890(AFUA_6G03890),gene-AFUA_6G10900(AFUA_6G10900),gene-AFUA_6G12180(AFUA_6G12180),gene-AFUA_6G12450(AFUA_6G12450),gene-AFUA_7G04520(AFUA_7G04520),gene-AFUA_7G05180(AFUA_7G05180),gene-AFUA_8G05740(AFUA_8G05740)	gene-AFUA_1G11180(AFUA_1G11180),gene-AFUA_3G01630(AFUA_3G01630),gene-AFUA_3G03350(AFUA_3G03350),gene-AFUA_5G04170(AFUA_5G04170)
BP	GO:0055072	iron ion homeostasis	2	1	3	28	0.0266677	0.160754	gene-AFUA_4G12530(AFUA_4G12530),gene-AFUA_8G02670(AFUA_8G02670)	gene-AFUA_3G03350(AFUA_3G03350)
BP	GO:0009408	response to heat	3	0	3	29	0.0292491	0.173079	gene-AFUA_4G00860(AFUA_4G00860),gene-AFUA_6G03890(AFUA_6G03890),gene-AFUA_6G12180(AFUA_6G12180)	-
BP	GO:0071310	cellular response to organic substance	3	0	3	29	0.0292491	0.173079	gene-AFUA_3G05780(AFUA_3G05780),gene-AFUA_4G00860(AFUA_4G00860),gene-AFUA_6G12180(AFUA_6G12180)	-
BP	GO:0034599	cellular response to oxidative stress	4	0	4	51	0.0305236	0.177367	gene-AFUA_2G05060(AFUA_2G05060),gene-AFUA_4G00860(AFUA_4G00860),gene-AFUA_6G03890(AFUA_6G03890),gene-AFUA_6G12180(AFUA_6G12180)	-
BP	GO:0055065	metal ion homeostasis	2	2	4	51	0.0305236	0.177367	gene-AFUA_4G12530(AFUA_4G12530),gene-AFUA_8G02670(AFUA_8G02670)	gene-AFUA_3G03350(AFUA_3G03350),gene-AFUA_4G13540(AFUA_4G13540)
MF	GO:0048037	cofactor binding	16	4	20	571	0.0310466	0.192226	gene-AFUA_1G00500(AFUA_1G00500),gene-AFUA_1G04150(AFUA_1G04150),gene-AFUA_1G14040(AFUA_1G14040),gene-AFUA_3G12960(AFUA_3G12960),gene-AFUA_5G07360(AFUA_5G07360),gene-AFUA_5G10420(AFUA_5G10420),gene-AFUA_6G00510(AFUA_6G00510),gene-AFUA_6G03890(AFUA_6G03890),gene-AFUA_6G14280(AFUA_6G14280),gene-AFUA_7G00160(AFUA_7G00160),gene-AFUA_7G00180(AFUA_7G00180),gene-AFUA_7G02010(AFUA_7G02010),gene-AFUA_7G065…	gene-AFUA_3G01690(AFUA_3G01690),gene-AFUA_3G03350(AFUA_3G03350),gene-AFUA_4G14560(AFUA_4G14560),gene-AFUA_7G06960(AFUA_7G06960)
BP	GO:0006811	ion transport	8	3	11	250	0.0312164	0.179613	gene-AFUA_3G07990(AFUA_3G07990),gene-AFUA_4G08870(AFUA_4G08870),gene-AFUA_5G06230(AFUA_5G06230),gene-AFUA_7G06570(AFUA_7G06570),gene-AFUA_8G00800(AFUA_8G00800),gene-AFUA_8G02180(AFUA_8G02180),gene-AFUA_8G02200(AFUA_8G02200),gene-AFUA_8G02670(AFUA_8G02670)	gene-AFUA_2G17660(AFUA_2G17660),gene-AFUA_4G13540(AFUA_4G13540),gene-AFUA_8G01850(AFUA_8G01850)
BP	GO:0019725	cellular homeostasis	3	3	6	102	0.0314671	0.179613	gene-AFUA_3G05780(AFUA_3G05780),gene-AFUA_4G12530(AFUA_4G12530),gene-AFUA_8G02670(AFUA_8G02670)	gene-AFUA_2G00450(AFUA_2G00450),gene-AFUA_3G03350(AFUA_3G03350),gene-AFUA_4G13540(AFUA_4G13540)
MF	GO:0031177	phosphopantetheine binding	1	2	3	31	0.0322037	0.192226	gene-AFUA_7G00160(AFUA_7G00160)	gene-AFUA_3G03350(AFUA_3G03350),gene-AFUA_4G14560(AFUA_4G14560)
BP	GO:0032787	monocarboxylic acid metabolic process	6	3	9	190	0.0330352	0.18691	gene-AFUA_1G02780(AFUA_1G02780),gene-AFUA_2G17450(AFUA_2G17450),gene-AFUA_3G05780(AFUA_3G05780),gene-AFUA_4G08170(AFUA_4G08170),gene-AFUA_7G00120(AFUA_7G00120),gene-AFUA_7G00160(AFUA_7G00160)	gene-AFUA_2G00450(AFUA_2G00450),gene-AFUA_4G14560(AFUA_4G14560),gene-AFUA_6G00740(AFUA_6G00740)
BP	GO:0042493	response to drug	5	0	5	77	0.0333903	0.187276	gene-AFUA_1G13210(AFUA_1G13210),gene-AFUA_2G15130(AFUA_2G15130),gene-AFUA_4G00860(AFUA_4G00860),gene-AFUA_6G03890(AFUA_6G03890),gene-AFUA_6G12180(AFUA_6G12180)	-
MF	GO:0030983	mismatched DNA binding	1	1	2	13	0.0337704	0.192226	gene-AFUA_6G10900(AFUA_6G10900)	gene-AFUA_1G11180(AFUA_1G11180)
MF	GO:0015318	inorganic molecular entity transmembrane transporter activity	6	3	9	197	0.0340347	0.192226	gene-AFUA_3G07990(AFUA_3G07990),gene-AFUA_4G08870(AFUA_4G08870),gene-AFUA_5G06230(AFUA_5G06230),gene-AFUA_8G00800(AFUA_8G00800),gene-AFUA_8G02180(AFUA_8G02180),gene-AFUA_8G02200(AFUA_8G02200)	gene-AFUA_2G17660(AFUA_2G17660),gene-AFUA_4G13540(AFUA_4G13540),gene-AFUA_8G01850(AFUA_8G01850)
BP	GO:0009405	pathogenesis	3	2	5	78	0.0350323	0.194791	gene-AFUA_3G12920(AFUA_3G12920),gene-AFUA_4G14000(AFUA_4G14000),gene-AFUA_7G00160(AFUA_7G00160)	gene-AFUA_3G03350(AFUA_3G03350),gene-AFUA_4G14560(AFUA_4G14560)
MF	GO:0016765	transferase activity, transferring alkyl or aryl (other than methyl) groups	3	1	4	55	0.0352929	0.192226	gene-AFUA_1G10160(AFUA_1G10160),gene-AFUA_3G12930(AFUA_3G12930),gene-AFUA_7G00170(AFUA_7G00170)	gene-AFUA_2G00590(AFUA_2G00590)
BP	GO:0030003	cellular cation homeostasis	2	2	4	54	0.0366338	0.201955	gene-AFUA_4G12530(AFUA_4G12530),gene-AFUA_8G02670(AFUA_8G02670)	gene-AFUA_3G03350(AFUA_3G03350),gene-AFUA_4G13540(AFUA_4G13540)
BP	GO:0046916	cellular transition metal ion homeostasis	2	1	3	32	0.0377557	0.206377	gene-AFUA_4G12530(AFUA_4G12530),gene-AFUA_8G02670(AFUA_8G02670)	gene-AFUA_3G03350(AFUA_3G03350)
MF	GO:0016831	carboxy-lyase activity	3	0	3	34	0.040835	0.192226	gene-AFUA_2G17440(AFUA_2G17440),gene-AFUA_6G07720(AFUA_6G07720),gene-AFUA_7G01730(AFUA_7G01730)	-
BP	GO:0001678	cellular glucose homeostasis	1	1	2	14	0.041032	0.214322	gene-AFUA_3G05780(AFUA_3G05780)	gene-AFUA_2G00450(AFUA_2G00450)
BP	GO:0006298	mismatch repair	1	1	2	14	0.041032	0.214322	gene-AFUA_6G10900(AFUA_6G10900)	gene-AFUA_1G11180(AFUA_1G11180)
BP	GO:0033500	carbohydrate homeostasis	1	1	2	14	0.041032	0.214322	gene-AFUA_3G05780(AFUA_3G05780)	gene-AFUA_2G00450(AFUA_2G00450)
BP	GO:0042593	glucose homeostasis	1	1	2	14	0.041032	0.214322	gene-AFUA_3G05780(AFUA_3G05780)	gene-AFUA_2G00450(AFUA_2G00450)
MF	GO:0016830	carbon-carbon lyase activity	4	0	4	58	0.0417111	0.192226	gene-AFUA_1G01600(AFUA_1G01600),gene-AFUA_2G17440(AFUA_2G17440),gene-AFUA_6G07720(AFUA_6G07720),gene-AFUA_7G01730(AFUA_7G01730)	-
MF	GO:0015075	ion transmembrane transporter activity	7	2	9	205	0.0422396	0.192226	gene-AFUA_3G07990(AFUA_3G07990),gene-AFUA_4G08870(AFUA_4G08870),gene-AFUA_5G06230(AFUA_5G06230),gene-AFUA_7G06570(AFUA_7G06570),gene-AFUA_8G00800(AFUA_8G00800),gene-AFUA_8G02180(AFUA_8G02180),gene-AFUA_8G02200(AFUA_8G02200)	gene-AFUA_2G17660(AFUA_2G17660),gene-AFUA_4G13540(AFUA_4G13540)
BP	GO:0044419	interspecies interaction between organisms	3	2	5	83	0.043987	0.214322	gene-AFUA_3G12920(AFUA_3G12920),gene-AFUA_4G14000(AFUA_4G14000),gene-AFUA_7G00160(AFUA_7G00160)	gene-AFUA_3G03350(AFUA_3G03350),gene-AFUA_4G14560(AFUA_4G14560)
BP	GO:0055076	transition metal ion homeostasis	2	1	3	34	0.0440529	0.214322	gene-AFUA_4G12530(AFUA_4G12530),gene-AFUA_8G02670(AFUA_8G02670)	gene-AFUA_3G03350(AFUA_3G03350)
MF	GO:0016641	oxidoreductase activity, acting on the CH-NH2 group of donors, oxygen as acceptor	2	0	2	15	0.0441454	0.192226	gene-AFUA_1G14040(AFUA_1G14040),gene-AFUA_5G07360(AFUA_5G07360)	-
MF	GO:0000217	DNA secondary structure binding	1	0	1	2	0.0448275	0.192226	gene-AFUA_6G10900(AFUA_6G10900)	-
MF	GO:0000334	3-hydroxyanthranilate 3,4-dioxygenase activity	1	0	1	2	0.0448275	0.192226	gene-AFUA_2G17450(AFUA_2G17450)	-
MF	GO:0001760	aminocarboxymuconate-semialdehyde decarboxylase activity	1	0	1	2	0.0448275	0.192226	gene-AFUA_2G17440(AFUA_2G17440)	-
MF	GO:0003838	sterol 24-C-methyltransferase activity	1	0	1	2	0.0448275	0.192226	gene-AFUA_4G03630(AFUA_4G03630)	-
MF	GO:0004322	ferroxidase activity	1	0	1	2	0.0448275	0.192226	gene-AFUA_8G02670(AFUA_8G02670)	-
MF	GO:0004421	hydroxymethylglutaryl-CoA synthase activity	0	1	1	2	0.0448275	0.192226	-	gene-AFUA_8G07210(AFUA_8G07210)
MF	GO:0004503	monophenol monooxygenase activity	0	1	1	2	0.0448275	0.192226	-	gene-AFUA_3G01070(AFUA_3G01070)
MF	GO:0004777	succinate-semialdehyde dehydrogenase (NAD+) activity	1	0	1	2	0.0448275	0.192226	gene-AFUA_4G08170(AFUA_4G08170)	-
MF	GO:0004866	endopeptidase inhibitor activity	1	0	1	2	0.0448275	0.192226	gene-AFUA_3G14940(AFUA_3G14940)	-
MF	GO:0008783	agmatinase activity	1	0	1	2	0.0448275	0.192226	gene-AFUA_5G13180(AFUA_5G13180)	-
MF	GO:0009703	nitrate reductase (NADH) activity	1	0	1	2	0.0448275	0.192226	gene-AFUA_5G10420(AFUA_5G10420)	-
MF	GO:0009881	photoreceptor activity	0	1	1	2	0.0448275	0.192226	-	gene-AFUA_6G09260(AFUA_6G09260)
MF	GO:0015140	malate transmembrane transporter activity	0	1	1	2	0.0448275	0.192226	-	gene-AFUA_2G17660(AFUA_2G17660)
MF	GO:0016716	oxidoreductase activity, acting on paired donors, with incorporation or reduction of molecular oxygen, another compound as one donor, and incorporation of one atom of oxygen	0	1	1	2	0.0448275	0.192226	-	gene-AFUA_3G01070(AFUA_3G01070)
MF	GO:0016724	oxidoreductase activity, oxidizing metal ions, oxygen as acceptor	1	0	1	2	0.0448275	0.192226	gene-AFUA_8G02670(AFUA_8G02670)	-
MF	GO:0030414	peptidase inhibitor activity	1	0	1	2	0.0448275	0.192226	gene-AFUA_3G14940(AFUA_3G14940)	-
MF	GO:0034701	tripeptidase activity	1	0	1	2	0.0448275	0.192226	gene-AFUA_4G14000(AFUA_4G14000)	-
BP	GO:0071214	cellular response to abiotic stimulus	4	0	4	58	0.0458025	0.214322	gene-AFUA_1G01600(AFUA_1G01600),gene-AFUA_3G05780(AFUA_3G05780),gene-AFUA_3G07990(AFUA_3G07990),gene-AFUA_6G10900(AFUA_6G10900)	-
BP	GO:0104004	cellular response to environmental stimulus	4	0	4	58	0.0458025	0.214322	gene-AFUA_1G01600(AFUA_1G01600),gene-AFUA_3G05780(AFUA_3G05780),gene-AFUA_3G07990(AFUA_3G07990),gene-AFUA_6G10900(AFUA_6G10900)	-
BP	GO:0009581	detection of external stimulus	0	1	1	2	0.0461872	0.214322	-	gene-AFUA_6G09260(AFUA_6G09260)
BP	GO:0009582	detection of abiotic stimulus	0	1	1	2	0.0461872	0.214322	-	gene-AFUA_6G09260(AFUA_6G09260)
BP	GO:0009583	detection of light stimulus	0	1	1	2	0.0461872	0.214322	-	gene-AFUA_6G09260(AFUA_6G09260)
BP	GO:0009584	detection of visible light	0	1	1	2	0.0461872	0.214322	-	gene-AFUA_6G09260(AFUA_6G09260)
BP	GO:0010466	negative regulation of peptidase activity	1	0	1	2	0.0461872	0.214322	gene-AFUA_3G14940(AFUA_3G14940)	-
BP	GO:0010951	negative regulation of endopeptidase activity	1	0	1	2	0.0461872	0.214322	gene-AFUA_3G14940(AFUA_3G14940)	-
BP	GO:0015743	malate transport	0	1	1	2	0.0461872	0.214322	-	gene-AFUA_2G17660(AFUA_2G17660)
BP	GO:0018298	protein-chromophore linkage	0	1	1	2	0.0461872	0.214322	-	gene-AFUA_6G09260(AFUA_6G09260)
BP	GO:0030007	cellular potassium ion homeostasis	0	1	1	2	0.0461872	0.214322	-	gene-AFUA_4G13540(AFUA_4G13540)
BP	GO:0045861	negative regulation of proteolysis	1	0	1	2	0.0461872	0.214322	gene-AFUA_3G14940(AFUA_3G14940)	-
BP	GO:0055075	potassium ion homeostasis	0	1	1	2	0.0461872	0.214322	-	gene-AFUA_4G13540(AFUA_4G13540)
BP	GO:0071423	malate transmembrane transport	0	1	1	2	0.0461872	0.214322	-	gene-AFUA_2G17660(AFUA_2G17660)
BP	GO:1904984	regulation of quinolinate biosynthetic process	1	0	1	2	0.0461872	0.214322	gene-AFUA_2G17440(AFUA_2G17440)	-
MF	GO:0072341	modified amino acid binding	1	2	3	36	0.0471726	0.198911	gene-AFUA_7G00160(AFUA_7G00160)	gene-AFUA_3G03350(AFUA_3G03350),gene-AFUA_4G14560(AFUA_4G14560)
BP	GO:0006873	cellular ion homeostasis	2	2	4	59	0.0482774	0.222421	gene-AFUA_4G12530(AFUA_4G12530),gene-AFUA_8G02670(AFUA_8G02670)	gene-AFUA_3G03350(AFUA_3G03350),gene-AFUA_4G13540(AFUA_4G13540)
BP	GO:0055080	cation homeostasis	2	2	4	60	0.0508253	0.232499	gene-AFUA_4G12530(AFUA_4G12530),gene-AFUA_8G02670(AFUA_8G02670)	gene-AFUA_3G03350(AFUA_3G03350),gene-AFUA_4G13540(AFUA_4G13540)
BP	GO:0015893	drug transport	2	0	2	16	0.0524985	0.236794	gene-AFUA_1G13210(AFUA_1G13210),gene-AFUA_2G15130(AFUA_2G15130)	-
BP	GO:0034644	cellular response to UV	2	0	2	16	0.0524985	0.236794	gene-AFUA_1G01600(AFUA_1G01600),gene-AFUA_6G10900(AFUA_6G10900)	-
BP	GO:0006979	response to oxidative stress	4	0	4	61	0.0534458	0.237528	gene-AFUA_2G05060(AFUA_2G05060),gene-AFUA_4G00860(AFUA_4G00860),gene-AFUA_6G03890(AFUA_6G03890),gene-AFUA_6G12180(AFUA_6G12180)	-
BP	GO:0098771	inorganic ion homeostasis	2	2	4	61	0.0534458	0.237528	gene-AFUA_4G12530(AFUA_4G12530),gene-AFUA_8G02670(AFUA_8G02670)	gene-AFUA_3G03350(AFUA_3G03350),gene-AFUA_4G13540(AFUA_4G13540)
BP	GO:0055114	oxidation-reduction process	25	6	31	1001	0.0537659	0.237528	gene-AFUA_1G00500(AFUA_1G00500),gene-AFUA_1G04150(AFUA_1G04150),gene-AFUA_1G14040(AFUA_1G14040),gene-AFUA_2G01400(AFUA_2G01400),gene-AFUA_2G05060(AFUA_2G05060),gene-AFUA_2G05290(AFUA_2G05290),gene-AFUA_2G17450(AFUA_2G17450),gene-AFUA_3G01790(AFUA_3G01790),gene-AFUA_3G12960(AFUA_3G12960),gene-AFUA_4G08170(AFUA_4G08170),gene-AFUA_4G09920(AFUA_4G09920),gene-AFUA_5G02190(AFUA_5G02190),gene-AFUA_5G039…	gene-AFUA_1G17170(AFUA_1G17170),gene-AFUA_3G01070(AFUA_3G01070),gene-AFUA_3G01690(AFUA_3G01690),gene-AFUA_6G00740(AFUA_6G00740),gene-AFUA_7G06960(AFUA_7G06960),gene-AFUA_8G02000(AFUA_8G02000)
BP	GO:0010033	response to organic substance	3	0	3	37	0.054412	0.238746	gene-AFUA_3G05780(AFUA_3G05780),gene-AFUA_4G00860(AFUA_4G00860),gene-AFUA_6G12180(AFUA_6G12180)	-
BP	GO:0050896	response to stimulus	16	5	21	631	0.0586025	0.253711	gene-AFUA_1G01600(AFUA_1G01600),gene-AFUA_1G13210(AFUA_1G13210),gene-AFUA_2G05060(AFUA_2G05060),gene-AFUA_2G15130(AFUA_2G15130),gene-AFUA_3G01030(AFUA_3G01030),gene-AFUA_3G05780(AFUA_3G05780),gene-AFUA_3G07990(AFUA_3G07990),gene-AFUA_4G00860(AFUA_4G00860),gene-AFUA_5G00900(AFUA_5G00900),gene-AFUA_6G03890(AFUA_6G03890),gene-AFUA_6G10900(AFUA_6G10900),gene-AFUA_6G12180(AFUA_6G12180),gene-AFUA_6G124…	gene-AFUA_1G11180(AFUA_1G11180),gene-AFUA_3G01630(AFUA_3G01630),gene-AFUA_3G03350(AFUA_3G03350),gene-AFUA_5G04170(AFUA_5G04170),gene-AFUA_6G09260(AFUA_6G09260)
BP	GO:0043650	dicarboxylic acid biosynthetic process	2	0	2	17	0.0586092	0.253711	gene-AFUA_2G17440(AFUA_2G17440),gene-AFUA_2G17450(AFUA_2G17450)	-
BP	GO:0050801	ion homeostasis	2	2	4	65	0.064649	0.275619	gene-AFUA_4G12530(AFUA_4G12530),gene-AFUA_8G02670(AFUA_8G02670)	gene-AFUA_3G03350(AFUA_3G03350),gene-AFUA_4G13540(AFUA_4G13540)
BP	GO:0006568	tryptophan metabolic process	2	0	2	18	0.0649521	0.275619	gene-AFUA_2G17440(AFUA_2G17440),gene-AFUA_2G17450(AFUA_2G17450)	-
BP	GO:0006586	indolalkylamine metabolic process	2	0	2	18	0.0649521	0.275619	gene-AFUA_2G17440(AFUA_2G17440),gene-AFUA_2G17450(AFUA_2G17450)	-
MF	GO:0004067	asparaginase activity	1	0	1	3	0.0664879	0.251066	gene-AFUA_1G02780(AFUA_1G02780)	-
MF	GO:0004630	phospholipase D activity	1	0	1	3	0.0664879	0.251066	gene-AFUA_7G05580(AFUA_7G05580)	-
MF	GO:0004652	polynucleotide adenylyltransferase activity	1	0	1	3	0.0664879	0.251066	gene-AFUA_1G16564(AFUA_1G16564)	-
MF	GO:0016307	phosphatidylinositol phosphate kinase activity	1	0	1	3	0.0664879	0.251066	gene-AFUA_2G14040(AFUA_2G14040)	-
MF	GO:0018784	(S)-2-haloacid dehalogenase activity	1	0	1	3	0.0664879	0.251066	gene-AFUA_5G14640(AFUA_5G14640)	-
MF	GO:0061134	peptidase regulator activity	1	0	1	3	0.0664879	0.251066	gene-AFUA_3G14940(AFUA_3G14940)	-
MF	GO:0061135	endopeptidase regulator activity	1	0	1	3	0.0664879	0.251066	gene-AFUA_3G14940(AFUA_3G14940)	-
MF	GO:0016638	oxidoreductase activity, acting on the CH-NH2 group of donors	2	0	2	19	0.0678181	0.252323	gene-AFUA_1G14040(AFUA_1G14040),gene-AFUA_5G07360(AFUA_5G07360)	-
BP	GO:0006528	asparagine metabolic process	1	0	1	3	0.0684805	0.276062	gene-AFUA_1G02780(AFUA_1G02780)	-
BP	GO:0006836	neurotransmitter transport	1	0	1	3	0.0684805	0.276062	gene-AFUA_3G07990(AFUA_3G07990)	-
BP	GO:0009450	gamma-aminobutyric acid catabolic process	1	0	1	3	0.0684805	0.276062	gene-AFUA_4G08170(AFUA_4G08170)	-
BP	GO:0019405	alditol catabolic process	0	1	1	3	0.0684805	0.276062	-	gene-AFUA_8G02000(AFUA_8G02000)
BP	GO:0046618	drug export	1	0	1	3	0.0684805	0.276062	gene-AFUA_2G15130(AFUA_2G15130)	-
BP	GO:0051606	detection of stimulus	0	1	1	3	0.0684805	0.276062	-	gene-AFUA_6G09260(AFUA_6G09260)
BP	GO:0052547	regulation of peptidase activity	1	0	1	3	0.0684805	0.276062	gene-AFUA_3G14940(AFUA_3G14940)	-
BP	GO:0052548	regulation of endopeptidase activity	1	0	1	3	0.0684805	0.276062	gene-AFUA_3G14940(AFUA_3G14940)	-
MF	GO:0003824	catalytic activity	70	22	92	3707	0.0695545	0.255033	gene-AFUA_1G00500(AFUA_1G00500),gene-AFUA_1G01600(AFUA_1G01600),gene-AFUA_1G02780(AFUA_1G02780),gene-AFUA_1G04150(AFUA_1G04150),gene-AFUA_1G06040(AFUA_1G06040),gene-AFUA_1G10160(AFUA_1G10160),gene-AFUA_1G14040(AFUA_1G14040),gene-AFUA_1G15260(AFUA_1G15260),gene-AFUA_1G16564(AFUA_1G16564),gene-AFUA_2G01400(AFUA_2G01400),gene-AFUA_2G05060(AFUA_2G05060),gene-AFUA_2G05180(AFUA_2G05180),gene-AFUA_2G052…	gene-AFUA_1G11180(AFUA_1G11180),gene-AFUA_1G17170(AFUA_1G17170),gene-AFUA_2G00450(AFUA_2G00450),gene-AFUA_2G00590(AFUA_2G00590),gene-AFUA_2G14140(AFUA_2G14140),gene-AFUA_2G14520(AFUA_2G14520),gene-AFUA_3G00180(AFUA_3G00180),gene-AFUA_3G01070(AFUA_3G01070),gene-AFUA_3G01690(AFUA_3G01690),gene-AFUA_3G02470(AFUA_3G02470),gene-AFUA_3G03350(AFUA_3G03350),gene-AFUA_4G01440(AFUA_4G01440),gene-AFUA_4G095…
BP	GO:0010035	response to inorganic substance	3	0	3	41	0.0698572	0.279863	gene-AFUA_4G00860(AFUA_4G00860),gene-AFUA_6G03890(AFUA_6G03890),gene-AFUA_6G12180(AFUA_6G12180)	-
BP	GO:0009411	response to UV	2	0	2	19	0.071513	0.281255	gene-AFUA_1G01600(AFUA_1G01600),gene-AFUA_6G10900(AFUA_6G10900)	-
BP	GO:2001308	gliotoxin metabolic process	2	0	2	19	0.071513	0.281255	gene-AFUA_3G12920(AFUA_3G12920),gene-AFUA_3G12960(AFUA_3G12960)	-
BP	GO:2001310	gliotoxin biosynthetic process	2	0	2	19	0.071513	0.281255	gene-AFUA_3G12920(AFUA_3G12920),gene-AFUA_3G12960(AFUA_3G12960)	-
BP	GO:0009072	aromatic amino acid family metabolic process	4	0	4	68	0.0737966	0.28674	gene-AFUA_2G17440(AFUA_2G17440),gene-AFUA_2G17450(AFUA_2G17450),gene-AFUA_3G12920(AFUA_3G12920),gene-AFUA_3G12960(AFUA_3G12960)	-
BP	GO:0009308	amine metabolic process	4	0	4	68	0.0737966	0.28674	gene-AFUA_2G17440(AFUA_2G17440),gene-AFUA_2G17450(AFUA_2G17450),gene-AFUA_3G05780(AFUA_3G05780),gene-AFUA_5G07360(AFUA_5G07360)	-
BP	GO:0042592	homeostatic process	3	3	6	127	0.0759678	0.293409	gene-AFUA_3G05780(AFUA_3G05780),gene-AFUA_4G12530(AFUA_4G12530),gene-AFUA_8G02670(AFUA_8G02670)	gene-AFUA_2G00450(AFUA_2G00450),gene-AFUA_3G03350(AFUA_3G03350),gene-AFUA_4G13540(AFUA_4G13540)
BP	GO:0009709	terpenoid indole alkaloid biosynthetic process	2	0	2	20	0.0782786	0.295261	gene-AFUA_3G12930(AFUA_3G12930),gene-AFUA_7G00170(AFUA_7G00170)	-
BP	GO:0035836	ergot alkaloid metabolic process	2	0	2	20	0.0782786	0.295261	gene-AFUA_3G12930(AFUA_3G12930),gene-AFUA_7G00170(AFUA_7G00170)	-
BP	GO:0035837	ergot alkaloid biosynthetic process	2	0	2	20	0.0782786	0.295261	gene-AFUA_3G12930(AFUA_3G12930),gene-AFUA_7G00170(AFUA_7G00170)	-
BP	GO:0046447	terpenoid indole alkaloid metabolic process	2	0	2	20	0.0782786	0.295261	gene-AFUA_3G12930(AFUA_3G12930),gene-AFUA_7G00170(AFUA_7G00170)	-
BP	GO:0042430	indole-containing compound metabolic process	2	0	2	21	0.0852358	0.311313	gene-AFUA_2G17440(AFUA_2G17440),gene-AFUA_2G17450(AFUA_2G17450)	-
BP	GO:0062197	cellular response to chemical stress	4	0	4	72	0.086958	0.311313	gene-AFUA_2G05060(AFUA_2G05060),gene-AFUA_4G00860(AFUA_4G00860),gene-AFUA_6G03890(AFUA_6G03890),gene-AFUA_6G12180(AFUA_6G12180)	-
MF	GO:0003796	lysozyme activity	1	0	1	4	0.0876611	0.288029	gene-AFUA_8G06980(AFUA_8G06980)	-
MF	GO:0004733	pyridoxamine-phosphate oxidase activity	1	0	1	4	0.0876611	0.288029	gene-AFUA_1G14040(AFUA_1G14040)	-
MF	GO:0008198	ferrous iron binding	1	0	1	4	0.0876611	0.288029	gene-AFUA_2G17450(AFUA_2G17450)	-
MF	GO:0015556	C4-dicarboxylate transmembrane transporter activity	0	1	1	4	0.0876611	0.288029	-	gene-AFUA_2G17660(AFUA_2G17660)
MF	GO:0016824	hydrolase activity, acting on acid halide bonds	1	0	1	4	0.0876611	0.288029	gene-AFUA_5G14640(AFUA_5G14640)	-
MF	GO:0019120	hydrolase activity, acting on acid halide bonds, in C-halide compounds	1	0	1	4	0.0876611	0.288029	gene-AFUA_5G14640(AFUA_5G14640)	-
MF	GO:0046558	arabinan endo-1,5-alpha-L-arabinosidase activity	1	0	1	4	0.0876611	0.288029	gene-AFUA_6G00770(AFUA_6G00770)	-
MF	GO:0061783	peptidoglycan muralytic activity	1	0	1	4	0.0876611	0.288029	gene-AFUA_8G06980(AFUA_8G06980)	-
CC	GO:0005623	cell	1	1	2	25	0.0898621	0.74885	gene-AFUA_8G02670(AFUA_8G02670)	gene-AFUA_2G00450(AFUA_2G00450)
BP	GO:0000255	allantoin metabolic process	1	0	1	4	0.0902567	0.311313	gene-AFUA_1G13210(AFUA_1G13210)	-
BP	GO:0000256	allantoin catabolic process	1	0	1	4	0.0902567	0.311313	gene-AFUA_1G13210(AFUA_1G13210)	-
BP	GO:0005977	glycogen metabolic process	1	0	1	4	0.0902567	0.311313	gene-AFUA_5G10540(AFUA_5G10540)	-
BP	GO:0005978	glycogen biosynthetic process	1	0	1	4	0.0902567	0.311313	gene-AFUA_5G10540(AFUA_5G10540)	-
BP	GO:0006027	glycosaminoglycan catabolic process	1	0	1	4	0.0902567	0.311313	gene-AFUA_8G06980(AFUA_8G06980)	-
BP	GO:0006059	hexitol metabolic process	0	1	1	4	0.0902567	0.311313	-	gene-AFUA_8G02000(AFUA_8G02000)
BP	GO:0006112	energy reserve metabolic process	1	0	1	4	0.0902567	0.311313	gene-AFUA_5G10540(AFUA_5G10540)	-
BP	GO:0009253	peptidoglycan catabolic process	1	0	1	4	0.0902567	0.311313	gene-AFUA_8G06980(AFUA_8G06980)	-
BP	GO:0009448	gamma-aminobutyric acid metabolic process	1	0	1	4	0.0902567	0.311313	gene-AFUA_4G08170(AFUA_4G08170)	-
BP	GO:0015740	C4-dicarboxylate transport	0	1	1	4	0.0902567	0.311313	-	gene-AFUA_2G17660(AFUA_2G17660)
BP	GO:0030259	lipid glycosylation	1	0	1	4	0.0902567	0.311313	gene-AFUA_7G04880(AFUA_7G04880)	-
BP	GO:0046174	polyol catabolic process	0	1	1	4	0.0902567	0.311313	-	gene-AFUA_8G02000(AFUA_8G02000)
BP	GO:0070797	negative regulation of cleistothecium development	1	0	1	4	0.0902567	0.311313	gene-AFUA_1G01600(AFUA_1G01600)	-
BP	GO:1902059	negative regulation of sporocarp development involved in sexual reproduction	1	0	1	4	0.0902567	0.311313	gene-AFUA_1G01600(AFUA_1G01600)	-
BP	GO:0030258	lipid modification	2	0	2	23	0.0996757	0.340163	gene-AFUA_2G14040(AFUA_2G14040),gene-AFUA_7G04880(AFUA_7G04880)	-
BP	GO:0072525	pyridine-containing compound biosynthetic process	2	0	2	23	0.0996757	0.340163	gene-AFUA_2G17440(AFUA_2G17440),gene-AFUA_2G17450(AFUA_2G17450)	-
MF	GO:0033218	amide binding	1	2	3	50	0.10348	0.326363	gene-AFUA_7G00160(AFUA_7G00160)	gene-AFUA_3G03350(AFUA_3G03350),gene-AFUA_4G14560(AFUA_4G14560)
BP	GO:0072524	pyridine-containing compound metabolic process	2	0	2	24	0.107135	0.363695	gene-AFUA_2G17440(AFUA_2G17440),gene-AFUA_2G17450(AFUA_2G17450)	-
MF	GO:0003939	L-iditol 2-dehydrogenase activity	0	1	1	5	0.108358	0.326363	-	gene-AFUA_8G02000(AFUA_8G02000)
MF	GO:0004096	catalase activity	1	0	1	5	0.108358	0.326363	gene-AFUA_6G03890(AFUA_6G03890)	-
MF	GO:0004609	phosphatidylserine decarboxylase activity	1	0	1	5	0.108358	0.326363	gene-AFUA_7G01730(AFUA_7G01730)	-
MF	GO:0005310	dicarboxylic acid transmembrane transporter activity	0	1	1	5	0.108358	0.326363	-	gene-AFUA_2G17660(AFUA_2G17660)
MF	GO:0005315	inorganic phosphate transmembrane transporter activity	0	1	1	5	0.108358	0.326363	-	gene-AFUA_8G01850(AFUA_8G01850)
MF	GO:0008169	C-methyltransferase activity	1	0	1	5	0.108358	0.326363	gene-AFUA_4G03630(AFUA_4G03630)	-
BP	GO:0006835	dicarboxylic acid transport	0	1	1	5	0.111528	0.370801	-	gene-AFUA_2G17660(AFUA_2G17660)
BP	GO:0010506	regulation of autophagy	1	0	1	5	0.111528	0.370801	gene-AFUA_1G00610(AFUA_1G00610)	-
BP	GO:0010508	positive regulation of autophagy	1	0	1	5	0.111528	0.370801	gene-AFUA_1G00610(AFUA_1G00610)	-
BP	GO:0043420	anthranilate metabolic process	1	0	1	5	0.111528	0.370801	gene-AFUA_2G17450(AFUA_2G17450)	-
BP	GO:0019184	nonribosomal peptide biosynthetic process	1	1	2	26	0.122476	0.394041	gene-AFUA_3G12920(AFUA_3G12920)	gene-AFUA_3G03350(AFUA_3G03350)
BP	GO:0017144	drug metabolic process	8	1	9	249	0.127108	0.394041	gene-AFUA_1G13210(AFUA_1G13210),gene-AFUA_2G17440(AFUA_2G17440),gene-AFUA_2G17450(AFUA_2G17450),gene-AFUA_3G05780(AFUA_3G05780),gene-AFUA_3G12920(AFUA_3G12920),gene-AFUA_3G12960(AFUA_3G12960),gene-AFUA_6G03890(AFUA_6G03890),gene-AFUA_7G00160(AFUA_7G00160)	gene-AFUA_4G14560(AFUA_4G14560)
MF	GO:0016670	oxidoreductase activity, acting on a sulfur group of donors, oxygen as acceptor	1	0	1	6	0.128589	0.381945	gene-AFUA_5G02190(AFUA_5G02190)	-
MF	GO:0003700	DNA-binding transcription factor activity	10	2	12	369	0.129831	0.381945	gene-AFUA_1G04140(AFUA_1G04140),gene-AFUA_2G05180(AFUA_2G05180),gene-AFUA_3G01040(AFUA_3G01040),gene-AFUA_3G03900(AFUA_3G03900),gene-AFUA_3G05780(AFUA_3G05780),gene-AFUA_4G01470(AFUA_4G01470),gene-AFUA_5G00390(AFUA_5G00390),gene-AFUA_5G14620(AFUA_5G14620),gene-AFUA_7G00130(AFUA_7G00130),gene-AFUA_8G05740(AFUA_8G05740)	gene-AFUA_4G14712(AFUA_4G14712),gene-AFUA_6G12160(AFUA_6G12160)
BP	GO:0006576	cellular biogenic amine metabolic process	2	0	2	27	0.130337	0.394041	gene-AFUA_2G17440(AFUA_2G17440),gene-AFUA_2G17450(AFUA_2G17450)	-
BP	GO:0006817	phosphate ion transport	0	1	1	6	0.132305	0.394041	-	gene-AFUA_8G01850(AFUA_8G01850)
BP	GO:0008277	regulation of G protein-coupled receptor signaling pathway	1	0	1	6	0.132305	0.394041	gene-AFUA_5G00900(AFUA_5G00900)	-
BP	GO:0009746	response to hexose	1	0	1	6	0.132305	0.394041	gene-AFUA_3G05780(AFUA_3G05780)	-
BP	GO:0009749	response to glucose	1	0	1	6	0.132305	0.394041	gene-AFUA_3G05780(AFUA_3G05780)	-
BP	GO:0023021	termination of signal transduction	1	0	1	6	0.132305	0.394041	gene-AFUA_5G00900(AFUA_5G00900)	-
BP	GO:0031221	arabinan metabolic process	1	0	1	6	0.132305	0.394041	gene-AFUA_6G00770(AFUA_6G00770)	-
BP	GO:0031222	arabinan catabolic process	1	0	1	6	0.132305	0.394041	gene-AFUA_6G00770(AFUA_6G00770)	-
BP	GO:0034284	response to monosaccharide	1	0	1	6	0.132305	0.394041	gene-AFUA_3G05780(AFUA_3G05780)	-
BP	GO:0034354	'de novo' NAD biosynthetic process from tryptophan	1	0	1	6	0.132305	0.394041	gene-AFUA_2G17450(AFUA_2G17450)	-
BP	GO:0034627	'de novo' NAD biosynthetic process	1	0	1	6	0.132305	0.394041	gene-AFUA_2G17450(AFUA_2G17450)	-
BP	GO:0038032	termination of G protein-coupled receptor signaling pathway	1	0	1	6	0.132305	0.394041	gene-AFUA_5G00900(AFUA_5G00900)	-
BP	GO:0042743	hydrogen peroxide metabolic process	1	0	1	6	0.132305	0.394041	gene-AFUA_6G03890(AFUA_6G03890)	-
BP	GO:0042744	hydrogen peroxide catabolic process	1	0	1	6	0.132305	0.394041	gene-AFUA_6G03890(AFUA_6G03890)	-
BP	GO:0043631	RNA polyadenylation	1	0	1	6	0.132305	0.394041	gene-AFUA_1G16564(AFUA_1G16564)	-
BP	GO:0045744	negative regulation of G protein-coupled receptor signaling pathway	1	0	1	6	0.132305	0.394041	gene-AFUA_5G00900(AFUA_5G00900)	-
BP	GO:0046164	alcohol catabolic process	0	1	1	6	0.132305	0.394041	-	gene-AFUA_8G02000(AFUA_8G02000)
BP	GO:0071326	cellular response to monosaccharide stimulus	1	0	1	6	0.132305	0.394041	gene-AFUA_3G05780(AFUA_3G05780)	-
BP	GO:0071331	cellular response to hexose stimulus	1	0	1	6	0.132305	0.394041	gene-AFUA_3G05780(AFUA_3G05780)	-
BP	GO:0071333	cellular response to glucose stimulus	1	0	1	6	0.132305	0.394041	gene-AFUA_3G05780(AFUA_3G05780)	-
BP	GO:0016999	antibiotic metabolic process	4	0	4	84	0.132569	0.394041	gene-AFUA_3G05780(AFUA_3G05780),gene-AFUA_3G12920(AFUA_3G12920),gene-AFUA_3G12960(AFUA_3G12960),gene-AFUA_6G03890(AFUA_6G03890)	-
CC	GO:0005615	extracellular space	1	0	1	7	0.133262	0.84995	gene-AFUA_4G14000(AFUA_4G14000)	-
MF	GO:0000981	DNA-binding transcription factor activity, RNA polymerase II-specific	8	2	10	297	0.134955	0.390126	gene-AFUA_1G04140(AFUA_1G04140),gene-AFUA_3G01040(AFUA_3G01040),gene-AFUA_3G03900(AFUA_3G03900),gene-AFUA_4G01470(AFUA_4G01470),gene-AFUA_5G00390(AFUA_5G00390),gene-AFUA_5G14620(AFUA_5G14620),gene-AFUA_7G00130(AFUA_7G00130),gene-AFUA_8G05740(AFUA_8G05740)	gene-AFUA_4G14712(AFUA_4G14712),gene-AFUA_6G12160(AFUA_6G12160)
BP	GO:0043436	oxoacid metabolic process	12	3	15	472	0.135591	0.401175	gene-AFUA_1G02780(AFUA_1G02780),gene-AFUA_2G17440(AFUA_2G17440),gene-AFUA_2G17450(AFUA_2G17450),gene-AFUA_3G05780(AFUA_3G05780),gene-AFUA_3G12920(AFUA_3G12920),gene-AFUA_3G12960(AFUA_3G12960),gene-AFUA_4G08170(AFUA_4G08170),gene-AFUA_5G02190(AFUA_5G02190),gene-AFUA_5G10420(AFUA_5G10420),gene-AFUA_7G00120(AFUA_7G00120),gene-AFUA_7G00160(AFUA_7G00160),gene-AFUA_7G06540(AFUA_7G06540)	gene-AFUA_2G00450(AFUA_2G00450),gene-AFUA_4G14560(AFUA_4G14560),gene-AFUA_6G00740(AFUA_6G00740)
MF	GO:0019842	vitamin binding	3	2	5	120	0.135696	0.390126	gene-AFUA_7G00160(AFUA_7G00160),gene-AFUA_7G06540(AFUA_7G06540),gene-AFUA_8G02150(AFUA_8G02150)	gene-AFUA_3G03350(AFUA_3G03350),gene-AFUA_4G14560(AFUA_4G14560)
BP	GO:0097237	cellular response to toxic substance	3	0	3	55	0.13666	0.402491	gene-AFUA_4G00860(AFUA_4G00860),gene-AFUA_6G03890(AFUA_6G03890),gene-AFUA_6G12180(AFUA_6G12180)	-
MF	GO:0020037	heme binding	4	1	5	121	0.139132	0.39196	gene-AFUA_3G12960(AFUA_3G12960),gene-AFUA_5G10420(AFUA_5G10420),gene-AFUA_6G03890(AFUA_6G03890),gene-AFUA_7G02010(AFUA_7G02010)	gene-AFUA_3G01690(AFUA_3G01690)
MF	GO:0004177	aminopeptidase activity	2	0	2	29	0.139433	0.39196	gene-AFUA_3G12930(AFUA_3G12930),gene-AFUA_4G14000(AFUA_4G14000)	-
BP	GO:0006082	organic acid metabolic process	12	3	15	475	0.140758	0.412678	gene-AFUA_1G02780(AFUA_1G02780),gene-AFUA_2G17440(AFUA_2G17440),gene-AFUA_2G17450(AFUA_2G17450),gene-AFUA_3G05780(AFUA_3G05780),gene-AFUA_3G12920(AFUA_3G12920),gene-AFUA_3G12960(AFUA_3G12960),gene-AFUA_4G08170(AFUA_4G08170),gene-AFUA_5G02190(AFUA_5G02190),gene-AFUA_5G10420(AFUA_5G10420),gene-AFUA_7G00120(AFUA_7G00120),gene-AFUA_7G00160(AFUA_7G00160),gene-AFUA_7G06540(AFUA_7G06540)	gene-AFUA_2G00450(AFUA_2G00450),gene-AFUA_4G14560(AFUA_4G14560),gene-AFUA_6G00740(AFUA_6G00740)
MF	GO:0046906	tetrapyrrole binding	4	1	5	122	0.142606	0.396475	gene-AFUA_3G12960(AFUA_3G12960),gene-AFUA_5G10420(AFUA_5G10420),gene-AFUA_6G03890(AFUA_6G03890),gene-AFUA_7G02010(AFUA_7G02010)	gene-AFUA_3G01690(AFUA_3G01690)
MF	GO:0046914	transition metal ion binding	19	5	24	850	0.144608	0.397672	gene-AFUA_1G04140(AFUA_1G04140),gene-AFUA_2G05180(AFUA_2G05180),gene-AFUA_2G17450(AFUA_2G17450),gene-AFUA_3G01040(AFUA_3G01040),gene-AFUA_3G03900(AFUA_3G03900),gene-AFUA_3G05780(AFUA_3G05780),gene-AFUA_3G12960(AFUA_3G12960),gene-AFUA_4G01470(AFUA_4G01470),gene-AFUA_5G00390(AFUA_5G00390),gene-AFUA_5G01662(AFUA_5G01662),gene-AFUA_5G02190(AFUA_5G02190),gene-AFUA_5G03930(AFUA_5G03930),gene-AFUA_5G073…	gene-AFUA_3G01690(AFUA_3G01690),gene-AFUA_4G14712(AFUA_4G14712),gene-AFUA_6G00740(AFUA_6G00740),gene-AFUA_6G12160(AFUA_6G12160),gene-AFUA_8G02000(AFUA_8G02000)
MF	GO:0008081	phosphoric diester hydrolase activity	1	1	2	30	0.14728	0.399321	gene-AFUA_7G05580(AFUA_7G05580)	gene-AFUA_8G06060(AFUA_8G06060)
MF	GO:0008131	primary amine oxidase activity	1	0	1	7	0.148364	0.399321	gene-AFUA_5G07360(AFUA_5G07360)	-
BP	GO:0006952	defense response	1	0	1	7	0.1526	0.431226	gene-AFUA_7G05180(AFUA_7G05180)	-
BP	GO:0009743	response to carbohydrate	1	0	1	7	0.1526	0.431226	gene-AFUA_3G05780(AFUA_3G05780)	-
BP	GO:0015718	monocarboxylic acid transport	1	0	1	7	0.1526	0.431226	gene-AFUA_3G07990(AFUA_3G07990)	-
BP	GO:0051241	negative regulation of multicellular organismal process	1	0	1	7	0.1526	0.431226	gene-AFUA_1G01600(AFUA_1G01600)	-
BP	GO:0051346	negative regulation of hydrolase activity	1	0	1	7	0.1526	0.431226	gene-AFUA_3G14940(AFUA_3G14940)	-
BP	GO:0071322	cellular response to carbohydrate stimulus	1	0	1	7	0.1526	0.431226	gene-AFUA_3G05780(AFUA_3G05780)	-
BP	GO:0075262	negative regulation of spore-bearing organ development	1	0	1	7	0.1526	0.431226	gene-AFUA_1G01600(AFUA_1G01600)	-
BP	GO:1902475	L-alpha-amino acid transmembrane transport	1	0	1	7	0.1526	0.431226	gene-AFUA_8G02200(AFUA_8G02200)	-
BP	GO:0009636	response to toxic substance	3	0	3	58	0.153102	0.431226	gene-AFUA_4G00860(AFUA_4G00860),gene-AFUA_6G03890(AFUA_6G03890),gene-AFUA_6G12180(AFUA_6G12180)	-
MF	GO:0140110	transcription regulator activity	10	2	12	382	0.155036	0.40795	gene-AFUA_1G04140(AFUA_1G04140),gene-AFUA_2G05180(AFUA_2G05180),gene-AFUA_3G01040(AFUA_3G01040),gene-AFUA_3G03900(AFUA_3G03900),gene-AFUA_3G05780(AFUA_3G05780),gene-AFUA_4G01470(AFUA_4G01470),gene-AFUA_5G00390(AFUA_5G00390),gene-AFUA_5G14620(AFUA_5G14620),gene-AFUA_7G00130(AFUA_7G00130),gene-AFUA_8G05740(AFUA_8G05740)	gene-AFUA_4G14712(AFUA_4G14712),gene-AFUA_6G12160(AFUA_6G12160)
MF	GO:0043169	cation binding	25	7	32	1188	0.156686	0.40795	gene-AFUA_1G04140(AFUA_1G04140),gene-AFUA_1G04150(AFUA_1G04150),gene-AFUA_2G05060(AFUA_2G05060),gene-AFUA_2G05180(AFUA_2G05180),gene-AFUA_2G17450(AFUA_2G17450),gene-AFUA_3G01040(AFUA_3G01040),gene-AFUA_3G03900(AFUA_3G03900),gene-AFUA_3G05780(AFUA_3G05780),gene-AFUA_3G12960(AFUA_3G12960),gene-AFUA_4G01470(AFUA_4G01470),gene-AFUA_4G14000(AFUA_4G14000),gene-AFUA_5G00390(AFUA_5G00390),gene-AFUA_5G016…	gene-AFUA_3G01070(AFUA_3G01070),gene-AFUA_3G01690(AFUA_3G01690),gene-AFUA_3G05575(AFUA_3G05575),gene-AFUA_4G14712(AFUA_4G14712),gene-AFUA_6G00740(AFUA_6G00740),gene-AFUA_6G12160(AFUA_6G12160),gene-AFUA_8G02000(AFUA_8G02000)
BP	GO:0009108	coenzyme biosynthetic process	3	1	4	91	0.162908	0.45685	gene-AFUA_2G17450(AFUA_2G17450),gene-AFUA_7G00120(AFUA_7G00120),gene-AFUA_7G00160(AFUA_7G00160)	gene-AFUA_4G14560(AFUA_4G14560)
BP	GO:0044106	cellular amine metabolic process	3	0	3	60	0.164396	0.459028	gene-AFUA_2G17440(AFUA_2G17440),gene-AFUA_2G17450(AFUA_2G17450),gene-AFUA_3G05780(AFUA_3G05780)	-
MF	GO:0004396	hexokinase activity	0	1	1	8	0.167695	0.40795	-	gene-AFUA_2G00450(AFUA_2G00450)
MF	GO:0005536	glucose binding	0	1	1	8	0.167695	0.40795	-	gene-AFUA_2G00450(AFUA_2G00450)
MF	GO:0008199	ferric iron binding	1	0	1	8	0.167695	0.40795	gene-AFUA_8G02670(AFUA_8G02670)	-
MF	GO:0008874	gluconate 5-dehydrogenase activity	1	0	1	8	0.167695	0.40795	gene-AFUA_7G04540(AFUA_7G04540)	-
MF	GO:0008875	gluconate dehydrogenase activity	1	0	1	8	0.167695	0.40795	gene-AFUA_7G04540(AFUA_7G04540)	-
MF	GO:0015179	L-amino acid transmembrane transporter activity	1	0	1	8	0.167695	0.40795	gene-AFUA_8G02200(AFUA_8G02200)	-
MF	GO:0015205	nucleobase transmembrane transporter activity	1	0	1	8	0.167695	0.40795	gene-AFUA_1G13210(AFUA_1G13210)	-
MF	GO:0038023	signaling receptor activity	0	1	1	8	0.167695	0.40795	-	gene-AFUA_6G09260(AFUA_6G09260)
CC	GO:0009277	fungal-type cell wall	1	1	2	37	0.171305	0.84995	gene-AFUA_4G14000(AFUA_4G14000)	gene-AFUA_5G04170(AFUA_5G04170)
BP	GO:0000270	peptidoglycan metabolic process	1	0	1	8	0.172424	0.465329	gene-AFUA_8G06980(AFUA_8G06980)	-
BP	GO:0006094	gluconeogenesis	1	0	1	8	0.172424	0.465329	gene-AFUA_6G07720(AFUA_6G07720)	-
BP	GO:0006813	potassium ion transport	0	1	1	8	0.172424	0.465329	-	gene-AFUA_4G13540(AFUA_4G13540)
BP	GO:0015807	L-amino acid transport	1	0	1	8	0.172424	0.465329	gene-AFUA_8G02200(AFUA_8G02200)	-
BP	GO:0015851	nucleobase transport	1	0	1	8	0.172424	0.465329	gene-AFUA_1G13210(AFUA_1G13210)	-
BP	GO:0030203	glycosaminoglycan metabolic process	1	0	1	8	0.172424	0.465329	gene-AFUA_8G06980(AFUA_8G06980)	-
BP	GO:0042135	neurotransmitter catabolic process	1	0	1	8	0.172424	0.465329	gene-AFUA_4G08170(AFUA_4G08170)	-
BP	GO:0071805	potassium ion transmembrane transport	0	1	1	8	0.172424	0.465329	-	gene-AFUA_4G13540(AFUA_4G13540)
BP	GO:0044262	cellular carbohydrate metabolic process	4	2	6	161	0.173928	0.467431	gene-AFUA_2G15312(AFUA_2G15312),gene-AFUA_5G10540(AFUA_5G10540),gene-AFUA_6G00770(AFUA_6G00770),gene-AFUA_8G06980(AFUA_8G06980)	gene-AFUA_2G00450(AFUA_2G00450),gene-AFUA_8G02000(AFUA_8G02000)
BP	GO:0035690	cellular response to drug	3	0	3	62	0.175931	0.470854	gene-AFUA_4G00860(AFUA_4G00860),gene-AFUA_6G03890(AFUA_6G03890),gene-AFUA_6G12180(AFUA_6G12180)	-
BP	GO:0051093	negative regulation of developmental process	2	0	2	33	0.179569	0.478604	gene-AFUA_1G01600(AFUA_1G01600),gene-AFUA_3G05780(AFUA_3G05780)	-
BP	GO:0072330	monocarboxylic acid biosynthetic process	2	2	4	96	0.185985	0.493663	gene-AFUA_7G00120(AFUA_7G00120),gene-AFUA_7G00160(AFUA_7G00160)	gene-AFUA_4G14560(AFUA_4G14560),gene-AFUA_6G00740(AFUA_6G00740)
MF	GO:0004022	alcohol dehydrogenase (NAD+) activity	1	0	1	9	0.18659	0.420233	gene-AFUA_6G00510(AFUA_6G00510)	-
MF	GO:0004857	enzyme inhibitor activity	1	0	1	9	0.18659	0.420233	gene-AFUA_3G14940(AFUA_3G14940)	-
MF	GO:0018455	alcohol dehydrogenase [NAD(P)+] activity	1	0	1	9	0.18659	0.420233	gene-AFUA_6G00510(AFUA_6G00510)	-
MF	GO:0033961	cis-stilbene-oxide hydrolase activity	1	0	1	9	0.18659	0.420233	gene-AFUA_5G08810(AFUA_5G08810)	-
MF	GO:0048038	quinone binding	1	0	1	9	0.18659	0.420233	gene-AFUA_5G07360(AFUA_5G07360)	-
MF	GO:0050463	nitrate reductase [NAD(P)H] activity	1	0	1	9	0.18659	0.420233	gene-AFUA_5G10420(AFUA_5G10420)	-
MF	GO:0070566	adenylyltransferase activity	1	0	1	9	0.18659	0.420233	gene-AFUA_1G16564(AFUA_1G16564)	-
MF	GO:0016746	transferase activity, transferring acyl groups	4	2	6	170	0.18761	0.420233	gene-AFUA_1G06040(AFUA_1G06040),gene-AFUA_2G15312(AFUA_2G15312),gene-AFUA_7G00160(AFUA_7G00160),gene-AFUA_7G00200(AFUA_7G00200)	gene-AFUA_8G01250(AFUA_8G01250),gene-AFUA_8G07210(AFUA_8G07210)
MF	GO:0015291	secondary active transmembrane transporter activity	1	1	2	35	0.187693	0.420233	gene-AFUA_8G02200(AFUA_8G02200)	gene-AFUA_8G01850(AFUA_8G01850)
BP	GO:0000002	mitochondrial genome maintenance	1	0	1	9	0.191788	0.494813	gene-AFUA_6G10900(AFUA_6G10900)	-
BP	GO:0030004	cellular monovalent inorganic cation homeostasis	0	1	1	9	0.191788	0.494813	-	gene-AFUA_4G13540(AFUA_4G13540)
BP	GO:0030162	regulation of proteolysis	1	0	1	9	0.191788	0.494813	gene-AFUA_3G14940(AFUA_3G14940)	-
BP	GO:0030639	polyketide biosynthetic process	1	0	1	9	0.191788	0.494813	gene-AFUA_2G17440(AFUA_2G17440)	-
BP	GO:0046834	lipid phosphorylation	1	0	1	9	0.191788	0.494813	gene-AFUA_2G14040(AFUA_2G14040)	-
BP	GO:0046854	phosphatidylinositol phosphorylation	1	0	1	9	0.191788	0.494813	gene-AFUA_2G14040(AFUA_2G14040)	-
BP	GO:0070914	UV-damage excision repair	1	0	1	9	0.191788	0.494813	gene-AFUA_6G10900(AFUA_6G10900)	-
BP	GO:0065008	regulation of biological quality	4	3	7	202	0.19263	0.495005	gene-AFUA_3G05780(AFUA_3G05780),gene-AFUA_4G08170(AFUA_4G08170),gene-AFUA_4G12530(AFUA_4G12530),gene-AFUA_8G02670(AFUA_8G02670)	gene-AFUA_2G00450(AFUA_2G00450),gene-AFUA_3G03350(AFUA_3G03350),gene-AFUA_4G13540(AFUA_4G13540)
MF	GO:0010181	FMN binding	2	0	2	36	0.195959	0.43425	gene-AFUA_1G00500(AFUA_1G00500),gene-AFUA_1G14040(AFUA_1G14040)	-
BP	GO:0035834	indole alkaloid metabolic process	2	0	2	35	0.196564	0.499148	gene-AFUA_3G12930(AFUA_3G12930),gene-AFUA_7G00170(AFUA_7G00170)	-
BP	GO:0035835	indole alkaloid biosynthetic process	2	0	2	35	0.196564	0.499148	gene-AFUA_3G12930(AFUA_3G12930),gene-AFUA_7G00170(AFUA_7G00170)	-
BP	GO:1900378	positive regulation of secondary metabolite biosynthetic process	2	0	2	35	0.196564	0.499148	gene-AFUA_3G05780(AFUA_3G05780),gene-AFUA_7G00130(AFUA_7G00130)	-
MF	GO:0046872	metal ion binding	24	7	31	1177	0.197386	0.43425	gene-AFUA_1G04140(AFUA_1G04140),gene-AFUA_1G04150(AFUA_1G04150),gene-AFUA_2G05060(AFUA_2G05060),gene-AFUA_2G05180(AFUA_2G05180),gene-AFUA_2G17450(AFUA_2G17450),gene-AFUA_3G01040(AFUA_3G01040),gene-AFUA_3G03900(AFUA_3G03900),gene-AFUA_3G05780(AFUA_3G05780),gene-AFUA_3G12960(AFUA_3G12960),gene-AFUA_4G01470(AFUA_4G01470),gene-AFUA_4G14000(AFUA_4G14000),gene-AFUA_5G00390(AFUA_5G00390),gene-AFUA_5G016…	gene-AFUA_3G01070(AFUA_3G01070),gene-AFUA_3G01690(AFUA_3G01690),gene-AFUA_3G05575(AFUA_3G05575),gene-AFUA_4G14712(AFUA_4G14712),gene-AFUA_6G00740(AFUA_6G00740),gene-AFUA_6G12160(AFUA_6G12160),gene-AFUA_8G02000(AFUA_8G02000)
BP	GO:0033554	cellular response to stress	7	3	10	314	0.197474	0.499493	gene-AFUA_1G01600(AFUA_1G01600),gene-AFUA_2G05060(AFUA_2G05060),gene-AFUA_4G00860(AFUA_4G00860),gene-AFUA_6G03890(AFUA_6G03890),gene-AFUA_6G10900(AFUA_6G10900),gene-AFUA_6G12180(AFUA_6G12180),gene-AFUA_7G04520(AFUA_7G04520)	gene-AFUA_1G11180(AFUA_1G11180),gene-AFUA_3G03350(AFUA_3G03350),gene-AFUA_5G04170(AFUA_5G04170)
CC	GO:0070469	respirasome	1	0	1	11	0.201349	0.84995	gene-AFUA_2G05060(AFUA_2G05060)	-
MF	GO:0004364	glutathione transferase activity	0	1	1	10	0.205059	0.435966	-	gene-AFUA_2G00590(AFUA_2G00590)
MF	GO:0008940	nitrate reductase activity	1	0	1	10	0.205059	0.435966	gene-AFUA_5G10420(AFUA_5G10420)	-
MF	GO:0015079	potassium ion transmembrane transporter activity	0	1	1	10	0.205059	0.435966	-	gene-AFUA_4G13540(AFUA_4G13540)
MF	GO:0046857	oxidoreductase activity, acting on other nitrogenous compounds as donors, with NAD or NADP as acceptor	1	0	1	10	0.205059	0.435966	gene-AFUA_5G10420(AFUA_5G10420)	-
BP	GO:0043648	dicarboxylic acid metabolic process	2	0	2	36	0.205136	0.514783	gene-AFUA_2G17440(AFUA_2G17440),gene-AFUA_2G17450(AFUA_2G17450)	-
MF	GO:0005506	iron ion binding	3	2	5	139	0.206952	0.436324	gene-AFUA_2G17450(AFUA_2G17450),gene-AFUA_3G12960(AFUA_3G12960),gene-AFUA_8G02670(AFUA_8G02670)	gene-AFUA_3G01690(AFUA_3G01690),gene-AFUA_6G00740(AFUA_6G00740)
BP	GO:0019319	hexose biosynthetic process	1	0	1	10	0.210702	0.514783	gene-AFUA_6G07720(AFUA_6G07720)	-
BP	GO:0030638	polyketide metabolic process	1	0	1	10	0.210702	0.514783	gene-AFUA_2G17440(AFUA_2G17440)	-
BP	GO:0031155	regulation of reproductive fruiting body development	1	0	1	10	0.210702	0.514783	gene-AFUA_1G01600(AFUA_1G01600)	-
BP	GO:0046364	monosaccharide biosynthetic process	1	0	1	10	0.210702	0.514783	gene-AFUA_6G07720(AFUA_6G07720)	-
BP	GO:0055067	monovalent inorganic cation homeostasis	0	1	1	10	0.210702	0.514783	-	gene-AFUA_4G13540(AFUA_4G13540)
BP	GO:0070796	regulation of cleistothecium development	1	0	1	10	0.210702	0.514783	gene-AFUA_1G01600(AFUA_1G01600)	-
BP	GO:0075308	negative regulation of conidium formation	1	0	1	10	0.210702	0.514783	gene-AFUA_3G05780(AFUA_3G05780)	-
BP	GO:1902058	regulation of sporocarp development involved in sexual reproduction	1	0	1	10	0.210702	0.514783	gene-AFUA_1G01600(AFUA_1G01600)	-
BP	GO:0016998	cell wall macromolecule catabolic process	2	0	2	37	0.213748	0.520255	gene-AFUA_6G00770(AFUA_6G00770),gene-AFUA_8G06980(AFUA_8G06980)	-
MF	GO:0050662	coenzyme binding	10	1	11	370	0.215909	0.451447	gene-AFUA_1G00500(AFUA_1G00500),gene-AFUA_1G04150(AFUA_1G04150),gene-AFUA_1G14040(AFUA_1G14040),gene-AFUA_6G00510(AFUA_6G00510),gene-AFUA_6G14280(AFUA_6G14280),gene-AFUA_7G00180(AFUA_7G00180),gene-AFUA_7G06540(AFUA_7G06540),gene-AFUA_7G06580(AFUA_7G06580),gene-AFUA_8G00600(AFUA_8G00600),gene-AFUA_8G02150(AFUA_8G02150)	gene-AFUA_7G06960(AFUA_7G06960)
BP	GO:0042221	response to chemical	7	0	7	211	0.22269	0.539982	gene-AFUA_1G13210(AFUA_1G13210),gene-AFUA_2G05060(AFUA_2G05060),gene-AFUA_2G15130(AFUA_2G15130),gene-AFUA_3G05780(AFUA_3G05780),gene-AFUA_4G00860(AFUA_4G00860),gene-AFUA_6G03890(AFUA_6G03890),gene-AFUA_6G12180(AFUA_6G12180)	-
MF	GO:0016803	ether hydrolase activity	1	0	1	11	0.223113	0.458923	gene-AFUA_5G08810(AFUA_5G08810)	-
MF	GO:0016813	hydrolase activity, acting on carbon-nitrogen (but not peptide) bonds, in linear amidines	1	0	1	11	0.223113	0.458923	gene-AFUA_5G13180(AFUA_5G13180)	-
MF	GO:0022804	active transmembrane transporter activity	3	1	4	108	0.228813	0.464335	gene-AFUA_2G15130(AFUA_2G15130),gene-AFUA_6G08020(AFUA_6G08020),gene-AFUA_8G02200(AFUA_8G02200)	gene-AFUA_8G01850(AFUA_8G01850)
BP	GO:0006826	iron ion transport	1	0	1	11	0.229177	0.545458	gene-AFUA_8G02670(AFUA_8G02670)	-
BP	GO:0009435	NAD biosynthetic process	1	0	1	11	0.229177	0.545458	gene-AFUA_2G17450(AFUA_2G17450)	-
BP	GO:0010721	negative regulation of cell development	1	0	1	11	0.229177	0.545458	gene-AFUA_3G05780(AFUA_3G05780)	-
BP	GO:0043605	cellular amide catabolic process	1	0	1	11	0.229177	0.545458	gene-AFUA_1G13210(AFUA_1G13210)	-
BP	GO:0051187	cofactor catabolic process	1	0	1	11	0.229177	0.545458	gene-AFUA_6G03890(AFUA_6G03890)	-
MF	GO:0016620	oxidoreductase activity, acting on the aldehyde or oxo group of donors, NAD or NADP as acceptor	2	0	2	40	0.229415	0.464335	gene-AFUA_4G08170(AFUA_4G08170),gene-AFUA_8G02160(AFUA_8G02160)	-
CC	GO:0000322	storage vacuole	2	0	2	45	0.230471	0.84995	gene-AFUA_4G12530(AFUA_4G12530),gene-AFUA_7G04520(AFUA_7G04520)	-
CC	GO:0000324	fungal-type vacuole	2	0	2	45	0.230471	0.84995	gene-AFUA_4G12530(AFUA_4G12530),gene-AFUA_7G04520(AFUA_7G04520)	-
CC	GO:0005777	peroxisome	2	0	2	45	0.230471	0.84995	gene-AFUA_4G00860(AFUA_4G00860),gene-AFUA_6G12180(AFUA_6G12180)	-
CC	GO:0042579	microbody	2	0	2	45	0.230471	0.84995	gene-AFUA_4G00860(AFUA_4G00860),gene-AFUA_6G12180(AFUA_6G12180)	-
BP	GO:0009821	alkaloid biosynthetic process	2	0	2	39	0.23107	0.547943	gene-AFUA_3G12930(AFUA_3G12930),gene-AFUA_7G00170(AFUA_7G00170)	-
MF	GO:0003690	double-stranded DNA binding	1	1	2	41	0.237847	0.477582	gene-AFUA_6G10900(AFUA_6G10900)	gene-AFUA_1G11180(AFUA_1G11180)
CC	GO:0000323	lytic vacuole	2	0	2	46	0.237986	0.84995	gene-AFUA_4G12530(AFUA_4G12530),gene-AFUA_7G04520(AFUA_7G04520)	-
MF	GO:0016801	hydrolase activity, acting on ether bonds	1	0	1	12	0.24076	0.479623	gene-AFUA_5G08810(AFUA_5G08810)	-
BP	GO:0006810	transport	21	7	28	1047	0.241521	0.570627	gene-AFUA_1G09980(AFUA_1G09980),gene-AFUA_1G13210(AFUA_1G13210),gene-AFUA_2G00810(AFUA_2G00810),gene-AFUA_2G12710(AFUA_2G12710),gene-AFUA_2G15130(AFUA_2G15130),gene-AFUA_3G01360(AFUA_3G01360),gene-AFUA_3G07990(AFUA_3G07990),gene-AFUA_4G00680(AFUA_4G00680),gene-AFUA_4G01340(AFUA_4G01340),gene-AFUA_4G08870(AFUA_4G08870),gene-AFUA_4G09410(AFUA_4G09410),gene-AFUA_5G02390(AFUA_5G02390),gene-AFUA_5G062…	gene-AFUA_2G17660(AFUA_2G17660),gene-AFUA_3G00200(AFUA_3G00200),gene-AFUA_3G01890(AFUA_3G01890),gene-AFUA_4G01360(AFUA_4G01360),gene-AFUA_4G13540(AFUA_4G13540),gene-AFUA_8G01850(AFUA_8G01850),gene-AFUA_8G06610(AFUA_8G06610)
BP	GO:0006569	tryptophan catabolic process	1	0	1	12	0.247222	0.573591	gene-AFUA_2G17450(AFUA_2G17450)	-
BP	GO:0009250	glucan biosynthetic process	1	0	1	12	0.247222	0.573591	gene-AFUA_5G10540(AFUA_5G10540)	-
BP	GO:0019400	alditol metabolic process	0	1	1	12	0.247222	0.573591	-	gene-AFUA_8G02000(AFUA_8G02000)
BP	GO:0042436	indole-containing compound catabolic process	1	0	1	12	0.247222	0.573591	gene-AFUA_2G17450(AFUA_2G17450)	-
BP	GO:0046218	indolalkylamine catabolic process	1	0	1	12	0.247222	0.573591	gene-AFUA_2G17450(AFUA_2G17450)	-
BP	GO:0006732	coenzyme metabolic process	3	1	4	109	0.250245	0.578524	gene-AFUA_2G17450(AFUA_2G17450),gene-AFUA_7G00120(AFUA_7G00120),gene-AFUA_7G00160(AFUA_7G00160)	gene-AFUA_4G14560(AFUA_4G14560)
BP	GO:0006644	phospholipid metabolic process	3	0	3	75	0.255354	0.588225	gene-AFUA_2G14040(AFUA_2G14040),gene-AFUA_7G01730(AFUA_7G01730),gene-AFUA_7G05580(AFUA_7G05580)	-
MF	GO:0004520	endodeoxyribonuclease activity	1	0	1	13	0.258009	0.502124	gene-AFUA_6G10900(AFUA_6G10900)	-
MF	GO:0016661	oxidoreductase activity, acting on other nitrogenous compounds as donors	1	0	1	13	0.258009	0.502124	gene-AFUA_5G10420(AFUA_5G10420)	-
MF	GO:0016722	oxidoreductase activity, oxidizing metal ions	1	0	1	13	0.258009	0.502124	gene-AFUA_8G02670(AFUA_8G02670)	-
BP	GO:0001505	regulation of neurotransmitter levels	1	0	1	13	0.264849	0.593522	gene-AFUA_4G08170(AFUA_4G08170)	-
BP	GO:0031331	positive regulation of cellular catabolic process	1	0	1	13	0.264849	0.593522	gene-AFUA_1G00610(AFUA_1G00610)	-
BP	GO:0042133	neurotransmitter metabolic process	1	0	1	13	0.264849	0.593522	gene-AFUA_4G08170(AFUA_4G08170)	-
BP	GO:0042402	cellular biogenic amine catabolic process	1	0	1	13	0.264849	0.593522	gene-AFUA_2G17450(AFUA_2G17450)	-
BP	GO:0043941	positive regulation of sexual sporulation resulting in formation of a cellular spore	1	0	1	13	0.264849	0.593522	gene-AFUA_3G05780(AFUA_3G05780)	-
BP	GO:0051234	establishment of localization	21	7	28	1061	0.265654	0.593522	gene-AFUA_1G09980(AFUA_1G09980),gene-AFUA_1G13210(AFUA_1G13210),gene-AFUA_2G00810(AFUA_2G00810),gene-AFUA_2G12710(AFUA_2G12710),gene-AFUA_2G15130(AFUA_2G15130),gene-AFUA_3G01360(AFUA_3G01360),gene-AFUA_3G07990(AFUA_3G07990),gene-AFUA_4G00680(AFUA_4G00680),gene-AFUA_4G01340(AFUA_4G01340),gene-AFUA_4G08870(AFUA_4G08870),gene-AFUA_4G09410(AFUA_4G09410),gene-AFUA_5G02390(AFUA_5G02390),gene-AFUA_5G062…	gene-AFUA_2G17660(AFUA_2G17660),gene-AFUA_3G00200(AFUA_3G00200),gene-AFUA_3G01890(AFUA_3G01890),gene-AFUA_4G01360(AFUA_4G01360),gene-AFUA_4G13540(AFUA_4G13540),gene-AFUA_8G01850(AFUA_8G01850),gene-AFUA_8G06610(AFUA_8G06610)
BP	GO:0009820	alkaloid metabolic process	2	0	2	43	0.265935	0.593522	gene-AFUA_3G12930(AFUA_3G12930),gene-AFUA_7G00170(AFUA_7G00170)	-
BP	GO:0015980	energy derivation by oxidation of organic compounds	2	0	2	43	0.265935	0.593522	gene-AFUA_2G05060(AFUA_2G05060),gene-AFUA_5G10540(AFUA_5G10540)	-
BP	GO:0016051	carbohydrate biosynthetic process	2	0	2	43	0.265935	0.593522	gene-AFUA_5G10540(AFUA_5G10540),gene-AFUA_6G07720(AFUA_6G07720)	-
MF	GO:0042578	phosphoric ester hydrolase activity	3	1	4	116	0.268549	0.507605	gene-AFUA_3G03940(AFUA_3G03940),gene-AFUA_7G05580(AFUA_7G05580),gene-AFUA_8G01910(AFUA_8G01910)	gene-AFUA_8G06060(AFUA_8G06060)
MF	GO:0004497	monooxygenase activity	2	3	5	154	0.270254	0.507605	gene-AFUA_3G12960(AFUA_3G12960),gene-AFUA_6G14280(AFUA_6G14280)	gene-AFUA_3G01070(AFUA_3G01070),gene-AFUA_3G01690(AFUA_3G01690),gene-AFUA_7G06960(AFUA_7G06960)
BP	GO:0062012	regulation of small molecule metabolic process	2	0	2	44	0.274665	0.610893	gene-AFUA_2G17440(AFUA_2G17440),gene-AFUA_3G05780(AFUA_3G05780)	-
MF	GO:0000155	phosphorelay sensor kinase activity	0	1	1	14	0.274869	0.507605	-	gene-AFUA_6G09260(AFUA_6G09260)
MF	GO:0000156	phosphorelay response regulator activity	0	1	1	14	0.274869	0.507605	-	gene-AFUA_6G09260(AFUA_6G09260)
MF	GO:0004673	protein histidine kinase activity	0	1	1	14	0.274869	0.507605	-	gene-AFUA_6G09260(AFUA_6G09260)
MF	GO:0016775	phosphotransferase activity, nitrogenous group as acceptor	0	1	1	14	0.274869	0.507605	-	gene-AFUA_6G09260(AFUA_6G09260)
MF	GO:0140299	small molecule sensor activity	0	1	1	14	0.274869	0.507605	-	gene-AFUA_6G09260(AFUA_6G09260)
MF	GO:0016798	hydrolase activity, acting on glycosyl bonds	5	3	8	274	0.281193	0.515464	gene-AFUA_2G14750(AFUA_2G14750),gene-AFUA_5G10540(AFUA_5G10540),gene-AFUA_6G00770(AFUA_6G00770),gene-AFUA_8G06030(AFUA_8G06030),gene-AFUA_8G06980(AFUA_8G06980)	gene-AFUA_2G14140(AFUA_2G14140),gene-AFUA_2G14520(AFUA_2G14520),gene-AFUA_4G13770(AFUA_4G13770)
BP	GO:0009268	response to pH	1	0	1	14	0.282065	0.614635	gene-AFUA_3G07990(AFUA_3G07990)	-
BP	GO:0009310	amine catabolic process	1	0	1	14	0.282065	0.614635	gene-AFUA_2G17450(AFUA_2G17450)	-
BP	GO:0009896	positive regulation of catabolic process	1	0	1	14	0.282065	0.614635	gene-AFUA_1G00610(AFUA_1G00610)	-
BP	GO:0016126	sterol biosynthetic process	1	0	1	14	0.282065	0.614635	gene-AFUA_4G03630(AFUA_4G03630)	-
BP	GO:0071467	cellular response to pH	1	0	1	14	0.282065	0.614635	gene-AFUA_3G07990(AFUA_3G07990)	-
BP	GO:1901616	organic hydroxy compound catabolic process	0	1	1	14	0.282065	0.614635	-	gene-AFUA_8G02000(AFUA_8G02000)
CC	GO:0005618	cell wall	1	1	2	52	0.283239	0.877373	gene-AFUA_4G14000(AFUA_4G14000)	gene-AFUA_5G04170(AFUA_5G04170)
BP	GO:0019752	carboxylic acid metabolic process	10	3	13	463	0.284159	0.617112	gene-AFUA_1G02780(AFUA_1G02780),gene-AFUA_2G17440(AFUA_2G17440),gene-AFUA_2G17450(AFUA_2G17450),gene-AFUA_3G05780(AFUA_3G05780),gene-AFUA_3G12920(AFUA_3G12920),gene-AFUA_3G12960(AFUA_3G12960),gene-AFUA_4G08170(AFUA_4G08170),gene-AFUA_7G00120(AFUA_7G00120),gene-AFUA_7G00160(AFUA_7G00160),gene-AFUA_7G06540(AFUA_7G06540)	gene-AFUA_2G00450(AFUA_2G00450),gene-AFUA_4G14560(AFUA_4G14560),gene-AFUA_6G00740(AFUA_6G00740)
MF	GO:0016616	oxidoreductase activity, acting on the CH-OH group of donors, NAD or NADP as acceptor	4	1	5	158	0.287846	0.515464	gene-AFUA_1G04150(AFUA_1G04150),gene-AFUA_6G00510(AFUA_6G00510),gene-AFUA_7G04540(AFUA_7G04540),gene-AFUA_7G06580(AFUA_7G06580)	gene-AFUA_8G02000(AFUA_8G02000)
MF	GO:0016903	oxidoreductase activity, acting on the aldehyde or oxo group of donors	2	0	2	47	0.288622	0.515464	gene-AFUA_4G08170(AFUA_4G08170),gene-AFUA_8G02160(AFUA_8G02160)	-
CC	GO:0030312	external encapsulating structure	1	1	2	53	0.290777	0.877373	gene-AFUA_4G14000(AFUA_4G14000)	gene-AFUA_5G04170(AFUA_5G04170)
MF	GO:0004620	phospholipase activity	1	0	1	15	0.291349	0.515464	gene-AFUA_7G05580(AFUA_7G05580)	-
MF	GO:0008374	O-acyltransferase activity	1	0	1	15	0.291349	0.515464	gene-AFUA_1G06040(AFUA_1G06040)	-
MF	GO:0048029	monosaccharide binding	0	1	1	15	0.291349	0.515464	-	gene-AFUA_2G00450(AFUA_2G00450)
CC	GO:0030428	cell septum	1	1	2	54	0.298307	0.877373	gene-AFUA_4G14000(AFUA_4G14000)	gene-AFUA_5G04170(AFUA_5G04170)
BP	GO:0019359	nicotinamide nucleotide biosynthetic process	1	0	1	15	0.298882	0.642596	gene-AFUA_2G17450(AFUA_2G17450)	-
BP	GO:0019363	pyridine nucleotide biosynthetic process	1	0	1	15	0.298882	0.642596	gene-AFUA_2G17450(AFUA_2G17450)	-
BP	GO:0046835	carbohydrate phosphorylation	0	1	1	15	0.298882	0.642596	-	gene-AFUA_2G00450(AFUA_2G00450)
BP	GO:1901362	organic cyclic compound biosynthetic process	23	4	27	1042	0.306076	0.653933	gene-AFUA_1G01600(AFUA_1G01600),gene-AFUA_1G04140(AFUA_1G04140),gene-AFUA_2G05180(AFUA_2G05180),gene-AFUA_2G17440(AFUA_2G17440),gene-AFUA_2G17450(AFUA_2G17450),gene-AFUA_3G01040(AFUA_3G01040),gene-AFUA_3G03900(AFUA_3G03900),gene-AFUA_3G05780(AFUA_3G05780),gene-AFUA_3G12920(AFUA_3G12920),gene-AFUA_3G12930(AFUA_3G12930),gene-AFUA_3G12960(AFUA_3G12960),gene-AFUA_4G00860(AFUA_4G00860),gene-AFUA_4G014…	gene-AFUA_4G14560(AFUA_4G14560),gene-AFUA_4G14712(AFUA_4G14712),gene-AFUA_6G09260(AFUA_6G09260),gene-AFUA_6G12160(AFUA_6G12160)
MF	GO:0004499	N,N-dimethylaniline monooxygenase activity	1	0	1	16	0.307458	0.532787	gene-AFUA_6G14280(AFUA_6G14280)	-
MF	GO:0015297	antiporter activity	1	0	1	16	0.307458	0.532787	gene-AFUA_8G02200(AFUA_8G02200)	-
MF	GO:0019200	carbohydrate kinase activity	0	1	1	16	0.307458	0.532787	-	gene-AFUA_2G00450(AFUA_2G00450)
BP	GO:0006357	regulation of transcription by RNA polymerase II	9	2	11	394	0.313711	0.653933	gene-AFUA_1G01600(AFUA_1G01600),gene-AFUA_1G04140(AFUA_1G04140),gene-AFUA_3G01040(AFUA_3G01040),gene-AFUA_3G03900(AFUA_3G03900),gene-AFUA_4G01470(AFUA_4G01470),gene-AFUA_5G00390(AFUA_5G00390),gene-AFUA_5G14620(AFUA_5G14620),gene-AFUA_7G00130(AFUA_7G00130),gene-AFUA_8G05740(AFUA_8G05740)	gene-AFUA_4G14712(AFUA_4G14712),gene-AFUA_6G12160(AFUA_6G12160)
BP	GO:0006006	glucose metabolic process	1	0	1	16	0.315307	0.653933	gene-AFUA_6G07720(AFUA_6G07720)	-
BP	GO:0007186	G protein-coupled receptor signaling pathway	1	0	1	16	0.315307	0.653933	gene-AFUA_5G00900(AFUA_5G00900)	-
BP	GO:0019362	pyridine nucleotide metabolic process	1	0	1	16	0.315307	0.653933	gene-AFUA_2G17450(AFUA_2G17450)	-
BP	GO:0033244	regulation of penicillin metabolic process	1	0	1	16	0.315307	0.653933	gene-AFUA_3G05780(AFUA_3G05780)	-
BP	GO:0046496	nicotinamide nucleotide metabolic process	1	0	1	16	0.315307	0.653933	gene-AFUA_2G17450(AFUA_2G17450)	-
BP	GO:0051239	regulation of multicellular organismal process	1	0	1	16	0.315307	0.653933	gene-AFUA_1G01600(AFUA_1G01600)	-
BP	GO:0072593	reactive oxygen species metabolic process	1	0	1	16	0.315307	0.653933	gene-AFUA_6G03890(AFUA_6G03890)	-
BP	GO:0075260	regulation of spore-bearing organ development	1	0	1	16	0.315307	0.653933	gene-AFUA_1G01600(AFUA_1G01600)	-
BP	GO:2000026	regulation of multicellular organismal development	1	0	1	16	0.315307	0.653933	gene-AFUA_1G01600(AFUA_1G01600)	-
BP	GO:0006091	generation of precursor metabolites and energy	2	1	3	85	0.319387	0.660271	gene-AFUA_2G05060(AFUA_2G05060),gene-AFUA_5G10540(AFUA_5G10540)	gene-AFUA_2G00450(AFUA_2G00450)
MF	GO:0008238	exopeptidase activity	2	0	2	51	0.322323	0.552503	gene-AFUA_3G12930(AFUA_3G12930),gene-AFUA_4G14000(AFUA_4G14000)	-
MF	GO:0004536	deoxyribonuclease activity	1	0	1	17	0.323203	0.552503	gene-AFUA_6G10900(AFUA_6G10900)	-
BP	GO:0009063	cellular amino acid catabolic process	2	0	2	50	0.32681	0.669564	gene-AFUA_2G17450(AFUA_2G17450),gene-AFUA_4G08170(AFUA_4G08170)	-
BP	GO:0006629	lipid metabolic process	5	3	8	279	0.327153	0.669564	gene-AFUA_2G14040(AFUA_2G14040),gene-AFUA_4G03630(AFUA_4G03630),gene-AFUA_7G01730(AFUA_7G01730),gene-AFUA_7G04880(AFUA_7G04880),gene-AFUA_7G05580(AFUA_7G05580)	gene-AFUA_6G00740(AFUA_6G00740),gene-AFUA_8G06060(AFUA_8G06060),gene-AFUA_8G07210(AFUA_8G07210)
BP	GO:0005975	carbohydrate metabolic process	7	5	12	439	0.327924	0.669564	gene-AFUA_2G14750(AFUA_2G14750),gene-AFUA_2G15312(AFUA_2G15312),gene-AFUA_5G10540(AFUA_5G10540),gene-AFUA_6G00770(AFUA_6G00770),gene-AFUA_6G07720(AFUA_6G07720),gene-AFUA_7G04880(AFUA_7G04880),gene-AFUA_8G06980(AFUA_8G06980)	gene-AFUA_2G00450(AFUA_2G00450),gene-AFUA_2G14140(AFUA_2G14140),gene-AFUA_2G14520(AFUA_2G14520),gene-AFUA_4G13770(AFUA_4G13770),gene-AFUA_8G02000(AFUA_8G02000)
BP	GO:0051186	cofactor metabolic process	4	1	5	162	0.328034	0.669564	gene-AFUA_2G17450(AFUA_2G17450),gene-AFUA_6G03890(AFUA_6G03890),gene-AFUA_7G00120(AFUA_7G00120),gene-AFUA_7G00160(AFUA_7G00160)	gene-AFUA_4G14560(AFUA_4G14560)
MF	GO:0051213	dioxygenase activity	2	1	3	89	0.328088	0.557088	gene-AFUA_2G17450(AFUA_2G17450),gene-AFUA_7G02010(AFUA_7G02010)	gene-AFUA_1G17170(AFUA_1G17170)
BP	GO:0033692	cellular polysaccharide biosynthetic process	1	0	1	17	0.331351	0.67208	gene-AFUA_5G10540(AFUA_5G10540)	-
BP	GO:0051446	positive regulation of meiotic cell cycle	1	0	1	17	0.331351	0.67208	gene-AFUA_3G05780(AFUA_3G05780)	-
BP	GO:0044036	cell wall macromolecule metabolic process	2	0	2	51	0.335423	0.678207	gene-AFUA_6G00770(AFUA_6G00770),gene-AFUA_8G06980(AFUA_8G06980)	-
CC	GO:0031227	intrinsic component of endoplasmic reticulum membrane	1	0	1	20	0.335786	0.932739	gene-AFUA_6G14280(AFUA_6G14280)	-
BP	GO:0019438	aromatic compound biosynthetic process	20	4	24	937	0.343709	0.686592	gene-AFUA_1G01600(AFUA_1G01600),gene-AFUA_1G04140(AFUA_1G04140),gene-AFUA_2G05180(AFUA_2G05180),gene-AFUA_2G17440(AFUA_2G17440),gene-AFUA_2G17450(AFUA_2G17450),gene-AFUA_3G01040(AFUA_3G01040),gene-AFUA_3G03900(AFUA_3G03900),gene-AFUA_3G05780(AFUA_3G05780),gene-AFUA_3G12930(AFUA_3G12930),gene-AFUA_4G00860(AFUA_4G00860),gene-AFUA_4G01470(AFUA_4G01470),gene-AFUA_5G00390(AFUA_5G00390),gene-AFUA_5G016…	gene-AFUA_4G14560(AFUA_4G14560),gene-AFUA_4G14712(AFUA_4G14712),gene-AFUA_6G09260(AFUA_6G09260),gene-AFUA_6G12160(AFUA_6G12160)
BP	GO:0000160	phosphorelay signal transduction system	0	1	1	18	0.347021	0.686592	-	gene-AFUA_6G09260(AFUA_6G09260)
BP	GO:0000271	polysaccharide biosynthetic process	1	0	1	18	0.347021	0.686592	gene-AFUA_5G10540(AFUA_5G10540)	-
BP	GO:0010106	cellular response to iron ion starvation	0	1	1	18	0.347021	0.686592	-	gene-AFUA_3G03350(AFUA_3G03350)
BP	GO:0010914	positive regulation of sterigmatocystin biosynthetic process	1	0	1	18	0.347021	0.686592	gene-AFUA_3G05780(AFUA_3G05780)	-
BP	GO:0016125	sterol metabolic process	1	0	1	18	0.347021	0.686592	gene-AFUA_4G03630(AFUA_4G03630)	-
BP	GO:0032269	negative regulation of cellular protein metabolic process	1	0	1	18	0.347021	0.686592	gene-AFUA_3G14940(AFUA_3G14940)	-
MF	GO:0051287	NAD binding	2	0	2	54	0.34735	0.585863	gene-AFUA_1G04150(AFUA_1G04150),gene-AFUA_6G00510(AFUA_6G00510)	-
BP	GO:0044283	small molecule biosynthetic process	7	2	9	325	0.348355	0.687121	gene-AFUA_2G17440(AFUA_2G17440),gene-AFUA_2G17450(AFUA_2G17450),gene-AFUA_3G12930(AFUA_3G12930),gene-AFUA_6G07720(AFUA_6G07720),gene-AFUA_7G00120(AFUA_7G00120),gene-AFUA_7G00160(AFUA_7G00160),gene-AFUA_7G00170(AFUA_7G00170)	gene-AFUA_4G14560(AFUA_4G14560),gene-AFUA_6G00740(AFUA_6G00740)
MF	GO:0003993	acid phosphatase activity	1	0	1	19	0.353637	0.588619	gene-AFUA_8G01910(AFUA_8G01910)	-
MF	GO:0008171	O-methyltransferase activity	1	0	1	19	0.353637	0.588619	gene-AFUA_3G12910(AFUA_3G12910)	-
BP	GO:0051188	cofactor biosynthetic process	3	1	4	129	0.355901	0.699866	gene-AFUA_2G17450(AFUA_2G17450),gene-AFUA_7G00120(AFUA_7G00120),gene-AFUA_7G00160(AFUA_7G00160)	gene-AFUA_4G14560(AFUA_4G14560)
BP	GO:0044255	cellular lipid metabolic process	4	2	6	208	0.358579	0.701805	gene-AFUA_2G14040(AFUA_2G14040),gene-AFUA_7G01730(AFUA_7G01730),gene-AFUA_7G04880(AFUA_7G04880),gene-AFUA_7G05580(AFUA_7G05580)	gene-AFUA_6G00740(AFUA_6G00740),gene-AFUA_8G07210(AFUA_8G07210)
BP	GO:0018130	heterocycle biosynthetic process	21	4	25	986	0.359113	0.701805	gene-AFUA_1G01600(AFUA_1G01600),gene-AFUA_1G04140(AFUA_1G04140),gene-AFUA_2G05180(AFUA_2G05180),gene-AFUA_2G17440(AFUA_2G17440),gene-AFUA_2G17450(AFUA_2G17450),gene-AFUA_3G01040(AFUA_3G01040),gene-AFUA_3G03900(AFUA_3G03900),gene-AFUA_3G05780(AFUA_3G05780),gene-AFUA_3G12920(AFUA_3G12920),gene-AFUA_3G12930(AFUA_3G12930),gene-AFUA_3G12960(AFUA_3G12960),gene-AFUA_4G00860(AFUA_4G00860),gene-AFUA_4G014…	gene-AFUA_4G14560(AFUA_4G14560),gene-AFUA_4G14712(AFUA_4G14712),gene-AFUA_6G09260(AFUA_6G09260),gene-AFUA_6G12160(AFUA_6G12160)
BP	GO:1901605	alpha-amino acid metabolic process	5	0	5	169	0.360749	0.701805	gene-AFUA_1G02780(AFUA_1G02780),gene-AFUA_2G17440(AFUA_2G17440),gene-AFUA_2G17450(AFUA_2G17450),gene-AFUA_3G12920(AFUA_3G12920),gene-AFUA_3G12960(AFUA_3G12960)	-
BP	GO:0006694	steroid biosynthetic process	1	0	1	19	0.362327	0.701805	gene-AFUA_4G03630(AFUA_4G03630)	-
BP	GO:0015976	carbon utilization	1	0	1	19	0.362327	0.701805	gene-AFUA_6G07720(AFUA_6G07720)	-
BP	GO:0044281	small molecule metabolic process	15	4	19	740	0.365591	0.706007	gene-AFUA_1G02780(AFUA_1G02780),gene-AFUA_2G17440(AFUA_2G17440),gene-AFUA_2G17450(AFUA_2G17450),gene-AFUA_3G05780(AFUA_3G05780),gene-AFUA_3G12920(AFUA_3G12920),gene-AFUA_3G12930(AFUA_3G12930),gene-AFUA_3G12960(AFUA_3G12960),gene-AFUA_4G08170(AFUA_4G08170),gene-AFUA_5G02190(AFUA_5G02190),gene-AFUA_5G10420(AFUA_5G10420),gene-AFUA_6G07720(AFUA_6G07720),gene-AFUA_7G00120(AFUA_7G00120),gene-AFUA_7G001…	gene-AFUA_2G00450(AFUA_2G00450),gene-AFUA_4G14560(AFUA_4G14560),gene-AFUA_6G00740(AFUA_6G00740),gene-AFUA_8G02000(AFUA_8G02000)
BP	GO:0051179	localization	21	7	28	1118	0.372881	0.716509	gene-AFUA_1G09980(AFUA_1G09980),gene-AFUA_1G13210(AFUA_1G13210),gene-AFUA_2G00810(AFUA_2G00810),gene-AFUA_2G12710(AFUA_2G12710),gene-AFUA_2G15130(AFUA_2G15130),gene-AFUA_3G01360(AFUA_3G01360),gene-AFUA_3G07990(AFUA_3G07990),gene-AFUA_4G00680(AFUA_4G00680),gene-AFUA_4G01340(AFUA_4G01340),gene-AFUA_4G08870(AFUA_4G08870),gene-AFUA_4G09410(AFUA_4G09410),gene-AFUA_5G02390(AFUA_5G02390),gene-AFUA_5G062…	gene-AFUA_2G17660(AFUA_2G17660),gene-AFUA_3G00200(AFUA_3G00200),gene-AFUA_3G01890(AFUA_3G01890),gene-AFUA_4G01360(AFUA_4G01360),gene-AFUA_4G13540(AFUA_4G13540),gene-AFUA_8G01850(AFUA_8G01850),gene-AFUA_8G06610(AFUA_8G06610)
BP	GO:0006026	aminoglycan catabolic process	1	0	1	20	0.377277	0.716509	gene-AFUA_8G06980(AFUA_8G06980)	-
BP	GO:0009074	aromatic amino acid family catabolic process	1	0	1	20	0.377277	0.716509	gene-AFUA_2G17450(AFUA_2G17450)	-
BP	GO:0051248	negative regulation of protein metabolic process	1	0	1	20	0.377277	0.716509	gene-AFUA_3G14940(AFUA_3G14940)	-
BP	GO:1903665	negative regulation of asexual reproduction	1	0	1	20	0.377277	0.716509	gene-AFUA_3G05780(AFUA_3G05780)	-
BP	GO:0017000	antibiotic biosynthetic process	2	0	2	56	0.377953	0.716509	gene-AFUA_3G12920(AFUA_3G12920),gene-AFUA_3G12960(AFUA_3G12960)	-
BP	GO:0006520	cellular amino acid metabolic process	7	0	7	253	0.378805	0.716509	gene-AFUA_1G02780(AFUA_1G02780),gene-AFUA_2G17440(AFUA_2G17440),gene-AFUA_2G17450(AFUA_2G17450),gene-AFUA_3G12920(AFUA_3G12920),gene-AFUA_3G12960(AFUA_3G12960),gene-AFUA_4G08170(AFUA_4G08170),gene-AFUA_7G06540(AFUA_7G06540)	-
MF	GO:0060089	molecular transducer activity	0	1	1	21	0.382712	0.632851	-	gene-AFUA_6G09260(AFUA_6G09260)
BP	GO:0043900	regulation of multi-organism process	2	0	2	57	0.386331	0.728607	gene-AFUA_1G01600(AFUA_1G01600),gene-AFUA_3G05780(AFUA_3G05780)	-
CC	GO:0000329	fungal-type vacuole membrane	1	0	1	24	0.388094	0.979993	gene-AFUA_4G12530(AFUA_4G12530)	-
BP	GO:0006096	glycolytic process	0	1	1	21	0.391879	0.732644	-	gene-AFUA_2G00450(AFUA_2G00450)
BP	GO:0006757	ATP generation from ADP	0	1	1	21	0.391879	0.732644	-	gene-AFUA_2G00450(AFUA_2G00450)
BP	GO:0043901	negative regulation of multi-organism process	1	0	1	21	0.391879	0.732644	gene-AFUA_1G01600(AFUA_1G01600)	-
BP	GO:1900376	regulation of secondary metabolite biosynthetic process	2	0	2	58	0.394661	0.735711	gene-AFUA_3G05780(AFUA_3G05780),gene-AFUA_7G00130(AFUA_7G00130)	-
MF	GO:0005507	copper ion binding	1	0	1	22	0.39676	0.649643	gene-AFUA_5G07360(AFUA_5G07360)	-
MF	GO:0043167	ion binding	36	14	50	2124	0.398003	0.649643	gene-AFUA_1G00500(AFUA_1G00500),gene-AFUA_1G04140(AFUA_1G04140),gene-AFUA_1G04150(AFUA_1G04150),gene-AFUA_1G14040(AFUA_1G14040),gene-AFUA_2G05060(AFUA_2G05060),gene-AFUA_2G05180(AFUA_2G05180),gene-AFUA_2G15130(AFUA_2G15130),gene-AFUA_2G17450(AFUA_2G17450),gene-AFUA_3G01040(AFUA_3G01040),gene-AFUA_3G03900(AFUA_3G03900),gene-AFUA_3G05780(AFUA_3G05780),gene-AFUA_3G12960(AFUA_3G12960),gene-AFUA_4G014…	gene-AFUA_1G11180(AFUA_1G11180),gene-AFUA_2G00450(AFUA_2G00450),gene-AFUA_3G01070(AFUA_3G01070),gene-AFUA_3G01690(AFUA_3G01690),gene-AFUA_3G03350(AFUA_3G03350),gene-AFUA_3G05575(AFUA_3G05575),gene-AFUA_4G14560(AFUA_4G14560),gene-AFUA_4G14712(AFUA_4G14712),gene-AFUA_5G04170(AFUA_5G04170),gene-AFUA_6G00740(AFUA_6G00740),gene-AFUA_6G09260(AFUA_6G09260),gene-AFUA_6G12160(AFUA_6G12160),gene-AFUA_7G069…
CC	GO:0098852	lytic vacuole membrane	1	0	1	25	0.40052	0.979993	gene-AFUA_4G12530(AFUA_4G12530)	-
BP	GO:0006366	transcription by RNA polymerase II	9	2	11	423	0.40139	0.740004	gene-AFUA_1G01600(AFUA_1G01600),gene-AFUA_1G04140(AFUA_1G04140),gene-AFUA_3G01040(AFUA_3G01040),gene-AFUA_3G03900(AFUA_3G03900),gene-AFUA_4G01470(AFUA_4G01470),gene-AFUA_5G00390(AFUA_5G00390),gene-AFUA_5G14620(AFUA_5G14620),gene-AFUA_7G00130(AFUA_7G00130),gene-AFUA_8G05740(AFUA_8G05740)	gene-AFUA_4G14712(AFUA_4G14712),gene-AFUA_6G12160(AFUA_6G12160)
BP	GO:0044275	cellular carbohydrate catabolic process	1	1	2	59	0.402939	0.740004	gene-AFUA_8G06980(AFUA_8G06980)	gene-AFUA_8G02000(AFUA_8G02000)
BP	GO:0000122	negative regulation of transcription by RNA polymerase II	1	0	1	22	0.406142	0.740004	gene-AFUA_1G01600(AFUA_1G01600)	-
BP	GO:0006165	nucleoside diphosphate phosphorylation	0	1	1	22	0.406142	0.740004	-	gene-AFUA_2G00450(AFUA_2G00450)
BP	GO:0042762	regulation of sulfur metabolic process	1	0	1	22	0.406142	0.740004	gene-AFUA_3G05780(AFUA_3G05780)	-
BP	GO:0043086	negative regulation of catalytic activity	1	0	1	22	0.406142	0.740004	gene-AFUA_3G14940(AFUA_3G14940)	-
BP	GO:0045491	xylan metabolic process	1	0	1	22	0.406142	0.740004	gene-AFUA_6G00770(AFUA_6G00770)	-
BP	GO:0045493	xylan catabolic process	1	0	1	22	0.406142	0.740004	gene-AFUA_6G00770(AFUA_6G00770)	-
MF	GO:0009055	electron transfer activity	3	0	3	102	0.40887	0.663103	gene-AFUA_3G12960(AFUA_3G12960),gene-AFUA_5G02190(AFUA_5G02190),gene-AFUA_5G10420(AFUA_5G10420)	-
BP	GO:0009605	response to external stimulus	0	2	2	60	0.411165	0.745926	-	gene-AFUA_3G03350(AFUA_3G03350),gene-AFUA_6G09260(AFUA_6G09260)
CC	GO:0005886	plasma membrane	2	1	3	116	0.417663	0.979993	gene-AFUA_2G15130(AFUA_2G15130),gene-AFUA_8G02200(AFUA_8G02200)	gene-AFUA_4G13540(AFUA_4G13540)
BP	GO:0016053	organic acid biosynthetic process	4	2	6	222	0.417753	0.745926	gene-AFUA_2G17440(AFUA_2G17440),gene-AFUA_2G17450(AFUA_2G17450),gene-AFUA_7G00120(AFUA_7G00120),gene-AFUA_7G00160(AFUA_7G00160)	gene-AFUA_4G14560(AFUA_4G14560),gene-AFUA_6G00740(AFUA_6G00740)
BP	GO:0046394	carboxylic acid biosynthetic process	4	2	6	222	0.417753	0.745926	gene-AFUA_2G17440(AFUA_2G17440),gene-AFUA_2G17450(AFUA_2G17450),gene-AFUA_7G00120(AFUA_7G00120),gene-AFUA_7G00160(AFUA_7G00160)	gene-AFUA_4G14560(AFUA_4G14560),gene-AFUA_6G00740(AFUA_6G00740)
BP	GO:0043455	regulation of secondary metabolic process	2	0	2	61	0.419335	0.745926	gene-AFUA_3G05780(AFUA_3G05780),gene-AFUA_7G00130(AFUA_7G00130)	-
BP	GO:0008299	isoprenoid biosynthetic process	0	1	1	23	0.420072	0.745926	-	gene-AFUA_8G07210(AFUA_8G07210)
BP	GO:0017001	antibiotic catabolic process	1	0	1	23	0.420072	0.745926	gene-AFUA_6G03890(AFUA_6G03890)	-
BP	GO:0031329	regulation of cellular catabolic process	1	0	1	23	0.420072	0.745926	gene-AFUA_1G00610(AFUA_1G00610)	-
BP	GO:0046031	ADP metabolic process	0	1	1	23	0.420072	0.745926	-	gene-AFUA_2G00450(AFUA_2G00450)
MF	GO:0004252	serine-type endopeptidase activity	1	0	1	24	0.42391	0.678793	gene-AFUA_4G14000(AFUA_4G14000)	-
MF	GO:0016702	oxidoreductase activity, acting on single donors with incorporation of molecular oxygen, incorporation of two atoms of oxygen	1	0	1	24	0.42391	0.678793	gene-AFUA_2G17450(AFUA_2G17450)	-
BP	GO:0016052	carbohydrate catabolic process	2	3	5	183	0.426305	0.745926	gene-AFUA_6G00770(AFUA_6G00770),gene-AFUA_8G06980(AFUA_8G06980)	gene-AFUA_2G00450(AFUA_2G00450),gene-AFUA_2G14140(AFUA_2G14140),gene-AFUA_8G02000(AFUA_8G02000)
CC	GO:0005576	extracellular region	6	1	7	308	0.431197	0.979993	gene-AFUA_1G14300(AFUA_1G14300),gene-AFUA_3G14940(AFUA_3G14940),gene-AFUA_4G09920(AFUA_4G09920),gene-AFUA_4G14000(AFUA_4G14000),gene-AFUA_6G00770(AFUA_6G00770),gene-AFUA_8G07170(AFUA_8G07170)	gene-AFUA_4G09580(AFUA_4G09580)
BP	GO:0006289	nucleotide-excision repair	1	0	1	24	0.433678	0.745926	gene-AFUA_6G10900(AFUA_6G10900)	-
BP	GO:0006720	isoprenoid metabolic process	0	1	1	24	0.433678	0.745926	-	gene-AFUA_8G07210(AFUA_8G07210)
BP	GO:0006733	oxidoreduction coenzyme metabolic process	1	0	1	24	0.433678	0.745926	gene-AFUA_2G17450(AFUA_2G17450)	-
BP	GO:0009060	aerobic respiration	1	0	1	24	0.433678	0.745926	gene-AFUA_2G05060(AFUA_2G05060)	-
BP	GO:0009135	purine nucleoside diphosphate metabolic process	0	1	1	24	0.433678	0.745926	-	gene-AFUA_2G00450(AFUA_2G00450)
BP	GO:0009179	purine ribonucleoside diphosphate metabolic process	0	1	1	24	0.433678	0.745926	-	gene-AFUA_2G00450(AFUA_2G00450)
BP	GO:0009185	ribonucleoside diphosphate metabolic process	0	1	1	24	0.433678	0.745926	-	gene-AFUA_2G00450(AFUA_2G00450)
BP	GO:0009968	negative regulation of signal transduction	1	0	1	24	0.433678	0.745926	gene-AFUA_5G00900(AFUA_5G00900)	-
BP	GO:0010648	negative regulation of cell communication	1	0	1	24	0.433678	0.745926	gene-AFUA_5G00900(AFUA_5G00900)	-
BP	GO:0023057	negative regulation of signaling	1	0	1	24	0.433678	0.745926	gene-AFUA_5G00900(AFUA_5G00900)	-
BP	GO:0033238	regulation of cellular amine metabolic process	1	0	1	24	0.433678	0.745926	gene-AFUA_3G05780(AFUA_3G05780)	-
BP	GO:0044092	negative regulation of molecular function	1	0	1	24	0.433678	0.745926	gene-AFUA_3G14940(AFUA_3G14940)	-
BP	GO:0008610	lipid biosynthetic process	2	2	4	144	0.435794	0.747573	gene-AFUA_4G03630(AFUA_4G03630),gene-AFUA_7G01730(AFUA_7G01730)	gene-AFUA_6G00740(AFUA_6G00740),gene-AFUA_8G07210(AFUA_8G07210)
MF	GO:0016758	transferase activity, transferring hexosyl groups	2	0	2	65	0.436012	0.686852	gene-AFUA_5G10540(AFUA_5G10540),gene-AFUA_7G04880(AFUA_7G04880)	-
MF	GO:0140097	catalytic activity, acting on DNA	2	0	2	65	0.436012	0.686852	gene-AFUA_1G01600(AFUA_1G01600),gene-AFUA_6G10900(AFUA_6G10900)	-
MF	GO:0016614	oxidoreductase activity, acting on CH-OH group of donors	4	1	5	191	0.437088	0.686852	gene-AFUA_1G04150(AFUA_1G04150),gene-AFUA_6G00510(AFUA_6G00510),gene-AFUA_7G04540(AFUA_7G04540),gene-AFUA_7G06580(AFUA_7G06580)	gene-AFUA_8G02000(AFUA_8G02000)
BP	GO:0070887	cellular response to chemical stimulus	5	0	5	186	0.440243	0.753201	gene-AFUA_2G05060(AFUA_2G05060),gene-AFUA_3G05780(AFUA_3G05780),gene-AFUA_4G00860(AFUA_4G00860),gene-AFUA_6G03890(AFUA_6G03890),gene-AFUA_6G12180(AFUA_6G12180)	-
BP	GO:0051716	cellular response to stimulus	10	4	14	563	0.444797	0.756677	gene-AFUA_1G01600(AFUA_1G01600),gene-AFUA_2G05060(AFUA_2G05060),gene-AFUA_3G05780(AFUA_3G05780),gene-AFUA_3G07990(AFUA_3G07990),gene-AFUA_4G00860(AFUA_4G00860),gene-AFUA_5G00900(AFUA_5G00900),gene-AFUA_6G03890(AFUA_6G03890),gene-AFUA_6G10900(AFUA_6G10900),gene-AFUA_6G12180(AFUA_6G12180),gene-AFUA_7G04520(AFUA_7G04520)	gene-AFUA_1G11180(AFUA_1G11180),gene-AFUA_3G03350(AFUA_3G03350),gene-AFUA_5G04170(AFUA_5G04170),gene-AFUA_6G09260(AFUA_6G09260)
BP	GO:0030653	beta-lactam antibiotic metabolic process	1	0	1	25	0.446967	0.756677	gene-AFUA_3G05780(AFUA_3G05780)	-
BP	GO:0042316	penicillin metabolic process	1	0	1	25	0.446967	0.756677	gene-AFUA_3G05780(AFUA_3G05780)	-
BP	GO:0072338	cellular lactam metabolic process	1	0	1	25	0.446967	0.756677	gene-AFUA_3G05780(AFUA_3G05780)	-
MF	GO:0008270	zinc ion binding	13	3	16	668	0.447386	0.698231	gene-AFUA_1G04140(AFUA_1G04140),gene-AFUA_2G05180(AFUA_2G05180),gene-AFUA_3G01040(AFUA_3G01040),gene-AFUA_3G03900(AFUA_3G03900),gene-AFUA_3G05780(AFUA_3G05780),gene-AFUA_4G01470(AFUA_4G01470),gene-AFUA_5G00390(AFUA_5G00390),gene-AFUA_5G01662(AFUA_5G01662),gene-AFUA_5G03930(AFUA_5G03930),gene-AFUA_5G14620(AFUA_5G14620),gene-AFUA_6G00510(AFUA_6G00510),gene-AFUA_7G00130(AFUA_7G00130),gene-AFUA_8G057…	gene-AFUA_4G14712(AFUA_4G14712),gene-AFUA_6G12160(AFUA_6G12160),gene-AFUA_8G02000(AFUA_8G02000)
MF	GO:0004601	peroxidase activity	1	0	1	26	0.449848	0.698231	gene-AFUA_6G03890(AFUA_6G03890)	-
BP	GO:0006090	pyruvate metabolic process	0	1	1	26	0.459947	0.774584	-	gene-AFUA_2G00450(AFUA_2G00450)
BP	GO:0015698	inorganic anion transport	0	1	1	26	0.459947	0.774584	-	gene-AFUA_8G01850(AFUA_8G01850)
MF	GO:0008762	UDP-N-acetylmuramate dehydrogenase activity	1	0	1	27	0.462379	0.706357	gene-AFUA_7G06580(AFUA_7G06580)	-
MF	GO:0051082	unfolded protein binding	0	1	1	27	0.462379	0.706357	-	gene-AFUA_5G04170(AFUA_5G04170)
CC	GO:0071944	cell periphery	3	2	5	221	0.464395	0.980804	gene-AFUA_2G15130(AFUA_2G15130),gene-AFUA_4G14000(AFUA_4G14000),gene-AFUA_8G02200(AFUA_8G02200)	gene-AFUA_4G13540(AFUA_4G13540),gene-AFUA_5G04170(AFUA_5G04170)
MF	GO:0042626	ATPase-coupled transmembrane transporter activity	2	0	2	69	0.466671	0.706357	gene-AFUA_2G15130(AFUA_2G15130),gene-AFUA_6G08020(AFUA_6G08020)	-
CC	GO:0005773	vacuole	2	0	2	78	0.470786	0.980804	gene-AFUA_4G12530(AFUA_4G12530),gene-AFUA_7G04520(AFUA_7G04520)	-
MF	GO:0004553	hydrolase activity, hydrolyzing O-glycosyl compounds	4	2	6	242	0.47143	0.706357	gene-AFUA_2G14750(AFUA_2G14750),gene-AFUA_5G10540(AFUA_5G10540),gene-AFUA_6G00770(AFUA_6G00770),gene-AFUA_8G06980(AFUA_8G06980)	gene-AFUA_2G14520(AFUA_2G14520),gene-AFUA_4G13770(AFUA_4G13770)
BP	GO:0009132	nucleoside diphosphate metabolic process	0	1	1	27	0.472624	0.781648	-	gene-AFUA_2G00450(AFUA_2G00450)
BP	GO:0010913	regulation of sterigmatocystin biosynthetic process	1	0	1	27	0.472624	0.781648	gene-AFUA_3G05780(AFUA_3G05780)	-
BP	GO:0034306	regulation of sexual sporulation	1	0	1	27	0.472624	0.781648	gene-AFUA_3G05780(AFUA_3G05780)	-
BP	GO:0043940	regulation of sexual sporulation resulting in formation of a cellular spore	1	0	1	27	0.472624	0.781648	gene-AFUA_3G05780(AFUA_3G05780)	-
BP	GO:0045881	positive regulation of sporulation resulting in formation of a cellular spore	1	0	1	27	0.472624	0.781648	gene-AFUA_3G05780(AFUA_3G05780)	-
BP	GO:0046939	nucleotide phosphorylation	0	1	1	27	0.472624	0.781648	-	gene-AFUA_2G00450(AFUA_2G00450)
BP	GO:0070791	cleistothecium development	1	0	1	27	0.472624	0.781648	gene-AFUA_1G01600(AFUA_1G01600)	-
MF	GO:0030170	pyridoxal phosphate binding	2	0	2	70	0.474184	0.706357	gene-AFUA_7G06540(AFUA_7G06540),gene-AFUA_8G02150(AFUA_8G02150)	-
MF	GO:0070279	vitamin B6 binding	2	0	2	70	0.474184	0.706357	gene-AFUA_7G06540(AFUA_7G06540),gene-AFUA_8G02150(AFUA_8G02150)	-
MF	GO:0016684	oxidoreductase activity, acting on peroxide as acceptor	1	0	1	28	0.474628	0.706357	gene-AFUA_6G03890(AFUA_6G03890)	-
BP	GO:0019751	polyol metabolic process	0	1	1	28	0.485006	0.800074	-	gene-AFUA_8G02000(AFUA_8G02000)
BP	GO:0044282	small molecule catabolic process	2	1	3	112	0.489136	0.804829	gene-AFUA_2G17450(AFUA_2G17450),gene-AFUA_4G08170(AFUA_4G08170)	gene-AFUA_8G02000(AFUA_8G02000)
MF	GO:0015399	primary active transmembrane transporter activity	2	0	2	73	0.496337	0.732964	gene-AFUA_2G15130(AFUA_2G15130),gene-AFUA_6G08020(AFUA_6G08020)	-
BP	GO:0000041	transition metal ion transport	1	0	1	29	0.497099	0.811719	gene-AFUA_8G02670(AFUA_8G02670)	-
BP	GO:0008202	steroid metabolic process	1	0	1	29	0.497099	0.811719	gene-AFUA_4G03630(AFUA_4G03630)	-
BP	GO:2000242	negative regulation of reproductive process	1	0	1	29	0.497099	0.811719	gene-AFUA_1G01600(AFUA_1G01600)	-
MF	GO:0016667	oxidoreductase activity, acting on a sulfur group of donors	1	0	1	30	0.498299	0.732964	gene-AFUA_5G02190(AFUA_5G02190)	-
MF	GO:0016705	oxidoreductase activity, acting on paired donors, with incorporation or reduction of molecular oxygen	2	2	4	163	0.508634	0.74384	gene-AFUA_3G12960(AFUA_3G12960),gene-AFUA_6G14280(AFUA_6G14280)	gene-AFUA_3G01070(AFUA_3G01070),gene-AFUA_3G01690(AFUA_3G01690)
BP	GO:0009894	regulation of catabolic process	1	0	1	30	0.508911	0.818573	gene-AFUA_1G00610(AFUA_1G00610)	-
BP	GO:0034637	cellular carbohydrate biosynthetic process	1	0	1	30	0.508911	0.818573	gene-AFUA_5G10540(AFUA_5G10540)	-
BP	GO:0043939	negative regulation of sporulation	1	0	1	30	0.508911	0.818573	gene-AFUA_3G05780(AFUA_3G05780)	-
BP	GO:0044347	cell wall polysaccharide catabolic process	1	0	1	30	0.508911	0.818573	gene-AFUA_6G00770(AFUA_6G00770)	-
BP	GO:0045596	negative regulation of cell differentiation	1	0	1	30	0.508911	0.818573	gene-AFUA_3G05780(AFUA_3G05780)	-
BP	GO:0075306	regulation of conidium formation	1	0	1	30	0.508911	0.818573	gene-AFUA_3G05780(AFUA_3G05780)	-
BP	GO:0006355	regulation of transcription, DNA-templated	11	3	14	587	0.510191	0.818589	gene-AFUA_1G01600(AFUA_1G01600),gene-AFUA_1G04140(AFUA_1G04140),gene-AFUA_2G05180(AFUA_2G05180),gene-AFUA_3G01040(AFUA_3G01040),gene-AFUA_3G03900(AFUA_3G03900),gene-AFUA_3G05780(AFUA_3G05780),gene-AFUA_4G01470(AFUA_4G01470),gene-AFUA_5G00390(AFUA_5G00390),gene-AFUA_5G14620(AFUA_5G14620),gene-AFUA_7G00130(AFUA_7G00130),gene-AFUA_8G05740(AFUA_8G05740)	gene-AFUA_4G14712(AFUA_4G14712),gene-AFUA_6G09260(AFUA_6G09260),gene-AFUA_6G12160(AFUA_6G12160)
BP	GO:1903506	regulation of nucleic acid-templated transcription	11	3	14	590	0.518268	0.826819	gene-AFUA_1G01600(AFUA_1G01600),gene-AFUA_1G04140(AFUA_1G04140),gene-AFUA_2G05180(AFUA_2G05180),gene-AFUA_3G01040(AFUA_3G01040),gene-AFUA_3G03900(AFUA_3G03900),gene-AFUA_3G05780(AFUA_3G05780),gene-AFUA_4G01470(AFUA_4G01470),gene-AFUA_5G00390(AFUA_5G00390),gene-AFUA_5G14620(AFUA_5G14620),gene-AFUA_7G00130(AFUA_7G00130),gene-AFUA_8G05740(AFUA_8G05740)	gene-AFUA_4G14712(AFUA_4G14712),gene-AFUA_6G09260(AFUA_6G09260),gene-AFUA_6G12160(AFUA_6G12160)
BP	GO:2001141	regulation of RNA biosynthetic process	11	3	14	590	0.518268	0.826819	gene-AFUA_1G01600(AFUA_1G01600),gene-AFUA_1G04140(AFUA_1G04140),gene-AFUA_2G05180(AFUA_2G05180),gene-AFUA_3G01040(AFUA_3G01040),gene-AFUA_3G03900(AFUA_3G03900),gene-AFUA_3G05780(AFUA_3G05780),gene-AFUA_4G01470(AFUA_4G01470),gene-AFUA_5G00390(AFUA_5G00390),gene-AFUA_5G14620(AFUA_5G14620),gene-AFUA_7G00130(AFUA_7G00130),gene-AFUA_8G05740(AFUA_8G05740)	gene-AFUA_4G14712(AFUA_4G14712),gene-AFUA_6G09260(AFUA_6G09260),gene-AFUA_6G12160(AFUA_6G12160)
BP	GO:2000241	regulation of reproductive process	2	0	2	74	0.519811	0.826819	gene-AFUA_1G01600(AFUA_1G01600),gene-AFUA_3G05780(AFUA_3G05780)	-
BP	GO:0048585	negative regulation of response to stimulus	1	0	1	31	0.520447	0.826819	gene-AFUA_5G00900(AFUA_5G00900)	-
MF	GO:0030246	carbohydrate binding	0	2	2	77	0.524946	0.763284	-	gene-AFUA_2G00450(AFUA_2G00450),gene-AFUA_5G14740(AFUA_5G14740)
BP	GO:0006022	aminoglycan metabolic process	1	0	1	32	0.531715	0.838523	gene-AFUA_8G06980(AFUA_8G06980)	-
BP	GO:0010410	hemicellulose metabolic process	1	0	1	32	0.531715	0.838523	gene-AFUA_6G00770(AFUA_6G00770)	-
BP	GO:1901136	carbohydrate derivative catabolic process	1	0	1	32	0.531715	0.838523	gene-AFUA_8G06980(AFUA_8G06980)	-
MF	GO:0016701	oxidoreductase activity, acting on single donors with incorporation of molecular oxygen	1	0	1	33	0.531838	0.768885	gene-AFUA_2G17450(AFUA_2G17450)	-
BP	GO:0042737	drug catabolic process	2	0	2	76	0.534229	0.840433	gene-AFUA_1G13210(AFUA_1G13210),gene-AFUA_6G03890(AFUA_6G03890)	-
BP	GO:0051252	regulation of RNA metabolic process	11	3	14	598	0.539645	0.846888	gene-AFUA_1G01600(AFUA_1G01600),gene-AFUA_1G04140(AFUA_1G04140),gene-AFUA_2G05180(AFUA_2G05180),gene-AFUA_3G01040(AFUA_3G01040),gene-AFUA_3G03900(AFUA_3G03900),gene-AFUA_3G05780(AFUA_3G05780),gene-AFUA_4G01470(AFUA_4G01470),gene-AFUA_5G00390(AFUA_5G00390),gene-AFUA_5G14620(AFUA_5G14620),gene-AFUA_7G00130(AFUA_7G00130),gene-AFUA_8G05740(AFUA_8G05740)	gene-AFUA_4G14712(AFUA_4G14712),gene-AFUA_6G09260(AFUA_6G09260),gene-AFUA_6G12160(AFUA_6G12160)
BP	GO:0006790	sulfur compound metabolic process	3	0	3	121	0.541413	0.8476	gene-AFUA_3G05780(AFUA_3G05780),gene-AFUA_3G12920(AFUA_3G12920),gene-AFUA_3G12960(AFUA_3G12960)	-
MF	GO:0016740	transferase activity	17	7	24	1063	0.545785	0.784566	gene-AFUA_1G06040(AFUA_1G06040),gene-AFUA_1G10160(AFUA_1G10160),gene-AFUA_1G16564(AFUA_1G16564),gene-AFUA_2G14040(AFUA_2G14040),gene-AFUA_2G15312(AFUA_2G15312),gene-AFUA_3G05780(AFUA_3G05780),gene-AFUA_3G12910(AFUA_3G12910),gene-AFUA_3G12930(AFUA_3G12930),gene-AFUA_4G03630(AFUA_4G03630),gene-AFUA_5G10090(AFUA_5G10090),gene-AFUA_5G10540(AFUA_5G10540),gene-AFUA_6G07720(AFUA_6G07720),gene-AFUA_7G001…	gene-AFUA_2G00450(AFUA_2G00450),gene-AFUA_2G00590(AFUA_2G00590),gene-AFUA_4G01440(AFUA_4G01440),gene-AFUA_4G14560(AFUA_4G14560),gene-AFUA_6G09260(AFUA_6G09260),gene-AFUA_8G01250(AFUA_8G01250),gene-AFUA_8G07210(AFUA_8G07210)
MF	GO:0016209	antioxidant activity	1	0	1	35	0.552951	0.785936	gene-AFUA_6G03890(AFUA_6G03890)	-
MF	GO:0016884	carbon-nitrogen ligase activity, with glutamine as amido-N-donor	0	1	1	35	0.552951	0.785936	-	gene-AFUA_3G02470(AFUA_3G02470)
BP	GO:0071702	organic substance transport	8	1	9	386	0.553178	0.856082	gene-AFUA_1G13210(AFUA_1G13210),gene-AFUA_3G07990(AFUA_3G07990),gene-AFUA_4G01340(AFUA_4G01340),gene-AFUA_4G08870(AFUA_4G08870),gene-AFUA_5G06230(AFUA_5G06230),gene-AFUA_8G00800(AFUA_8G00800),gene-AFUA_8G02180(AFUA_8G02180),gene-AFUA_8G02200(AFUA_8G02200)	gene-AFUA_2G17660(AFUA_2G17660)
BP	GO:0006914	autophagy	1	0	1	34	0.553467	0.856082	gene-AFUA_1G00610(AFUA_1G00610)	-
BP	GO:0010565	regulation of cellular ketone metabolic process	1	0	1	34	0.553467	0.856082	gene-AFUA_3G05780(AFUA_3G05780)	-
BP	GO:0019318	hexose metabolic process	1	0	1	34	0.553467	0.856082	gene-AFUA_6G07720(AFUA_6G07720)	-
BP	GO:0045333	cellular respiration	1	0	1	34	0.553467	0.856082	gene-AFUA_2G05060(AFUA_2G05060)	-
MF	GO:0016791	phosphatase activity	2	0	2	82	0.559157	0.790317	gene-AFUA_3G03940(AFUA_3G03940),gene-AFUA_8G01910(AFUA_8G01910)	-
BP	GO:0006633	fatty acid biosynthetic process	0	1	1	35	0.563964	0.859945	-	gene-AFUA_6G00740(AFUA_6G00740)
BP	GO:0043938	positive regulation of sporulation	1	0	1	35	0.563964	0.859945	gene-AFUA_3G05780(AFUA_3G05780)	-
BP	GO:0045597	positive regulation of cell differentiation	1	0	1	35	0.563964	0.859945	gene-AFUA_3G05780(AFUA_3G05780)	-
BP	GO:0060284	regulation of cell development	1	0	1	35	0.563964	0.859945	gene-AFUA_3G05780(AFUA_3G05780)	-
BP	GO:0061919	process utilizing autophagic mechanism	1	0	1	35	0.563964	0.859945	gene-AFUA_1G00610(AFUA_1G00610)	-
BP	GO:0098869	cellular oxidant detoxification	1	0	1	35	0.563964	0.859945	gene-AFUA_6G03890(AFUA_6G03890)	-
MF	GO:0016829	lyase activity	5	0	5	222	0.570973	0.801101	gene-AFUA_1G01600(AFUA_1G01600),gene-AFUA_2G17440(AFUA_2G17440),gene-AFUA_6G07720(AFUA_6G07720),gene-AFUA_7G01730(AFUA_7G01730),gene-AFUA_7G06540(AFUA_7G06540)	-
MF	GO:0016298	lipase activity	1	0	1	37	0.57312	0.801101	gene-AFUA_7G05580(AFUA_7G05580)	-
BP	GO:0023014	signal transduction by protein phosphorylation	0	1	1	36	0.574216	0.871458	-	gene-AFUA_6G09260(AFUA_6G09260)
BP	GO:0070085	glycosylation	1	0	1	36	0.574216	0.871458	gene-AFUA_7G04880(AFUA_7G04880)	-
BP	GO:0019219	regulation of nucleobase-containing compound metabolic process	11	3	14	612	0.576347	0.872637	gene-AFUA_1G01600(AFUA_1G01600),gene-AFUA_1G04140(AFUA_1G04140),gene-AFUA_2G05180(AFUA_2G05180),gene-AFUA_3G01040(AFUA_3G01040),gene-AFUA_3G03900(AFUA_3G03900),gene-AFUA_3G05780(AFUA_3G05780),gene-AFUA_4G01470(AFUA_4G01470),gene-AFUA_5G00390(AFUA_5G00390),gene-AFUA_5G14620(AFUA_5G14620),gene-AFUA_7G00130(AFUA_7G00130),gene-AFUA_8G05740(AFUA_8G05740)	gene-AFUA_4G14712(AFUA_4G14712),gene-AFUA_6G09260(AFUA_6G09260),gene-AFUA_6G12160(AFUA_6G12160)
BP	GO:0006766	vitamin metabolic process	1	0	1	37	0.584229	0.873478	gene-AFUA_2G17450(AFUA_2G17450)	-
BP	GO:0006767	water-soluble vitamin metabolic process	1	0	1	37	0.584229	0.873478	gene-AFUA_2G17450(AFUA_2G17450)	-
BP	GO:0009066	aspartate family amino acid metabolic process	1	0	1	37	0.584229	0.873478	gene-AFUA_1G02780(AFUA_1G02780)	-
BP	GO:0009267	cellular response to starvation	0	1	1	37	0.584229	0.873478	-	gene-AFUA_3G03350(AFUA_3G03350)
MF	GO:0016887	ATPase activity	2	0	2	86	0.585254	0.810127	gene-AFUA_2G05180(AFUA_2G05180),gene-AFUA_5G09480(AFUA_5G09480)	-
BP	GO:0030001	metal ion transport	1	1	2	84	0.588913	0.873478	gene-AFUA_8G02670(AFUA_8G02670)	gene-AFUA_4G13540(AFUA_4G13540)
BP	GO:0044264	cellular polysaccharide metabolic process	2	0	2	84	0.588913	0.873478	gene-AFUA_5G10540(AFUA_5G10540),gene-AFUA_6G00770(AFUA_6G00770)	-
BP	GO:0044272	sulfur compound biosynthetic process	2	0	2	84	0.588913	0.873478	gene-AFUA_3G12920(AFUA_3G12920),gene-AFUA_3G12960(AFUA_3G12960)	-
BP	GO:0046700	heterocycle catabolic process	2	0	2	84	0.588913	0.873478	gene-AFUA_1G13210(AFUA_1G13210),gene-AFUA_2G17450(AFUA_2G17450)	-
BP	GO:0031323	regulation of cellular metabolic process	14	3	17	748	0.58909	0.873478	gene-AFUA_1G00610(AFUA_1G00610),gene-AFUA_1G01600(AFUA_1G01600),gene-AFUA_1G04140(AFUA_1G04140),gene-AFUA_2G05180(AFUA_2G05180),gene-AFUA_2G17440(AFUA_2G17440),gene-AFUA_3G01040(AFUA_3G01040),gene-AFUA_3G03900(AFUA_3G03900),gene-AFUA_3G05780(AFUA_3G05780),gene-AFUA_3G14940(AFUA_3G14940),gene-AFUA_4G01470(AFUA_4G01470),gene-AFUA_5G00390(AFUA_5G00390),gene-AFUA_5G14620(AFUA_5G14620),gene-AFUA_7G001…	gene-AFUA_4G14712(AFUA_4G14712),gene-AFUA_6G09260(AFUA_6G09260),gene-AFUA_6G12160(AFUA_6G12160)
MF	GO:0008483	transaminase activity	1	0	1	39	0.592386	0.810127	gene-AFUA_8G02150(AFUA_8G02150)	-
MF	GO:0016769	transferase activity, transferring nitrogenous groups	1	0	1	39	0.592386	0.810127	gene-AFUA_8G02150(AFUA_8G02150)	-
MF	GO:0050661	NADP binding	1	0	1	39	0.592386	0.810127	gene-AFUA_6G14280(AFUA_6G14280)	-
BP	GO:0016311	dephosphorylation	2	0	2	85	0.595407	0.88082	gene-AFUA_3G03940(AFUA_3G03940),gene-AFUA_8G01910(AFUA_8G01910)	-
BP	GO:0042594	response to starvation	0	1	1	39	0.60356	0.886327	-	gene-AFUA_3G03350(AFUA_3G03350)
BP	GO:0043902	positive regulation of multi-organism process	1	0	1	39	0.60356	0.886327	gene-AFUA_3G05780(AFUA_3G05780)	-
BP	GO:1990748	cellular detoxification	1	0	1	39	0.60356	0.886327	gene-AFUA_6G03890(AFUA_6G03890)	-
BP	GO:0006351	transcription, DNA-templated	12	3	15	667	0.604626	0.886327	gene-AFUA_1G01600(AFUA_1G01600),gene-AFUA_1G04140(AFUA_1G04140),gene-AFUA_2G05180(AFUA_2G05180),gene-AFUA_3G01040(AFUA_3G01040),gene-AFUA_3G03900(AFUA_3G03900),gene-AFUA_3G05780(AFUA_3G05780),gene-AFUA_4G01470(AFUA_4G01470),gene-AFUA_5G00390(AFUA_5G00390),gene-AFUA_5G01662(AFUA_5G01662),gene-AFUA_5G14620(AFUA_5G14620),gene-AFUA_7G00130(AFUA_7G00130),gene-AFUA_8G05740(AFUA_8G05740)	gene-AFUA_4G14712(AFUA_4G14712),gene-AFUA_6G09260(AFUA_6G09260),gene-AFUA_6G12160(AFUA_6G12160)
BP	GO:0009893	positive regulation of metabolic process	3	0	3	134	0.611264	0.892589	gene-AFUA_1G00610(AFUA_1G00610),gene-AFUA_3G05780(AFUA_3G05780),gene-AFUA_7G00130(AFUA_7G00130)	-
BP	GO:0072329	monocarboxylic acid catabolic process	1	0	1	40	0.612888	0.892589	gene-AFUA_4G08170(AFUA_4G08170)	-
BP	GO:0097659	nucleic acid-templated transcription	12	3	15	671	0.614345	0.892589	gene-AFUA_1G01600(AFUA_1G01600),gene-AFUA_1G04140(AFUA_1G04140),gene-AFUA_2G05180(AFUA_2G05180),gene-AFUA_3G01040(AFUA_3G01040),gene-AFUA_3G03900(AFUA_3G03900),gene-AFUA_3G05780(AFUA_3G05780),gene-AFUA_4G01470(AFUA_4G01470),gene-AFUA_5G00390(AFUA_5G00390),gene-AFUA_5G01662(AFUA_5G01662),gene-AFUA_5G14620(AFUA_5G14620),gene-AFUA_7G00130(AFUA_7G00130),gene-AFUA_8G05740(AFUA_8G05740)	gene-AFUA_4G14712(AFUA_4G14712),gene-AFUA_6G09260(AFUA_6G09260),gene-AFUA_6G12160(AFUA_6G12160)
BP	GO:0044270	cellular nitrogen compound catabolic process	2	0	2	88	0.614434	0.892589	gene-AFUA_1G13210(AFUA_1G13210),gene-AFUA_2G17450(AFUA_2G17450)	-
CC	GO:0005774	vacuolar membrane	1	0	1	47	0.618672	1	gene-AFUA_4G12530(AFUA_4G12530)	-
CC	GO:0031300	intrinsic component of organelle membrane	1	0	1	47	0.618672	1	gene-AFUA_6G14280(AFUA_6G14280)	-
MF	GO:0016709	oxidoreductase activity, acting on paired donors, with incorporation or reduction of molecular oxygen, NAD(P)H as one donor, and incorporation of one atom of oxygen	1	0	1	42	0.619679	0.839642	gene-AFUA_6G14280(AFUA_6G14280)	-
MF	GO:0008168	methyltransferase activity	3	0	3	140	0.620605	0.839642	gene-AFUA_3G12910(AFUA_3G12910),gene-AFUA_4G03630(AFUA_4G03630),gene-AFUA_5G10090(AFUA_5G10090)	-
CC	GO:0005789	endoplasmic reticulum membrane	2	0	2	103	0.621398	1	gene-AFUA_1G06040(AFUA_1G06040),gene-AFUA_6G14280(AFUA_6G14280)	-
BP	GO:0046488	phosphatidylinositol metabolic process	1	0	1	41	0.621998	0.901547	gene-AFUA_2G14040(AFUA_2G14040)	-
BP	GO:0016054	organic acid catabolic process	2	0	2	90	0.626737	0.902571	gene-AFUA_2G17450(AFUA_2G17450),gene-AFUA_4G08170(AFUA_4G08170)	-
BP	GO:0046395	carboxylic acid catabolic process	2	0	2	90	0.626737	0.902571	gene-AFUA_2G17450(AFUA_2G17450),gene-AFUA_4G08170(AFUA_4G08170)	-
BP	GO:0071705	nitrogen compound transport	7	0	7	320	0.627046	0.902571	gene-AFUA_1G13210(AFUA_1G13210),gene-AFUA_3G07990(AFUA_3G07990),gene-AFUA_4G08870(AFUA_4G08870),gene-AFUA_5G06230(AFUA_5G06230),gene-AFUA_8G00800(AFUA_8G00800),gene-AFUA_8G02180(AFUA_8G02180),gene-AFUA_8G02200(AFUA_8G02200)	-
MF	GO:0004386	helicase activity	1	0	1	43	0.628367	0.845622	gene-AFUA_2G05180(AFUA_2G05180)	-
BP	GO:0051445	regulation of meiotic cell cycle	1	0	1	42	0.630895	0.902571	gene-AFUA_3G05780(AFUA_3G05780)	-
BP	GO:0098754	detoxification	1	0	1	42	0.630895	0.902571	gene-AFUA_6G03890(AFUA_6G03890)	-
BP	GO:0032774	RNA biosynthetic process	12	3	15	678	0.6311	0.902571	gene-AFUA_1G01600(AFUA_1G01600),gene-AFUA_1G04140(AFUA_1G04140),gene-AFUA_2G05180(AFUA_2G05180),gene-AFUA_3G01040(AFUA_3G01040),gene-AFUA_3G03900(AFUA_3G03900),gene-AFUA_3G05780(AFUA_3G05780),gene-AFUA_4G01470(AFUA_4G01470),gene-AFUA_5G00390(AFUA_5G00390),gene-AFUA_5G01662(AFUA_5G01662),gene-AFUA_5G14620(AFUA_5G14620),gene-AFUA_7G00130(AFUA_7G00130),gene-AFUA_8G05740(AFUA_8G05740)	gene-AFUA_4G14712(AFUA_4G14712),gene-AFUA_6G09260(AFUA_6G09260),gene-AFUA_6G12160(AFUA_6G12160)
CC	GO:0042175	nuclear outer membrane-endoplasmic reticulum membrane network	2	0	2	105	0.631929	1	gene-AFUA_1G06040(AFUA_1G06040),gene-AFUA_6G14280(AFUA_6G14280)	-
BP	GO:0031326	regulation of cellular biosynthetic process	12	3	15	680	0.635825	0.907317	gene-AFUA_1G01600(AFUA_1G01600),gene-AFUA_1G04140(AFUA_1G04140),gene-AFUA_2G05180(AFUA_2G05180),gene-AFUA_2G17440(AFUA_2G17440),gene-AFUA_3G01040(AFUA_3G01040),gene-AFUA_3G03900(AFUA_3G03900),gene-AFUA_3G05780(AFUA_3G05780),gene-AFUA_4G01470(AFUA_4G01470),gene-AFUA_5G00390(AFUA_5G00390),gene-AFUA_5G14620(AFUA_5G14620),gene-AFUA_7G00130(AFUA_7G00130),gene-AFUA_8G05740(AFUA_8G05740)	gene-AFUA_4G14712(AFUA_4G14712),gene-AFUA_6G09260(AFUA_6G09260),gene-AFUA_6G12160(AFUA_6G12160)
BP	GO:0009891	positive regulation of biosynthetic process	2	0	2	92	0.638737	0.908661	gene-AFUA_3G05780(AFUA_3G05780),gene-AFUA_7G00130(AFUA_7G00130)	-
BP	GO:1901606	alpha-amino acid catabolic process	1	0	1	43	0.639585	0.908661	gene-AFUA_2G17450(AFUA_2G17450)	-
MF	GO:0008236	serine-type peptidase activity	1	0	1	45	0.645158	0.854582	gene-AFUA_4G14000(AFUA_4G14000)	-
MF	GO:0016825	hydrolase activity, acting on acid phosphorus-nitrogen bonds	1	0	1	45	0.645158	0.854582	gene-AFUA_4G14000(AFUA_4G14000)	-
MF	GO:0017171	serine hydrolase activity	1	0	1	45	0.645158	0.854582	gene-AFUA_4G14000(AFUA_4G14000)	-
BP	GO:0051171	regulation of nitrogen compound metabolic process	13	3	16	729	0.646748	0.914663	gene-AFUA_1G01600(AFUA_1G01600),gene-AFUA_1G04140(AFUA_1G04140),gene-AFUA_2G05180(AFUA_2G05180),gene-AFUA_2G17440(AFUA_2G17440),gene-AFUA_3G01040(AFUA_3G01040),gene-AFUA_3G03900(AFUA_3G03900),gene-AFUA_3G05780(AFUA_3G05780),gene-AFUA_3G14940(AFUA_3G14940),gene-AFUA_4G01470(AFUA_4G01470),gene-AFUA_5G00390(AFUA_5G00390),gene-AFUA_5G14620(AFUA_5G14620),gene-AFUA_7G00130(AFUA_7G00130),gene-AFUA_8G057…	gene-AFUA_4G14712(AFUA_4G14712),gene-AFUA_6G09260(AFUA_6G09260),gene-AFUA_6G12160(AFUA_6G12160)
BP	GO:0010383	cell wall polysaccharide metabolic process	1	0	1	44	0.648071	0.914663	gene-AFUA_6G00770(AFUA_6G00770)	-
BP	GO:0051094	positive regulation of developmental process	1	0	1	44	0.648071	0.914663	gene-AFUA_3G05780(AFUA_3G05780)	-
BP	GO:0009889	regulation of biosynthetic process	12	3	15	686	0.649828	0.914663	gene-AFUA_1G01600(AFUA_1G01600),gene-AFUA_1G04140(AFUA_1G04140),gene-AFUA_2G05180(AFUA_2G05180),gene-AFUA_2G17440(AFUA_2G17440),gene-AFUA_3G01040(AFUA_3G01040),gene-AFUA_3G03900(AFUA_3G03900),gene-AFUA_3G05780(AFUA_3G05780),gene-AFUA_4G01470(AFUA_4G01470),gene-AFUA_5G00390(AFUA_5G00390),gene-AFUA_5G14620(AFUA_5G14620),gene-AFUA_7G00130(AFUA_7G00130),gene-AFUA_8G05740(AFUA_8G05740)	gene-AFUA_4G14712(AFUA_4G14712),gene-AFUA_6G09260(AFUA_6G09260),gene-AFUA_6G12160(AFUA_6G12160)
BP	GO:2000112	regulation of cellular macromolecule biosynthetic process	11	3	14	642	0.650899	0.914663	gene-AFUA_1G01600(AFUA_1G01600),gene-AFUA_1G04140(AFUA_1G04140),gene-AFUA_2G05180(AFUA_2G05180),gene-AFUA_3G01040(AFUA_3G01040),gene-AFUA_3G03900(AFUA_3G03900),gene-AFUA_3G05780(AFUA_3G05780),gene-AFUA_4G01470(AFUA_4G01470),gene-AFUA_5G00390(AFUA_5G00390),gene-AFUA_5G14620(AFUA_5G14620),gene-AFUA_7G00130(AFUA_7G00130),gene-AFUA_8G05740(AFUA_8G05740)	gene-AFUA_4G14712(AFUA_4G14712),gene-AFUA_6G09260(AFUA_6G09260),gene-AFUA_6G12160(AFUA_6G12160)
MF	GO:0016741	transferase activity, transferring one-carbon groups	3	0	3	147	0.653648	0.854712	gene-AFUA_3G12910(AFUA_3G12910),gene-AFUA_4G03630(AFUA_4G03630),gene-AFUA_5G10090(AFUA_5G10090)	-
MF	GO:0016747	transferase activity, transferring acyl groups other than amino-acyl groups	2	1	3	147	0.653648	0.854712	gene-AFUA_1G06040(AFUA_1G06040),gene-AFUA_7G00200(AFUA_7G00200)	gene-AFUA_8G01250(AFUA_8G01250)
MF	GO:0008233	peptidase activity	3	1	4	196	0.655392	0.854712	gene-AFUA_3G12930(AFUA_3G12930),gene-AFUA_4G14000(AFUA_4G14000),gene-AFUA_7G00170(AFUA_7G00170)	gene-AFUA_4G09580(AFUA_4G09580)
MF	GO:0016811	hydrolase activity, acting on carbon-nitrogen (but not peptide) bonds, in linear amides	1	0	1	47	0.661197	0.85786	gene-AFUA_1G02780(AFUA_1G02780)	-
BP	GO:0019222	regulation of metabolic process	14	3	17	781	0.663648	0.922419	gene-AFUA_1G00610(AFUA_1G00610),gene-AFUA_1G01600(AFUA_1G01600),gene-AFUA_1G04140(AFUA_1G04140),gene-AFUA_2G05180(AFUA_2G05180),gene-AFUA_2G17440(AFUA_2G17440),gene-AFUA_3G01040(AFUA_3G01040),gene-AFUA_3G03900(AFUA_3G03900),gene-AFUA_3G05780(AFUA_3G05780),gene-AFUA_3G14940(AFUA_3G14940),gene-AFUA_4G01470(AFUA_4G01470),gene-AFUA_5G00390(AFUA_5G00390),gene-AFUA_5G14620(AFUA_5G14620),gene-AFUA_7G001…	gene-AFUA_4G14712(AFUA_4G14712),gene-AFUA_6G09260(AFUA_6G09260),gene-AFUA_6G12160(AFUA_6G12160)
BP	GO:0000909	sporocarp development involved in sexual reproduction	1	0	1	46	0.664454	0.922419	gene-AFUA_1G01600(AFUA_1G01600)	-
BP	GO:0005996	monosaccharide metabolic process	1	0	1	46	0.664454	0.922419	gene-AFUA_6G07720(AFUA_6G07720)	-
BP	GO:0007005	mitochondrion organization	1	0	1	46	0.664454	0.922419	gene-AFUA_6G10900(AFUA_6G10900)	-
BP	GO:2000243	positive regulation of reproductive process	1	0	1	46	0.664454	0.922419	gene-AFUA_3G05780(AFUA_3G05780)	-
BP	GO:0010556	regulation of macromolecule biosynthetic process	11	3	14	648	0.664999	0.922419	gene-AFUA_1G01600(AFUA_1G01600),gene-AFUA_1G04140(AFUA_1G04140),gene-AFUA_2G05180(AFUA_2G05180),gene-AFUA_3G01040(AFUA_3G01040),gene-AFUA_3G03900(AFUA_3G03900),gene-AFUA_3G05780(AFUA_3G05780),gene-AFUA_4G01470(AFUA_4G01470),gene-AFUA_5G00390(AFUA_5G00390),gene-AFUA_5G14620(AFUA_5G14620),gene-AFUA_7G00130(AFUA_7G00130),gene-AFUA_8G05740(AFUA_8G05740)	gene-AFUA_4G14712(AFUA_4G14712),gene-AFUA_6G09260(AFUA_6G09260),gene-AFUA_6G12160(AFUA_6G12160)
MF	GO:0000287	magnesium ion binding	1	0	1	48	0.668944	0.860256	gene-AFUA_1G04150(AFUA_1G04150)	-
MF	GO:0016787	hydrolase activity	22	6	28	1307	0.669843	0.860256	gene-AFUA_1G02780(AFUA_1G02780),gene-AFUA_2G05180(AFUA_2G05180),gene-AFUA_2G14750(AFUA_2G14750),gene-AFUA_2G17440(AFUA_2G17440),gene-AFUA_3G03940(AFUA_3G03940),gene-AFUA_3G12330(AFUA_3G12330),gene-AFUA_3G12930(AFUA_3G12930),gene-AFUA_4G03730(AFUA_4G03730),gene-AFUA_4G14000(AFUA_4G14000),gene-AFUA_5G08810(AFUA_5G08810),gene-AFUA_5G09480(AFUA_5G09480),gene-AFUA_5G10540(AFUA_5G10540),gene-AFUA_5G131…	gene-AFUA_1G11180(AFUA_1G11180),gene-AFUA_2G14140(AFUA_2G14140),gene-AFUA_2G14520(AFUA_2G14520),gene-AFUA_4G09580(AFUA_4G09580),gene-AFUA_4G13770(AFUA_4G13770),gene-AFUA_8G06060(AFUA_8G06060)
BP	GO:0090068	positive regulation of cell cycle process	1	0	1	47	0.672359	0.928083	gene-AFUA_3G05780(AFUA_3G05780)	-
BP	GO:0005976	polysaccharide metabolic process	2	1	3	147	0.673734	0.928083	gene-AFUA_5G10540(AFUA_5G10540),gene-AFUA_6G00770(AFUA_6G00770)	gene-AFUA_2G14140(AFUA_2G14140)
BP	GO:1901565	organonitrogen compound catabolic process	4	0	4	196	0.678625	0.928083	gene-AFUA_1G13210(AFUA_1G13210),gene-AFUA_2G17450(AFUA_2G17450),gene-AFUA_4G08170(AFUA_4G08170),gene-AFUA_8G06980(AFUA_8G06980)	-
BP	GO:0010468	regulation of gene expression	11	3	14	656	0.683327	0.928083	gene-AFUA_1G01600(AFUA_1G01600),gene-AFUA_1G04140(AFUA_1G04140),gene-AFUA_2G05180(AFUA_2G05180),gene-AFUA_3G01040(AFUA_3G01040),gene-AFUA_3G03900(AFUA_3G03900),gene-AFUA_3G05780(AFUA_3G05780),gene-AFUA_4G01470(AFUA_4G01470),gene-AFUA_5G00390(AFUA_5G00390),gene-AFUA_5G14620(AFUA_5G14620),gene-AFUA_7G00130(AFUA_7G00130),gene-AFUA_8G05740(AFUA_8G05740)	gene-AFUA_4G14712(AFUA_4G14712),gene-AFUA_6G09260(AFUA_6G09260),gene-AFUA_6G12160(AFUA_6G12160)
MF	GO:0016810	hydrolase activity, acting on carbon-nitrogen (but not peptide) bonds	2	0	2	103	0.683431	0.865153	gene-AFUA_1G02780(AFUA_1G02780),gene-AFUA_5G13180(AFUA_5G13180)	-
BP	GO:0051172	negative regulation of nitrogen compound metabolic process	2	0	2	100	0.683742	0.928083	gene-AFUA_1G01600(AFUA_1G01600),gene-AFUA_3G14940(AFUA_3G14940)	-
BP	GO:0098655	cation transmembrane transport	1	1	2	100	0.683742	0.928083	gene-AFUA_7G06570(AFUA_7G06570)	gene-AFUA_4G13540(AFUA_4G13540)
MF	GO:0008757	S-adenosylmethionine-dependent methyltransferase activity	1	0	1	50	0.683915	0.865153	gene-AFUA_4G03630(AFUA_4G03630)	-
MF	GO:0071949	FAD binding	0	1	1	50	0.683915	0.865153	-	gene-AFUA_7G06960(AFUA_7G06960)
BP	GO:0019637	organophosphate metabolic process	4	1	5	245	0.684982	0.928083	gene-AFUA_2G14040(AFUA_2G14040),gene-AFUA_2G17450(AFUA_2G17450),gene-AFUA_7G01730(AFUA_7G01730),gene-AFUA_7G05580(AFUA_7G05580)	gene-AFUA_2G00450(AFUA_2G00450)
BP	GO:0042173	regulation of sporulation resulting in formation of a cellular spore	1	0	1	49	0.687619	0.928083	gene-AFUA_3G05780(AFUA_3G05780)	-
BP	GO:0006812	cation transport	2	1	3	151	0.691423	0.928083	gene-AFUA_7G06570(AFUA_7G06570),gene-AFUA_8G02670(AFUA_8G02670)	gene-AFUA_4G13540(AFUA_4G13540)
BP	GO:0032259	methylation	3	0	3	151	0.691423	0.928083	gene-AFUA_3G12910(AFUA_3G12910),gene-AFUA_4G03630(AFUA_4G03630),gene-AFUA_5G10090(AFUA_5G10090)	-
BP	GO:1901361	organic cyclic compound catabolic process	2	0	2	102	0.694258	0.928083	gene-AFUA_1G13210(AFUA_1G13210),gene-AFUA_2G17450(AFUA_2G17450)	-
BP	GO:0031668	cellular response to extracellular stimulus	0	1	1	50	0.694983	0.928083	-	gene-AFUA_3G03350(AFUA_3G03350)
BP	GO:0031669	cellular response to nutrient levels	0	1	1	50	0.694983	0.928083	-	gene-AFUA_3G03350(AFUA_3G03350)
BP	GO:0034305	regulation of asexual sporulation	1	0	1	50	0.694983	0.928083	gene-AFUA_3G05780(AFUA_3G05780)	-
BP	GO:0045787	positive regulation of cell cycle	1	0	1	50	0.694983	0.928083	gene-AFUA_3G05780(AFUA_3G05780)	-
BP	GO:0046034	ATP metabolic process	0	1	1	50	0.694983	0.928083	-	gene-AFUA_2G00450(AFUA_2G00450)
BP	GO:0051336	regulation of hydrolase activity	1	0	1	50	0.694983	0.928083	gene-AFUA_3G14940(AFUA_3G14940)	-
BP	GO:0071496	cellular response to external stimulus	0	1	1	50	0.694983	0.928083	-	gene-AFUA_3G03350(AFUA_3G03350)
MF	GO:0050660	flavin adenine dinucleotide binding	2	1	3	157	0.697244	0.877625	gene-AFUA_6G14280(AFUA_6G14280),gene-AFUA_7G06580(AFUA_7G06580)	gene-AFUA_7G06960(AFUA_7G06960)
BP	GO:0006073	cellular glucan metabolic process	1	0	1	51	0.702174	0.929984	gene-AFUA_5G10540(AFUA_5G10540)	-
BP	GO:0006650	glycerophospholipid metabolic process	1	0	1	51	0.702174	0.929984	gene-AFUA_2G14040(AFUA_2G14040)	-
BP	GO:0008654	phospholipid biosynthetic process	1	0	1	51	0.702174	0.929984	gene-AFUA_7G01730(AFUA_7G01730)	-
BP	GO:1903664	regulation of asexual reproduction	1	0	1	51	0.702174	0.929984	gene-AFUA_3G05780(AFUA_3G05780)	-
BP	GO:0031324	negative regulation of cellular metabolic process	2	0	2	104	0.704486	0.931134	gene-AFUA_1G01600(AFUA_1G01600),gene-AFUA_3G14940(AFUA_3G14940)	-
MF	GO:0008237	metallopeptidase activity	0	1	1	53	0.705122	0.878797	-	gene-AFUA_4G09580(AFUA_4G09580)
MF	GO:0008289	lipid binding	1	0	1	53	0.705122	0.878797	gene-AFUA_4G12590(AFUA_4G12590)	-
BP	GO:0008643	carbohydrate transport	1	0	1	52	0.709197	0.931633	gene-AFUA_4G01340(AFUA_4G01340)	-
BP	GO:0009991	response to extracellular stimulus	0	1	1	52	0.709197	0.931633	-	gene-AFUA_3G03350(AFUA_3G03350)
BP	GO:0031667	response to nutrient levels	0	1	1	52	0.709197	0.931633	-	gene-AFUA_3G03350(AFUA_3G03350)
BP	GO:0050793	regulation of developmental process	2	0	2	106	0.71443	0.936601	gene-AFUA_1G01600(AFUA_1G01600),gene-AFUA_3G05780(AFUA_3G05780)	-
BP	GO:0030584	sporocarp development	1	0	1	53	0.716055	0.936827	gene-AFUA_1G01600(AFUA_1G01600)	-
MF	GO:0016874	ligase activity	2	2	4	213	0.71867	0.891291	gene-AFUA_3G12920(AFUA_3G12920),gene-AFUA_7G00490(AFUA_7G00490)	gene-AFUA_3G02470(AFUA_3G02470),gene-AFUA_3G03350(AFUA_3G03350)
BP	GO:0030582	reproductive fruiting body development	1	0	1	54	0.722753	0.939871	gene-AFUA_1G01600(AFUA_1G01600)	-
BP	GO:0048315	conidium formation	1	0	1	54	0.722753	0.939871	gene-AFUA_3G05780(AFUA_3G05780)	-
BP	GO:0061794	conidium development	1	0	1	54	0.722753	0.939871	gene-AFUA_3G05780(AFUA_3G05780)	-
BP	GO:0006457	protein folding	0	1	1	55	0.729295	0.946469	-	gene-AFUA_5G04170(AFUA_5G04170)
BP	GO:0048523	negative regulation of cellular process	4	0	4	211	0.733641	0.950197	gene-AFUA_1G01600(AFUA_1G01600),gene-AFUA_3G05780(AFUA_3G05780),gene-AFUA_3G14940(AFUA_3G14940),gene-AFUA_5G00900(AFUA_5G00900)	-
BP	GO:0080090	regulation of primary metabolic process	12	3	15	727	0.737761	0.953619	gene-AFUA_1G01600(AFUA_1G01600),gene-AFUA_1G04140(AFUA_1G04140),gene-AFUA_2G05180(AFUA_2G05180),gene-AFUA_3G01040(AFUA_3G01040),gene-AFUA_3G03900(AFUA_3G03900),gene-AFUA_3G05780(AFUA_3G05780),gene-AFUA_3G14940(AFUA_3G14940),gene-AFUA_4G01470(AFUA_4G01470),gene-AFUA_5G00390(AFUA_5G00390),gene-AFUA_5G14620(AFUA_5G14620),gene-AFUA_7G00130(AFUA_7G00130),gene-AFUA_8G05740(AFUA_8G05740)	gene-AFUA_4G14712(AFUA_4G14712),gene-AFUA_6G09260(AFUA_6G09260),gene-AFUA_6G12160(AFUA_6G12160)
BP	GO:0015672	monovalent inorganic cation transport	0	1	1	58	0.748013	0.963011	-	gene-AFUA_4G13540(AFUA_4G13540)
BP	GO:0046486	glycerolipid metabolic process	1	0	1	58	0.748013	0.963011	gene-AFUA_2G14040(AFUA_2G14040)	-
MF	GO:0008080	N-acetyltransferase activity	0	1	1	60	0.749274	0.924713	-	gene-AFUA_8G01250(AFUA_8G01250)
BP	GO:0044042	glucan metabolic process	1	0	1	59	0.753963	0.968737	gene-AFUA_5G10540(AFUA_5G10540)	-
MF	GO:0046873	metal ion transmembrane transporter activity	0	1	1	61	0.755021	0.927283	-	gene-AFUA_4G13540(AFUA_4G13540)
BP	GO:0060255	regulation of macromolecule metabolic process	12	3	15	738	0.758843	0.973069	gene-AFUA_1G01600(AFUA_1G01600),gene-AFUA_1G04140(AFUA_1G04140),gene-AFUA_2G05180(AFUA_2G05180),gene-AFUA_3G01040(AFUA_3G01040),gene-AFUA_3G03900(AFUA_3G03900),gene-AFUA_3G05780(AFUA_3G05780),gene-AFUA_3G14940(AFUA_3G14940),gene-AFUA_4G01470(AFUA_4G01470),gene-AFUA_5G00390(AFUA_5G00390),gene-AFUA_5G14620(AFUA_5G14620),gene-AFUA_7G00130(AFUA_7G00130),gene-AFUA_8G05740(AFUA_8G05740)	gene-AFUA_4G14712(AFUA_4G14712),gene-AFUA_6G09260(AFUA_6G09260),gene-AFUA_6G12160(AFUA_6G12160)
MF	GO:0004519	endonuclease activity	1	0	1	62	0.760637	0.927629	gene-AFUA_6G10900(AFUA_6G10900)	-
BP	GO:0006281	DNA repair	2	1	3	169	0.762205	0.97544	gene-AFUA_1G01600(AFUA_1G01600),gene-AFUA_6G10900(AFUA_6G10900)	gene-AFUA_1G11180(AFUA_1G11180)
MF	GO:0030234	enzyme regulator activity	1	0	1	63	0.766126	0.927629	gene-AFUA_3G14940(AFUA_3G14940)	-
MF	GO:0070011	peptidase activity, acting on L-amino acid peptides	2	1	3	176	0.768525	0.927629	gene-AFUA_3G12930(AFUA_3G12930),gene-AFUA_4G14000(AFUA_4G14000)	gene-AFUA_4G09580(AFUA_4G09580)
MF	GO:0016757	transferase activity, transferring glycosyl groups	2	0	2	122	0.769969	0.927629	gene-AFUA_5G10540(AFUA_5G10540),gene-AFUA_7G04880(AFUA_7G04880)	-
CC	GO:0005635	nuclear envelope	0	1	1	72	0.772502	1	-	gene-AFUA_5G11100(AFUA_5G11100)
BP	GO:0000272	polysaccharide catabolic process	1	1	2	120	0.776475	0.980492	gene-AFUA_6G00770(AFUA_6G00770)	gene-AFUA_2G14140(AFUA_2G14140)
MF	GO:0016410	N-acyltransferase activity	0	1	1	65	0.776732	0.928195	-	gene-AFUA_8G01250(AFUA_8G01250)
MF	GO:0016853	isomerase activity	1	1	2	124	0.777776	0.928195	gene-AFUA_3G12920(AFUA_3G12920)	gene-AFUA_3G03350(AFUA_3G03350)
BP	GO:0034293	sexual sporulation	1	0	1	64	0.781683	0.980492	gene-AFUA_3G05780(AFUA_3G05780)	-
BP	GO:0043935	sexual sporulation resulting in formation of a cellular spore	1	0	1	64	0.781683	0.980492	gene-AFUA_3G05780(AFUA_3G05780)	-
BP	GO:0010605	negative regulation of macromolecule metabolic process	2	0	2	122	0.784315	0.980492	gene-AFUA_1G01600(AFUA_1G01600),gene-AFUA_3G14940(AFUA_3G14940)	-
BP	GO:0019953	sexual reproduction	2	0	2	122	0.784315	0.980492	gene-AFUA_1G01600(AFUA_1G01600),gene-AFUA_3G05780(AFUA_3G05780)	-
BP	GO:0044703	multi-organism reproductive process	2	0	2	122	0.784315	0.980492	gene-AFUA_1G01600(AFUA_1G01600),gene-AFUA_3G05780(AFUA_3G05780)	-
BP	GO:0051704	multi-organism process	2	0	2	122	0.784315	0.980492	gene-AFUA_1G01600(AFUA_1G01600),gene-AFUA_3G05780(AFUA_3G05780)	-
MF	GO:0015077	monovalent inorganic cation transmembrane transporter activity	0	1	1	67	0.78686	0.934628	-	gene-AFUA_4G13540(AFUA_4G13540)
BP	GO:0043937	regulation of sporulation	1	0	1	66	0.791883	0.980492	gene-AFUA_3G05780(AFUA_3G05780)	-
BP	GO:0045892	negative regulation of transcription, DNA-templated	1	0	1	66	0.791883	0.980492	gene-AFUA_1G01600(AFUA_1G01600)	-
BP	GO:1902679	negative regulation of RNA biosynthetic process	1	0	1	66	0.791883	0.980492	gene-AFUA_1G01600(AFUA_1G01600)	-
BP	GO:1903507	negative regulation of nucleic acid-templated transcription	1	0	1	66	0.791883	0.980492	gene-AFUA_1G01600(AFUA_1G01600)	-
BP	GO:0007154	cell communication	2	2	4	230	0.792901	0.980492	gene-AFUA_3G05780(AFUA_3G05780),gene-AFUA_5G00900(AFUA_5G00900)	gene-AFUA_3G03350(AFUA_3G03350),gene-AFUA_6G09260(AFUA_6G09260)
BP	GO:0034654	nucleobase-containing compound biosynthetic process	13	3	16	804	0.794007	0.980492	gene-AFUA_1G01600(AFUA_1G01600),gene-AFUA_1G04140(AFUA_1G04140),gene-AFUA_2G05180(AFUA_2G05180),gene-AFUA_2G17450(AFUA_2G17450),gene-AFUA_3G01040(AFUA_3G01040),gene-AFUA_3G03900(AFUA_3G03900),gene-AFUA_3G05780(AFUA_3G05780),gene-AFUA_4G01470(AFUA_4G01470),gene-AFUA_5G00390(AFUA_5G00390),gene-AFUA_5G01662(AFUA_5G01662),gene-AFUA_5G14620(AFUA_5G14620),gene-AFUA_7G00130(AFUA_7G00130),gene-AFUA_8G057…	gene-AFUA_4G14712(AFUA_4G14712),gene-AFUA_6G09260(AFUA_6G09260),gene-AFUA_6G12160(AFUA_6G12160)
CC	GO:0005743	mitochondrial inner membrane	1	0	1	77	0.794894	1	gene-AFUA_1G07350(AFUA_1G07350)	-
BP	GO:0009966	regulation of signal transduction	1	0	1	67	0.796804	0.980492	gene-AFUA_5G00900(AFUA_5G00900)	-
BP	GO:0023051	regulation of signaling	1	0	1	67	0.796804	0.980492	gene-AFUA_5G00900(AFUA_5G00900)	-
BP	GO:0034248	regulation of cellular amide metabolic process	1	0	1	67	0.796804	0.980492	gene-AFUA_3G05780(AFUA_3G05780)	-
BP	GO:0044248	cellular catabolic process	7	1	8	430	0.797959	0.980492	gene-AFUA_1G00610(AFUA_1G00610),gene-AFUA_1G13210(AFUA_1G13210),gene-AFUA_2G17450(AFUA_2G17450),gene-AFUA_4G08170(AFUA_4G08170),gene-AFUA_6G00770(AFUA_6G00770),gene-AFUA_6G03890(AFUA_6G03890),gene-AFUA_8G06980(AFUA_8G06980)	gene-AFUA_8G02000(AFUA_8G02000)
BP	GO:0009117	nucleotide metabolic process	1	1	2	126	0.79928	0.980492	gene-AFUA_2G17450(AFUA_2G17450)	gene-AFUA_2G00450(AFUA_2G00450)
BP	GO:0031325	positive regulation of cellular metabolic process	2	0	2	126	0.79928	0.980492	gene-AFUA_1G00610(AFUA_1G00610),gene-AFUA_3G05780(AFUA_3G05780)	-
BP	GO:0010646	regulation of cell communication	1	0	1	68	0.801609	0.980492	gene-AFUA_5G00900(AFUA_5G00900)	-
BP	GO:0045595	regulation of cell differentiation	1	0	1	68	0.801609	0.980492	gene-AFUA_3G05780(AFUA_3G05780)	-
MF	GO:0008324	cation transmembrane transporter activity	1	1	2	131	0.803319	0.949718	gene-AFUA_7G06570(AFUA_7G06570)	gene-AFUA_4G13540(AFUA_4G13540)
BP	GO:0009056	catabolic process	7	3	10	531	0.807793	0.980492	gene-AFUA_1G00610(AFUA_1G00610),gene-AFUA_1G13210(AFUA_1G13210),gene-AFUA_2G17450(AFUA_2G17450),gene-AFUA_4G08170(AFUA_4G08170),gene-AFUA_6G00770(AFUA_6G00770),gene-AFUA_6G03890(AFUA_6G03890),gene-AFUA_8G06980(AFUA_8G06980)	gene-AFUA_2G00450(AFUA_2G00450),gene-AFUA_2G14140(AFUA_2G14140),gene-AFUA_8G02000(AFUA_8G02000)
MF	GO:0004175	endopeptidase activity	1	0	1	72	0.810231	0.953435	gene-AFUA_4G14000(AFUA_4G14000)	-
BP	GO:0007165	signal transduction	2	1	3	184	0.810725	0.980492	gene-AFUA_3G05780(AFUA_3G05780),gene-AFUA_5G00900(AFUA_5G00900)	gene-AFUA_6G09260(AFUA_6G09260)
BP	GO:0023052	signaling	2	1	3	184	0.810725	0.980492	gene-AFUA_3G05780(AFUA_3G05780),gene-AFUA_5G00900(AFUA_5G00900)	gene-AFUA_6G09260(AFUA_6G09260)
BP	GO:0051253	negative regulation of RNA metabolic process	1	0	1	70	0.810884	0.980492	gene-AFUA_1G01600(AFUA_1G01600)	-
CC	GO:0019866	organelle inner membrane	1	0	1	81	0.811224	1	gene-AFUA_1G07350(AFUA_1G07350)	-
BP	GO:0006753	nucleoside phosphate metabolic process	1	1	2	130	0.813326	0.980492	gene-AFUA_2G17450(AFUA_2G17450)	gene-AFUA_2G00450(AFUA_2G00450)
BP	GO:0006066	alcohol metabolic process	0	1	1	71	0.815359	0.980492	-	gene-AFUA_8G02000(AFUA_8G02000)
BP	GO:0065007	biological regulation	18	6	24	1186	0.8184	0.980492	gene-AFUA_1G00610(AFUA_1G00610),gene-AFUA_1G01600(AFUA_1G01600),gene-AFUA_1G04140(AFUA_1G04140),gene-AFUA_2G05180(AFUA_2G05180),gene-AFUA_2G17440(AFUA_2G17440),gene-AFUA_3G01040(AFUA_3G01040),gene-AFUA_3G03900(AFUA_3G03900),gene-AFUA_3G05780(AFUA_3G05780),gene-AFUA_3G14940(AFUA_3G14940),gene-AFUA_4G01470(AFUA_4G01470),gene-AFUA_4G08170(AFUA_4G08170),gene-AFUA_4G12530(AFUA_4G12530),gene-AFUA_5G003…	gene-AFUA_2G00450(AFUA_2G00450),gene-AFUA_3G03350(AFUA_3G03350),gene-AFUA_4G13540(AFUA_4G13540),gene-AFUA_4G14712(AFUA_4G14712),gene-AFUA_6G09260(AFUA_6G09260),gene-AFUA_6G12160(AFUA_6G12160)
BP	GO:0006508	proteolysis	3	1	4	240	0.819627	0.980492	gene-AFUA_3G12930(AFUA_3G12930),gene-AFUA_3G14940(AFUA_3G14940),gene-AFUA_4G14000(AFUA_4G14000)	gene-AFUA_4G09580(AFUA_4G09580)
BP	GO:0007275	multicellular organism development	1	0	1	72	0.819729	0.980492	gene-AFUA_1G01600(AFUA_1G01600)	-
BP	GO:0032501	multicellular organismal process	1	0	1	72	0.819729	0.980492	gene-AFUA_1G01600(AFUA_1G01600)	-
BP	GO:0048608	reproductive structure development	1	0	1	72	0.819729	0.980492	gene-AFUA_1G01600(AFUA_1G01600)	-
BP	GO:0048731	system development	1	0	1	72	0.819729	0.980492	gene-AFUA_1G01600(AFUA_1G01600)	-
BP	GO:0061458	reproductive system development	1	0	1	72	0.819729	0.980492	gene-AFUA_1G01600(AFUA_1G01600)	-
BP	GO:0075259	spore-bearing structure development	1	0	1	72	0.819729	0.980492	gene-AFUA_1G01600(AFUA_1G01600)	-
BP	GO:0009892	negative regulation of metabolic process	2	0	2	133	0.823283	0.980492	gene-AFUA_1G01600(AFUA_1G01600),gene-AFUA_3G14940(AFUA_3G14940)	-
MF	GO:0017111	nucleoside-triphosphatase activity	2	1	3	195	0.825655	0.965778	gene-AFUA_2G05180(AFUA_2G05180),gene-AFUA_5G09480(AFUA_5G09480)	gene-AFUA_1G11180(AFUA_1G11180)
BP	GO:0003006	developmental process involved in reproduction	2	0	2	134	0.826495	0.980492	gene-AFUA_1G01600(AFUA_1G01600),gene-AFUA_3G05780(AFUA_3G05780)	-
BP	GO:0010558	negative regulation of macromolecule biosynthetic process	1	0	1	74	0.828163	0.980492	gene-AFUA_1G01600(AFUA_1G01600)	-
BP	GO:2000113	negative regulation of cellular macromolecule biosynthetic process	1	0	1	74	0.828163	0.980492	gene-AFUA_1G01600(AFUA_1G01600)	-
MF	GO:0016407	acetyltransferase activity	0	1	1	77	0.831058	0.965778	-	gene-AFUA_8G01250(AFUA_8G01250)
BP	GO:0048519	negative regulation of biological process	4	0	4	245	0.831902	0.980492	gene-AFUA_1G01600(AFUA_1G01600),gene-AFUA_3G05780(AFUA_3G05780),gene-AFUA_3G14940(AFUA_3G14940),gene-AFUA_5G00900(AFUA_5G00900)	-
MF	GO:0016788	hydrolase activity, acting on ester bonds	4	1	5	306	0.832172	0.965778	gene-AFUA_3G03940(AFUA_3G03940),gene-AFUA_6G10900(AFUA_6G10900),gene-AFUA_7G05580(AFUA_7G05580),gene-AFUA_8G01910(AFUA_8G01910)	gene-AFUA_8G06060(AFUA_8G06060)
BP	GO:0006631	fatty acid metabolic process	0	1	1	75	0.832232	0.980492	-	gene-AFUA_6G00740(AFUA_6G00740)
BP	GO:0022603	regulation of anatomical structure morphogenesis	1	0	1	75	0.832232	0.980492	gene-AFUA_3G05780(AFUA_3G05780)	-
BP	GO:0045934	negative regulation of nucleobase-containing compound metabolic process	1	0	1	75	0.832232	0.980492	gene-AFUA_1G01600(AFUA_1G01600)	-
BP	GO:0006974	cellular response to DNA damage stimulus	2	1	3	192	0.833038	0.980492	gene-AFUA_1G01600(AFUA_1G01600),gene-AFUA_6G10900(AFUA_6G10900)	gene-AFUA_1G11180(AFUA_1G11180)
BP	GO:0009165	nucleotide biosynthetic process	1	0	1	77	0.840085	0.986985	gene-AFUA_2G17450(AFUA_2G17450)	-
BP	GO:0009150	purine ribonucleotide metabolic process	0	1	1	78	0.843874	0.989634	-	gene-AFUA_2G00450(AFUA_2G00450)
MF	GO:0098772	molecular function regulator	1	0	1	81	0.846074	0.971608	gene-AFUA_3G14940(AFUA_3G14940)	-
BP	GO:0006725	cellular aromatic compound metabolic process	25	6	31	1526	0.847643	0.99225	gene-AFUA_1G01600(AFUA_1G01600),gene-AFUA_1G04140(AFUA_1G04140),gene-AFUA_1G07350(AFUA_1G07350),gene-AFUA_1G16564(AFUA_1G16564),gene-AFUA_2G05180(AFUA_2G05180),gene-AFUA_2G17440(AFUA_2G17440),gene-AFUA_2G17450(AFUA_2G17450),gene-AFUA_3G01040(AFUA_3G01040),gene-AFUA_3G03900(AFUA_3G03900),gene-AFUA_3G05780(AFUA_3G05780),gene-AFUA_3G12920(AFUA_3G12920),gene-AFUA_3G12930(AFUA_3G12930),gene-AFUA_3G129…	gene-AFUA_1G11180(AFUA_1G11180),gene-AFUA_2G00450(AFUA_2G00450),gene-AFUA_4G14560(AFUA_4G14560),gene-AFUA_4G14712(AFUA_4G14712),gene-AFUA_6G09260(AFUA_6G09260),gene-AFUA_6G12160(AFUA_6G12160)
BP	GO:0006163	purine nucleotide metabolic process	0	1	1	80	0.851186	0.994064	-	gene-AFUA_2G00450(AFUA_2G00450)
BP	GO:1901360	organic cyclic compound metabolic process	27	6	33	1620	0.8524	0.994064	gene-AFUA_1G01600(AFUA_1G01600),gene-AFUA_1G04140(AFUA_1G04140),gene-AFUA_1G07350(AFUA_1G07350),gene-AFUA_1G13210(AFUA_1G13210),gene-AFUA_1G16564(AFUA_1G16564),gene-AFUA_2G05180(AFUA_2G05180),gene-AFUA_2G17440(AFUA_2G17440),gene-AFUA_2G17450(AFUA_2G17450),gene-AFUA_3G01040(AFUA_3G01040),gene-AFUA_3G03900(AFUA_3G03900),gene-AFUA_3G05780(AFUA_3G05780),gene-AFUA_3G12920(AFUA_3G12920),gene-AFUA_3G129…	gene-AFUA_1G11180(AFUA_1G11180),gene-AFUA_2G00450(AFUA_2G00450),gene-AFUA_4G14560(AFUA_4G14560),gene-AFUA_4G14712(AFUA_4G14712),gene-AFUA_6G09260(AFUA_6G09260),gene-AFUA_6G12160(AFUA_6G12160)
BP	GO:0008152	metabolic process	76	20	96	4303	0.856792	0.994064	gene-AFUA_1G00500(AFUA_1G00500),gene-AFUA_1G00610(AFUA_1G00610),gene-AFUA_1G01600(AFUA_1G01600),gene-AFUA_1G02780(AFUA_1G02780),gene-AFUA_1G04140(AFUA_1G04140),gene-AFUA_1G04150(AFUA_1G04150),gene-AFUA_1G07350(AFUA_1G07350),gene-AFUA_1G13210(AFUA_1G13210),gene-AFUA_1G14040(AFUA_1G14040),gene-AFUA_1G15260(AFUA_1G15260),gene-AFUA_1G16564(AFUA_1G16564),gene-AFUA_2G01400(AFUA_2G01400),gene-AFUA_2G050…	gene-AFUA_1G11180(AFUA_1G11180),gene-AFUA_1G17170(AFUA_1G17170),gene-AFUA_2G00450(AFUA_2G00450),gene-AFUA_2G14140(AFUA_2G14140),gene-AFUA_2G14520(AFUA_2G14520),gene-AFUA_3G00180(AFUA_3G00180),gene-AFUA_3G01070(AFUA_3G01070),gene-AFUA_3G01690(AFUA_3G01690),gene-AFUA_3G03350(AFUA_3G03350),gene-AFUA_4G09580(AFUA_4G09580),gene-AFUA_4G13770(AFUA_4G13770),gene-AFUA_4G14560(AFUA_4G14560),gene-AFUA_4G147…
BP	GO:1901293	nucleoside phosphate biosynthetic process	1	0	1	82	0.858159	0.994064	gene-AFUA_2G17450(AFUA_2G17450)	-
MF	GO:0016301	kinase activity	2	2	4	265	0.859064	0.971608	gene-AFUA_2G14040(AFUA_2G14040),gene-AFUA_6G07720(AFUA_6G07720)	gene-AFUA_2G00450(AFUA_2G00450),gene-AFUA_6G09260(AFUA_6G09260)
MF	GO:0016879	ligase activity, forming carbon-nitrogen bonds	0	1	1	85	0.859764	0.971608	-	gene-AFUA_3G02470(AFUA_3G02470)
BP	GO:0046483	heterocycle metabolic process	25	6	31	1538	0.860209	0.994064	gene-AFUA_1G01600(AFUA_1G01600),gene-AFUA_1G04140(AFUA_1G04140),gene-AFUA_1G07350(AFUA_1G07350),gene-AFUA_1G13210(AFUA_1G13210),gene-AFUA_1G16564(AFUA_1G16564),gene-AFUA_2G05180(AFUA_2G05180),gene-AFUA_2G17440(AFUA_2G17440),gene-AFUA_2G17450(AFUA_2G17450),gene-AFUA_3G01040(AFUA_3G01040),gene-AFUA_3G03900(AFUA_3G03900),gene-AFUA_3G05780(AFUA_3G05780),gene-AFUA_3G12920(AFUA_3G12920),gene-AFUA_3G129…	gene-AFUA_1G11180(AFUA_1G11180),gene-AFUA_2G00450(AFUA_2G00450),gene-AFUA_4G14560(AFUA_4G14560),gene-AFUA_4G14712(AFUA_4G14712),gene-AFUA_6G09260(AFUA_6G09260),gene-AFUA_6G12160(AFUA_6G12160)
BP	GO:0009259	ribonucleotide metabolic process	0	1	1	83	0.861522	0.994064	-	gene-AFUA_2G00450(AFUA_2G00450)
BP	GO:0019693	ribose phosphate metabolic process	0	1	1	83	0.861522	0.994064	-	gene-AFUA_2G00450(AFUA_2G00450)
BP	GO:0048468	cell development	1	0	1	83	0.861522	0.994064	gene-AFUA_3G05780(AFUA_3G05780)	-
MF	GO:0016462	pyrophosphatase activity	2	1	3	210	0.861911	0.971608	gene-AFUA_2G05180(AFUA_2G05180),gene-AFUA_5G09480(AFUA_5G09480)	gene-AFUA_1G11180(AFUA_1G11180)
MF	GO:0016817	hydrolase activity, acting on acid anhydrides	2	1	3	210	0.861911	0.971608	gene-AFUA_2G05180(AFUA_2G05180),gene-AFUA_5G09480(AFUA_5G09480)	gene-AFUA_1G11180(AFUA_1G11180)
MF	GO:0016818	hydrolase activity, acting on acid anhydrides, in phosphorus-containing anhydrides	2	1	3	210	0.861911	0.971608	gene-AFUA_2G05180(AFUA_2G05180),gene-AFUA_5G09480(AFUA_5G09480)	gene-AFUA_1G11180(AFUA_1G11180)
MF	GO:0016773	phosphotransferase activity, alcohol group as acceptor	1	2	3	211	0.864078	0.971608	gene-AFUA_2G14040(AFUA_2G14040)	gene-AFUA_2G00450(AFUA_2G00450),gene-AFUA_6G09260(AFUA_6G09260)
BP	GO:0009890	negative regulation of biosynthetic process	1	0	1	84	0.864807	0.994297	gene-AFUA_1G01600(AFUA_1G01600)	-
BP	GO:0031327	negative regulation of cellular biosynthetic process	1	0	1	84	0.864807	0.994297	gene-AFUA_1G01600(AFUA_1G01600)	-
MF	GO:0016779	nucleotidyltransferase activity	1	0	1	88	0.869233	0.97308	gene-AFUA_1G16564(AFUA_1G16564)	-
BP	GO:0031328	positive regulation of cellular biosynthetic process	1	0	1	87	0.874203	0.999194	gene-AFUA_3G05780(AFUA_3G05780)	-
BP	GO:0098662	inorganic cation transmembrane transport	0	1	1	87	0.874203	0.999194	-	gene-AFUA_4G13540(AFUA_4G13540)
BP	GO:0009058	biosynthetic process	28	7	35	1732	0.874492	0.999194	gene-AFUA_1G01600(AFUA_1G01600),gene-AFUA_1G04140(AFUA_1G04140),gene-AFUA_2G05180(AFUA_2G05180),gene-AFUA_2G17440(AFUA_2G17440),gene-AFUA_2G17450(AFUA_2G17450),gene-AFUA_3G01040(AFUA_3G01040),gene-AFUA_3G03900(AFUA_3G03900),gene-AFUA_3G05780(AFUA_3G05780),gene-AFUA_3G12910(AFUA_3G12910),gene-AFUA_3G12920(AFUA_3G12920),gene-AFUA_3G12930(AFUA_3G12930),gene-AFUA_3G12960(AFUA_3G12960),gene-AFUA_4G008…	gene-AFUA_3G03350(AFUA_3G03350),gene-AFUA_4G14560(AFUA_4G14560),gene-AFUA_4G14712(AFUA_4G14712),gene-AFUA_6G00740(AFUA_6G00740),gene-AFUA_6G09260(AFUA_6G09260),gene-AFUA_6G12160(AFUA_6G12160),gene-AFUA_8G07210(AFUA_8G07210)
BP	GO:0071554	cell wall organization or biogenesis	2	0	2	152	0.87603	0.999194	gene-AFUA_6G00770(AFUA_6G00770),gene-AFUA_8G06980(AFUA_8G06980)	-
BP	GO:0048583	regulation of response to stimulus	1	0	1	88	0.877189	0.999194	gene-AFUA_5G00900(AFUA_5G00900)	-
BP	GO:0090407	organophosphate biosynthetic process	2	0	2	153	0.878362	0.999194	gene-AFUA_2G17450(AFUA_2G17450),gene-AFUA_7G01730(AFUA_7G01730)	-
BP	GO:0098660	inorganic ion transmembrane transport	0	1	1	90	0.882952	1	-	gene-AFUA_4G13540(AFUA_4G13540)
BP	GO:1901576	organic substance biosynthetic process	26	7	33	1652	0.883047	1	gene-AFUA_1G01600(AFUA_1G01600),gene-AFUA_1G04140(AFUA_1G04140),gene-AFUA_2G05180(AFUA_2G05180),gene-AFUA_2G17440(AFUA_2G17440),gene-AFUA_2G17450(AFUA_2G17450),gene-AFUA_3G01040(AFUA_3G01040),gene-AFUA_3G03900(AFUA_3G03900),gene-AFUA_3G05780(AFUA_3G05780),gene-AFUA_3G12920(AFUA_3G12920),gene-AFUA_3G12930(AFUA_3G12930),gene-AFUA_3G12960(AFUA_3G12960),gene-AFUA_4G00860(AFUA_4G00860),gene-AFUA_4G014…	gene-AFUA_3G03350(AFUA_3G03350),gene-AFUA_4G14560(AFUA_4G14560),gene-AFUA_4G14712(AFUA_4G14712),gene-AFUA_6G00740(AFUA_6G00740),gene-AFUA_6G09260(AFUA_6G09260),gene-AFUA_6G12160(AFUA_6G12160),gene-AFUA_8G07210(AFUA_8G07210)
BP	GO:0019439	aromatic compound catabolic process	1	0	1	92	0.888446	1	gene-AFUA_2G17450(AFUA_2G17450)	-
BP	GO:1901575	organic substance catabolic process	5	3	8	484	0.889507	1	gene-AFUA_1G13210(AFUA_1G13210),gene-AFUA_2G17450(AFUA_2G17450),gene-AFUA_4G08170(AFUA_4G08170),gene-AFUA_6G00770(AFUA_6G00770),gene-AFUA_8G06980(AFUA_8G06980)	gene-AFUA_2G00450(AFUA_2G00450),gene-AFUA_2G14140(AFUA_2G14140),gene-AFUA_8G02000(AFUA_8G02000)
MF	GO:0004518	nuclease activity	1	0	1	96	0.891495	0.993605	gene-AFUA_6G10900(AFUA_6G10900)	-
BP	GO:0072521	purine-containing compound metabolic process	0	1	1	95	0.89621	1	-	gene-AFUA_2G00450(AFUA_2G00450)
MF	GO:0043565	sequence-specific DNA binding	1	0	1	98	0.896446	0.99474	gene-AFUA_3G05780(AFUA_3G05780)	-
BP	GO:0006397	mRNA processing	1	0	1	97	0.901086	1	gene-AFUA_1G07350(AFUA_1G07350)	-
BP	GO:0006259	DNA metabolic process	2	1	3	224	0.9012	1	gene-AFUA_1G01600(AFUA_1G01600),gene-AFUA_6G10900(AFUA_6G10900)	gene-AFUA_1G11180(AFUA_1G11180)
BP	GO:0048518	positive regulation of biological process	3	0	3	224	0.9012	1	gene-AFUA_1G00610(AFUA_1G00610),gene-AFUA_3G05780(AFUA_3G05780),gene-AFUA_7G00130(AFUA_7G00130)	-
BP	GO:0044265	cellular macromolecule catabolic process	2	0	2	164	0.901484	1	gene-AFUA_6G00770(AFUA_6G00770),gene-AFUA_8G06980(AFUA_8G06980)	-
CC	GO:0031090	organelle membrane	4	0	4	325	0.902767	1	gene-AFUA_1G06040(AFUA_1G06040),gene-AFUA_1G07350(AFUA_1G07350),gene-AFUA_4G12530(AFUA_4G12530),gene-AFUA_6G14280(AFUA_6G14280)	-
BP	GO:1903046	meiotic cell cycle process	1	0	1	98	0.903438	1	gene-AFUA_3G05780(AFUA_3G05780)	-
CC	GO:0031966	mitochondrial membrane	1	0	1	114	0.905034	1	gene-AFUA_1G07350(AFUA_1G07350)	-
BP	GO:0010629	negative regulation of gene expression	1	0	1	100	0.907977	1	gene-AFUA_1G01600(AFUA_1G01600)	-
CC	GO:0031967	organelle envelope	1	1	2	194	0.909061	1	gene-AFUA_1G07350(AFUA_1G07350)	gene-AFUA_5G11100(AFUA_5G11100)
CC	GO:0031975	envelope	1	1	2	195	0.910586	1	gene-AFUA_1G07350(AFUA_1G07350)	gene-AFUA_5G11100(AFUA_5G11100)
MF	GO:0003677	DNA binding	5	3	8	517	0.911271	1	gene-AFUA_3G05780(AFUA_3G05780),gene-AFUA_5G01662(AFUA_5G01662),gene-AFUA_5G14620(AFUA_5G14620),gene-AFUA_6G10900(AFUA_6G10900),gene-AFUA_7G00130(AFUA_7G00130)	gene-AFUA_1G11180(AFUA_1G11180),gene-AFUA_4G14712(AFUA_4G14712),gene-AFUA_6G12160(AFUA_6G12160)
BP	GO:0055086	nucleobase-containing small molecule metabolic process	1	1	2	170	0.912313	1	gene-AFUA_2G17450(AFUA_2G17450)	gene-AFUA_2G00450(AFUA_2G00450)
BP	GO:0090305	nucleic acid phosphodiester bond hydrolysis	1	0	1	104	0.91643	1	gene-AFUA_6G10900(AFUA_6G10900)	-
CC	GO:0005740	mitochondrial envelope	1	0	1	123	0.921323	1	gene-AFUA_1G07350(AFUA_1G07350)	-
CC	GO:0098805	whole membrane	1	0	1	124	0.922953	1	gene-AFUA_4G12530(AFUA_4G12530)	-
BP	GO:0050794	regulation of cellular process	15	3	18	1010	0.923802	1	gene-AFUA_1G00610(AFUA_1G00610),gene-AFUA_1G01600(AFUA_1G01600),gene-AFUA_1G04140(AFUA_1G04140),gene-AFUA_2G05180(AFUA_2G05180),gene-AFUA_2G17440(AFUA_2G17440),gene-AFUA_3G01040(AFUA_3G01040),gene-AFUA_3G03900(AFUA_3G03900),gene-AFUA_3G05780(AFUA_3G05780),gene-AFUA_3G14940(AFUA_3G14940),gene-AFUA_4G01470(AFUA_4G01470),gene-AFUA_5G00390(AFUA_5G00390),gene-AFUA_5G00900(AFUA_5G00900),gene-AFUA_5G146…	gene-AFUA_4G14712(AFUA_4G14712),gene-AFUA_6G09260(AFUA_6G09260),gene-AFUA_6G12160(AFUA_6G12160)
MF	GO:0022890	inorganic cation transmembrane transporter activity	0	1	1	114	0.928774	1	-	gene-AFUA_4G13540(AFUA_4G13540)
BP	GO:0032268	regulation of cellular protein metabolic process	1	0	1	111	0.929408	1	gene-AFUA_3G14940(AFUA_3G14940)	-
BP	GO:0051321	meiotic cell cycle	1	0	1	111	0.929408	1	gene-AFUA_3G05780(AFUA_3G05780)	-
MF	GO:0036094	small molecule binding	14	7	21	1197	0.931276	1	gene-AFUA_1G00500(AFUA_1G00500),gene-AFUA_1G04150(AFUA_1G04150),gene-AFUA_1G07350(AFUA_1G07350),gene-AFUA_1G14040(AFUA_1G14040),gene-AFUA_2G15130(AFUA_2G15130),gene-AFUA_5G09480(AFUA_5G09480),gene-AFUA_6G00510(AFUA_6G00510),gene-AFUA_6G07720(AFUA_6G07720),gene-AFUA_6G08020(AFUA_6G08020),gene-AFUA_6G14280(AFUA_6G14280),gene-AFUA_7G00160(AFUA_7G00160),gene-AFUA_7G06540(AFUA_7G06540),gene-AFUA_7G065…	gene-AFUA_1G11180(AFUA_1G11180),gene-AFUA_2G00450(AFUA_2G00450),gene-AFUA_3G03350(AFUA_3G03350),gene-AFUA_4G14560(AFUA_4G14560),gene-AFUA_5G04170(AFUA_5G04170),gene-AFUA_6G09260(AFUA_6G09260),gene-AFUA_7G06960(AFUA_7G06960)
BP	GO:0006796	phosphate-containing compound metabolic process	7	2	9	576	0.932625	1	gene-AFUA_2G14040(AFUA_2G14040),gene-AFUA_2G17450(AFUA_2G17450),gene-AFUA_3G03940(AFUA_3G03940),gene-AFUA_6G07720(AFUA_6G07720),gene-AFUA_7G01730(AFUA_7G01730),gene-AFUA_7G05580(AFUA_7G05580),gene-AFUA_8G01910(AFUA_8G01910)	gene-AFUA_2G00450(AFUA_2G00450),gene-AFUA_6G09260(AFUA_6G09260)
BP	GO:0030436	asexual sporulation	1	0	1	114	0.934338	1	gene-AFUA_3G05780(AFUA_3G05780)	-
BP	GO:0044249	cellular biosynthetic process	24	7	31	1634	0.935037	1	gene-AFUA_1G01600(AFUA_1G01600),gene-AFUA_1G04140(AFUA_1G04140),gene-AFUA_2G05180(AFUA_2G05180),gene-AFUA_2G17440(AFUA_2G17440),gene-AFUA_2G17450(AFUA_2G17450),gene-AFUA_3G01040(AFUA_3G01040),gene-AFUA_3G03900(AFUA_3G03900),gene-AFUA_3G05780(AFUA_3G05780),gene-AFUA_3G12920(AFUA_3G12920),gene-AFUA_3G12930(AFUA_3G12930),gene-AFUA_3G12960(AFUA_3G12960),gene-AFUA_4G00860(AFUA_4G00860),gene-AFUA_4G014…	gene-AFUA_3G03350(AFUA_3G03350),gene-AFUA_4G14560(AFUA_4G14560),gene-AFUA_4G14712(AFUA_4G14712),gene-AFUA_6G00740(AFUA_6G00740),gene-AFUA_6G09260(AFUA_6G09260),gene-AFUA_6G12160(AFUA_6G12160),gene-AFUA_8G07210(AFUA_8G07210)
BP	GO:0006793	phosphorus metabolic process	7	2	9	579	0.935092	1	gene-AFUA_2G14040(AFUA_2G14040),gene-AFUA_2G17450(AFUA_2G17450),gene-AFUA_3G03940(AFUA_3G03940),gene-AFUA_6G07720(AFUA_6G07720),gene-AFUA_7G01730(AFUA_7G01730),gene-AFUA_7G05580(AFUA_7G05580),gene-AFUA_8G01910(AFUA_8G01910)	gene-AFUA_2G00450(AFUA_2G00450),gene-AFUA_6G09260(AFUA_6G09260)
BP	GO:0016070	RNA metabolic process	14	3	17	986	0.940258	1	gene-AFUA_1G01600(AFUA_1G01600),gene-AFUA_1G04140(AFUA_1G04140),gene-AFUA_1G07350(AFUA_1G07350),gene-AFUA_1G16564(AFUA_1G16564),gene-AFUA_2G05180(AFUA_2G05180),gene-AFUA_3G01040(AFUA_3G01040),gene-AFUA_3G03900(AFUA_3G03900),gene-AFUA_3G05780(AFUA_3G05780),gene-AFUA_4G01470(AFUA_4G01470),gene-AFUA_5G00390(AFUA_5G00390),gene-AFUA_5G01662(AFUA_5G01662),gene-AFUA_5G14620(AFUA_5G14620),gene-AFUA_7G001…	gene-AFUA_4G14712(AFUA_4G14712),gene-AFUA_6G09260(AFUA_6G09260),gene-AFUA_6G12160(AFUA_6G12160)
BP	GO:0043603	cellular amide metabolic process	5	1	6	427	0.941473	1	gene-AFUA_1G02780(AFUA_1G02780),gene-AFUA_1G13210(AFUA_1G13210),gene-AFUA_3G05780(AFUA_3G05780),gene-AFUA_3G12920(AFUA_3G12920),gene-AFUA_3G12960(AFUA_3G12960)	gene-AFUA_3G03350(AFUA_3G03350)
BP	GO:0010564	regulation of cell cycle process	1	0	1	119	0.941807	1	gene-AFUA_3G05780(AFUA_3G05780)	-
BP	GO:0019954	asexual reproduction	1	0	1	119	0.941807	1	gene-AFUA_3G05780(AFUA_3G05780)	-
BP	GO:0044271	cellular nitrogen compound biosynthetic process	18	4	22	1229	0.94231	1	gene-AFUA_1G01600(AFUA_1G01600),gene-AFUA_1G04140(AFUA_1G04140),gene-AFUA_2G05180(AFUA_2G05180),gene-AFUA_2G17440(AFUA_2G17440),gene-AFUA_2G17450(AFUA_2G17450),gene-AFUA_3G01040(AFUA_3G01040),gene-AFUA_3G03900(AFUA_3G03900),gene-AFUA_3G05780(AFUA_3G05780),gene-AFUA_3G12920(AFUA_3G12920),gene-AFUA_3G12930(AFUA_3G12930),gene-AFUA_3G12960(AFUA_3G12960),gene-AFUA_4G01470(AFUA_4G01470),gene-AFUA_5G003…	gene-AFUA_3G03350(AFUA_3G03350),gene-AFUA_4G14712(AFUA_4G14712),gene-AFUA_6G09260(AFUA_6G09260),gene-AFUA_6G12160(AFUA_6G12160)
BP	GO:0051246	regulation of protein metabolic process	1	0	1	120	0.943197	1	gene-AFUA_3G14940(AFUA_3G14940)	-
BP	GO:0022414	reproductive process	2	0	2	193	0.944365	1	gene-AFUA_1G01600(AFUA_1G01600),gene-AFUA_3G05780(AFUA_3G05780)	-
MF	GO:0043168	anion binding	11	7	18	1072	0.944705	1	gene-AFUA_1G00500(AFUA_1G00500),gene-AFUA_1G14040(AFUA_1G14040),gene-AFUA_2G15130(AFUA_2G15130),gene-AFUA_5G09480(AFUA_5G09480),gene-AFUA_6G07720(AFUA_6G07720),gene-AFUA_6G08020(AFUA_6G08020),gene-AFUA_6G14280(AFUA_6G14280),gene-AFUA_7G00160(AFUA_7G00160),gene-AFUA_7G06540(AFUA_7G06540),gene-AFUA_7G06580(AFUA_7G06580),gene-AFUA_8G02150(AFUA_8G02150)	gene-AFUA_1G11180(AFUA_1G11180),gene-AFUA_2G00450(AFUA_2G00450),gene-AFUA_3G03350(AFUA_3G03350),gene-AFUA_4G14560(AFUA_4G14560),gene-AFUA_5G04170(AFUA_5G04170),gene-AFUA_6G09260(AFUA_6G09260),gene-AFUA_7G06960(AFUA_7G06960)
BP	GO:0016071	mRNA metabolic process	1	0	1	122	0.945878	1	gene-AFUA_1G07350(AFUA_1G07350)	-
BP	GO:0030435	sporulation resulting in formation of a cellular spore	1	0	1	123	0.94717	1	gene-AFUA_3G05780(AFUA_3G05780)	-
BP	GO:0048646	anatomical structure formation involved in morphogenesis	1	0	1	123	0.94717	1	gene-AFUA_3G05780(AFUA_3G05780)	-
BP	GO:0016310	phosphorylation	2	2	4	322	0.948707	1	gene-AFUA_2G14040(AFUA_2G14040),gene-AFUA_6G07720(AFUA_6G07720)	gene-AFUA_2G00450(AFUA_2G00450),gene-AFUA_6G09260(AFUA_6G09260)
CC	GO:0005739	mitochondrion	3	0	3	302	0.949212	1	gene-AFUA_1G07350(AFUA_1G07350),gene-AFUA_2G05060(AFUA_2G05060),gene-AFUA_6G10900(AFUA_6G10900)	-
MF	GO:0016772	transferase activity, transferring phosphorus-containing groups	3	2	5	392	0.949288	1	gene-AFUA_1G16564(AFUA_1G16564),gene-AFUA_2G14040(AFUA_2G14040),gene-AFUA_6G07720(AFUA_6G07720)	gene-AFUA_2G00450(AFUA_2G00450),gene-AFUA_6G09260(AFUA_6G09260)
CC	GO:0098588	bounding membrane of organelle	1	0	1	146	0.951436	1	gene-AFUA_4G12530(AFUA_4G12530)	-
BP	GO:0050790	regulation of catalytic activity	1	0	1	128	0.953189	1	gene-AFUA_3G14940(AFUA_3G14940)	-
BP	GO:0050789	regulation of biological process	15	3	18	1061	0.954732	1	gene-AFUA_1G00610(AFUA_1G00610),gene-AFUA_1G01600(AFUA_1G01600),gene-AFUA_1G04140(AFUA_1G04140),gene-AFUA_2G05180(AFUA_2G05180),gene-AFUA_2G17440(AFUA_2G17440),gene-AFUA_3G01040(AFUA_3G01040),gene-AFUA_3G03900(AFUA_3G03900),gene-AFUA_3G05780(AFUA_3G05780),gene-AFUA_3G14940(AFUA_3G14940),gene-AFUA_4G01470(AFUA_4G01470),gene-AFUA_5G00390(AFUA_5G00390),gene-AFUA_5G00900(AFUA_5G00900),gene-AFUA_5G146…	gene-AFUA_4G14712(AFUA_4G14712),gene-AFUA_6G09260(AFUA_6G09260),gene-AFUA_6G12160(AFUA_6G12160)
MF	GO:0008144	drug binding	6	4	10	688	0.959547	1	gene-AFUA_2G15130(AFUA_2G15130),gene-AFUA_5G09480(AFUA_5G09480),gene-AFUA_6G07720(AFUA_6G07720),gene-AFUA_6G08020(AFUA_6G08020),gene-AFUA_7G06540(AFUA_7G06540),gene-AFUA_8G02150(AFUA_8G02150)	gene-AFUA_1G11180(AFUA_1G11180),gene-AFUA_2G00450(AFUA_2G00450),gene-AFUA_5G04170(AFUA_5G04170),gene-AFUA_6G09260(AFUA_6G09260)
BP	GO:0048522	positive regulation of cellular process	2	0	2	211	0.96136	1	gene-AFUA_1G00610(AFUA_1G00610),gene-AFUA_3G05780(AFUA_3G05780)	-
BP	GO:0065009	regulation of molecular function	1	0	1	137	0.962359	1	gene-AFUA_3G14940(AFUA_3G14940)	-
BP	GO:0009057	macromolecule catabolic process	2	1	3	279	0.962657	1	gene-AFUA_6G00770(AFUA_6G00770),gene-AFUA_8G06980(AFUA_8G06980)	gene-AFUA_2G14140(AFUA_2G14140)
BP	GO:0048856	anatomical structure development	2	0	2	216	0.965123	1	gene-AFUA_1G01600(AFUA_1G01600),gene-AFUA_3G05780(AFUA_3G05780)	-
MF	GO:0004672	protein kinase activity	0	1	1	145	0.965618	1	-	gene-AFUA_6G09260(AFUA_6G09260)
MF	GO:0005524	ATP binding	4	4	8	597	0.96844	1	gene-AFUA_2G15130(AFUA_2G15130),gene-AFUA_5G09480(AFUA_5G09480),gene-AFUA_6G07720(AFUA_6G07720),gene-AFUA_6G08020(AFUA_6G08020)	gene-AFUA_1G11180(AFUA_1G11180),gene-AFUA_2G00450(AFUA_2G00450),gene-AFUA_5G04170(AFUA_5G04170),gene-AFUA_6G09260(AFUA_6G09260)
BP	GO:0035556	intracellular signal transduction	0	1	1	146	0.969743	1	-	gene-AFUA_6G09260(AFUA_6G09260)
MF	GO:0032559	adenyl ribonucleotide binding	4	4	8	606	0.972141	1	gene-AFUA_2G15130(AFUA_2G15130),gene-AFUA_5G09480(AFUA_5G09480),gene-AFUA_6G07720(AFUA_6G07720),gene-AFUA_6G08020(AFUA_6G08020)	gene-AFUA_1G11180(AFUA_1G11180),gene-AFUA_2G00450(AFUA_2G00450),gene-AFUA_5G04170(AFUA_5G04170),gene-AFUA_6G09260(AFUA_6G09260)
MF	GO:0030554	adenyl nucleotide binding	4	4	8	607	0.972527	1	gene-AFUA_2G15130(AFUA_2G15130),gene-AFUA_5G09480(AFUA_5G09480),gene-AFUA_6G07720(AFUA_6G07720),gene-AFUA_6G08020(AFUA_6G08020)	gene-AFUA_1G11180(AFUA_1G11180),gene-AFUA_2G00450(AFUA_2G00450),gene-AFUA_5G04170(AFUA_5G04170),gene-AFUA_6G09260(AFUA_6G09260)
BP	GO:0009653	anatomical structure morphogenesis	1	0	1	155	0.975688	1	gene-AFUA_3G05780(AFUA_3G05780)	-
BP	GO:0043934	sporulation	1	0	1	156	0.976272	1	gene-AFUA_3G05780(AFUA_3G05780)	-
BP	GO:0090304	nucleic acid metabolic process	15	4	19	1175	0.978036	1	gene-AFUA_1G01600(AFUA_1G01600),gene-AFUA_1G04140(AFUA_1G04140),gene-AFUA_1G07350(AFUA_1G07350),gene-AFUA_1G16564(AFUA_1G16564),gene-AFUA_2G05180(AFUA_2G05180),gene-AFUA_3G01040(AFUA_3G01040),gene-AFUA_3G03900(AFUA_3G03900),gene-AFUA_3G05780(AFUA_3G05780),gene-AFUA_4G01470(AFUA_4G01470),gene-AFUA_5G00390(AFUA_5G00390),gene-AFUA_5G01662(AFUA_5G01662),gene-AFUA_5G14620(AFUA_5G14620),gene-AFUA_6G109…	gene-AFUA_1G11180(AFUA_1G11180),gene-AFUA_4G14712(AFUA_4G14712),gene-AFUA_6G09260(AFUA_6G09260),gene-AFUA_6G12160(AFUA_6G12160)
BP	GO:0051726	regulation of cell cycle	1	0	1	160	0.978473	1	gene-AFUA_3G05780(AFUA_3G05780)	-
BP	GO:0030154	cell differentiation	1	0	1	161	0.978991	1	gene-AFUA_3G05780(AFUA_3G05780)	-
MF	GO:0032553	ribonucleotide binding	6	4	10	741	0.979738	1	gene-AFUA_1G00500(AFUA_1G00500),gene-AFUA_1G14040(AFUA_1G14040),gene-AFUA_2G15130(AFUA_2G15130),gene-AFUA_5G09480(AFUA_5G09480),gene-AFUA_6G07720(AFUA_6G07720),gene-AFUA_6G08020(AFUA_6G08020)	gene-AFUA_1G11180(AFUA_1G11180),gene-AFUA_2G00450(AFUA_2G00450),gene-AFUA_5G04170(AFUA_5G04170),gene-AFUA_6G09260(AFUA_6G09260)
BP	GO:0048869	cellular developmental process	1	0	1	163	0.97999	1	gene-AFUA_3G05780(AFUA_3G05780)	-
MF	GO:0005488	binding	42	15	57	2990	0.980441	1	gene-AFUA_1G00500(AFUA_1G00500),gene-AFUA_1G04140(AFUA_1G04140),gene-AFUA_1G04150(AFUA_1G04150),gene-AFUA_1G07350(AFUA_1G07350),gene-AFUA_1G14040(AFUA_1G14040),gene-AFUA_2G05060(AFUA_2G05060),gene-AFUA_2G05180(AFUA_2G05180),gene-AFUA_2G15130(AFUA_2G15130),gene-AFUA_2G17450(AFUA_2G17450),gene-AFUA_3G01040(AFUA_3G01040),gene-AFUA_3G03900(AFUA_3G03900),gene-AFUA_3G05780(AFUA_3G05780),gene-AFUA_3G129…	gene-AFUA_1G11180(AFUA_1G11180),gene-AFUA_2G00450(AFUA_2G00450),gene-AFUA_3G01070(AFUA_3G01070),gene-AFUA_3G01690(AFUA_3G01690),gene-AFUA_3G03350(AFUA_3G03350),gene-AFUA_3G05575(AFUA_3G05575),gene-AFUA_4G14560(AFUA_4G14560),gene-AFUA_4G14712(AFUA_4G14712),gene-AFUA_5G04170(AFUA_5G04170),gene-AFUA_5G14740(AFUA_5G14740),gene-AFUA_6G00740(AFUA_6G00740),gene-AFUA_6G09260(AFUA_6G09260),gene-AFUA_6G121…
BP	GO:1901135	carbohydrate derivative metabolic process	1	1	2	246	0.981324	1	gene-AFUA_8G06980(AFUA_8G06980)	gene-AFUA_2G00450(AFUA_2G00450)
MF	GO:0000166	nucleotide binding	11	5	16	1072	0.982139	1	gene-AFUA_1G00500(AFUA_1G00500),gene-AFUA_1G04150(AFUA_1G04150),gene-AFUA_1G07350(AFUA_1G07350),gene-AFUA_1G14040(AFUA_1G14040),gene-AFUA_2G15130(AFUA_2G15130),gene-AFUA_5G09480(AFUA_5G09480),gene-AFUA_6G00510(AFUA_6G00510),gene-AFUA_6G07720(AFUA_6G07720),gene-AFUA_6G08020(AFUA_6G08020),gene-AFUA_6G14280(AFUA_6G14280),gene-AFUA_7G06580(AFUA_7G06580)	gene-AFUA_1G11180(AFUA_1G11180),gene-AFUA_2G00450(AFUA_2G00450),gene-AFUA_5G04170(AFUA_5G04170),gene-AFUA_6G09260(AFUA_6G09260),gene-AFUA_7G06960(AFUA_7G06960)
MF	GO:1901265	nucleoside phosphate binding	11	5	16	1072	0.982139	1	gene-AFUA_1G00500(AFUA_1G00500),gene-AFUA_1G04150(AFUA_1G04150),gene-AFUA_1G07350(AFUA_1G07350),gene-AFUA_1G14040(AFUA_1G14040),gene-AFUA_2G15130(AFUA_2G15130),gene-AFUA_5G09480(AFUA_5G09480),gene-AFUA_6G00510(AFUA_6G00510),gene-AFUA_6G07720(AFUA_6G07720),gene-AFUA_6G08020(AFUA_6G08020),gene-AFUA_6G14280(AFUA_6G14280),gene-AFUA_7G06580(AFUA_7G06580)	gene-AFUA_1G11180(AFUA_1G11180),gene-AFUA_2G00450(AFUA_2G00450),gene-AFUA_5G04170(AFUA_5G04170),gene-AFUA_6G09260(AFUA_6G09260),gene-AFUA_7G06960(AFUA_7G06960)
BP	GO:0044237	cellular metabolic process	47	10	57	2936	0.984214	1	gene-AFUA_1G00610(AFUA_1G00610),gene-AFUA_1G01600(AFUA_1G01600),gene-AFUA_1G02780(AFUA_1G02780),gene-AFUA_1G04140(AFUA_1G04140),gene-AFUA_1G07350(AFUA_1G07350),gene-AFUA_1G13210(AFUA_1G13210),gene-AFUA_1G16564(AFUA_1G16564),gene-AFUA_2G05060(AFUA_2G05060),gene-AFUA_2G05180(AFUA_2G05180),gene-AFUA_2G14040(AFUA_2G14040),gene-AFUA_2G15312(AFUA_2G15312),gene-AFUA_2G17440(AFUA_2G17440),gene-AFUA_2G174…	gene-AFUA_1G11180(AFUA_1G11180),gene-AFUA_2G00450(AFUA_2G00450),gene-AFUA_3G03350(AFUA_3G03350),gene-AFUA_4G14560(AFUA_4G14560),gene-AFUA_4G14712(AFUA_4G14712),gene-AFUA_6G00740(AFUA_6G00740),gene-AFUA_6G09260(AFUA_6G09260),gene-AFUA_6G12160(AFUA_6G12160),gene-AFUA_8G02000(AFUA_8G02000),gene-AFUA_8G07210(AFUA_8G07210)
BP	GO:0032502	developmental process	2	0	2	255	0.984562	1	gene-AFUA_1G01600(AFUA_1G01600),gene-AFUA_3G05780(AFUA_3G05780)	-
MF	GO:0097367	carbohydrate derivative binding	6	4	10	761	0.984601	1	gene-AFUA_1G00500(AFUA_1G00500),gene-AFUA_1G14040(AFUA_1G14040),gene-AFUA_2G15130(AFUA_2G15130),gene-AFUA_5G09480(AFUA_5G09480),gene-AFUA_6G07720(AFUA_6G07720),gene-AFUA_6G08020(AFUA_6G08020)	gene-AFUA_1G11180(AFUA_1G11180),gene-AFUA_2G00450(AFUA_2G00450),gene-AFUA_5G04170(AFUA_5G04170),gene-AFUA_6G09260(AFUA_6G09260)
BP	GO:0000003	reproduction	2	0	2	261	0.986412	1	gene-AFUA_1G01600(AFUA_1G01600),gene-AFUA_3G05780(AFUA_3G05780)	-
BP	GO:0043043	peptide biosynthetic process	2	1	3	333	0.98659	1	gene-AFUA_3G12920(AFUA_3G12920),gene-AFUA_3G12960(AFUA_3G12960)	gene-AFUA_3G03350(AFUA_3G03350)
MF	GO:0140096	catalytic activity, acting on a protein	3	2	5	478	0.987163	1	gene-AFUA_3G12930(AFUA_3G12930),gene-AFUA_4G14000(AFUA_4G14000),gene-AFUA_7G00170(AFUA_7G00170)	gene-AFUA_4G09580(AFUA_4G09580),gene-AFUA_6G09260(AFUA_6G09260)
BP	GO:0034645	cellular macromolecule biosynthetic process	13	3	16	1070	0.987393	1	gene-AFUA_1G01600(AFUA_1G01600),gene-AFUA_1G04140(AFUA_1G04140),gene-AFUA_2G05180(AFUA_2G05180),gene-AFUA_3G01040(AFUA_3G01040),gene-AFUA_3G03900(AFUA_3G03900),gene-AFUA_3G05780(AFUA_3G05780),gene-AFUA_4G01470(AFUA_4G01470),gene-AFUA_5G00390(AFUA_5G00390),gene-AFUA_5G01662(AFUA_5G01662),gene-AFUA_5G10540(AFUA_5G10540),gene-AFUA_5G14620(AFUA_5G14620),gene-AFUA_7G00130(AFUA_7G00130),gene-AFUA_8G057…	gene-AFUA_4G14712(AFUA_4G14712),gene-AFUA_6G09260(AFUA_6G09260),gene-AFUA_6G12160(AFUA_6G12160)
BP	GO:0006468	protein phosphorylation	0	1	1	188	0.989133	1	-	gene-AFUA_6G09260(AFUA_6G09260)
BP	GO:0006518	peptide metabolic process	2	1	3	345	0.989402	1	gene-AFUA_3G12920(AFUA_3G12920),gene-AFUA_3G12960(AFUA_3G12960)	gene-AFUA_3G03350(AFUA_3G03350)
BP	GO:0009059	macromolecule biosynthetic process	13	3	16	1091	0.990411	1	gene-AFUA_1G01600(AFUA_1G01600),gene-AFUA_1G04140(AFUA_1G04140),gene-AFUA_2G05180(AFUA_2G05180),gene-AFUA_3G01040(AFUA_3G01040),gene-AFUA_3G03900(AFUA_3G03900),gene-AFUA_3G05780(AFUA_3G05780),gene-AFUA_4G01470(AFUA_4G01470),gene-AFUA_5G00390(AFUA_5G00390),gene-AFUA_5G01662(AFUA_5G01662),gene-AFUA_5G10540(AFUA_5G10540),gene-AFUA_5G14620(AFUA_5G14620),gene-AFUA_7G00130(AFUA_7G00130),gene-AFUA_8G057…	gene-AFUA_4G14712(AFUA_4G14712),gene-AFUA_6G09260(AFUA_6G09260),gene-AFUA_6G12160(AFUA_6G12160)
BP	GO:0006139	nucleobase-containing compound metabolic process	16	5	21	1345	0.990661	1	gene-AFUA_1G01600(AFUA_1G01600),gene-AFUA_1G04140(AFUA_1G04140),gene-AFUA_1G07350(AFUA_1G07350),gene-AFUA_1G16564(AFUA_1G16564),gene-AFUA_2G05180(AFUA_2G05180),gene-AFUA_2G17450(AFUA_2G17450),gene-AFUA_3G01040(AFUA_3G01040),gene-AFUA_3G03900(AFUA_3G03900),gene-AFUA_3G05780(AFUA_3G05780),gene-AFUA_4G01470(AFUA_4G01470),gene-AFUA_5G00390(AFUA_5G00390),gene-AFUA_5G01662(AFUA_5G01662),gene-AFUA_5G146…	gene-AFUA_1G11180(AFUA_1G11180),gene-AFUA_2G00450(AFUA_2G00450),gene-AFUA_4G14712(AFUA_4G14712),gene-AFUA_6G09260(AFUA_6G09260),gene-AFUA_6G12160(AFUA_6G12160)
CC	GO:0012505	endomembrane system	2	1	3	414	0.992149	1	gene-AFUA_1G06040(AFUA_1G06040),gene-AFUA_6G14280(AFUA_6G14280)	gene-AFUA_5G11100(AFUA_5G11100)
MF	GO:0035639	purine ribonucleoside triphosphate binding	4	4	8	696	0.992642	1	gene-AFUA_2G15130(AFUA_2G15130),gene-AFUA_5G09480(AFUA_5G09480),gene-AFUA_6G07720(AFUA_6G07720),gene-AFUA_6G08020(AFUA_6G08020)	gene-AFUA_1G11180(AFUA_1G11180),gene-AFUA_2G00450(AFUA_2G00450),gene-AFUA_5G04170(AFUA_5G04170),gene-AFUA_6G09260(AFUA_6G09260)
BP	GO:0034641	cellular nitrogen compound metabolic process	23	6	29	1754	0.992849	1	gene-AFUA_1G01600(AFUA_1G01600),gene-AFUA_1G02780(AFUA_1G02780),gene-AFUA_1G04140(AFUA_1G04140),gene-AFUA_1G07350(AFUA_1G07350),gene-AFUA_1G13210(AFUA_1G13210),gene-AFUA_1G16564(AFUA_1G16564),gene-AFUA_2G05180(AFUA_2G05180),gene-AFUA_2G17440(AFUA_2G17440),gene-AFUA_2G17450(AFUA_2G17450),gene-AFUA_3G01040(AFUA_3G01040),gene-AFUA_3G03900(AFUA_3G03900),gene-AFUA_3G05780(AFUA_3G05780),gene-AFUA_3G129…	gene-AFUA_1G11180(AFUA_1G11180),gene-AFUA_2G00450(AFUA_2G00450),gene-AFUA_3G03350(AFUA_3G03350),gene-AFUA_4G14712(AFUA_4G14712),gene-AFUA_6G09260(AFUA_6G09260),gene-AFUA_6G12160(AFUA_6G12160)
MF	GO:0032555	purine ribonucleotide binding	4	4	8	705	0.99361	1	gene-AFUA_2G15130(AFUA_2G15130),gene-AFUA_5G09480(AFUA_5G09480),gene-AFUA_6G07720(AFUA_6G07720),gene-AFUA_6G08020(AFUA_6G08020)	gene-AFUA_1G11180(AFUA_1G11180),gene-AFUA_2G00450(AFUA_2G00450),gene-AFUA_5G04170(AFUA_5G04170),gene-AFUA_6G09260(AFUA_6G09260)
MF	GO:0017076	purine nucleotide binding	4	4	8	706	0.99371	1	gene-AFUA_2G15130(AFUA_2G15130),gene-AFUA_5G09480(AFUA_5G09480),gene-AFUA_6G07720(AFUA_6G07720),gene-AFUA_6G08020(AFUA_6G08020)	gene-AFUA_1G11180(AFUA_1G11180),gene-AFUA_2G00450(AFUA_2G00450),gene-AFUA_5G04170(AFUA_5G04170),gene-AFUA_6G09260(AFUA_6G09260)
BP	GO:0043604	amide biosynthetic process	2	1	3	381	0.994846	1	gene-AFUA_3G12920(AFUA_3G12920),gene-AFUA_3G12960(AFUA_3G12960)	gene-AFUA_3G03350(AFUA_3G03350)
BP	GO:0009987	cellular process	67	18	85	4171	0.994966	1	gene-AFUA_1G00610(AFUA_1G00610),gene-AFUA_1G01600(AFUA_1G01600),gene-AFUA_1G02780(AFUA_1G02780),gene-AFUA_1G04140(AFUA_1G04140),gene-AFUA_1G07350(AFUA_1G07350),gene-AFUA_1G13210(AFUA_1G13210),gene-AFUA_1G16564(AFUA_1G16564),gene-AFUA_2G00810(AFUA_2G00810),gene-AFUA_2G05060(AFUA_2G05060),gene-AFUA_2G05180(AFUA_2G05180),gene-AFUA_2G12710(AFUA_2G12710),gene-AFUA_2G14040(AFUA_2G14040),gene-AFUA_2G151…	gene-AFUA_1G11180(AFUA_1G11180),gene-AFUA_2G00450(AFUA_2G00450),gene-AFUA_2G17660(AFUA_2G17660),gene-AFUA_3G00200(AFUA_3G00200),gene-AFUA_3G01890(AFUA_3G01890),gene-AFUA_3G03350(AFUA_3G03350),gene-AFUA_4G01360(AFUA_4G01360),gene-AFUA_4G13540(AFUA_4G13540),gene-AFUA_4G14560(AFUA_4G14560),gene-AFUA_4G14712(AFUA_4G14712),gene-AFUA_5G04170(AFUA_5G04170),gene-AFUA_6G00740(AFUA_6G00740),gene-AFUA_6G092…
BP	GO:0042886	amide transport	1	0	1	231	0.996223	1	gene-AFUA_1G13210(AFUA_1G13210)	-
BP	GO:0071704	organic substance metabolic process	45	15	60	3199	0.996735	1	gene-AFUA_1G01600(AFUA_1G01600),gene-AFUA_1G02780(AFUA_1G02780),gene-AFUA_1G04140(AFUA_1G04140),gene-AFUA_1G07350(AFUA_1G07350),gene-AFUA_1G13210(AFUA_1G13210),gene-AFUA_1G16564(AFUA_1G16564),gene-AFUA_2G05180(AFUA_2G05180),gene-AFUA_2G14040(AFUA_2G14040),gene-AFUA_2G14750(AFUA_2G14750),gene-AFUA_2G15312(AFUA_2G15312),gene-AFUA_2G17440(AFUA_2G17440),gene-AFUA_2G17450(AFUA_2G17450),gene-AFUA_3G010…	gene-AFUA_1G11180(AFUA_1G11180),gene-AFUA_2G00450(AFUA_2G00450),gene-AFUA_2G14140(AFUA_2G14140),gene-AFUA_2G14520(AFUA_2G14520),gene-AFUA_3G03350(AFUA_3G03350),gene-AFUA_4G09580(AFUA_4G09580),gene-AFUA_4G13770(AFUA_4G13770),gene-AFUA_4G14560(AFUA_4G14560),gene-AFUA_4G14712(AFUA_4G14712),gene-AFUA_6G00740(AFUA_6G00740),gene-AFUA_6G09260(AFUA_6G09260),gene-AFUA_6G12160(AFUA_6G12160),gene-AFUA_8G020…
BP	GO:0006396	RNA processing	1	0	1	245	0.997327	1	gene-AFUA_1G07350(AFUA_1G07350)	-
BP	GO:0010467	gene expression	13	3	16	1187	0.99749	1	gene-AFUA_1G01600(AFUA_1G01600),gene-AFUA_1G04140(AFUA_1G04140),gene-AFUA_1G07350(AFUA_1G07350),gene-AFUA_2G05180(AFUA_2G05180),gene-AFUA_3G01040(AFUA_3G01040),gene-AFUA_3G03900(AFUA_3G03900),gene-AFUA_3G05780(AFUA_3G05780),gene-AFUA_4G01470(AFUA_4G01470),gene-AFUA_5G00390(AFUA_5G00390),gene-AFUA_5G01662(AFUA_5G01662),gene-AFUA_5G14620(AFUA_5G14620),gene-AFUA_7G00130(AFUA_7G00130),gene-AFUA_8G057…	gene-AFUA_4G14712(AFUA_4G14712),gene-AFUA_6G09260(AFUA_6G09260),gene-AFUA_6G12160(AFUA_6G12160)
MF	GO:1901363	heterocyclic compound binding	23	8	31	1985	0.997565	1	gene-AFUA_1G00500(AFUA_1G00500),gene-AFUA_1G04150(AFUA_1G04150),gene-AFUA_1G07350(AFUA_1G07350),gene-AFUA_1G14040(AFUA_1G14040),gene-AFUA_2G05180(AFUA_2G05180),gene-AFUA_2G15130(AFUA_2G15130),gene-AFUA_3G05780(AFUA_3G05780),gene-AFUA_3G12960(AFUA_3G12960),gene-AFUA_5G01662(AFUA_5G01662),gene-AFUA_5G09480(AFUA_5G09480),gene-AFUA_5G10420(AFUA_5G10420),gene-AFUA_5G14620(AFUA_5G14620),gene-AFUA_6G005…	gene-AFUA_1G11180(AFUA_1G11180),gene-AFUA_2G00450(AFUA_2G00450),gene-AFUA_3G01690(AFUA_3G01690),gene-AFUA_4G14712(AFUA_4G14712),gene-AFUA_5G04170(AFUA_5G04170),gene-AFUA_6G09260(AFUA_6G09260),gene-AFUA_6G12160(AFUA_6G12160),gene-AFUA_7G06960(AFUA_7G06960)
MF	GO:0097159	organic cyclic compound binding	23	8	31	1986	0.997596	1	gene-AFUA_1G00500(AFUA_1G00500),gene-AFUA_1G04150(AFUA_1G04150),gene-AFUA_1G07350(AFUA_1G07350),gene-AFUA_1G14040(AFUA_1G14040),gene-AFUA_2G05180(AFUA_2G05180),gene-AFUA_2G15130(AFUA_2G15130),gene-AFUA_3G05780(AFUA_3G05780),gene-AFUA_3G12960(AFUA_3G12960),gene-AFUA_5G01662(AFUA_5G01662),gene-AFUA_5G09480(AFUA_5G09480),gene-AFUA_5G10420(AFUA_5G10420),gene-AFUA_5G14620(AFUA_5G14620),gene-AFUA_6G005…	gene-AFUA_1G11180(AFUA_1G11180),gene-AFUA_2G00450(AFUA_2G00450),gene-AFUA_3G01690(AFUA_3G01690),gene-AFUA_4G14712(AFUA_4G14712),gene-AFUA_5G04170(AFUA_5G04170),gene-AFUA_6G09260(AFUA_6G09260),gene-AFUA_6G12160(AFUA_6G12160),gene-AFUA_7G06960(AFUA_7G06960)
MF	GO:0005515	protein binding	0	1	1	259	0.997726	1	-	gene-AFUA_5G04170(AFUA_5G04170)
BP	GO:0022402	cell cycle process	1	0	1	271	0.998598	1	gene-AFUA_3G05780(AFUA_3G05780)	-
BP	GO:1901566	organonitrogen compound biosynthetic process	6	1	7	714	0.998604	1	gene-AFUA_2G17440(AFUA_2G17440),gene-AFUA_2G17450(AFUA_2G17450),gene-AFUA_3G12920(AFUA_3G12920),gene-AFUA_3G12930(AFUA_3G12930),gene-AFUA_3G12960(AFUA_3G12960),gene-AFUA_7G00170(AFUA_7G00170)	gene-AFUA_3G03350(AFUA_3G03350)
MF	GO:0003723	RNA binding	1	0	1	290	0.998925	1	gene-AFUA_1G07350(AFUA_1G07350)	-
CC	GO:0005634	nucleus	15	3	18	1537	0.998986	1	gene-AFUA_1G01600(AFUA_1G01600),gene-AFUA_1G04140(AFUA_1G04140),gene-AFUA_1G16564(AFUA_1G16564),gene-AFUA_2G05180(AFUA_2G05180),gene-AFUA_3G01040(AFUA_3G01040),gene-AFUA_3G03900(AFUA_3G03900),gene-AFUA_3G05780(AFUA_3G05780),gene-AFUA_4G01470(AFUA_4G01470),gene-AFUA_5G00390(AFUA_5G00390),gene-AFUA_5G01662(AFUA_5G01662),gene-AFUA_5G14620(AFUA_5G14620),gene-AFUA_6G10900(AFUA_6G10900),gene-AFUA_7G001…	gene-AFUA_4G14712(AFUA_4G14712),gene-AFUA_5G11100(AFUA_5G11100),gene-AFUA_6G12160(AFUA_6G12160)
CC	GO:0110165	cellular anatomical entity	70	20	90	4825	0.99901	1	gene-AFUA_1G01600(AFUA_1G01600),gene-AFUA_1G03090(AFUA_1G03090),gene-AFUA_1G04140(AFUA_1G04140),gene-AFUA_1G06040(AFUA_1G06040),gene-AFUA_1G07350(AFUA_1G07350),gene-AFUA_1G09980(AFUA_1G09980),gene-AFUA_1G10160(AFUA_1G10160),gene-AFUA_1G13210(AFUA_1G13210),gene-AFUA_1G14300(AFUA_1G14300),gene-AFUA_1G16564(AFUA_1G16564),gene-AFUA_2G02480(AFUA_2G02480),gene-AFUA_2G05060(AFUA_2G05060),gene-AFUA_2G051…	gene-AFUA_2G17660(AFUA_2G17660),gene-AFUA_3G00200(AFUA_3G00200),gene-AFUA_3G00500(AFUA_3G00500),gene-AFUA_3G01630(AFUA_3G01630),gene-AFUA_3G01890(AFUA_3G01890),gene-AFUA_4G00580(AFUA_4G00580),gene-AFUA_4G01360(AFUA_4G01360),gene-AFUA_4G03010(AFUA_4G03010),gene-AFUA_4G09580(AFUA_4G09580),gene-AFUA_4G13540(AFUA_4G13540),gene-AFUA_4G14712(AFUA_4G14712),gene-AFUA_5G00620(AFUA_5G00620),gene-AFUA_5G041…
MF	GO:0003676	nucleic acid binding	7	3	10	957	0.999263	1	gene-AFUA_1G07350(AFUA_1G07350),gene-AFUA_2G05180(AFUA_2G05180),gene-AFUA_3G05780(AFUA_3G05780),gene-AFUA_5G01662(AFUA_5G01662),gene-AFUA_5G14620(AFUA_5G14620),gene-AFUA_6G10900(AFUA_6G10900),gene-AFUA_7G00130(AFUA_7G00130)	gene-AFUA_1G11180(AFUA_1G11180),gene-AFUA_4G14712(AFUA_4G14712),gene-AFUA_6G12160(AFUA_6G12160)
BP	GO:0006464	cellular protein modification process	2	1	3	476	0.999299	1	gene-AFUA_3G12930(AFUA_3G12930),gene-AFUA_7G00170(AFUA_7G00170)	gene-AFUA_6G09260(AFUA_6G09260)
BP	GO:0036211	protein modification process	2	1	3	476	0.999299	1	gene-AFUA_3G12930(AFUA_3G12930),gene-AFUA_7G00170(AFUA_7G00170)	gene-AFUA_6G09260(AFUA_6G09260)
BP	GO:0044238	primary metabolic process	37	13	50	2898	0.999408	1	gene-AFUA_1G01600(AFUA_1G01600),gene-AFUA_1G02780(AFUA_1G02780),gene-AFUA_1G04140(AFUA_1G04140),gene-AFUA_1G07350(AFUA_1G07350),gene-AFUA_1G16564(AFUA_1G16564),gene-AFUA_2G05180(AFUA_2G05180),gene-AFUA_2G14040(AFUA_2G14040),gene-AFUA_2G14750(AFUA_2G14750),gene-AFUA_2G15312(AFUA_2G15312),gene-AFUA_2G17440(AFUA_2G17440),gene-AFUA_2G17450(AFUA_2G17450),gene-AFUA_3G01040(AFUA_3G01040),gene-AFUA_3G039…	gene-AFUA_1G11180(AFUA_1G11180),gene-AFUA_2G00450(AFUA_2G00450),gene-AFUA_2G14140(AFUA_2G14140),gene-AFUA_2G14520(AFUA_2G14520),gene-AFUA_4G09580(AFUA_4G09580),gene-AFUA_4G13770(AFUA_4G13770),gene-AFUA_4G14712(AFUA_4G14712),gene-AFUA_6G00740(AFUA_6G00740),gene-AFUA_6G09260(AFUA_6G09260),gene-AFUA_6G12160(AFUA_6G12160),gene-AFUA_8G02000(AFUA_8G02000),gene-AFUA_8G06060(AFUA_8G06060),gene-AFUA_8G072…
BP	GO:0007049	cell cycle	1	0	1	319	0.999577	1	gene-AFUA_3G05780(AFUA_3G05780)	-
BP	GO:0043412	macromolecule modification	2	1	3	521	0.999739	1	gene-AFUA_3G12930(AFUA_3G12930),gene-AFUA_7G00170(AFUA_7G00170)	gene-AFUA_6G09260(AFUA_6G09260)
BP	GO:0044260	cellular macromolecule metabolic process	19	4	23	1706	0.999772	1	gene-AFUA_1G01600(AFUA_1G01600),gene-AFUA_1G04140(AFUA_1G04140),gene-AFUA_2G05180(AFUA_2G05180),gene-AFUA_3G01040(AFUA_3G01040),gene-AFUA_3G03900(AFUA_3G03900),gene-AFUA_3G05780(AFUA_3G05780),gene-AFUA_3G12930(AFUA_3G12930),gene-AFUA_3G14940(AFUA_3G14940),gene-AFUA_4G01470(AFUA_4G01470),gene-AFUA_5G00390(AFUA_5G00390),gene-AFUA_5G01662(AFUA_5G01662),gene-AFUA_5G10540(AFUA_5G10540),gene-AFUA_5G146…	gene-AFUA_1G11180(AFUA_1G11180),gene-AFUA_4G14712(AFUA_4G14712),gene-AFUA_6G09260(AFUA_6G09260),gene-AFUA_6G12160(AFUA_6G12160)
BP	GO:1901564	organonitrogen compound metabolic process	15	4	19	1512	0.999815	1	gene-AFUA_1G02780(AFUA_1G02780),gene-AFUA_1G13210(AFUA_1G13210),gene-AFUA_2G17440(AFUA_2G17440),gene-AFUA_2G17450(AFUA_2G17450),gene-AFUA_3G05780(AFUA_3G05780),gene-AFUA_3G12920(AFUA_3G12920),gene-AFUA_3G12930(AFUA_3G12930),gene-AFUA_3G12960(AFUA_3G12960),gene-AFUA_3G14940(AFUA_3G14940),gene-AFUA_4G08170(AFUA_4G08170),gene-AFUA_4G14000(AFUA_4G14000),gene-AFUA_5G07360(AFUA_5G07360),gene-AFUA_7G001…	gene-AFUA_2G00450(AFUA_2G00450),gene-AFUA_3G03350(AFUA_3G03350),gene-AFUA_4G09580(AFUA_4G09580),gene-AFUA_6G09260(AFUA_6G09260)
CC	GO:0043227	membrane-bounded organelle	23	3	26	2188	0.999946	1	gene-AFUA_1G01600(AFUA_1G01600),gene-AFUA_1G04140(AFUA_1G04140),gene-AFUA_1G06040(AFUA_1G06040),gene-AFUA_1G07350(AFUA_1G07350),gene-AFUA_1G16564(AFUA_1G16564),gene-AFUA_2G05060(AFUA_2G05060),gene-AFUA_2G05180(AFUA_2G05180),gene-AFUA_3G01040(AFUA_3G01040),gene-AFUA_3G03900(AFUA_3G03900),gene-AFUA_3G05780(AFUA_3G05780),gene-AFUA_4G00860(AFUA_4G00860),gene-AFUA_4G01470(AFUA_4G01470),gene-AFUA_4G125…	gene-AFUA_4G14712(AFUA_4G14712),gene-AFUA_5G11100(AFUA_5G11100),gene-AFUA_6G12160(AFUA_6G12160)
BP	GO:0006807	nitrogen compound metabolic process	31	7	38	2522	0.99995	1	gene-AFUA_1G01600(AFUA_1G01600),gene-AFUA_1G02780(AFUA_1G02780),gene-AFUA_1G04140(AFUA_1G04140),gene-AFUA_1G07350(AFUA_1G07350),gene-AFUA_1G13210(AFUA_1G13210),gene-AFUA_1G16564(AFUA_1G16564),gene-AFUA_2G05180(AFUA_2G05180),gene-AFUA_2G17440(AFUA_2G17440),gene-AFUA_2G17450(AFUA_2G17450),gene-AFUA_3G01040(AFUA_3G01040),gene-AFUA_3G03900(AFUA_3G03900),gene-AFUA_3G05780(AFUA_3G05780),gene-AFUA_3G129…	gene-AFUA_1G11180(AFUA_1G11180),gene-AFUA_2G00450(AFUA_2G00450),gene-AFUA_3G03350(AFUA_3G03350),gene-AFUA_4G09580(AFUA_4G09580),gene-AFUA_4G14712(AFUA_4G14712),gene-AFUA_6G09260(AFUA_6G09260),gene-AFUA_6G12160(AFUA_6G12160)
CC	GO:0043231	intracellular membrane-bounded organelle	21	3	24	2103	0.999965	1	gene-AFUA_1G01600(AFUA_1G01600),gene-AFUA_1G04140(AFUA_1G04140),gene-AFUA_1G07350(AFUA_1G07350),gene-AFUA_1G16564(AFUA_1G16564),gene-AFUA_2G05060(AFUA_2G05060),gene-AFUA_2G05180(AFUA_2G05180),gene-AFUA_3G01040(AFUA_3G01040),gene-AFUA_3G03900(AFUA_3G03900),gene-AFUA_3G05780(AFUA_3G05780),gene-AFUA_4G00860(AFUA_4G00860),gene-AFUA_4G01470(AFUA_4G01470),gene-AFUA_4G12530(AFUA_4G12530),gene-AFUA_5G003…	gene-AFUA_4G14712(AFUA_4G14712),gene-AFUA_5G11100(AFUA_5G11100),gene-AFUA_6G12160(AFUA_6G12160)
BP	GO:0006996	organelle organization	1	0	1	426	0.999972	1	gene-AFUA_6G10900(AFUA_6G10900)	-
CC	GO:0005622	intracellular	33	8	41	3033	0.999985	1	gene-AFUA_1G01600(AFUA_1G01600),gene-AFUA_1G03090(AFUA_1G03090),gene-AFUA_1G04140(AFUA_1G04140),gene-AFUA_1G07350(AFUA_1G07350),gene-AFUA_1G13550(AFUA_1G13550),gene-AFUA_1G13560(AFUA_1G13560),gene-AFUA_1G16564(AFUA_1G16564),gene-AFUA_2G05060(AFUA_2G05060),gene-AFUA_2G05180(AFUA_2G05180),gene-AFUA_2G17450(AFUA_2G17450),gene-AFUA_3G01040(AFUA_3G01040),gene-AFUA_3G03900(AFUA_3G03900),gene-AFUA_3G057…	gene-AFUA_3G14540(AFUA_3G14540),gene-AFUA_4G14712(AFUA_4G14712),gene-AFUA_5G04170(AFUA_5G04170),gene-AFUA_5G10270(AFUA_5G10270),gene-AFUA_5G11100(AFUA_5G11100),gene-AFUA_6G06470(AFUA_6G06470),gene-AFUA_6G09260(AFUA_6G09260),gene-AFUA_6G12160(AFUA_6G12160)
CC	GO:0005829	cytosol	1	2	3	767	0.999992	1	gene-AFUA_8G06850(AFUA_8G06850)	gene-AFUA_5G04170(AFUA_5G04170),gene-AFUA_5G11100(AFUA_5G11100)
BP	GO:0043170	macromolecule metabolic process	22	6	28	2164	0.999994	1	gene-AFUA_1G01600(AFUA_1G01600),gene-AFUA_1G04140(AFUA_1G04140),gene-AFUA_1G07350(AFUA_1G07350),gene-AFUA_1G16564(AFUA_1G16564),gene-AFUA_2G05180(AFUA_2G05180),gene-AFUA_3G01040(AFUA_3G01040),gene-AFUA_3G03900(AFUA_3G03900),gene-AFUA_3G05780(AFUA_3G05780),gene-AFUA_3G12930(AFUA_3G12930),gene-AFUA_3G14940(AFUA_3G14940),gene-AFUA_4G01470(AFUA_4G01470),gene-AFUA_4G14000(AFUA_4G14000),gene-AFUA_5G003…	gene-AFUA_1G11180(AFUA_1G11180),gene-AFUA_2G14140(AFUA_2G14140),gene-AFUA_4G09580(AFUA_4G09580),gene-AFUA_4G14712(AFUA_4G14712),gene-AFUA_6G09260(AFUA_6G09260),gene-AFUA_6G12160(AFUA_6G12160)
BP	GO:0019538	protein metabolic process	4	2	6	964	0.999998	1	gene-AFUA_3G12930(AFUA_3G12930),gene-AFUA_3G14940(AFUA_3G14940),gene-AFUA_4G14000(AFUA_4G14000),gene-AFUA_7G00170(AFUA_7G00170)	gene-AFUA_4G09580(AFUA_4G09580),gene-AFUA_6G09260(AFUA_6G09260)
BP	GO:0044267	cellular protein metabolic process	3	1	4	824	0.999998	1	gene-AFUA_3G12930(AFUA_3G12930),gene-AFUA_3G14940(AFUA_3G14940),gene-AFUA_7G00170(AFUA_7G00170)	gene-AFUA_6G09260(AFUA_6G09260)
CC	GO:0043226	organelle	23	3	26	2396	0.999999	1	gene-AFUA_1G01600(AFUA_1G01600),gene-AFUA_1G04140(AFUA_1G04140),gene-AFUA_1G06040(AFUA_1G06040),gene-AFUA_1G07350(AFUA_1G07350),gene-AFUA_1G16564(AFUA_1G16564),gene-AFUA_2G05060(AFUA_2G05060),gene-AFUA_2G05180(AFUA_2G05180),gene-AFUA_3G01040(AFUA_3G01040),gene-AFUA_3G03900(AFUA_3G03900),gene-AFUA_3G05780(AFUA_3G05780),gene-AFUA_4G00860(AFUA_4G00860),gene-AFUA_4G01470(AFUA_4G01470),gene-AFUA_4G125…	gene-AFUA_4G14712(AFUA_4G14712),gene-AFUA_5G11100(AFUA_5G11100),gene-AFUA_6G12160(AFUA_6G12160)
CC	GO:0043229	intracellular organelle	21	3	24	2336	0.999999	1	gene-AFUA_1G01600(AFUA_1G01600),gene-AFUA_1G04140(AFUA_1G04140),gene-AFUA_1G07350(AFUA_1G07350),gene-AFUA_1G16564(AFUA_1G16564),gene-AFUA_2G05060(AFUA_2G05060),gene-AFUA_2G05180(AFUA_2G05180),gene-AFUA_3G01040(AFUA_3G01040),gene-AFUA_3G03900(AFUA_3G03900),gene-AFUA_3G05780(AFUA_3G05780),gene-AFUA_4G00860(AFUA_4G00860),gene-AFUA_4G01470(AFUA_4G01470),gene-AFUA_4G12530(AFUA_4G12530),gene-AFUA_5G003…	gene-AFUA_4G14712(AFUA_4G14712),gene-AFUA_5G11100(AFUA_5G11100),gene-AFUA_6G12160(AFUA_6G12160)
CC	GO:0005737	cytoplasm	11	2	13	1715	1	1	gene-AFUA_1G03090(AFUA_1G03090),gene-AFUA_1G07350(AFUA_1G07350),gene-AFUA_2G05060(AFUA_2G05060),gene-AFUA_2G17450(AFUA_2G17450),gene-AFUA_4G00860(AFUA_4G00860),gene-AFUA_4G05900(AFUA_4G05900),gene-AFUA_4G12530(AFUA_4G12530),gene-AFUA_6G10900(AFUA_6G10900),gene-AFUA_6G12180(AFUA_6G12180),gene-AFUA_7G04520(AFUA_7G04520),gene-AFUA_8G06850(AFUA_8G06850)	gene-AFUA_5G04170(AFUA_5G04170),gene-AFUA_5G11100(AFUA_5G11100)
BP	GO:0016043	cellular component organization	1	0	1	615	1	1	gene-AFUA_6G10900(AFUA_6G10900)	-
BP	GO:0071840	cellular component organization or biogenesis	1	0	1	708	1	1	gene-AFUA_6G10900(AFUA_6G10900)	-
MF	GO:0003674	molecular_function	93	30	123	5426	1	1	gene-AFUA_1G00500(AFUA_1G00500),gene-AFUA_1G01600(AFUA_1G01600),gene-AFUA_1G02780(AFUA_1G02780),gene-AFUA_1G04140(AFUA_1G04140),gene-AFUA_1G04150(AFUA_1G04150),gene-AFUA_1G06040(AFUA_1G06040),gene-AFUA_1G07350(AFUA_1G07350),gene-AFUA_1G10160(AFUA_1G10160),gene-AFUA_1G13210(AFUA_1G13210),gene-AFUA_1G14040(AFUA_1G14040),gene-AFUA_1G15260(AFUA_1G15260),gene-AFUA_1G16564(AFUA_1G16564),gene-AFUA_2G014…	gene-AFUA_1G11180(AFUA_1G11180),gene-AFUA_1G17170(AFUA_1G17170),gene-AFUA_2G00450(AFUA_2G00450),gene-AFUA_2G00590(AFUA_2G00590),gene-AFUA_2G14140(AFUA_2G14140),gene-AFUA_2G14520(AFUA_2G14520),gene-AFUA_2G17660(AFUA_2G17660),gene-AFUA_3G00180(AFUA_3G00180),gene-AFUA_3G01070(AFUA_3G01070),gene-AFUA_3G01690(AFUA_3G01690),gene-AFUA_3G02470(AFUA_3G02470),gene-AFUA_3G03350(AFUA_3G03350),gene-AFUA_3G055…
BP	GO:0008150	biological_process	101	29	130	5564	1	1	gene-AFUA_1G00500(AFUA_1G00500),gene-AFUA_1G00610(AFUA_1G00610),gene-AFUA_1G01600(AFUA_1G01600),gene-AFUA_1G02780(AFUA_1G02780),gene-AFUA_1G04140(AFUA_1G04140),gene-AFUA_1G04150(AFUA_1G04150),gene-AFUA_1G07350(AFUA_1G07350),gene-AFUA_1G09980(AFUA_1G09980),gene-AFUA_1G13210(AFUA_1G13210),gene-AFUA_1G14040(AFUA_1G14040),gene-AFUA_1G15260(AFUA_1G15260),gene-AFUA_1G16564(AFUA_1G16564),gene-AFUA_2G008…	gene-AFUA_1G11180(AFUA_1G11180),gene-AFUA_1G17170(AFUA_1G17170),gene-AFUA_2G00450(AFUA_2G00450),gene-AFUA_2G14140(AFUA_2G14140),gene-AFUA_2G14520(AFUA_2G14520),gene-AFUA_2G17660(AFUA_2G17660),gene-AFUA_3G00180(AFUA_3G00180),gene-AFUA_3G00200(AFUA_3G00200),gene-AFUA_3G01070(AFUA_3G01070),gene-AFUA_3G01630(AFUA_3G01630),gene-AFUA_3G01690(AFUA_3G01690),gene-AFUA_3G01890(AFUA_3G01890),gene-AFUA_3G033…
CC	GO:0005575	cellular_component	79	24	103	5096	1	1	gene-AFUA_1G01600(AFUA_1G01600),gene-AFUA_1G03090(AFUA_1G03090),gene-AFUA_1G04140(AFUA_1G04140),gene-AFUA_1G06040(AFUA_1G06040),gene-AFUA_1G07350(AFUA_1G07350),gene-AFUA_1G09980(AFUA_1G09980),gene-AFUA_1G10160(AFUA_1G10160),gene-AFUA_1G13210(AFUA_1G13210),gene-AFUA_1G13550(AFUA_1G13550),gene-AFUA_1G13560(AFUA_1G13560),gene-AFUA_1G14300(AFUA_1G14300),gene-AFUA_1G16564(AFUA_1G16564),gene-AFUA_2G024…	gene-AFUA_2G00450(AFUA_2G00450),gene-AFUA_2G17660(AFUA_2G17660),gene-AFUA_3G00200(AFUA_3G00200),gene-AFUA_3G00500(AFUA_3G00500),gene-AFUA_3G01630(AFUA_3G01630),gene-AFUA_3G01890(AFUA_3G01890),gene-AFUA_3G14540(AFUA_3G14540),gene-AFUA_4G00580(AFUA_4G00580),gene-AFUA_4G01360(AFUA_4G01360),gene-AFUA_4G03010(AFUA_4G03010),gene-AFUA_4G09580(AFUA_4G09580),gene-AFUA_4G13540(AFUA_4G13540),gene-AFUA_4G147…
