# Supplementary material for: Distinct roles of phytochromes A and B in Aspergillus fumigatus in environmental sensing and pathogenicity
Source: mBio. 2025 Sep 23;16(11):e02204-25. doi: 10.1128/mbio.02204-25 (PMC12607886; doi:10.1128/mbio.02204-25)
Supplement: Table S9 — KEGG enrichment of A. fumigatus ∆fphA and WT. [file mbio.02204-25-s0008.xlsx]

## Sheet: Sheet1
PathwayID	Pathway	Level1	Level2	Up_number	Down_number	DEG_number	total_number	Pvalue	FDR	Up_gene	Down_gene	URL
afm00280	Valine, leucine and isoleucine degradation	Metabolism	Amino acid metabolism	8	0	8	41	6.43536e-08	2.38108e-06	gene-AFUA_3G01450(AFUA_3G01450),gene-AFUA_5G06680(AFUA_5G06680),gene-AFUA_5G08930(AFUA_5G08930),gene-AFUA_5G08940(AFUA_5G08940),gene-AFUA_4G12870(AFUA_4G12870),gene-AFUA_4G12010(AFUA_4G12010),gene-AFUA_5G08910(AFUA_5G08910),gene-AFUA_6G08830(AFUA_6G08830)	-	http://www.kegg.jp/kegg-bin/show_pathway?map=map00280&multi_query=K01968+%23FFFFFF,red%0d%0aK09699+%23FFFFFF,red%0d%0aK00253+%23FFFFFF,red%0d%0aK01969+%23FFFFFF,red%0d%0aK00166+%23FFFFFF,red%0d%0aK00140+%23FFFFFF,red%0d%0aK00167+%23FFFFFF,red%0d%0aK13524+%23FFFFFF,red%0d%0a
afm00640	Propanoate metabolism	Metabolism	Carbohydrate metabolism	5	1	6	30	3.04551e-06	5.6342e-05	gene-AFUA_4G12870(AFUA_4G12870),gene-AFUA_3G01450(AFUA_3G01450),gene-AFUA_5G06680(AFUA_5G06680),gene-AFUA_4G12010(AFUA_4G12010),gene-AFUA_6G08830(AFUA_6G08830)	gene-AFUA_3G10750(AFUA_3G10750)	http://www.kegg.jp/kegg-bin/show_pathway?map=map00640&multi_query=K09699+%23FFFFFF,red%0d%0aK13524+%23FFFFFF,red%0d%0aK00925+%23FFFFFF,green%0d%0aK00166+%23FFFFFF,red%0d%0aK00140+%23FFFFFF,red%0d%0aK00167+%23FFFFFF,red%0d%0a
afm00250	Alanine, aspartate and glutamate metabolism	Metabolism	Amino acid metabolism	5	0	5	34	0.000107192	0.00132204	gene-AFUA_5G06680(AFUA_5G06680),gene-AFUA_2G06000(AFUA_2G06000),gene-AFUA_4G08170(AFUA_4G08170),gene-AFUA_1G04160(AFUA_1G04160),gene-AFUA_6G08750(AFUA_6G08750)	-	http://www.kegg.jp/kegg-bin/show_pathway?map=map00250&multi_query=K00294+%23FFFFFF,red%0d%0aK13524+%23FFFFFF,red%0d%0aK14454+%23FFFFFF,red%0d%0aK00135+%23FFFFFF,red%0d%0aK15371+%23FFFFFF,red%0d%0a
afm00430	Taurine and hypotaurine metabolism	Metabolism	Metabolism of other amino acids	2	1	3	13	0.000767868	0.00710278	gene-AFUA_2G06000(AFUA_2G06000),gene-AFUA_8G02210(AFUA_8G02210)	gene-AFUA_3G10750(AFUA_3G10750)	http://www.kegg.jp/kegg-bin/show_pathway?map=map00430&multi_query=K15371+%23FFFFFF,red%0d%0aK03119+%23FFFFFF,red%0d%0aK00925+%23FFFFFF,green%0d%0a
afm00330	Arginine and proline metabolism	Metabolism	Amino acid metabolism	4	0	4	42	0.00301454	0.0223076	gene-AFUA_8G02150(AFUA_8G02150),gene-AFUA_1G04160(AFUA_1G04160),gene-AFUA_6G08750(AFUA_6G08750),gene-AFUA_4G09140(AFUA_4G09140)	-	http://www.kegg.jp/kegg-bin/show_pathway?map=map00330&multi_query=K14454+%23FFFFFF,red%0d%0aK00294+%23FFFFFF,red%0d%0aK00819+%23FFFFFF,red%0d%0a
afm00350	Tyrosine metabolism	Metabolism	Amino acid metabolism	3	0	3	45	0.0275946	0.170166	gene-AFUA_4G08170(AFUA_4G08170),gene-AFUA_4G01520(AFUA_4G01520),gene-AFUA_1G04160(AFUA_1G04160)	-	http://www.kegg.jp/kegg-bin/show_pathway?map=map00350&multi_query=K14454+%23FFFFFF,red%0d%0aK00450+%23FFFFFF,red%0d%0aK00135+%23FFFFFF,red%0d%0a
afm00220	Arginine biosynthesis	Metabolism	Amino acid metabolism	2	0	2	22	0.0409255	0.213225	gene-AFUA_2G06000(AFUA_2G06000),gene-AFUA_1G04160(AFUA_1G04160)	-	http://www.kegg.jp/kegg-bin/show_pathway?map=map00220&multi_query=K14454+%23FFFFFF,red%0d%0aK15371+%23FFFFFF,red%0d%0a
afm00920	Sulfur metabolism	Metabolism	Energy metabolism	1	1	2	25	0.0517088	0.213225	gene-AFUA_8G02210(AFUA_8G02210)	gene-AFUA_7G06981(AFUA_7G06981)	http://www.kegg.jp/kegg-bin/show_pathway?map=map00920&multi_query=K00988+%23FFFFFF,green%0d%0aK03119+%23FFFFFF,red%0d%0a
afm00650	Butanoate metabolism	Metabolism	Carbohydrate metabolism	2	0	2	27	0.0594032	0.213225	gene-AFUA_5G06680(AFUA_5G06680),gene-AFUA_4G08170(AFUA_4G08170)	-	http://www.kegg.jp/kegg-bin/show_pathway?map=map00650&multi_query=K13524+%23FFFFFF,red%0d%0aK00135+%23FFFFFF,red%0d%0a
afm00410	beta-Alanine metabolism	Metabolism	Metabolism of other amino acids	2	0	2	27	0.0594032	0.213225	gene-AFUA_4G12870(AFUA_4G12870),gene-AFUA_5G06680(AFUA_5G06680)	-	http://www.kegg.jp/kegg-bin/show_pathway?map=map00410&multi_query=K00140+%23FFFFFF,red%0d%0aK13524+%23FFFFFF,red%0d%0a
afm00400	Phenylalanine, tyrosine and tryptophan biosynthesis	Metabolism	Amino acid metabolism	1	1	2	28	0.0633913	0.213225	gene-AFUA_1G04160(AFUA_1G04160)	gene-AFUA_4G01450(AFUA_4G01450)	http://www.kegg.jp/kegg-bin/show_pathway?map=map00400&multi_query=K01626+%23FFFFFF,green%0d%0aK14454+%23FFFFFF,red%0d%0a
afm00909	Sesquiterpenoid and triterpenoid biosynthesis	Metabolism	Metabolism of terpenoids and polyketides	1	0	1	6	0.0858095	0.264579	gene-AFUA_5G00110(AFUA_5G00110)	-	http://www.kegg.jp/kegg-bin/show_pathway?map=map00909&multi_query=K06045+%23FFFFFF,red%0d%0a
afm00480	Glutathione metabolism	Metabolism	Metabolism of other amino acids	0	2	2	37	0.102921	0.292928	-	gene-AFUA_4G01440(AFUA_4G01440),gene-AFUA_2G00590(AFUA_2G00590)	http://www.kegg.jp/kegg-bin/show_pathway?map=map00480&multi_query=K00799+%23FFFFFF,green%0d%0a
afm00051	Fructose and mannose metabolism	Metabolism	Carbohydrate metabolism	1	1	2	40	0.117316	0.310049	gene-AFUA_7G01070(AFUA_7G01070)	gene-AFUA_8G02000(AFUA_8G02000)	http://www.kegg.jp/kegg-bin/show_pathway?map=map00051&multi_query=K19355+%23FFFFFF,red%0d%0aK00008+%23FFFFFF,green%0d%0a
afm00603	Glycosphingolipid biosynthesis - globo and isoglobo series	Metabolism	Glycan biosynthesis and metabolism	0	1	1	10	0.139002	0.342871	-	gene-AFUA_8G01100(AFUA_8G01100)	http://www.kegg.jp/kegg-bin/show_pathway?map=map00603&multi_query=K07407+%23FFFFFF,green%0d%0a
afm00270	Cysteine and methionine metabolism	Metabolism	Amino acid metabolism	2	0	2	54	0.189877	0.43909	gene-AFUA_1G04160(AFUA_1G04160),gene-AFUA_4G07810(AFUA_4G07810)	-	http://www.kegg.jp/kegg-bin/show_pathway?map=map00270&multi_query=K14454+%23FFFFFF,red%0d%0aK17989+%23FFFFFF,red%0d%0a
afm04130	SNARE interactions in vesicular transport	Genetic Information Processing	Folding, sorting and degradation	0	1	1	16	0.213205	0.454544	-	gene-AFUA_2G02610(AFUA_2G02610)	http://www.kegg.jp/kegg-bin/show_pathway?map=map04130&multi_query=K08502+%23FFFFFF,green%0d%0a
afm00860	Porphyrin metabolism	Metabolism	Metabolism of cofactors and vitamins	0	1	1	18	0.236532	0.454544	-	gene-AFUA_1G07480(AFUA_1G07480)	http://www.kegg.jp/kegg-bin/show_pathway?map=map00860&multi_query=K00228+%23FFFFFF,green%0d%0a
afm00290	Valine, leucine and isoleucine biosynthesis	Metabolism	Amino acid metabolism	1	0	1	18	0.236532	0.454544	gene-AFUA_4G07810(AFUA_4G07810)	-	http://www.kegg.jp/kegg-bin/show_pathway?map=map00290&multi_query=K17989+%23FFFFFF,red%0d%0a
afm00260	Glycine, serine and threonine metabolism	Metabolism	Amino acid metabolism	2	0	2	67	0.261585	0.454544	gene-AFUA_4G07810(AFUA_4G07810),gene-AFUA_7G06540(AFUA_7G06540)	-	http://www.kegg.jp/kegg-bin/show_pathway?map=map00260&multi_query=K17989+%23FFFFFF,red%0d%0aK01620+%23FFFFFF,red%0d%0a
afm00910	Nitrogen metabolism	Metabolism	Energy metabolism	1	0	1	21	0.270269	0.454544	gene-AFUA_2G06000(AFUA_2G06000)	-	http://www.kegg.jp/kegg-bin/show_pathway?map=map00910&multi_query=K15371+%23FFFFFF,red%0d%0a
afm00760	Nicotinate and nicotinamide metabolism	Metabolism	Metabolism of cofactors and vitamins	1	0	1	21	0.270269	0.454544	gene-AFUA_4G08170(AFUA_4G08170)	-	http://www.kegg.jp/kegg-bin/show_pathway?map=map00760&multi_query=K00135+%23FFFFFF,red%0d%0a
afm00680	Methane metabolism	Metabolism	Energy metabolism	0	1	1	27	0.333462	0.497492	-	gene-AFUA_3G10750(AFUA_3G10750)	http://www.kegg.jp/kegg-bin/show_pathway?map=map00680&multi_query=K00925+%23FFFFFF,green%0d%0a
afm00562	Inositol phosphate metabolism	Metabolism	Carbohydrate metabolism	1	0	1	27	0.333462	0.497492	gene-AFUA_4G12870(AFUA_4G12870)	-	http://www.kegg.jp/kegg-bin/show_pathway?map=map00562&multi_query=K00140+%23FFFFFF,red%0d%0a
afm00460	Cyanoamino acid metabolism	Metabolism	Metabolism of other amino acids	0	1	1	28	0.343465	0.497492	-	gene-AFUA_2G17500(AFUA_2G17500)	http://www.kegg.jp/kegg-bin/show_pathway?map=map00460&multi_query=K10675+%23FFFFFF,green%0d%0a
afm00310	Lysine degradation	Metabolism	Amino acid metabolism	1	0	1	29	0.353322	0.497492	gene-AFUA_4G08170(AFUA_4G08170)	-	http://www.kegg.jp/kegg-bin/show_pathway?map=map00310&multi_query=K00135+%23FFFFFF,red%0d%0a
afm00240	Pyrimidine metabolism	Metabolism	Nucleotide metabolism	0	1	1	30	0.363035	0.497492	-	gene-AFUA_3G14580(AFUA_3G14580)	http://www.kegg.jp/kegg-bin/show_pathway?map=map00240&multi_query=K01520+%23FFFFFF,green%0d%0a
afm00360	Phenylalanine metabolism	Metabolism	Amino acid metabolism	1	0	1	34	0.400493	0.505073	gene-AFUA_1G04160(AFUA_1G04160)	-	http://www.kegg.jp/kegg-bin/show_pathway?map=map00360&multi_query=K14454+%23FFFFFF,red%0d%0a
afm00600	Sphingolipid metabolism	Metabolism	Lipid metabolism	0	1	1	35	0.409519	0.505073	-	gene-AFUA_8G01100(AFUA_8G01100)	http://www.kegg.jp/kegg-bin/show_pathway?map=map00600&multi_query=K07407+%23FFFFFF,green%0d%0a
afm00040	Pentose and glucuronate interconversions	Metabolism	Carbohydrate metabolism	0	1	1	35	0.409519	0.505073	-	gene-AFUA_8G02000(AFUA_8G02000)	http://www.kegg.jp/kegg-bin/show_pathway?map=map00040&multi_query=K00008+%23FFFFFF,green%0d%0a
afm00380	Tryptophan metabolism	Metabolism	Amino acid metabolism	1	0	1	38	0.435811	0.520162	gene-AFUA_2G17440(AFUA_2G17440)	-	http://www.kegg.jp/kegg-bin/show_pathway?map=map00380&multi_query=K03392+%23FFFFFF,red%0d%0a
afm00052	Galactose metabolism	Metabolism	Carbohydrate metabolism	0	1	1	42	0.469108	0.542406	-	gene-AFUA_8G01100(AFUA_8G01100)	http://www.kegg.jp/kegg-bin/show_pathway?map=map00052&multi_query=K07407+%23FFFFFF,green%0d%0a
afm00561	Glycerolipid metabolism	Metabolism	Lipid metabolism	0	1	1	46	0.500496	0.561163	-	gene-AFUA_8G01100(AFUA_8G01100)	http://www.kegg.jp/kegg-bin/show_pathway?map=map00561&multi_query=K07407+%23FFFFFF,green%0d%0a
afm00620	Pyruvate metabolism	Metabolism	Carbohydrate metabolism	0	1	1	51	0.537208	0.584609	-	gene-AFUA_3G10750(AFUA_3G10750)	http://www.kegg.jp/kegg-bin/show_pathway?map=map00620&multi_query=K00925+%23FFFFFF,green%0d%0a
afm00010	Glycolysis / Gluconeogenesis	Metabolism	Carbohydrate metabolism	1	0	1	56	0.571297	0.587167	gene-AFUA_8G02560(AFUA_8G02560)	-	http://www.kegg.jp/kegg-bin/show_pathway?map=map00010&multi_query=K00134+%23FFFFFF,red%0d%0a
afm00230	Purine metabolism	Metabolism	Nucleotide metabolism	0	1	1	56	0.571297	0.587167	-	gene-AFUA_7G06981(AFUA_7G06981)	http://www.kegg.jp/kegg-bin/show_pathway?map=map00230&multi_query=K00988+%23FFFFFF,green%0d%0a
afm04138	Autophagy - yeast	Cellular Processes	Transport and catabolism	0	1	1	64	0.620836	0.620836	-	gene-AFUA_2G02610(AFUA_2G02610)	http://www.kegg.jp/kegg-bin/show_pathway?map=map04138&multi_query=K08502+%23FFFFFF,green%0d%0a
