# Supplementary material for: Distinct roles of phytochromes A and B in Aspergillus fumigatus in environmental sensing and pathogenicity
Source: mBio. 2025 Sep 23;16(11):e02204-25. doi: 10.1128/mbio.02204-25 (PMC12607886; doi:10.1128/mbio.02204-25)
Supplement: Table S10 — KEGG enrichment of A. fumigatus ∆fphB and WT. [file mbio.02204-25-s0009.xlsx]

## Sheet: Sheet1
PathwayID	Pathway	Level1	Level2	Up_number	Down_number	DEG_number	total_number	Pvalue	FDR	Up_gene	Down_gene	URL
afm00380	Tryptophan metabolism	Metabolism	Amino acid metabolism	4	0	4	38	0.00144032	0.0462795	gene-AFUA_6G03890(AFUA_6G03890),gene-AFUA_7G02010(AFUA_7G02010),gene-AFUA_2G17450(AFUA_2G17450),gene-AFUA_2G17440(AFUA_2G17440)	-	http://www.kegg.jp/kegg-bin/show_pathway?map=map00380&multi_query=K03392+%23FFFFFF,red%0d%0aK03781+%23FFFFFF,red%0d%0aK00463+%23FFFFFF,red%0d%0aK00452+%23FFFFFF,red%0d%0a
afm00350	Tyrosine metabolism	Metabolism	Amino acid metabolism	3	1	4	45	0.00272232	0.0462795	gene-AFUA_4G08170(AFUA_4G08170),gene-AFUA_5G07360(AFUA_5G07360),gene-AFUA_8G02160(AFUA_8G02160)	gene-AFUA_3G01070(AFUA_3G01070)	http://www.kegg.jp/kegg-bin/show_pathway?map=map00350&multi_query=K00505+%23FFFFFF,green%0d%0aK00276+%23FFFFFF,red%0d%0aK00135+%23FFFFFF,red%0d%0a
afm00650	Butanoate metabolism	Metabolism	Carbohydrate metabolism	2	1	3	27	0.0051967	0.058896	gene-AFUA_8G02160(AFUA_8G02160),gene-AFUA_4G08170(AFUA_4G08170)	gene-AFUA_8G07210(AFUA_8G07210)	http://www.kegg.jp/kegg-bin/show_pathway?map=map00650&multi_query=K00135+%23FFFFFF,red%0d%0aK01641+%23FFFFFF,green%0d%0a
afm00020	Citrate cycle (TCA cycle)	Metabolism	Carbohydrate metabolism	3	0	3	30	0.00701922	0.0596634	gene-AFUA_2G15312(AFUA_2G15312),gene-AFUA_7G05730(AFUA_7G05730),gene-AFUA_6G07720(AFUA_6G07720)	-	http://www.kegg.jp/kegg-bin/show_pathway?map=map00020&multi_query=K01647+%23FFFFFF,red%0d%0aK00627+%23FFFFFF,red%0d%0aK01610+%23FFFFFF,red%0d%0a
afm00250	Alanine, aspartate and glutamate metabolism	Metabolism	Amino acid metabolism	3	0	3	34	0.00997669	0.0678415	gene-AFUA_8G02160(AFUA_8G02160),gene-AFUA_1G02780(AFUA_1G02780),gene-AFUA_4G08170(AFUA_4G08170)	-	http://www.kegg.jp/kegg-bin/show_pathway?map=map00250&multi_query=K00135+%23FFFFFF,red%0d%0aK01424+%23FFFFFF,red%0d%0a
afm00760	Nicotinate and nicotinamide metabolism	Metabolism	Metabolism of cofactors and vitamins	2	0	2	21	0.0314629	0.17829	gene-AFUA_4G08170(AFUA_4G08170),gene-AFUA_8G02160(AFUA_8G02160)	-	http://www.kegg.jp/kegg-bin/show_pathway?map=map00760&multi_query=K00135+%23FFFFFF,red%0d%0a
afm00010	Glycolysis / Gluconeogenesis	Metabolism	Carbohydrate metabolism	2	1	3	56	0.0378829	0.184003	gene-AFUA_6G07720(AFUA_6G07720),gene-AFUA_7G05730(AFUA_7G05730)	gene-AFUA_2G00450(AFUA_2G00450)	http://www.kegg.jp/kegg-bin/show_pathway?map=map00010&multi_query=K01610+%23FFFFFF,red%0d%0aK00627+%23FFFFFF,red%0d%0aK00844+%23FFFFFF,green%0d%0a
afm00100	Steroid biosynthesis	Metabolism	Lipid metabolism	2	0	2	28	0.0534411	0.215059	gene-AFUA_4G03630(AFUA_4G03630),gene-AFUA_1G06040(AFUA_1G06040)	-	http://www.kegg.jp/kegg-bin/show_pathway?map=map00100&multi_query=K00637+%23FFFFFF,red%0d%0aK00559+%23FFFFFF,red%0d%0a
afm00310	Lysine degradation	Metabolism	Amino acid metabolism	2	0	2	29	0.0569275	0.215059	gene-AFUA_8G02160(AFUA_8G02160),gene-AFUA_4G08170(AFUA_4G08170)	-	http://www.kegg.jp/kegg-bin/show_pathway?map=map00310&multi_query=K00135+%23FFFFFF,red%0d%0a
afm00630	Glyoxylate and dicarboxylate metabolism	Metabolism	Carbohydrate metabolism	2	0	2	36	0.0833886	0.270248	gene-AFUA_2G15312(AFUA_2G15312),gene-AFUA_6G03890(AFUA_6G03890)	-	http://www.kegg.jp/kegg-bin/show_pathway?map=map00630&multi_query=K01647+%23FFFFFF,red%0d%0aK03781+%23FFFFFF,red%0d%0a
afm00480	Glutathione metabolism	Metabolism	Metabolism of other amino acids	0	2	2	37	0.0874333	0.270248	-	gene-AFUA_2G00590(AFUA_2G00590),gene-AFUA_4G01440(AFUA_4G01440)	http://www.kegg.jp/kegg-bin/show_pathway?map=map00480&multi_query=K00799+%23FFFFFF,green%0d%0a
afm00051	Fructose and mannose metabolism	Metabolism	Carbohydrate metabolism	0	2	2	40	0.0999136	0.283089	-	gene-AFUA_2G00450(AFUA_2G00450),gene-AFUA_8G02000(AFUA_8G02000)	http://www.kegg.jp/kegg-bin/show_pathway?map=map00051&multi_query=K00008+%23FFFFFF,green%0d%0aK00844+%23FFFFFF,green%0d%0a
afm00330	Arginine and proline metabolism	Metabolism	Amino acid metabolism	2	0	2	42	0.108501	0.283772	gene-AFUA_5G13180(AFUA_5G13180),gene-AFUA_8G02150(AFUA_8G02150)	-	http://www.kegg.jp/kegg-bin/show_pathway?map=map00330&multi_query=K01480+%23FFFFFF,red%0d%0aK00819+%23FFFFFF,red%0d%0a
afm00564	Glycerophospholipid metabolism	Metabolism	Lipid metabolism	2	0	2	49	0.139987	0.338483	gene-AFUA_7G05580(AFUA_7G05580),gene-AFUA_7G01730(AFUA_7G01730)	-	http://www.kegg.jp/kegg-bin/show_pathway?map=map00564&multi_query=K01613+%23FFFFFF,red%0d%0aK01115+%23FFFFFF,red%0d%0a
afm00620	Pyruvate metabolism	Metabolism	Carbohydrate metabolism	2	0	2	51	0.149331	0.338483	gene-AFUA_6G07720(AFUA_6G07720),gene-AFUA_7G05730(AFUA_7G05730)	-	http://www.kegg.jp/kegg-bin/show_pathway?map=map00620&multi_query=K00627+%23FFFFFF,red%0d%0aK01610+%23FFFFFF,red%0d%0a
afm00565	Ether lipid metabolism	Metabolism	Lipid metabolism	1	0	1	13	0.162115	0.344494	gene-AFUA_7G05580(AFUA_7G05580)	-	http://www.kegg.jp/kegg-bin/show_pathway?map=map00565&multi_query=K01115+%23FFFFFF,red%0d%0a
afm00260	Glycine, serine and threonine metabolism	Metabolism	Amino acid metabolism	2	0	2	67	0.227697	0.415434	gene-AFUA_7G06540(AFUA_7G06540),gene-AFUA_5G07360(AFUA_5G07360)	-	http://www.kegg.jp/kegg-bin/show_pathway?map=map00260&multi_query=K00276+%23FFFFFF,red%0d%0aK01620+%23FFFFFF,red%0d%0a
afm00910	Nitrogen metabolism	Metabolism	Energy metabolism	1	0	1	21	0.248918	0.415434	gene-AFUA_5G10420(AFUA_5G10420)	-	http://www.kegg.jp/kegg-bin/show_pathway?map=map00910&multi_query=K10534+%23FFFFFF,red%0d%0a
afm00740	Riboflavin metabolism	Metabolism	Metabolism of cofactors and vitamins	1	0	1	21	0.248918	0.415434	gene-AFUA_8G01910(AFUA_8G01910)	-	http://www.kegg.jp/kegg-bin/show_pathway?map=map00740&multi_query=K01078+%23FFFFFF,red%0d%0a
afm04141	Protein processing in endoplasmic reticulum	Genetic Information Processing	Folding, sorting and degradation	0	2	2	72	0.252957	0.415434	-	gene-AFUA_5G10270(AFUA_5G10270),gene-AFUA_5G04170(AFUA_5G04170)	http://www.kegg.jp/kegg-bin/show_pathway?map=map04141&multi_query=K13993+%23FFFFFF,green%0d%0aK04079+%23FFFFFF,green%0d%0a
afm00730	Thiamine metabolism	Metabolism	Metabolism of cofactors and vitamins	1	0	1	22	0.259137	0.415434	gene-AFUA_8G01910(AFUA_8G01910)	-	http://www.kegg.jp/kegg-bin/show_pathway?map=map00730&multi_query=K01078+%23FFFFFF,red%0d%0a
afm00900	Terpenoid backbone biosynthesis	Metabolism	Metabolism of terpenoids and polyketides	0	1	1	23	0.269221	0.415434	-	gene-AFUA_8G07210(AFUA_8G07210)	http://www.kegg.jp/kegg-bin/show_pathway?map=map00900&multi_query=K01641+%23FFFFFF,green%0d%0a
afm00920	Sulfur metabolism	Metabolism	Energy metabolism	1	0	1	25	0.288993	0.415434	gene-AFUA_5G02190(AFUA_5G02190)	-	http://www.kegg.jp/kegg-bin/show_pathway?map=map00920&multi_query=K00387+%23FFFFFF,red%0d%0a
afm00500	Starch and sucrose metabolism	Metabolism	Carbohydrate metabolism	1	1	2	81	0.298635	0.415434	gene-AFUA_5G10540(AFUA_5G10540)	gene-AFUA_2G00450(AFUA_2G00450)	http://www.kegg.jp/kegg-bin/show_pathway?map=map00500&multi_query=K00700+%23FFFFFF,red%0d%0aK00844+%23FFFFFF,green%0d%0a
afm00410	beta-Alanine metabolism	Metabolism	Metabolism of other amino acids	1	0	1	27	0.308248	0.415434	gene-AFUA_5G07360(AFUA_5G07360)	-	http://www.kegg.jp/kegg-bin/show_pathway?map=map00410&multi_query=K00276+%23FFFFFF,red%0d%0a
afm00460	Cyanoamino acid metabolism	Metabolism	Metabolism of other amino acids	1	0	1	28	0.317685	0.415434	gene-AFUA_1G02780(AFUA_1G02780)	-	http://www.kegg.jp/kegg-bin/show_pathway?map=map00460&multi_query=K01424+%23FFFFFF,red%0d%0a
afm00360	Phenylalanine metabolism	Metabolism	Amino acid metabolism	1	0	1	34	0.371749	0.46185	gene-AFUA_5G07360(AFUA_5G07360)	-	http://www.kegg.jp/kegg-bin/show_pathway?map=map00360&multi_query=K00276+%23FFFFFF,red%0d%0a
afm00040	Pentose and glucuronate interconversions	Metabolism	Carbohydrate metabolism	0	1	1	35	0.380347	0.46185	-	gene-AFUA_8G02000(AFUA_8G02000)	http://www.kegg.jp/kegg-bin/show_pathway?map=map00040&multi_query=K00008+%23FFFFFF,green%0d%0a
afm00280	Valine, leucine and isoleucine degradation	Metabolism	Amino acid metabolism	0	1	1	41	0.429597	0.495753	-	gene-AFUA_8G07210(AFUA_8G07210)	http://www.kegg.jp/kegg-bin/show_pathway?map=map00280&multi_query=K01641+%23FFFFFF,green%0d%0a
afm00052	Galactose metabolism	Metabolism	Carbohydrate metabolism	0	1	1	42	0.437429	0.495753	-	gene-AFUA_2G00450(AFUA_2G00450)	http://www.kegg.jp/kegg-bin/show_pathway?map=map00052&multi_query=K00844+%23FFFFFF,green%0d%0a
afm04146	Peroxisome	Cellular Processes	Transport and catabolism	1	0	1	61	0.567915	0.622239	gene-AFUA_6G03890(AFUA_6G03890)	-	http://www.kegg.jp/kegg-bin/show_pathway?map=map04146&multi_query=K03781+%23FFFFFF,red%0d%0a
afm04011	MAPK signaling pathway - yeast	Environmental Information Processing	Signal transduction	1	0	1	64	0.585637	0.622239	gene-AFUA_6G03890(AFUA_6G03890)	-	http://www.kegg.jp/kegg-bin/show_pathway?map=map04011&multi_query=K03781+%23FFFFFF,red%0d%0a
afm04144	Endocytosis	Cellular Processes	Transport and catabolism	1	0	1	70	0.618998	0.637755	gene-AFUA_7G05580(AFUA_7G05580)	-	http://www.kegg.jp/kegg-bin/show_pathway?map=map04144&multi_query=K01115+%23FFFFFF,red%0d%0a
afm00520	Amino sugar and nucleotide sugar metabolism	Metabolism	Carbohydrate metabolism	0	1	1	79	0.66422	0.66422	-	gene-AFUA_2G00450(AFUA_2G00450)	http://www.kegg.jp/kegg-bin/show_pathway?map=map00520&multi_query=K00844+%23FFFFFF,green%0d%0a
